# Supplementary material for: IgM and IgD B cell receptors differentially respond to endogenous antigens and control B cell fate
Source: eLife. 2018 Mar 9;7:e35074. doi: 10.7554/eLife.35074 (PMC5897097; doi:10.7554/eLife.35074)
Supplement: Figure 1—source data 1. — Numerical data corresponding to receptor and Nur77-eGFP levels in Figure 1D Source code used to calculate median Igκ for given levels of Nur77-eGFP in Figure 1F. Numerical data corresponding to endogenous Nur77 in germ-free mice depicted in Figure 1—figure supplement 1D. Numerical data corresponding to Nr4a1 transcript in germ-free mice depicted in Figure 1—figure supplement 1E. Numerical data corresponding to endogenous Nur77 in MyD88-conditional-knockout peritoneal B1a cells in Figure 1—figure supplement 1F. Numerical data corresponding to Nr4a1 transcript in MyD88-conditional-knockout splenocytes in Figure 1—figure supplement 1G. Numerical data corresponding to surface BCR levels on splenic B cells subsets in Figure 1—figure supplement 2B–C. Numerical data corresponding to surface BCR levels on peritoneal B cell subsets in Figure 1—figure supplement 2D–E. [file elife-35074-fig1-data1.zip]

Archive with 19 entries (18 files):
- Contains source code used in Figure 1F.py
- __MACOSX/
- __MACOSX/._Contains source code used in Figure 1F.py
- Numerical data corresponding to Figure 1-figure supplement 1D
- __MACOSX/._Numerical data corresponding to Figure 1-figure supplement 1D
- Numerical data corresponding to Figure 1-figure supplement 1E
- __MACOSX/._Numerical data corresponding to Figure 1-figure supplement 1E
- Numerical data corresponding to Figure 1-figure supplement 1F
- __MACOSX/._Numerical data corresponding to Figure 1-figure supplement 1F
- Numerical data corresponding to Figure 1-figure supplement 1G
- __MACOSX/._Numerical data corresponding to Figure 1-figure supplement 1G
- Numerical data corresponding to Figure 1-figure supplement 2B-C
- __MACOSX/._Numerical data corresponding to Figure 1-figure supplement 2B-C
- Numerical data corresponding to Figure 1-figure supplement 2D-E
- __MACOSX/._Numerical data corresponding to Figure 1-figure supplement 2D-E
- Numerical data corresponding to Figure 1D-E
- __MACOSX/._Numerical data corresponding to Figure 1D-E
- Numerical data corresponding to Figure 1F
- __MACOSX/._Numerical data corresponding to Figure 1F
