# Supplementary material for: IgM and IgD B cell receptors differentially respond to endogenous antigens and control B cell fate
Source: eLife. 2018 Mar 9;7:e35074. doi: 10.7554/eLife.35074 (PMC5897097; doi:10.7554/eLife.35074)
Supplement: Figure 1—source data 1. — Numerical data corresponding to receptor and Nur77-eGFP levels in Figure 1D Source code used to calculate median Igκ for given levels of Nur77-eGFP in Figure 1F. Numerical data corresponding to endogenous Nur77 in germ-free mice depicted in Figure 1—figure supplement 1D. Numerical data corresponding to Nr4a1 transcript in germ-free mice depicted in Figure 1—figure supplement 1E. Numerical data corresponding to endogenous Nur77 in MyD88-conditional-knockout peritoneal B1a cells in Figure 1—figure supplement 1F. Numerical data corresponding to Nr4a1 transcript in MyD88-conditional-knockout splenocytes in Figure 1—figure supplement 1G. Numerical data corresponding to surface BCR levels on splenic B cells subsets in Figure 1—figure supplement 2B–C. Numerical data corresponding to surface BCR levels on peritoneal B cell subsets in Figure 1—figure supplement 2D–E. [file elife-35074-fig1-data1.zip › Contains source code used in Figure 1F.py]

import math
import collections

def median(l):
    data = sorted(l)
    n = len(data)
    if n == 0:
        return 0.0
    if n%2 == 1:
        return data[n//2]
    else:
        i = n//2
        return (data[i-1]+data[i])/2

'''file is formatted as .txt and contains export from FlowJo with GFP and Kappa levels for each Fo B cell event'''
'''make sure the desired FlowJo exports are in the same directory as this program'''

def reformatfile(filename):
    L1 = []
    L2 = []
    MedKappa = []
    GFPbins = []
    BinSize = []
    for n in range(0,10000,50):
        L1.append([n])
        '''This sets up a list that will later become a list of lists. These numbers correspond to each bin's GFP value'''
        '''This is where you can alter the size of the bins and the range of events that will be considered. If the 50 is altered, make sure to change how the index is calculated below.'''
    EventPairs = []
    file=open(filename,'r')
    for line in file:
        a = line.split('\r')
        for x in a:
            b = x.split('\t')
            try:
                float(b[1])
                EventPairs.append([float(b[0]),float(b[1])])
            except:
                pass
    for z in EventPairs:
        try:
            float(z[0])
            L1index = int(z[0]/50)
            '''This takes the GFP MFI (z[0]) for each event and calculates which bin (L1index) the event will go into'''
            L1[L1index].append(z[1])
            '''L1 is a list of lists; the first member of a list is the bin's GFP value, and all subsequent members are kappa MFIs for events that fall into that bin'''
        except:
            pass
    for y in L1:
        '''This is where we open up each bin, give the first element (GFP value) to a list of bins, and calculate the median of the remaining elements (kappa values for the bin) and give that to a list of kappa medians'''
        GFPbins.append(y[0])
        MedKappa.append(median(y[1:]))
        BinSize.append(len(y))
        '''This feature gives the size of the bin and can be used to identify empty bins'''
    print(MedKappa)
    print(GFPbins)
    print(BinSize)
