# Supplementary material for: IgM and IgD B cell receptors differentially respond to endogenous antigens and control B cell fate
Source: eLife. 2018 Mar 9;7:e35074. doi: 10.7554/eLife.35074 (PMC5897097; doi:10.7554/eLife.35074)
Supplement: Figure 1—source data 1. — Numerical data corresponding to receptor and Nur77-eGFP levels in Figure 1D Source code used to calculate median Igκ for given levels of Nur77-eGFP in Figure 1F. Numerical data corresponding to endogenous Nur77 in germ-free mice depicted in Figure 1—figure supplement 1D. Numerical data corresponding to Nr4a1 transcript in germ-free mice depicted in Figure 1—figure supplement 1E. Numerical data corresponding to endogenous Nur77 in MyD88-conditional-knockout peritoneal B1a cells in Figure 1—figure supplement 1F. Numerical data corresponding to Nr4a1 transcript in MyD88-conditional-knockout splenocytes in Figure 1—figure supplement 1G. Numerical data corresponding to surface BCR levels on splenic B cells subsets in Figure 1—figure supplement 2B–C. Numerical data corresponding to surface BCR levels on peritoneal B cell subsets in Figure 1—figure supplement 2D–E. [file elife-35074-fig1-data1.zip › Numerical data corresponding to Figure 1-figure supplement 1D]

<?xml version="1.0" encoding="UTF-8"?><GraphPadPrismFile PrismXMLVersion="5.00">
<Created>
<OriginalVersion CreatedByProgram="GraphPad Prism" CreatedByVersion="7.0b.154" Login="mnoviski" DateTime="2017-11-22T15:27:24-08:00"></OriginalVersion>
<MostRecentVersion CreatedByProgram="GraphPad Prism" CreatedByVersion="7.0b.154" Login="mnoviski" DateTime="2018-02-26T13:59:49-08:00" MinVersion="7.0.0.0"></MostRecentVersion>
</Created>
<InfoSequence>
<Ref ID="Info0" Selected="1"></Ref>
</InfoSequence>
<Info ID="Info0">
<Title>Project info 1</Title>
<Notes>
</Notes>
<Constant><Name>Experiment Date</Name><Value>2017-11-22</Value></Constant>
<Constant><Name>Experiment ID</Name><Value></Value></Constant>
<Constant><Name>Notebook ID</Name><Value></Value></Constant>
<Constant><Name>Project</Name><Value></Value></Constant>
<Constant><Name>Experimenter</Name><Value></Value></Constant>
<Constant><Name>Protocol</Name><Value></Value></Constant>
</Info>

<TableSequence>

<Ref ID="Table5" Selected="1"></Ref>
</TableSequence>
<Table ID="Table5" XFormat="none" TableType="OneWay" EVFormat="AsteriskAfterNumber">
<Title>Nur77 SPL ex vivo protein</Title>
<RowTitlesColumn Width="1">
<Subcolumn></Subcolumn>
</RowTitlesColumn>
<YColumn Width="85" Decimals="1" Subcolumns="1">
<Title><TextAlign align="Center">Germ-Free</TextAlign></Title>
<Subcolumn>
<d>104</d>
<d>101</d>
<d>98.4</d>
<d>99.5</d>
<d>96.9</d>
</Subcolumn>
</YColumn>
<YColumn Width="81" Decimals="1" Subcolumns="1">
<Title><TextAlign align="Center">SPF</TextAlign></Title>
<Subcolumn>
<d>95.7</d>
<d>97.4</d>
<d>97.4</d>
<d>102</d>
<d>102</d>
</Subcolumn>
</YColumn>
<YColumn Width="81" Decimals="1" Subcolumns="1">
<Title><TextAlign align="Center">Nur77-/-</TextAlign></Title>
<Subcolumn>
<d>87.6</d>
</Subcolumn>
</YColumn>
</Table>

<!--Analyses, graphs and layouts as compressed binary. Don&apos;t edit this part of the file.-->

<Template dt:dt="bin.base64" xmlns:dt="urn:schemas-microsoft-com:datatypes">eNrsPQt4FEWa1T3vZDKEEAIhUZt3eGQymbwxkAmEkLABh5DI41biJNMJI5OZMOkE
UO8YONYXPlD0PNHVrAKiiPhgPXyjnH5+HivcLvhAQXfdU/TghF3FVZRcVXX1TM9k
ZjKTBEhi/VDTXVV///XXX3/V/9ejO9ZZ5eVzqktzGa8eALCJ2cSwMNjBYvZ3YBxM
eYUFASDFGRi2wMAqYPBaJwIwG8ZgBDTBoILhW0a8MiS9E4L0pBSkuApQoECBAgUK
FAY6MFQEFChQoECBwoAHBRUBBQoUKFCgQIECBQoUKFCgQIECBQoUKFCg0CegADPh
b7UCgCql/5oK06aQUAC6xv2Ajtu9AxigGaLF8WZFh8oI1LJYHtAOURJslbhnrwS3
p0fH3kPgdNplu8Wt/q/j3Fo7KgpU4HgF6LsjAAb4LxDSTheXrG52cu28p9Xhdk0f
k200jeF4V4Pb7nA1TR9TW1OeWTimZEZc8eiyq2bVLLHO5lqcjlaBs9bOrKqcxY3J
zMoqbWlx8llZZTVlnLWqcmENB2lkZc2eP4Ybs1wQWqZlZa1atcpoQ1jGBnczQmzN
snrcLbxHWFMFiWXCB4x2wT4GFiNSD2AHptodDcKMOF3xCn7NDEiCEGvxOFyC0Wpr
4svdnmabYBQvAuTcirJ4T3EWegI+SAiEpiA4GlbwgrHBw9sEt+8ZXXGrALObZOjX
uetF3OIsktcNSYfAN5d6PLY1fqI2FEV3fqZ0Pa+Yzs9mXbapLqeozpybX5drkjMY
mcVWwSbw5U5bk5wkKqOJ98yAdKRbzHGWT45ZUj18ad3VwTqvwu1xXO92CTZnNd86
WJomTLXQk5Bp54wCc3EWvulPLXGVx8FDhgXYxwZPO4SolFyC2YES7C9NsbDB5oRi
GjzNEFQhX0fI7of94GpoghwNg2w8ClGp/j0aSQwPuq4QpmL9rUu0ttXXiOW02KBT
VudwNbrrJJmFagvrPKu1zIpwZ7nt/HxbM+8XlU8+sbRatM0WY7vJG07ect3WQsZR
FS9gf0vuT8XcVmEbS9ZasuaSt6GP0xqPzdXqxOZtIeYFsz6ghR9FlfpdS9Q43E22
AS76MHWQ8eOyZTr7gbgjjq6l9uvaWgXejhKr+QZhILZFzyoYRDWClCNniS5Bfo4x
Py/XlGcuyMnNKciT2yQJJ68wAo6s+fqthkBVH+QqElzDrjqCmywzO9eYXWAuKsjJ
zzEXZptDNreIlGMymXJy8vKL4E9RKLSCggJjobnAZM7PyS/ILgyjOkWRkPqZ7kAh
VkLnBwp2QI/wsVVsIAz7fv5rXbZBOe5HVUM68MesI4Nq5I+uinTo74X2tLTYB+/w
H65y/WyWFaakUmvl1eLGUJflHpPJaDZFu8AjrGnhIywYBQmtJrixIi+mhOU1HKvR
chqeUckfDOZUYrQ4C++qzYhTe9EXR1igwduhIpR6HDZnxO3QQJB/xESkI36AJFY6
m2SbmmrLPwOluM3a+S/4Tp8OwL1A699+7RRjTECMDYgpAmISvY347kQnAPeBwxo/
Vs+5pUCBAgUKFChcakCG+UEgHb16G7Sz9BVrCpcCWEsR9q8ZoANT4XUR72xYPrGV
EziBbxU4dyM3v81TUMAttFZx/Gqu3dHu5lo8boF3uEAc4II8TOSjSj4soL4pFsk0
kAgvQ0En7vXniHT2gnQQus8PJeFK39wBfRyxGLdOHJp3EArdwXQwCs82kmS0h8na
qQOf0mRJSAJdW1IOw4JaLzj/ax9/0vjGkvopSQ3UeO4FcK10MJRgCUjli4dPkwO0
yIIlV2Orb3PaPJyHb21zCq2y53yg9c+xWPwcphYakY0WUREtojJaRFW0iOpoETXR
ImqjRdR1RSwHZZBzFmZ+mUAHTAoUBpMbqojSnEQDdXAsrMNDfTTY36ztr1dpUKwj
5qtOWvITZbW2p+EwpvKAz/HfDpKB/0UJLQko93HQJhucEcZ5SAAZaSvXbnO28VyG
6KFN6rUSVM++s/X2zL+UoKqf7wRJ/qKZoKIFzoOOPYE+K5p7fnT9NMPnpGhGVjQb
VHQ117qyzebh7aCPiv7u+P77d72/jRTNyopWBBVd5mhs5D28q4Hn6nlhFc+7uGbe
5mrtedmTfn3Xm9+dfl0sWiErWhlUdJV7Fe/hGtyuRocdM+B0NDsE0POiT7y5smDj
U8n7xKKVsqJVQUXXtrT0bdGHfn3zpwsbtBaxaJWsaHVQ0eVEzfqs6NPXX5O2bM3f
SFurZUVrwnWucqJmvS06hftRu+2uk6RoTdIT2E2WT5EAcb5R0fJxWYLonmBjfkIR
8xOUK8oV5YpyRbmiXFGuKFeUK8rVL4WrIovWK06TdHhZPZZNEfmSeijafTa5GECb
IvHARBpET0IckcoCEmpl9zT0v2Al0+cFIZoXrWJlkG7K/U7jS0fTbAYmVsPeaJCl
uZUM2KdkA9YlGbINJu8xd4Iqkip1MQPRnAWydSNEUR1inJBA6vdDsOaNlOVIdUO5
lhYAEny5SYSWZaUfW8xlyLZa6FzET3KI3CHeYln9pM0rtAjDyzZgUIY+hCwA3kLD
dUsEal/S3/F+GYtTxYDgLpBL1neGEtJyobBhhIT/GBzJvce3YPmC73QjojXEIlYj
KUI1GKIOcWGrgXLm8J7mzHIPz/eqPgkg8A/LySFOVh+J72G94hvJZKG1vFcca2Lk
OLlXHOskw5WZldkrtvVRs30rsbv+NW8tsaTqHh84OKEQQyjbGo6jcP1/sI3KSAxd
bauejJ8uRgzPU/s16GwrgonYt2Uipkn9dnjQPqBoW1Hq5UygGQCyHcLubCuIzrau
ldvWFMk+rpU9j4e74UE8o5IbYbhM8udl9lHCTSXBZx/NjJTMkMcBuLYyeBsUFfcZ
AJUMwfWqLBVS+iYGdMEfDn82gPS56H4Wwlcm4mdvgOEW9hZ8r4E/tzDJGOcgDIXK
Ezh9G9r6Uu3tQvMlGD5UHcI4T8GwQ73Pd79cI94jnAytiIO68T+07/ju9+ne6ULz
DcRP3IcYB21j7kuxVko8bxrh5zlR7+e5Sp089++ggwk0CandNDsIk99dvLfP/5LL
GwpegdG9DD4l5eS5UpfNueZ63j7L7WxrdnEz21uN5La01tVic3h4u2RoVzmE5Zxk
fBvcHg/fgD5pwXHSHpjvprWtudnmWcNxCx1NLkejo8HmEpxrODvZFxW4DCtXzJmM
prxJJRx3lYvP5NweTljlzhRsDicskRAqEYvLJIXBDE6YytkbK9yruHpHE+eATsBy
3ke3AT7AzeNtLu5ZbuHsecgzaCB1CZM+k+PCbdZyXFHeePl2Jv4gHWSL43xby1wG
L9ikyCRxB5AT3PCp5haYBCvhcdjgs5BY+VSurNwFfxrtvRTYEdqCA7wF/W7ycJmb
vJeJZX613De+GsivFppFBUwT51ujoRmvgCZtAezx9WA8uBmawK1gBM57GYwCR6Ax
PQWDihkFrmBSQSEjUlvApAEnkwDWMDqwnhkKNjPj4RwOzrYDzL+B8Gkg7oWCGGXp
9GYqSVdjTkSXAjkeFUA8L6glpn0oidfDMJ443jcTcx0Pw1YYRpB52sswjCJlHoEB
OQPIaThF7pHFUTEiDqJ7BSPygeaaheQ+GdcQgDQieycj0ka8r2FEXlB56xmRBqK7
mRF5QxonzapSwrgZ0vlILYjZzXgeI3U1xyifU3xWId3D6VCFZI5NrLUyktEw4iNI
+zA+EoM3AfjuoRzx/VwYOhScz6xz0BWJRHM9cjPYTT78QoXoBixG9DUWfN+MfDNt
C77PQ85T0mcVkWgiVejQmSolnjuS/Tzvm+zn2TIFVFw6NwNcZLM/kMsbivV5d6R1
b7QSomAYaK78azk6hjEZ8/ILs12t8901PmsiTIepRXl50HBMLzAW5RUVFRmL8qEt
yDaas3Omcq7peUWFxiKckGMSE9DXdkWUgsLMPGN2fiEa13OMptxCOArnmvPzso3Z
eXlTuVz432QsLDLnoUKPRMl4aRDjpZea8dBGZTfomVGRfjWAg4P6WOA/xm2Cg10+
fKIQhmlwwC6TLRvVwl7aBOOrId0NcHDeDPyzzS1wQN8Gn90Jn9sFwwto8hTwEkEq
4TOVGAtkTDiZURlLDIEGcyEOumigzSfPocG7kNwjQzKNXJEhKSNGwUD2CZKI8Wgi
6WgcWU3kgeIbSD7C20zKHI5rIdJLIZMyNTEYO0m5yGDsku0dhV7PSvKKxwaj2xmS
vuMtzXQNstWrwSCj3ow9SAzDcE23qwyap/UpBgWWjQIsZ8xgD8RTwKBXIreABXYY
UxBdfhgskxlp9MxNWmnfIOilBW+7RZK1L89Sa5FWOKR0pWzVww7M8F9ywAs5KWAC
xgz1eg2QLdUi6MB9UTpcGturNl3zk7vJvxu3rULm0IiOi5Sqk2nJCLzAERpOl0ga
7o9r8RAwAVPMBeOgKyVSaETwRS3BXGqRpCpe/XE9oTARiN7ERJARkocllvDxZ3Dv
uQxTmAQmgylQL2eSHhNx07EbADI6+j6i0zt+dnn1Ue11R4IdeERhu8GKjm5cTHQR
9i5LYB2YqMtiYiorerrxMdGND1EHNuqy2JjKip6uPia6+qA6MINAl5hBoEvMINAl
dhDoEjsIdIkdsLo03ns99iWCfY6r0k7sWTf/n0qQc63V+GvNkHlLYxc/xX9lZeUG
bBR3lsk2xkWveBWuVSb2SZBmLAXpbBI+QyLG29l0dpgsfo8ynU3G8d9gf7/L/pyP
85sIFzeT6y1AfKl2l2//yhjO9I8nYhkX1i0SxbI0SCxm6BRLMM7StSHZ0EsHEcUS
upp+TvqgmuN/GdXMA8Fu8QjnGynON27CihtZyZODXOpaCxNuCShsNUG4aso4CV1N
IK9muP4sVXNiRF/+GWVsrSlVk+l9NbttTRBLa2b8Mqo5qQvxWgy/L/HPxS5k34xU
TYmTPqjm5D5tzb6tZh+25pTBXs2RXumwk7TsM8Z3vBgxFoeX1ZK6HAuLw3tb0tE3
vBJGgPNejvP3KDeo/6gHiR8qd6if1n8yRFyiSjNAhwNsICx+DJn1f+cDyJZug8Np
cOFhNNlU8S8ooGWp1QHHcqJzuJkIGw6cRZSQDuSryzRfaKYZlqqXa97UpBhmqq2a
oxqjQQktWewSMl0ECWV4N5E9vCQYWBykg0VVIdzcLQ9AKFrsW+bSw5ooAxZ0gp9A
51sTwXJmD0B/HzGdxQqs9efqQrwKMMlH8yHwA1lKlGElyttTfGVcFWmZCchWA0VQ
Bq1PykEFur6doACB34mQVhB1JIBu8OUMB8mpMzhIWoFChsXkE0W2764nChzEQRgF
rtb+Q8PGTTO0a9O1x3UphmVapfasrv8rcBwsb1gXBTb93BX/DwcgnFwkKrB3CVRg
JkiBOzq2XhAFVkZU4Ei7mZil6BWY6aUCS6V1p8AID4YA5UVxkofvL7YCu+J0CZfr
pxnuictM+DE+xXB93PCEJH3/V+B4WF5yFwVOPtcVX9pokK56iB2owF6v94IosCqi
Akda6MAsRa/AbC8VWCqtOwVGeDAEKDCKkzx8f3EVWAvWq/6WgJys7aoUg+hkoSty
svqrAgc7kwyJTcbc5hL3Uw4XygFjgVP74pCvdNsTN2mPDXlLtz5xh/a7Ibt010Ev
0MSI0lNmxCA9RplxoaXn16mucpK7r/5d1Sxcj6OMqJfvQUZX4t4srSBO8SaRHUoG
7VXvk56cineuF9c4BCefSd7JkmYveiw98bxSMumfdoi/AqDTTyeAC9G19KTdXFG0
mxZPLQ6qphnQ1GIn1Hg0tUBXdoBqfd5F1XqD8ojunLI63qz8QfeB0hg/Vzk07nVl
SnzPtd6A/t46fB5dj8Dh9ZzsitLN8Gok1x9g+geyK0qfC68p5DoUiuV12RWli1q/
QRGr1qd3ilqfAfNCaf3EMFq/pAdaDy6w1rMgW31INU7/nrpW/a0K6J9UN6v16hPx
96j97QZiajfQb0er9aTd7gzTbqNwu6UGtBs6NxX2LFFwUxou6QDGgjMJX8YdN2zR
DzfEx79kaNdnGsbGP2pYBmVkVsTeBc0KZcZxWKUvYZdB1y2QzpkE/xWlvwTT4+PF
aztMHy67ovRH4XUsuSI+MmXXsb4ueHtcrE35KBCbEr2HE6opL8NNqQloSrSwvySb
9MFRuJKKLn1QjZm5ED1RpBy++QzY63oX2p/t2PakGO5UnU94TWWEomLZ2O0Py154
++P3Sn+LT8ApgP/4eaRvK2jlbjmEnsg0EgwmmSqJTOOoTPtMptLb1PGXXKYjLV58
bvUWZh3maPJMp61hBWdz2blFyx0CD2e+StKh1gNOHXkCF02xCEXCQ2snaPp5+PBh
cO211+I4up44cQJIC1ADBWcwAm0fChQoxAInvUqyeHkKWBT+WUOutAdFgQKFqOEU
SFQGLoF1DkLrTHEoDsWJHsdvW1mZbaWSojgUpye9SEF7EcWhOL3sRUo6z6NAoYfz
PKkXqWgvokChl71ITXsRBQq97EUa2osoUOgRnLR4Lf/qO/jh/1TYY75v84sr+lt9
fyIi+Ai/LiBXCwI/pIDi1dpSmLS03ebMhtdT6QCsPnpq8THXUdPIvMeOvZV7eO63
c46diK959ZHkUxM2LZg3edSo+44um83o21Y2/HVx2snb5nz11nH7f9R+c8Ozcz7M
sT9S+VxqUunMbeybFRlnmx45ePaH92596vBrRULa6G9f3rDpyP797J6SDw4eYM44
N7c2LX9jw6if6vbvm3/56D+NLflsXdX485q3Pjd/pUkel1lembZ3xUh2SNnGBW8/
drho5PGZnz9St9/18deJi2Ysyj1SM3fevreTEmfwTyr+vWZ3zc6zqat+LLjpv0+2
HWuvz//0+wUbJp+fc/fZopUrP2m9YlZj3aQDk9M+rj2YsnFK2iebf7VggvHWvU/k
/OU25dqSDvvaR24680nNT80j74/fknP42eRXPGcvG+m+8bnXct0rf/Wfd/0sjNw6
qerW78eNeOevhU9WP3Am/4uE7K0jJxf/34EUvfeuMS33WUfNvPLQQzvvqGaf+Ua7
7sUrR5ybwfxvwjdbbt/+6e57G7TbDh1wPld/fttHC9fFP/Nl1h3TwWvr3jvy+9wd
17T++G9vfr7b+pvO+eMmppZ/9Gc+P+Pxx85cm3Tlgz/tvY2t2fhiS+LdXxee22w9
UPTg6//1aqV18v3p8+sb7ytccDkzdYfL0jh+7AOOe4e+unHPvKvfm/D99yUjntF1
7JlnvvuJ5ufez0+9ozz+Q6X16IQH3rlx+7xl59996YX8JbqzD7f+edGIY1Vn98B/
uTdsefV/nvt+x6c3pD69/eVDP7z7Wl1i6ZmiM/UjDpf+o/nsNXssuR8pjL+9+uDD
Ox8ft/WnF1Zk3bjzj8Pfh/+W7Y+76rtO9mew+balvMueZCn0skTl0DuvVo/7Or5B
4ByuRjeXHeKPGckPVUXqA9EeRIoJLvbbLzKyET5h1yme/JTI+3vqFEszPs6JaPo+
neg98/64hj8xLnzGdPbqFt7jaEZfFC6zCTxw4wOh893tmWZzptmUXQBc+GyvDK+y
DGLh0l0EWeDr3e4VARlaf1P6ExMCCPEef45ORBfcDW6nPxVfSOw2/CkSUumSG7/5
ecYfDhyYEaqN/MNdoUXhtfRBqzOW/wcAAP//AwAO5xMG</Template></GraphPadPrismFile>
