# Supplementary material for: IgM and IgD B cell receptors differentially respond to endogenous antigens and control B cell fate
Source: eLife. 2018 Mar 9;7:e35074. doi: 10.7554/eLife.35074 (PMC5897097; doi:10.7554/eLife.35074)
Supplement: Figure 1—source data 1. — Numerical data corresponding to receptor and Nur77-eGFP levels in Figure 1D Source code used to calculate median Igκ for given levels of Nur77-eGFP in Figure 1F. Numerical data corresponding to endogenous Nur77 in germ-free mice depicted in Figure 1—figure supplement 1D. Numerical data corresponding to Nr4a1 transcript in germ-free mice depicted in Figure 1—figure supplement 1E. Numerical data corresponding to endogenous Nur77 in MyD88-conditional-knockout peritoneal B1a cells in Figure 1—figure supplement 1F. Numerical data corresponding to Nr4a1 transcript in MyD88-conditional-knockout splenocytes in Figure 1—figure supplement 1G. Numerical data corresponding to surface BCR levels on splenic B cells subsets in Figure 1—figure supplement 2B–C. Numerical data corresponding to surface BCR levels on peritoneal B cell subsets in Figure 1—figure supplement 2D–E. [file elife-35074-fig1-data1.zip › Numerical data corresponding to Figure 1-figure supplement 1E]

<?xml version="1.0" encoding="UTF-8"?><GraphPadPrismFile PrismXMLVersion="5.00">
<Created>
<OriginalVersion CreatedByProgram="GraphPad Prism" CreatedByVersion="6.0c.205" Login="iairesearch4" DateTime="2017-12-14T15:07:40-08:00"></OriginalVersion>
<MostRecentVersion CreatedByProgram="GraphPad Prism" CreatedByVersion="7.0b.154" Login="mnoviski" DateTime="2018-01-11T13:58:03-08:00" MinVersion="7.0.0.0"></MostRecentVersion>
</Created>
<InfoSequence>
<Ref ID="Info0" Selected="1"></Ref>
</InfoSequence>
<Info ID="Info0">
<Title>Project info 1</Title>
<Notes>
</Notes>
<Constant><Name>Experiment Date</Name><Value>2017-12-14</Value></Constant>
<Constant><Name>Experiment ID</Name><Value></Value></Constant>
<Constant><Name>Notebook ID</Name><Value></Value></Constant>
<Constant><Name>Project</Name><Value></Value></Constant>
<Constant><Name>Experimenter</Name><Value></Value></Constant>
<Constant><Name>Protocol</Name><Value></Value></Constant>
</Info>

<TableSequence>

<Ref ID="Table0"></Ref>
<Ref ID="Table1" Selected="1"></Ref>
</TableSequence>
<Table ID="Table0" XFormat="none" YFormat="replicates" Replicates="5" TableType="TwoWay" EVFormat="AsteriskAfterNumber">
<Title>Nur77</Title>
<RowTitlesColumn Width="81">
<Subcolumn>
<d>Media</d>
</Subcolumn>
</RowTitlesColumn>
<YColumn Width="405" Decimals="3" Subcolumns="5">
<Title>Germ Free</Title>
<Subcolumn>
<d>7.473</d>
</Subcolumn>
<Subcolumn>
<d>8.227</d>
</Subcolumn>
<Subcolumn>
<d>7.28</d>
</Subcolumn>
<Subcolumn>
<d>9.629</d>
</Subcolumn>
<Subcolumn>
<d>9.715</d>
</Subcolumn>
</YColumn>
<YColumn Width="405" Decimals="3" Subcolumns="5">
<Title>SPF</Title>
<Subcolumn>
<d>7.401</d>
</Subcolumn>
<Subcolumn>
<d>7.128</d>
</Subcolumn>
<Subcolumn>
<d>6.395</d>
</Subcolumn>
<Subcolumn>
<d>5.687</d>
</Subcolumn>
<Subcolumn>
<d>7.321</d>
</Subcolumn>
</YColumn>
<YColumn Width="405" Decimals="3" Subcolumns="5">
<Title>KO</Title>
<Subcolumn>
<d>0.716</d>
</Subcolumn>
<Subcolumn>
<d></d>
</Subcolumn>
<Subcolumn>
<d></d>
</Subcolumn>
<Subcolumn>
<d></d>
</Subcolumn>
<Subcolumn>
<d></d>
</Subcolumn>
</YColumn>
</Table>
<Table ID="Table1" XFormat="none" TableType="OneWay" EVFormat="AsteriskAfterNumber">
<Title>Stats</Title>
<RowTitlesColumn Width="1">
<Subcolumn></Subcolumn>
</RowTitlesColumn>
<YColumn Width="84" Decimals="3" Subcolumns="1">
<Title><TextAlign align="Left">Germ Free</TextAlign></Title>
<Subcolumn>
<d>7.473</d>
<d>8.227</d>
<d>7.28</d>
<d>9.629</d>
<d>9.715</d>
</Subcolumn>
</YColumn>
<YColumn Width="81" Decimals="3" Subcolumns="1">
<Title>SPF</Title>
<Subcolumn>
<d>7.401</d>
<d>7.128</d>
<d>6.395</d>
<d>5.687</d>
<d>7.321</d>
</Subcolumn>
</YColumn>
</Table>

<!--Analyses, graphs and layouts as compressed binary. Don&apos;t edit this part of the file.-->

<Template dt:dt="bin.base64" xmlns:dt="urn:schemas-microsoft-com:datatypes">eNrsPQ14U1WW9738p21aSikgio8iAkLTpP/FlqZQChUogRYFZ9ySNq8QSZOYvAKV
maFCGVAcRVEHhXFQEGVdFMZdB11UFFfAZdR1YISBdZ3PbwQVVhT8GVnp3nvffT9J
kzRpC7bxHbi579133rnn3HPuPef+JLVPrqqaOqcin2pLBgCsp9ZTNExOMI9+AlwH
S/bSIAiEewqmx2CiVTC12UcDMAXdwbQQJg1MFygeS4AOCIDgUEB6FporoIACCiig
gAIKKKCAAgoooIACCiiggAIKKKCAAgoooIACCiiggAIKKKCAAgoooEB/BhWYBD/n
qACYoZbyobBsHElFoPO9BOi83UFAAV2qHt83q7ZoCoAW330L736rLQD6VDXB1vDn
79TgN1fHxt5m8OWwa57nj+19ZvTqnagqMA3fTwO9d5zPBP8Fw7AvS8uXNbuZJaw/
4PJ6yrKsZksWw3oavU6XZ2FZ1ty6quzirPKJxtIRlbMm1823T2F8bleAY+xzJ82o
nsxkZefkVPh8bjYnp7KukrHPqK6tYyCNnJwpNVlM1iKO803IyVm6dKnZgbDMjd5m
hBjIsfu9PtbPtc6AxLLhC2Yn58yC1fDUg9iBpU5XIzfRaChdzLZOhCQIMZ/f5eHM
dsdCtsrrb3ZwZj7jIOd29Ij1l+agN+CLhEB4CpyrcTHLmRv9rIPziu8YSgMcfLxQ
hn67t4HHLc0hz7og6eLY5gq/39EqEXWgW3QlMWXovmAGic16a25xfa61uL6wqD6/
SM5hdB4DnINjq9yOhXKaqJKFrH+ipTRHuMQs54gNmSMIIpZ1JYR95jSv33Wn18M5
3HPYQKLoJoJY6E3ItHtiUW5pDr7oS5qY5XexkGEOdrLE0UMYoeQtaA1uwb6iitpG
hxs2U+KoIUQgsSNY+2A/uBn6IFdjgo1HYYTq26ORwHDCdYUIgvW1LhFoaajj6/E5
YFRW7/I0eeuFNgunC/tMu73SjnAne51sjaOZlZpKbJ94tBar2uLUm1xxcs11KYWM
oxkshwMueTwVt64iKkumLZm65DoUOa3zOzwBN3ZvtZgXzHq/bvwYROpzmqhzeRc6
+nnTR5BBxo/Hke3uA80ddXStcN7eEuBYJyqcwzZy/VEX3RMwhGqUVo7+iA8JCvPM
hQX5loLcorz8vKICuU8ScAqKo+DI1NdnLQSaeoKbSKiEnW0Eqyzbmm+2FuWWFOUV
5uUWW3PDqptHyrNYLHl5BYUl8KMkHFpRUZG5OLfIkluYV1hkLY5gOiXRkPqY7cBG
rIbBD2zYfj3CxydYfxj2Jf7nehwJOe7HJKEy8MdtIwk18scmojL098B6fD5n4g7/
kYTrY7OsCDVV2Ktv5neGOi33WCzmXEusCzxcq4+NsmAU0mh1ocqKvpgSkddIrMbK
aWRGhXgwlFOB0dIcvK020ahtQ78YQgMd3g/locLvcrij7ocGg/xXTHg6/C+QxEtn
vWxXU2v7JVCTfdZf4avkqwF4COhl+6/8HRV0RwfdqYLuBHrr8NXpDgAeBkd0Er3u
c6uAAgoooIACCvzYgBzzJiCcvXoLLKH5SEABBa4s0LaSNj44NoAh8PMW1t24aHSA
4RiODXCMt4mphVOlADACJkw0KcSrQIlDMUwAafBzAOjAffwiaZ094GoQvn8PIOlG
cZ6AUikYDz+NsrlCV1AGrsLYGhltrWwesgUfyaRJ0oRwEUpNG6K90OefifwJYxlN
5FMT6lo8zwJYKgNM5bgFhPr5k6YZYt3oLRtuuTpHQ4vb4Wf8bKDFDa1Oek8EvTSf
ovF7mFp4RDpWRFWsiOpYETWxImpjRdTFiqiPFdHQGbEKVELOafjwVIoyOCqgQCKF
nKoY3UksUA/Hwno81MeC/cWKvpoLg2I9cV/1MvcJEVZ0Nx3BVB4Vg/ztIANI34rQ
k4SePg1aQgbnS5BAOsztzBKHu4VlxvDR2NgeG4GNnl67a8fj5Uj0Sx0gXaqaCqma
Y/zoiBPotar31ueNu/tzjY2vmpJVTYdUPYcJ3NHi8LNO0EtVfz363N+Pf/ARkZqW
Va0KqbrS1dTE+llPI8s0sNxSlvUwzazDE+h21e+9MP/rl/76/Wt81SpZ1eqQqmd4
l7J+ptHraXI5MQNuV7OLA92vGjyX+d2OoYZ9fNVqWdWakKrn+ny9W7X+NsuRjrTD
RGqNrGptSNVVxMx6repXPnvnrgNaNTEzraxqXaTOVUXMrKdV/yJv7cLA3OPEzHTp
O3CYLJ8iIRCqlo/LAsT2Bh33G6q431C4UrhSuFK4UrhSuFK4UrhSuFK4+qlwVWLT
i1siaL5S0+IvKoqwAQJC6PbKJl7oRKKfrDChZkgCFtL4ySSVkVZ5iqSHKSX15VRH
psoPh7F2tGI1hnRJ5gld0LN5uK9RuLcKaxtWqPiVKkrswRrQ+XdBkG3cB2aQu9my
Pl8mw1CRibs2zJggrDEK16nY8obIMGaThJ7afMJTKupTOupTVdSn6ghPU/A2nMA/
ag2bbLkh3usU8XdW6F6jJiyK9ZRaaltpyNqzoCFWtumEHiSD8L8VY+BL04C0G3ke
7xHSuJRPCO4H+bI1LURaTo6OYCz4r92Rpw+KCnsxaJEWyOim2niRqCgiUaSLlIXZ
Y+VFQnumU1l/M1PlZ9keyWaQGVGobGUy2QS+6R7xjdqn1l7VI45VcXKs6hHH6O3p
s3rEMB0zw3eT5pVW+/UkhqBIDBHtEIU8hohUV9g+loDeFEHnGMJIzEEYT+tk10rq
e8lOYojZoOsYQt4hboFpJ5DiBTUuU8MyTZAvkccYQk/lYwi1DIMiljNbts8UKYYA
shpjiyFSxKdCVBPsTYUIQxvmKT/AqUMGOCqKd1T33DuqY/COAkTyjnpZMwnjtCaK
GMI4bYwoRvc9Yqg8KSD478rKwRjGv2h7xHd3PKI6gkfsmuPIDoaO6dzeaRWfwrmc
SLVH6haJNlghuTq7nGSiHw/Fp7uVYT1hXA4IGdafDOkDoWVCH9WFTGl4l4NKh1PB
Y6c8fOvK5cQ4bV0hdznCaVFUKr6PRzVdSE3IrJvIG6FORcAdSpLoVHIpoZgirwOw
oDr0NBGq7iMAqimC26axTRPK11OgE/4g+NEOrr4JXU9G+Oo0/O5ymNbSa/G1Dn6s
pTIwzrswFatP43K0csRo9nSi+TJMxzTvYZx/gekZ7T7xepGOv0Y4Y/Q8zgswfac/
KF7vMxzsRPN1xI/xGMZBp4H2ZdqrBZ7XD5Z4TkuWeJ6hzbjpPNhCBQ//Q7tQO4jw
vKv7nr7/U65vANgLb/dQ+LCxm2UqPA53652sc7LX3dLsYSYtCZjJZcVcj8/h8rNO
wakudXGLGMHRNnr9frYR/QoUwwhHScSLQEtzs8PfyjC1roUeV5Or0eHh3K2Mkxwv
4pgxdqaUsZgtBWPLGWaWh81mvH6GW+rN5hwuN6yRECrnq8smlcEHDDeecTZN8y5l
GlwLGRd0+ItYkW4jfIGZyTo8zG6mdspMFAU0ElkilE9imEhnnhimpGCU/FQQ/hFX
yBbDiCe0mDEs5xBuxvIHaRjOC99q9sEiKITf5YDvQmJV45nKKg/8aHL2sMGOKhrs
5xqUQmKdLCTeQ8UzKVkkjq8m8qkHmTBkG0omKSPAaDANurTZsMc3gFFgDbgGbAOD
8bN/B1eBo9CZnoVJQ10FrqWGgmKKpzabGgbcVApopQxgJTUAbKBGwYmPGjI0SMaL
ifBpIq4VhYqZQPoSxFBSrsWcAMgLL+s0snSnJ659ALlvgGkUCbzXwHQNXgcBkGOA
eU7BXAP8NQ9U51GYhpA1oLPkGnkcDcXjILrXUjwfaP+omFxnYAkBGAZ4edwUTxvx
3krxvKD6VlI8DUR3A8XzhixOmDzpI4QZOnKtB3GHGaMx0pZpoQM3em6j+NACq4jm
r5E73gXs1dGchhlPs/Zh/CR+5j1VoLNPx9O5CYlGM9iVN6Ny2heVJpoJHKM2VgvX
Pnqj+G6a1ieGB20qPjxAPDBp+6ZFo4lMwae3iPi2dJ5nvPV3PRCv2+D1jxdmgCvs
9vtzfQPAFoB+JJ8s/dbaq6BbkhY6DBQFh8LckpIb5rOBOtFrcGW55qJ86B7KCs1F
BYXF5vzCAjjiW8wF1qLi8YynrACWFxfiorzcojxclG01FxYV47JCa25hdp7ZmleM
xvBsiznXWpIH384tzMs1F1ggfj78D98tKSj2BGq8R7vgckSf4DK8u9gMuucuNORT
BQcpFRwVpO85DYHD9XCIfS0sz4JD8Xg8vPJwIxgIamBywDIf1O5dsnWfNZDKg/B+
I6ztMZheRNMikB6yiyRs0gnbmXqZu0giQ7yODLla8nw4kQ0Ny9cSfOQiskiO3htP
3IAJcwkgj/x9DblGI4SDlKEh3UdyxN9dpK5BxO0kEVfwIClHrmAj4R3x9ZhsJyn8
qlR6xKMTwl+wEOarJtkaVCK0R09GENQMA4EFbaFrmgy7kzNNgp1PpXLBVrwkTpHW
o4GT3KPGehz8k8zVondW6wXaUm3cf00ZfBvH2aTVDKrTNpNQrpaVOcF0+C9DXG8A
uD2uxy0fuo4c7gjMFtzvaNlaJwizwSUA3cVzVRfPH8C6VYVsAQwSS4Fsu3wwKO2k
retsfH6uXNhtk+71On7LjadIQRo8hRfP/3Bk2aeflFecmaF/e+JIWzDFMTZpNNql
5qMeCrfhYDgWhONhvi3yPU9BRbYVdFArT+HfMlJ3fTAnKgAZneReotMzfna2Jcd0
8CsaPAOYLnpn7HSNcdFF2DttwTJQMddFxVVX7HST4qKbFEYGOua66Ljqip1uclx0
k0NkoBLAlqgEsCUqAWyJTgBbohPAluh+a0uj2u4E0qKSFHP8z97Hlt2cP6kcBdJ6
nSQ13/4Wsh0jf0fKaVm9QdFWhxAVAzEqXoqlysYrL8gyvgbXkK381XgJqROInP2a
1LKG5GtJvhMvW6FrcyTXPoqITUUMe3ixbw0R2woaO4VpckXR4Sf4UcUOL6bESS+I
Sf80xMwEoWHv8oznpv7tzvZyKWyNZMQZts5DR6RDcpHEjGy0EicxiBmpvwpiDo5j
7ShWb9A7YkrQtZigKzE1Uacku9TxGa2gTaoXxOxVo9V2Ij6kZecrs+b+WwSj7e2+
GU1MgZNeEFPXq9rsXTF7UZv6RBdzSJsQZAgLllni2VjEGMpH4kUsY6egb4R4GE22
ogmYtuH4+Wfqk/qjyb5UkwYYdifPSOWXoIaZYEAB2gmLJyCz0o9aAdkybGg6By4/
jCBbH/JvfmSAZUGHZ2ILqKko2wKMjW8hA1iutRgN+gmm32vrjH/XZZrWaEuNP+jM
JuTJ4m8hyxVooTFt68XRV1jYE47/GMM4pgd/fmny92cZm7CMZYKSRF/GQUc3aTCV
2gqc8O5VjSrIbxiEXb4gGCvS3Az+QXYjRW3QwY5TLVusj+AnUQpWoDqKj9NEmKVQ
shUpA+kwBpK6wpcboMBRyHXYNMZmwbw+StWorOJVdww4WqwhGXCTXpV0wTDBdI9+
dNJ7hkyTX5+adNrQ9w2YN9tQA772h874lhnbjVWjhtmOB3J2PZE+HBowJTPgLVu2
iUluwCpiwNRlMmAq6p5jBANWxbiZEK8BI+G7MmCI00FwhesOWXknA25Xbaet4tXl
M2C78dmUD5MmmDjjuykvJ2Wafm78Y8r7SX3fgJHxqjoZcMHFzvjCRoKQmyC2ZMBt
bW1ikhuw+rIbMB2/AatjWH3pjgEj4bsyYIjTQXCF6w5ZeScD9mimAqt4dbkMWA9W
a75KQUHWDk2miQ+yUD6sDxtwaDApfJ3mBsztIBJ+yuFyBWA08OqHp54xJKVt0E9K
PWg4lfqs/tbUXYZ3YTCbq+JbT83E3nq5KjVzuVvPKvaCzu0kD1/FZRCQg+WYSPF2
OREyegee1eQTjHFt6WQHkkJz133Cm+PxTHZenYtzs9nk+6vC7CWZDEFocSOD9E8n
xF8M+PNKHkTX1h29eWLQmx5PLd7XTDChqcVz0OLR1ALldD+1+swravVfqPYYTqoP
pAxUnzTsUW9NGae+YNiiXgfnfxaKtF4cVm+hAPMFjC0OwPdRvgcOryfVUo7KB8J8
K8lPwvI9shyVj4P5OpJfgOVbZDkqF0KBeK3+60u81c+Dz8JZfRq2+oFwWJesHp3l
mMOiP8S7hGWmLPP52QD6y0XxdYHTl7kL0KBcl6+/OinX0Kibp//OaDIs1/n0Hxm/
0XdfiX116Hqgg1fifRGUyMdAaUFKRNRq/PkOK8OhP6vc6Hf5uFANmn5kDaab9hs7
TEuSC02njCdMc5JrTB3G/aYJyd13Pujs0344qqB8CaSTLstR+QmYnyL5HFheKMtR
+X4Tv+CDcsRHjSxH5bwG7zXGq8GXAa9B9I2ZcBpUYQ3qAC1zPmh9cb6VeJ+rsJCq
Tl1Pi5m5HD6IpxxZfcnAmzLJsDktx7ghpcmwLC3JuM70K8OCtPNw1GLU7eSwcuzq
Y9R60Fc7ICDqo0SFqbHCDEFdDkXV4hHPbNy7pDX6ZNzL+NVCFVHR9B6oCMTQw5CK
ThlWpx6BKkoyOlJ3QRWNNFanbjQmnooooiJaVJEGt74qSEWoA9Xaq/qKcu41zk1t
TdqQsstoTZ2btM500Dg0tSwp8ZRDE+WoROVohWm7TDkIc/qsH1c3Q2xt+JztWuou
fHb1hkluR+NixuFxMrcscnEsnN2ryQR6JWC0wb+R1J2tSoQi4KF1JDQVP3LkCFiw
YAG+R/np06fFBbb+gpOIoOhHAQUUiAfOtAlRyVlgU0muJ1+2o6WAAgrEBmdBmjp4
ma8jAb2zgqPgKDix40i+lZb5VqWlFBwFpzu9SKX0IgVHwelhL1Ir8zwFFOjmPE/o
RRqlFymgQA97kVbpRQoo0MNepFN6kQIKdAvO2Npsq8QDJNJPm20V/xgAv6K/Tfwr
UaFfUzAEPRV/eJsAup+jHw6Lbl3icJtgTg0DYNlfz86bOesNyxDzk8PvfVP15Jef
pw754vp1v/1b+8Y9096oKHuAmvt0YNRT1sMDy1ev6njz2RWrV7224NXGTY9Y39Ja
h+2e/siL3ot7z1680Hpw5ff/PHSx/onnf9n+0EL3oC0r5j/7dtkrJ9aPPTpek/nM
uef2v3nz8BEvPftaxSqneWLlhjtGfzrWvyHzh20t/8dUJ387b92Q9u93BCyv3FN1
/86GF3ae/Hz7n5vy5zJsk8HW8bu28lvaPpiwY8mC2Wf3znHV7fhL60PbPjm/6rjp
T00nCr+a/R/1D3346vszSz99Ke/+44PuO/7R69vfeknlufFnQ9v/+/SZ3VXchtXf
XRy4+uLFN9edor+cmfO/7jFTnxk5qPSWi5mHP8h56PNPBnp2H/rDmlFFM0cwH368
edyGkR2PvN3+onVn3n/u8+3fWvGvC8DeU6vGvexY9t7y0+8cecuh37XV+usdJQOX
p608e2vOzIY3y58fOTX1dlvR7kP3/CPj2AuDF7xb85sy4Nn30TfvWBdNPjrBeODj
NU+/8ft7Nk95sO4vix698PaXi04OPVC1oXxH1uCjWddnvNHwcO1VaxpuOnSm1nP/
qu0fQjmuOVB5mzU1af2nHz43/ZPWSbkfj9nfkZ1eeGjzTO2qb0vc9DOHT7Q/P/6u
mcvmzdlUuX6s+w9HCj/99mLgmNr+6B8N9fPpTed2bSu8mwlUbNr21aGXNxceMi4P
rDh3ftOln33TDv+pl68se/3xBbN2jT627odTr5Rf0q7aq7vzVtbjTLcViz+lh760
a/d7b2cbOcblafIy1jB/Skh+8uqK95or/fUdGdlov6nHn+ISyEvdcJytWfzqk/QF
ef0vPNyfKQ8+xTVlmY/1u5rRDxdXOjgWePEJr0q2Mduan51rsRYBDz4BJsOrroRY
uHYPRq7xcmyD17s46IFeUqVUmBJEiPVLTww8Oudt9LqlUpyRu3vAdZLQ6KcLyv90
+PDEcDqSxrJim6rNJm1LdjtRtv8HAAD//wMAgcG5Iw==</Template></GraphPadPrismFile>
