# Supplementary material for: IgM and IgD B cell receptors differentially respond to endogenous antigens and control B cell fate
Source: eLife. 2018 Mar 9;7:e35074. doi: 10.7554/eLife.35074 (PMC5897097; doi:10.7554/eLife.35074)
Supplement: Figure 1—source data 1. — Numerical data corresponding to receptor and Nur77-eGFP levels in Figure 1D Source code used to calculate median Igκ for given levels of Nur77-eGFP in Figure 1F. Numerical data corresponding to endogenous Nur77 in germ-free mice depicted in Figure 1—figure supplement 1D. Numerical data corresponding to Nr4a1 transcript in germ-free mice depicted in Figure 1—figure supplement 1E. Numerical data corresponding to endogenous Nur77 in MyD88-conditional-knockout peritoneal B1a cells in Figure 1—figure supplement 1F. Numerical data corresponding to Nr4a1 transcript in MyD88-conditional-knockout splenocytes in Figure 1—figure supplement 1G. Numerical data corresponding to surface BCR levels on splenic B cells subsets in Figure 1—figure supplement 2B–C. Numerical data corresponding to surface BCR levels on peritoneal B cell subsets in Figure 1—figure supplement 2D–E. [file elife-35074-fig1-data1.zip › Numerical data corresponding to Figure 1-figure supplement 1F]

<?xml version="1.0" encoding="UTF-8"?><GraphPadPrismFile PrismXMLVersion="5.00">
<Created>
<OriginalVersion CreatedByProgram="GraphPad Prism" CreatedByVersion="7.0b.154" Login="mnoviski" DateTime="2017-12-14T15:08:24-08:00"></OriginalVersion>
<MostRecentVersion CreatedByProgram="GraphPad Prism" CreatedByVersion="7.0b.154" Login="mnoviski" DateTime="2018-01-11T13:59:46-08:00" MinVersion="7.0.0.0"></MostRecentVersion>
</Created>
<InfoSequence>
<Ref ID="Info0" Selected="1"></Ref>
</InfoSequence>
<Info ID="Info0">
<Title>Project info 1</Title>
<Notes>
</Notes>
<Constant><Name>Experiment Date</Name><Value>2017-12-14</Value></Constant>
<Constant><Name>Experiment ID</Name><Value></Value></Constant>
<Constant><Name>Notebook ID</Name><Value></Value></Constant>
<Constant><Name>Project</Name><Value></Value></Constant>
<Constant><Name>Experimenter</Name><Value></Value></Constant>
<Constant><Name>Protocol</Name><Value></Value></Constant>
</Info>

<TableSequence>

<Ref ID="Table9" Selected="1"></Ref>
</TableSequence>
<Table ID="Table9" XFormat="none" TableType="OneWay" EVFormat="AsteriskAfterNumber">
<Title>Per B1a Nur77</Title>
<RowTitlesColumn Width="1">
<Subcolumn></Subcolumn>
</RowTitlesColumn>
<YColumn Width="97" Decimals="0" Subcolumns="1">
<Title><TextAlign align="Left">MyD88 CKO</TextAlign></Title>
<Subcolumn>
<d>398</d>
<d>405</d>
<d>423</d>
<d>384</d>
</Subcolumn>
</YColumn>
<YColumn Width="85" Decimals="0" Subcolumns="1">
<Title><TextAlign align="Left">MyD88 +/+</TextAlign></Title>
<Subcolumn>
<d>383</d>
<d>389</d>
<d>424</d>
<d>401</d>
</Subcolumn>
</YColumn>
<YColumn Width="81" Decimals="0" Subcolumns="1">
<Title><TextAlign align="Left">Nur77-/-</TextAlign></Title>
<Subcolumn>
<d>325</d>
</Subcolumn>
</YColumn>
</Table>

<!--Analyses, graphs and layouts as compressed binary. Don&apos;t edit this part of the file.-->

<Template dt:dt="bin.base64" xmlns:dt="urn:schemas-microsoft-com:datatypes">eNrsPQt4U0W6c04eTdI0bdlSoJRyqALl0bz6ZksbSqmABSIUEVyFtDmFQJrUJFCK
CBEREVzEB36Lun6g4mNV1ge6CHrturrrunp9oKv4Wu79vIIK+Hb1crV3Zs6cnJM0
SZO2QKnzt5M5M/PPzP/P/8/MP4+c2KfW1V0wd0oxE9QDALYz2xkWOie4hN0Nzocx
z7AgDMQwA93t0LEK6IL2sQBMgyEYAM3QqaD7FqJoSS4U7oQg5hSdGNYCChQoUKBA
gQIFChQoUKBAgcLZBhVtAgoUKFCgQIECBQoUKFCgQIECBQoUKFCgQKFPQAFq4Odc
BQD1SskfBuMmEFcGuoYlQNftXgIMSEnX4HCLYpeqBKjDQpp0JcFWCffxlOC3uYmR
dyf4aviIPwrX9z7TeTVOVBWYjsPTgXS9r7dggH/hMPyryurVLW5uFe/zu7yeyfkW
ozmf4z1NXqfLs3Ry/vyGusLy/OoqXeWo2jlTGxbap3Gtbpc/wNnn19TPmMrlF5pM
U1pb3bzJVNtQy9nrZ8xr4GAZJtO02flc/rJAoHWSydTW1mZ0ICxjk7cFIfpNdp+3
lfcF2uthYYUwg9EZcObDaoTSw8iBsU5XU6BKp61cwbdXwSJIYa0+lydgtDuW8nVe
X4sjYBS8AKTcjpJ4X6UJ5YAZSQHRSwi4mlbwAWOTj3cEvKE82kp/ACYvlaEv9zYK
uJUmktZNka4A3zLF53O0S4U6UBA9SURpe86YViJzscVavthqKV9cWra4uExOYXwa
/QFHgK9zO5bKy0SVLOV9VeZKk/iISTaFGtIkMhKK644J+6zpXp9rjdcTcLjn8v6B
IpsYbKGckGh3VZm10oQf+pMk5vhcPCQ4ADvZwJFDFKbkLWgJb8H+Iop5TQ43bKaB
I4YIhkIdwdIP+8HFcA5yNQ2w8SgKU/17NBIJHnBdIQZj/a1L+Fc2Ngj1tDqgVbbY
5Wn2LhbbLJos7LPs9lo7wp3qdfKzHS281FSh9klGaomKLUm5yQUnl1y3XMgoqucD
2OCS21NJyyqmsGTSkolLLsMQpQ0+h8fvxtPbPEwLJv2cbvwEWOp3kmhweZc6zvGm
j8GDjB6Po9DdD5o77ug6xbl8pT/AO1HkXL4pcC7KomcMRpQap5XjJwkmQWmRsbSk
2FxiLSsqLiorkc9JIk5JeRwcmfj6rYZAVR/gKhLJYVcdwSIrtBQbLWXWirKi0iJr
ucUaVdwCUpHZbC4qKimtgB8V0dDKysqM5dYys7W0qLTMUh5DdSriIfUz3YGNOAMa
P7Bhz+kRPjnGzoVhX6J/vscxIMf9hDikA3/SOjKgRv7EWKRDfy+0p7XVOXCH/1jM
9bNVVoyapthnXCycDHXZ7jGbjVZzohs8gfZWPs6GUUSjNUQKK/5mSkxaY5GaKKWx
CRXtwUhKRUIrTfhYrUqnDqJXjrAgBZ+HCjDF53K4456HhoP8LSZCOcIbSJItZ7vs
VFNtuwoohXPWznX4SZ8LwK1AI52/dgohJizEhoUUYSGxvK346VgnADvAWylSeT2n
lgIFChQoUKBwtgFNzHcA8e7VX8EqVrAEKFA4s8DaKoKCcawFHPxcwLublo31cwEu
wPsDnLeZs/M+rsbi4Gav9JWVAR3goliVot0KqD2KYRLIgJ+ZADcIOEVaZz/IBdH7
eSZxvw6tF9AbESvBRPipI64zAZgMcvAKY4Ss7JGy9cgufDWTJW5EBBWRpY2MkF5k
+mch+sQxjSX8KYHwzgg1Xm8BzBXiqBq3gFi/cOM0K1Q3ymXDLdfgaFzpdvg4H+9f
6Q74ZflCoJHWVSzOh0uLjsgmiqhIFFGZKKIqUUR1oogpiSJqEkXUdkWsA7WQchYm
Hk2jgyQFCgPJ9FQkOJ0kAovhWLgYD/WJYH+xvr/64qC4mExfi0mYjMvre+rewqXs
DBn794EsIH07QkMcSr0frIwYnH+GBQyCvp1b5XCv5LkCwSob12slMFi9v7l266fV
iPWfO8EgqWomouoA50NXnUCfVX3owowPDw5/g1TNyKpmI6qey/mvWOnw8U7QR1Uf
uGJH3knnZlI1K6taEVF1rau5mffxniaea+QDbTzv4Vp4h8ffSwJ0HULVClnVyoiq
671t0OBu8nqaXU5MgNvV4gqAnlc9/cJxh8dutZGqlbKqVRFVz29t7duqb7xt7uNz
bptkE6pWyapWR1RdR9Ssz6qu/rdnQ+kP3xBZq2VVp8TqXHVEzXpb9Z3v35Znu+Zz
UnXKoAexmSxfIiEQq5aPyyIkloNNOoci6RyUKkoVpYpSRamiVFGqKFWUKkrVL4Wq
CpsGH41o4R96B0EiByEgovw+OdSLXFCcO5tNnanATISgJ05HWuUi4lDTz5eFqetf
zk6WzBdFES/auSogXZPbnRLW3+6B7luYEC1O3qORk79yBOnGNlBPYhnZ3pCOUCGG
0QJeHWVsiDyUTMeaN1SWIvKGUm2tAKSFUkeQslCsCEIqQ47SoqcievKipKYHK2X8
iQdW6MCFlx26oAR9lLYQjmUxbxmhLRMAvsFnZCyOFRzebAHFZE8nlxQtbxQ2RiPh
X30jqTeHNqOeCt1iRGWl2wQ2RsRhgyHqoIvJBkqZ1V5bXs5NvXBOr/hJA+G/IBe2
xSbjR6R7ZB/RPcE04YzSndcruhE2nqoKTYW9IlufMNnXk94u7XZryByqS+p6wTGF
4KLNqrGoiNXzB9p4jPjqOqvqycjpYQS3gc5cA2ZWBREz190RfSAyTuyrXMSpnzCr
otg8JnwCALLzwO5mVZDYrLpePquOEmfG9bL8eIjjImpCPRn9gGiJaL3LZkYRdxhx
oZnRyojRDMkOwJIZkYeeqLojAMxgCG5QZZsuxm9nQBf8wfBjI8idiZ6nInxlBs57
JXSb2c34OQV+bGayMM5r0JUrj+H4PYhc1f4uZR6A7l3V6xjnYegeUHeEnpelCM8I
p0Aj4DwB3Q+al0LPHdqXupT5Z0SP7l2Mgw4tO7LtM0Satw+RaM7QSzTXq7NmfgN2
MeHTwLBuxA5ipHcX7m3+X3J9meAZGNzP4DtRbp6b4nG429fwzqle98oWD1ezym8k
j1Pme1odLh/vFCfXNldgGSdOuE1en49vQi+t4DjxxCv04F/Z0uLwtXPcPNdSj6vZ
1eTwBNztnJOcgga4AjtXyZmN5pJx1Rw3x8MXcl4fF2jzFgYcLjeskRRULVRXSCqD
CVxgIudsnu5t4xpdSzkXnPiX8aFym2AGbhbv8HCPcfOmzULWQBPhJUZ8DcfFOprl
uIqS0fLDS/zOOUgWx4UOkrkCPuAQA+OE8z4u4IW5WlphFGTC53LAvLCwuolcbZ0H
fjQ7e9lgb1MJnuMSlExjTmYa72eSWVktC42vBvKpAdnQZBtGVlqjwFgwHU5pF8Ee
3whGg+vgauteMASnHQQ54G04mZ6ATsXkgJHMMFDOCKVdxAwHbiYNtDNasIHJBLcw
o+HqTQkJGiy/70HoNBDzApmK2UC6qzmMxKvJZD2WmCfTgXA7UEOm9kwSboRuNJmu
ryMrw1To7oVuCFnpHIQuh9T5NnTIGEBGwwnyjGYcFSPgoHJHMgIdaHurnDxnYQ4B
GA4EftyMUDaivZ38vjiqbwMjlIHKvYURaEMaJ66kRsUwM4pJu2hA0maGcD/I3mU6
RtPu68AumRlqwczA8Uw4fmReI7KRVB0Yf5CgQ6HnIHmeiXAUXGha/5LZHLdMtBJY
zW6fIT5rFNtDpoI5RaCzBZudrfgZWV5HMo9Mj1cmUoUlWvMMkWYuS6K5Y5xEs208
mH72zAxwhqf9c7m+TPBH+PlQ5C63tO+hZRg4UUn7NzBsNpZVlBd5/LO9DaF5JDDZ
bLSWlhXBKWNyibHCWl5sthpL4CxQbrSYKyZynsnFRRUVxiIYUwHHViGmsMhoRTgW
q9FSWlhUZDRXoDHdWmosqYAjsMVSYbEYrcXlE7ki+G82lpdUlKNq3+6W6FERRI86
+0RHn0weAj2bTNLIZxocRhVwGJYua4+Hg7kZ5rBCVwwHvCo8QAowB/ZOB3R+iB+E
g/KNQFpl3gYH8t0w7/0w34PQPYUWTUB+5pBG6EwjTkEGenEyGUHiUzAVwqSCBlgz
yYcGbatsT7eY+GgCqSKTgQFTKdSbTk4JBpHxw0/KR3hBkj4I72AJdQ7GXAjloYli
N6EBTRT3k3qH4hMh6YQo+t7VoKBwTS72+Y/4Wm5xVWuQ7VQNhHbpzTiDmuFXmLv7
VM3avfpsgwq3jQIsY6xgH8RTQKdXIgpY4IQhBdHfu8DlsgkZ5dmkEU8HIr6OEFxl
E9s6lNbhs4m7GWK8UrbD4YStbIWmhfyrNtlgDMaM9sUZINuKRbAL9z/x2mhyX6Lp
mp7XTfpNWLYK2b4O3pwIxaYT6WdiSVbGlNqX1aJWS2EN7vZDcYmFcCY3yUuwBwTM
4Bqb2KrY59bKwo8qBZuIwXpsge0ajYaFtthhoYQcXEIR1PkSsAe/oEHZ3dFiNwD6
XTmPBPUJnWLHgwfwrMF2g5VYubqkykXYj9jCeWASrotJqq7Ey01NqtzUKDywCdfF
JlVX4uXqkypXH8EDMwB0iRkAusQMAF1iB4AusQNAl9hzVpdGB9dgWyLS5pgz/Ni+
q2dfWo0Mak2KxLXQ/mZyaCPPI/msrN6wQ+FO0SoGIau4DXNViLewkGYsArnsCHxT
RAivYnPZkbLwzcpcNg+Hr8W2epezuBDlmwgV1xF/MxC+LvsItgDRszHW1D+aNIsx
plkkNMuiiGaxQqNYhPNtXQXJRt8miNss0dmUKOkDNk2/DDbNIKpZDDqqJbM2lpLP
CDepoc/E2u6JySaIxaaMkuhsAjmbsfqzyKYlri3/qDI5aYpsMr1ns1tpgmSkaf1l
sFnUpfD5GJ6MobR93TfjsSlS0gdsFvepNPuWzT6UZslAZ3MoNolUoY1OAPJDl4gR
Ycg/D29y6boYhaNCV9vwHok4OAbzcPo+5QeaN/UTMt5VAu1efUqGsEU13AANDrCR
kPg+JFZ6gweQbddGui/B6YdR5ABF2lBA52Orw67gJGZwM3EOFzib0EJaUKrO0X2S
MsmwSF2lez4l21CjHqN7L8VoYOBMlnwLmc9ACxUEt2NhM1C10MVjRlRpdOMlppm7
WlDV1jU2PeREGbahE4mLboNmgGXMPoB+7jCXxQqskVK1US78jwuVeSf4kZxpyhQy
Qy5PJSZWFW+bacmSJaHdQAGUpNBooAKgS3EKEP4GCC3pMFriQDf4coLl7QQpQw9h
TtQK5Aps5lBTWEJPPVHgCApiKPBczSAdq5tkWKUp1X2kzTZcrsnTfa/t/wqcAesb
2UWBzT/F2thtC+3T6iFiuALv2nXvaVFgQ1wFjndyiUlKXIGZXiqwWFt3CozwoAtT
XhQmafj5TCuwRzc+LU8/yXCzbnba/6ZmG9boStMG6fu/AmfC+vK6KHDWqRiZxIMG
6OshdrgCB4PB06LAGXEVON5GByYpcQVme6nAYm3dKTDCgy5MgVGYpOHnM6vAGnCp
6us0ZGStV2UbBCML+cjI6q8KHGlMMiQ0HlNbSMzPMPPhNBlgGmyivqaaZEAm6kOw
5ZCJinz2HG098xlsPRYsTynQfKYbo92WUq/5q47V3pfi1OzVfQaHCjNDWq8gidZj
hCv5pxOkHtm1neTGvxiXBUyYjw2dQq/eBtOuwGOhuPydEETyGIJnZLiA6hBzTsTL
qbD7DIXktVTiElC4MShc8Moig5wTqMEKIFwX86DibT0Rnych8bk1H6d/qn0jY7tG
k/Gi9pGMBzRcxiPaHRmS+JRJiU/Zb8WnZAXx/QAJjSa+oVh86jDxoWsblzS4Am4+
Um76syw3g5JJPaVcp7cqR6e+o1ykn6mcnPqcskbfc7kZICHrYH7kM6kAnJL5KN4K
/UXEHw3j35H5KH4m9GuIPxnGPyfzUbwgt42KZOWWS7pdQYxuNyyG3Bb2S7l9lXZU
95Hhdv1gQ2rqAcMqfaHhvNS7DZejdlUkLzerQlnwERxCjsLRH/m3w3K+SpN8FH8A
xqemCv4qGD9Y5qP4u6F/HvERHYUyH8ULcrtBl6zc7gaC3ND3bKLJLQfLLSVMbujE
aqGFCC4HM6noIjg1JuZ0iE8oObb4DGADtLRehrbCfdhOyDZsU/2c9h8qI2wqlk3e
VmDZ028rSJbo70E5WVHmEsM83lsTNHJTHEJP2jQeDKQ2TSdtmk7btM/aNIO0aeZZ
b9OhtiC+n7qZuRpTM77G7WhawTk8Tm7BMleAh6tdJVlQbgCcOv6iLZFqEYqIh/ZL
0JLzrbfeQht/OIz8Y8eOAXHT6VzBGYhA5UOBAoVk4HhQSTYsTwCbQlo1FJP9RAoU
KCQOJ0CGMny7snMAzs4Uh+JQnMRxpLmVlc2ttKUoDsXpSS9S0F5EcShOL3uRkq7z
KFDo4TpP7EUq2osoUOhlL1LTXkSBQi97UQrtRRQo9AiO24K2a0IXP6RXgt0Tet++
sKN/b+jHHyKv7WvDUjUg/OUJKDxXMw1GLVrlcJdA/0QuAKvfO3HJh7PfN2etuvqK
qzdtaVj3wj+f7Xhh8tx9d9xq31g7bdpNQxe43sv5cvl/v/zYJQcfqtINufKWD/NP
Pn0kc/Wm4787/y8tNYfum7v79gnzn7rxpxGn1h5d++AdL/92ajW3MW+rZmHLB5de
+7Pju47jg14rrWhbkz3xgY62YWO+3qrZmfejKs06+NSvtry/59BlWeWFtbNX/PCm
WXlyy5h7brhgr9/87Ma7qtepDhZ+vmH/41fdv3fTb5azP1/KPn/xgfc2Tnv7Wd/h
qiOzj75szjlx4Z92HHv131dl7daZCt6clG/ctuLkpS8d3/D8w75HS0qe+t1lFUcO
fLDFekXdC/N3ZC44/9gpw+jPrxy77+im4yOnHvzg9dyLRng3LGh87S9rW/41yfN/
HbMy0085JrQ+ManhmcX+KTvXXv94Q+Mz17bP+rZgk746vW6IPvin81p32nNqTLvu
WDT8ReWSv2Wy/rLBpyqYz7/bO/yGbesvX7ht1K01bY03Dc5e+updulc67upsPs60
qtT/em2P7cSWQ49l5XVunP+DKf/pl8wzDabHPJ+uzPn8uwMjr5ykeveNj//2UIGt
ZGfq1Zsfe/7w0I2N/7lwzePvpExpetC5IqNo/IvX/09mx4bjaufJPY6yWx5t+vvU
f3z8098//v77NvVOMPMfznzrk/WfLBrz07rqa+rBHt6auXPey87vF/zz6R3XN3tP
Hr7jky9uPvBg85wn7j986Djf9MXlncvrW0suu+bP2lPtM5UvXvDC1svsB//r4OE5
b6jfaEzfH7i95ddP3nXz9q8/3Pv7Hy/eU/Qw/Ku8blheTqfqi/Zb/7CI9zgH2cqD
LFE7dNfL7vMu55sCnMvT7OUsUX6qSH6xKl4/SPQyUlJwpr/1Iis2zqvrOoXbn2Lx
Um+dYGvBVzpRmdJrEjVrPYFDjAdfB5u2upX3uVrQW4NrHQEeePGl0Fq+qdBSXGg1
W8qAB19vlOHNqIVYuHYPRp7tDfCNXu+KsASNJEopMi2sIN4npWgF9IC3yeuWYrFH
QlvA+RLT1c99carq1VdeqYomI2nIK7cpgrY+kDpj+38AAAD//wMA9D/WQw==</Template></GraphPadPrismFile>
