# Supplementary material for: IgM and IgD B cell receptors differentially respond to endogenous antigens and control B cell fate
Source: eLife. 2018 Mar 9;7:e35074. doi: 10.7554/eLife.35074 (PMC5897097; doi:10.7554/eLife.35074)
Supplement: Figure 1—source data 1. — Numerical data corresponding to receptor and Nur77-eGFP levels in Figure 1D Source code used to calculate median Igκ for given levels of Nur77-eGFP in Figure 1F. Numerical data corresponding to endogenous Nur77 in germ-free mice depicted in Figure 1—figure supplement 1D. Numerical data corresponding to Nr4a1 transcript in germ-free mice depicted in Figure 1—figure supplement 1E. Numerical data corresponding to endogenous Nur77 in MyD88-conditional-knockout peritoneal B1a cells in Figure 1—figure supplement 1F. Numerical data corresponding to Nr4a1 transcript in MyD88-conditional-knockout splenocytes in Figure 1—figure supplement 1G. Numerical data corresponding to surface BCR levels on splenic B cells subsets in Figure 1—figure supplement 2B–C. Numerical data corresponding to surface BCR levels on peritoneal B cell subsets in Figure 1—figure supplement 2D–E. [file elife-35074-fig1-data1.zip › Numerical data corresponding to Figure 1-figure supplement 1G]

<?xml version="1.0" encoding="UTF-8"?><GraphPadPrismFile PrismXMLVersion="5.00">
<Created>
<OriginalVersion CreatedByProgram="GraphPad Prism" CreatedByVersion="6.0c.205" Login="iairesearch4" DateTime="2017-12-14T15:07:40-08:00"></OriginalVersion>
<MostRecentVersion CreatedByProgram="GraphPad Prism" CreatedByVersion="6.0f.254" RegisteredTo="      " Login="jzikherman" DateTime="2018-02-26T15:31:52-08:00"></MostRecentVersion>
</Created>
<InfoSequence>
<Ref ID="Info0" Selected="1"></Ref>
</InfoSequence>
<Info ID="Info0">
<Title>Project info 1</Title>
<Notes>
</Notes>
<Constant><Name>Experiment Date</Name><Value>2017-12-14</Value></Constant>
<Constant><Name>Experiment ID</Name><Value></Value></Constant>
<Constant><Name>Notebook ID</Name><Value></Value></Constant>
<Constant><Name>Project</Name><Value></Value></Constant>
<Constant><Name>Experimenter</Name><Value></Value></Constant>
<Constant><Name>Protocol</Name><Value></Value></Constant>
</Info>

<TableSequence>

<Ref ID="Table2" Selected="1"></Ref>
</TableSequence>
<Table ID="Table2" XFormat="none" YFormat="replicates" Replicates="4" TableType="TwoWay" EVFormat="AsteriskAfterNumber">
<Title>ice Nr4a1</Title>
<RowTitlesColumn Width="89">
<Subcolumn>
<d><TextAlign align="Left">Ice</TextAlign></d>
</Subcolumn>
</RowTitlesColumn>
<YColumn Width="324" Decimals="3" Subcolumns="4">
<Title><TextAlign align="Left">MyD88 KO</TextAlign></Title>
<Subcolumn>
<d>0.526</d>
</Subcolumn>
<Subcolumn>
<d>0.572</d>
</Subcolumn>
<Subcolumn>
<d>0.745</d>
</Subcolumn>
<Subcolumn>
<d>1.100</d>
</Subcolumn>
</YColumn>
<YColumn Width="324" Decimals="3" Subcolumns="4">
<Title>Control</Title>
<Subcolumn>
<d>1.000</d>
</Subcolumn>
<Subcolumn>
<d>1.314</d>
</Subcolumn>
<Subcolumn>
<d>1.398</d>
</Subcolumn>
<Subcolumn>
<d>3.572</d>
</Subcolumn>
</YColumn>
<YColumn Width="324" Decimals="3" Subcolumns="4">
<Title>KO</Title>
<Subcolumn>
<d>0.010</d>
</Subcolumn>
<Subcolumn>
<d></d>
</Subcolumn>
<Subcolumn>
<d></d>
</Subcolumn>
<Subcolumn>
<d></d>
</Subcolumn>
</YColumn>
</Table>

<!--Analyses, graphs and layouts as compressed binary. Don&apos;t edit this part of the file.-->

<Template dt:dt="bin.base64" xmlns:dt="urn:schemas-microsoft-com:datatypes">eNrsPWtwG8d5eweAOBxAkJIoWpKt+ESH1cMiCIBvmRIhkaJJm5JoiXrQbSOB5JEC
BQI0cLIecWzYkWXFTlI1bjt2kzr02HGstJKdaeMqdhornTajZJJpx5EnmjZt1R9x
VI81VmxX4zSu2N29vbvFkweCigB2P2lxd3vffc/db5937O/s7r57+8ZGLuECAJzk
TnI8TCNgD/88+DTM2cODJNCubTBdh4nnYEr0rwRgM7qCaZTc/YhTrxFYYJqGgM45
KmnXKUwYMGDAgAEDBgwYMGDAgAEDBjcBLMwEDBgwYMCAAQMGDBgwYMCAAQMGDBgw
YMCAQcGA9sRZwCb4u90CQJ/VOC6BeXeS1ALSrw1A++3OQ0r2CgFeTdkmLFJ533QZ
vvqlbcjyuHMNECqsBNum7sezgq98ypyIXwPXli9/RRX1XTEqjCBWoAdf9wBje1+h
4Ib/kmH5tfaOwxNh6UE5Fg9FI+trfB5vjSRHhqMjocjY+pqdA911rTUdG8T2FV3b
OgcG+zdLk+FQXJH6d27q6+2Uaurq6zdOTobl+vqugS6pv693x4AEadTXb95aI9Xs
V5TJdfX1hw4d8gQRlmc4OoEQ4/X9seikHFOO9EFidfABz4gyUgPZqNSTxIG5I6Fh
ZYPoaD8gH9kASRBik7FQRPH0B8fk7mhsIqh41IMCJe9Ht+RYez16Aj5ICGSmoISG
D8iKZzgmB5Wo/oyjPa7A22MU+nh0SMVtryf3ZiAZUuSJjbFY8IhBNIgu0ZkhlGP2
ijkMMTuDkWhkb2eTv8lLi5dbwLgSVOTucHCMJog4jMmxDZCOdorlrdetWK9poefN
pEH/lp5oLHQ0GlGC4e1yfL44Jota6EkodHhDi7+9Hp8Ukye2xUIyFFiBNWz++CGD
UrQFfckWLBZX7BgOhqGZ5o8bUhTSK4KvCOvBLtgAhYbnWTzKoFRxRyNN4HlXFbIo
VmxVIn5waEDlMxmEXbK9ochodK9ms0y+6N/S39/Vj3A7oyPy1uCEbJhKt08+XjPr
tjz9RjuO9tyMWlAS9ckK7m3R/am8fZXVWZS3KHfRPtQlHYgFI/Ewbt52YFmw6CVt
fBMqFZ0nBkLRsWCJmz6LDpQ8kWBduAjMnTO6bhwZPxhX5BGUuV0eVkrRF7NTMIVq
DivnvqV2CZobPM1Njd4mf0tDY0NLE90maThNrTlwKPcVbQmBRX2eF5FUDdPLCHZZ
na/R42vxt7U0NDf4W33+jO5WkRq8Xm9DQ1NzG/xpy4TW0tLiafW3eP3NDc0tvtYs
RactF1KRlR1oxF7Y+fEYXYOu0IQcidNDypIuOmYUnNPo0uzzZyw6bf4SKQel3NLn
p1gpNP+G/DsjwXnZ/pvSkHUA8i4j86oHYE5F1gUooPRMTo7M3/CfTbkiG21n4bSx
v3eXujyYNu3n9Xr8XrMTfcqRSTnHxGGK0QZSnZV7Ui2rrNlENStpdkG1cUGqpJqg
7fV4bXWDWJZAn4jhgR0viquwMRYKhnMuiifD96ivzKh01M/Q5EvnJLW0XRb4HLCS
xfaH8dkV+NCfAIFahFevuKQrPunKknSl0XsKn12eBuBPwQW7QW/20jJgwIABAwYM
imGT31eBtgHvh+BBnr1oz+BmAB9oS6idYwdYDn93RiaDoZg8IimSIscVKToqhYZl
aWusMegDIrgtpUuJOqVapxWwzihYByrh7wKAjQF+SyxzFtsk05cuF8B0lz5IQBjt
YC38FamhwUywHizDzzoouiLlnym8KZcnyQHSPUiDmOK11Pvv6vIBSmoLGbygr3+W
4UEWwFohbh3gNoq/ute4Kqn0BLDVBoJDB8PBmBST4wfDSpx6TgfBGEzx+DlMLTMi
bxbRYhbRahbRZhaxzCyi3SyiYBbRkY7YDbqg5Dy8+dlyFhkZMJg3rbzJpsQs7IWx
cK8JmhDlXMNv3r+7WI9an2Qvab72Go3iI4WkZ/W+/UugChhvxAgkobvfBAdTwvJ1
+OhCeOyXHgyGD8rSKrUPtrpg9//qx795ZOOb/9ChMgELDdZcCmtFiqEdbmDOWN//
2tgtld//hLDmKNZ8CuvtUvyBg0HY9QRzxPoHHz/8Zy+d+Q/CmqdYW1JYd4VGR+WY
HIEd3SFZOSTLEWlCDkbihXBfUv+HvyasLRRrawrrvughOSYNRyOjoREsQDg0EVLA
7Fl/+jv/KIfe+tWbKhMrxdqWwnrn5OTcsu6deOCBH91nD6hMbBTrshTW3aSYzRnr
H/9+6EsPf76RsC6jWNuzVa5uUswKNnhf/8Ctdc8TX9sXnsIdZHpQhEBjTc8AaGDu
CT7vJyx5P8GkYlIxqZhUTComFZOKScWkYlL9f5GqLSCQnUYOPL2da9mDnjzPRGvO
BhMlMr/kBF5ifBdJ64lFTpPUxbFUzGmADJW7MpR0NGO1ilRJ6Xm7XjvRqP4o/P0Z
yJ4HSC3kCB26tnwZ/5k5lDtI3VlPYVjIwN2FF9A0uI8kVPsCk6i8LaHiRea7fM67
lix3y0E7ueMgegSoiQIz5yoFjiyZzZ4Cj2vZ7ChUJNop69MLaDJ1jm64MnhK1R5b
t1KfyAHgQ7xmx+FcY1rrj3RzagtRHDUHc5LMOX5Fx39Np6IBwq0IqCI7coisibme
cE8XGT295UhXa6t077ZZi67FNE10TTSxINFQTmc0osSi4YIks2eQzFmQZIhLgebi
k4T6Aql6xpS4QBpai/ktB5ctakpre03oNN8jd3rb6yKOiXFqOklFNpaKL/WTmnwf
MNf2arASpr9N+dpaap7251ZdFA6nt70ot4Yi4KLqFoIZ2t5HUOu0RG+nVMooV6Oh
RiRXSo8elc1REt5TWx4NdylJesvj57RsjjwOwL5ekKIWYncJgF6O4CZsgR4t/yQH
0vAXw59j4LZ70HknwrdW4mc/C9MJ/gQ+t8OfE1wVxvknmFqtl3H+N2CSbGfTaL4O
00XbP2Ocv4Lp5bJz+vl+u3qOcFYJKs5fw/SxcB6fI9MmFnnTaP4ArSiJFzHOHqTj
4kCvJvNUtSHzM05D5sqyqns+BEpK7F76OxoSLACnIdtTHN7XE5aljZFg+MhReaQz
Gj44EZE2PRj3kNONqQ3AoZCyX9oth4f3r4xLw9FYTB5GX92QJG3tRj+JH5yYCMaO
SNKO0FgkNBoaDkaU8BFphKznKR3Sqn6pXfJ6vE2rJWlbRK6TojFJORStU4KhMORI
CHWo7OoIM3hDUtZKI6M90UPSUGhMCsUlZb+s0x2GD0hb5GBE+ra0Y/MW1GINE12y
5G+SpGyLjJLU1lRLL8PhL+ZBsSRJXxJV16okJQrxJiZhDhQ7FgpCbPh499qu7sha
qWt0pEALvc1cVmouM3phLqoXdopL7W/v12u+m/wKoBo+t5R0l1bAhqMHBtv7YL0d
ArXgCdgzexHcgu+9AZaBtyGfKzDZuGXgdm4paOXUbmYndyv4DOcC45wDxLkF4BhX
C/v0KOAspmKBmwR6N2nQkLzVwNg1uJTkl2FJ1EYMNXU9pJEQSGRcQK6HYKolnfAn
YFpOur0vwnQLaYregGkZ4fk2UHelVsB0hZyjeGjjVBxE93ZOlQNNubRyKr0qrCEA
twJVn8+QhgrJPs6psiB+cU6lgege41TZtO54eZbGT3sVTAB5N36dGKkyrZFoQg0S
d6lHa/yA1Wj8vFygN1uoRjge1KhYzmF8ZIKAA+jn58j5PahI8RJuYFCz8gyXyEkT
9TuX8FMY/wswneWf6dUa76myfTqdc5ZEryYDWHCuJxdNVAwuCV4dX1qkyozcldiW
uFvXfVWg52Y2ft+Evy/Qs4hkuAdjqD4mFTjO6/E1+32R+NbogB7hlPU+T0tbM4xl
6xs8/ja/19PS0NQK4xNEbvD610qR9Y0+T6vfh7OaWtvaSJa3tQlnNXsbfXXwqcbG
RhR//J42X5PX09jW5IW0mnxrpQb4H4aPhoamNYNy/G1zwq4oCmEzB7wXQPaA5yC/
dlgKLGAR1RO+HQacWvjESphWw2DSgMuJCp2w8u+G2OMwgByG+SeoAfGXYWl7Fl5/
HXKagjRfA78gNQVQs0XaZms7kbeSCniLiPx2LIUa+AQS1LTnVpJzFORWkyMq5Q2E
lptEgioS2HYTuujeOLmPgtJhkofkO0F4LcZaqPSq8eBczUfB7OukziA7TxGZMw/j
F+rD+Ezz5dpnq7WxgJuaLy91exQarxYBL2qmbWOOQbHabSHlWOT84Dh8Cv3rw9rz
YIRcI0M9BxqJjbS5neOCxqlW5/qX30IwGTBGf7XQJvQrBtXg94jfDBCTZvMNmMI1
Sds0l9/LA+n3nTPc/2O9VHBUWqzn0q8W3KLPzVLLJwH1eLVDmwbVrwOv4rLYgSnu
hpZsMigE/vPoMfTEOeVpVyCZYmXAGBu/YlVJ8ngQNghaM8owGMh6TWRYhWVoA+vA
XXAQKWmj4ED29sTAcqX5IBNWLlqnEy5Tq2u54GWDUw4wR1fMiy7CPh1I1oEzzYvL
i5d5us686Doz6MCb5sXnxcs8XVdedF0pOnDzoCxx86AscfOgLPHzoCzx86As8SVb
lmoTR0kPMLk3sO3Wy3/z6NZ7OxCJV62AmhBBsAk8qZ9rz6Qe0/0FprUeKNB7oIew
VnW41yri3DVWtav2OKjKJDaU7DjR6wlyPEGOtUSbxqz9DNQNF+z36z5UpfORSXK6
X0Tbn0/XZEZtMkuPJJlJ+qaSln4P/cDUs89+t2NRz9D/dF5b2YEK5B181pIEcU91
pNffbNuJskmfpeQQSWaSfpDg/qhD69O+sOL62dqxhzoQsy/y+83WA0xjzqQnkswk
fWvO/vWr1vxKjiY9NwfSmyk5bWnP7MTwnQ5VenCDy30u6XfunEn6dXNq+7mVfmbb
31Wi0i9JaCv4Wp2swe2aSPU17sDzF2JaH2SFMYdVYdyREp/C9y9avit8Tux1f2L5
N2FQrHWrMxC3QjZXwb9iHjw1q6bSqgTU25xQm8NJ68GpcIxokblt1zhmelIKqFIK
4HHbB+VIylO2arcqJToiKX0ZpEy1hLbXag3G2k1sR0OhGiBpcmnAgy77Wff3hZcr
9tt/4f5z4VhFwv6R+zEhDD3it6RrkC4hbXktrwpqr5Wqevz8ReDFOVdhegDPiWh9
hDsTC8lcB4fmTM5pNNbiGZQ9AyElLNeRN1O1Uq1Kpc5TVZF9eyMQ/wA8m4ApgugG
zNjOKmW2HaKA7JDb+6PWzc63bOvcT1pDzjPQ1qdsH+IjPwvv75lj72vS5NYA1bK3
bK84US07Y3vKico8OiZroEmbW4NBogFP9ZsL0UCTJnf59fCXRJ/lqGs7b3WWW3a5
xvnbnP/Nb3ChdaRCy+8xi1Z++/5XLb9d16enM5XfQJbyO0jKrzupPXff4JKLLJDb
alfLXrMvcrwkVNn/xf6+8Jiw1v6B/efCuDC3td46rVptfDqz1WqxTRxJVnPQ8/Op
hnNlMdzlPAwHchgOGSG34Ra63xH5imdczW7R+e9uxbXVXeP8ofsPXHNhuC+KmuFe
J+Hy9SzhchW2iR3wlOHQZPOgj5S3ZdhclrR4WYaZ3Miyp3LIbkIXiJZvcrxU6Ref
Lh91PFbpFp9yP+wYr7wGHS9ZZ2/CevL2tmo4B+4jWZOMthobjfbvWnylrRtmLmyV
ZCk8/4ImZJ01UDWeyUpvORyVfw+tdM3xy4rnoJXc4k8rjotzYSU7sZKYwUprSNEC
ieSiRdZZzRjp3jkyElJ4JiMNidsrtjufLj8ueio8zqfcz4nVFdXOuTCSQIzkzGCk
O7EF+CQjoWfMFaK5sg/SNZd9HOC87R1xmX2d+z2b6LxWVu2+YPtAdNs9blRN0u2z
KnESVyEO7+bgcdI2Pf5dlkmv6xcukeH2rzvcwEa9WnTijXfSsB3Y2iJ3HAYeAE5b
LcCWdNeRYcC+Wrf918C3yfBFtwSvmla7VjFtM829WpLGRhayEpsJbCD9bSkOJH/w
zEEpl2nFa1VALUjnwUXep58V0jMCOeYhDefvsT/q+Jawzv2Q/RuO40K1e8T+Jcdz
Qm7n26F2Yprz665nk/Oqvhbp1tsbBGd3fRVMTb2IUybnczfI+dzMf9HZvPO5Ap2P
lNecv4dXLD797MY7/7LwvfJ14jq3y3GpvFqsdn8knC/3iLmdL0DtnGnO/4tPMgqp
LUTjoxtiG5ZKJB6BKYGT4V4RanKjnc/n73xrjll/M84XszgfKa85/7KlmTQh6OzG
OX9JIIH3uZzgHsX7R9ZsCgeHD0jByIi0e39IkaEdtc7RY0AqA0nTJWlzRSYWssh7
LdNaaUdKX7hwAezbtw9fo+Ply5f1MFAqOPMRmH8YMGCQD7yX0F6IvgICFqPpRLMR
08w8DBjkBVdApTV5E9r0PGydGQ7DYTjmcYy2lafaVmYphsNwZlOLLKwWMRyGU2At
srJxHgMGsxznabXIxmoRAwYF1qIyVosYMCiwFtlZLWLAYFbwXiAR+Ly+WcT4tMgL
eAOIMaP/ov4JX2pDCN6p4ki6q31TSbuLrs+AXZza1qE76Jt94GNOp6Pt1Vl+f3uH
2ZeM5xx4IlRRQ6ZdQGfAuxbVtmWabQ9zGbfr3VzbHk6xLSUkVwpC8qUgpKVohTyf
XCaLo76fL8n6jmKpPSWWiimx9ET1f7FYOstYak+JpWIpxFKxFGKpWAqxVCyFWCqm
xNInbnp9L91YKqTEUmdKLBV/fkc7i6Wzi6VCSix1lkIspf96g7XYheRLQUhL0Qp5
PrlMFkd9L8VYujDQmlDzHfirF/2x6Lg8rEihyGhUyvT3uzQTm30LZL6HA/UFTI2s
YeI7AxP4RS7E0vjbE8JDEeVnXATPsWw+PCnHQhNyRJG6gooMovg1qC55uM7XWOf3
+lpABL+8SeH1dkEsrGoEI2+NKvJQNHog6YZguNHILE8iJMeMOw4VXYkOR8NGLj6Q
qyfxH7wgFu548/3fbvjpT36yIZMxjHmo1oAlEZgD83KB/wMAAP//AwBgBF8T
</Template></GraphPadPrismFile>
