# Supplementary material for: IgM and IgD B cell receptors differentially respond to endogenous antigens and control B cell fate
Source: eLife. 2018 Mar 9;7:e35074. doi: 10.7554/eLife.35074 (PMC5897097; doi:10.7554/eLife.35074)
Supplement: Figure 1—source data 1. — Numerical data corresponding to receptor and Nur77-eGFP levels in Figure 1D Source code used to calculate median Igκ for given levels of Nur77-eGFP in Figure 1F. Numerical data corresponding to endogenous Nur77 in germ-free mice depicted in Figure 1—figure supplement 1D. Numerical data corresponding to Nr4a1 transcript in germ-free mice depicted in Figure 1—figure supplement 1E. Numerical data corresponding to endogenous Nur77 in MyD88-conditional-knockout peritoneal B1a cells in Figure 1—figure supplement 1F. Numerical data corresponding to Nr4a1 transcript in MyD88-conditional-knockout splenocytes in Figure 1—figure supplement 1G. Numerical data corresponding to surface BCR levels on splenic B cells subsets in Figure 1—figure supplement 2B–C. Numerical data corresponding to surface BCR levels on peritoneal B cell subsets in Figure 1—figure supplement 2D–E. [file elife-35074-fig1-data1.zip › Numerical data corresponding to Figure 1-figure supplement 2B-C]

<?xml version="1.0" encoding="UTF-8"?><GraphPadPrismFile PrismXMLVersion="5.00">
<Created>
<OriginalVersion CreatedByProgram="GraphPad Prism" CreatedByVersion="7.0b.154" Login="mnoviski" DateTime="2017-03-22T16:08:09-07:00"></OriginalVersion>
<MostRecentVersion CreatedByProgram="GraphPad Prism" CreatedByVersion="7.0b.154" Login="mnoviski" DateTime="2017-09-20T14:37:55-07:00" MinVersion="7.0.0.0"></MostRecentVersion>
</Created>
<InfoSequence>
<Ref ID="Info0" Selected="1"></Ref>
</InfoSequence>
<Info ID="Info0">
<Title>Project info 1</Title>
<Notes>
</Notes>
<Constant><Name>Experiment Date</Name><Value>2017-03-22</Value></Constant>
<Constant><Name>Experiment ID</Name><Value></Value></Constant>
<Constant><Name>Notebook ID</Name><Value></Value></Constant>
<Constant><Name>Project</Name><Value></Value></Constant>
<Constant><Name>Experimenter</Name><Value></Value></Constant>
<Constant><Name>Protocol</Name><Value></Value></Constant>
</Info>

<TableSequence>

<Ref ID="Table1"></Ref>
<Ref ID="Table2"></Ref>
<Ref ID="Table3" Selected="1"></Ref>
</TableSequence>
<Table ID="Table1" XFormat="none" YFormat="replicates" Replicates="3" TableType="TwoWay" EVFormat="AsteriskAfterNumber">
<Title>Kappa MFI</Title>
<RowTitlesColumn Width="81">
<Subcolumn>
<d>T1</d>
<d>T2</d>
<d>Fo</d>
<d>MZ</d>
</Subcolumn>
</RowTitlesColumn>
<YColumn Width="243" Decimals="0" Subcolumns="3">
<Title><TextAlign align="Left">MKO</TextAlign></Title>
<Subcolumn>
<d>11701</d>
<d>35547</d>
<d>17589</d>
<d>29118</d>
</Subcolumn>
<Subcolumn>
<d>13154</d>
<d>37803</d>
<d>18438</d>
<d>30450</d>
</Subcolumn>
<Subcolumn>
<d>12249</d>
<d>36218</d>
<d>17967</d>
<d>30805</d>
</Subcolumn>
</YColumn>
<YColumn Width="243" Decimals="0" Subcolumns="3">
<Title><TextAlign align="Left">DKO</TextAlign></Title>
<Subcolumn>
<d>9353</d>
<d>19465</d>
<d>8594</d>
<d>22741</d>
</Subcolumn>
<Subcolumn>
<d>9154</d>
<d>19009</d>
<d>8517</d>
<d>19014</d>
</Subcolumn>
<Subcolumn>
<d>9033</d>
<d>19518</d>
<d>8721</d>
<d>23017</d>
</Subcolumn>
</YColumn>
<YColumn Width="243" Decimals="0" Subcolumns="3">
<Title>WT</Title>
<Subcolumn>
<d>8990</d>
<d>24507</d>
<d>14326</d>
<d>19277</d>
</Subcolumn>
<Subcolumn>
<d>9209</d>
<d>27058</d>
<d>14570</d>
<d>20095</d>
</Subcolumn>
<Subcolumn>
<d>9164</d>
<d>28247</d>
<d>14059</d>
<d>20224</d>
</Subcolumn>
</YColumn>
</Table>
<Table ID="Table2" XFormat="none" YFormat="replicates" Replicates="3" TableType="TwoWay" EVFormat="AsteriskAfterNumber">
<Title>Lambda MFI</Title>
<RowTitlesColumn Width="81">
<Subcolumn>
<d>T1</d>
<d>T2</d>
<d>Fo</d>
<d>MZ</d>
</Subcolumn>
</RowTitlesColumn>
<YColumn Width="243" Decimals="0" Subcolumns="3">
<Title><TextAlign align="Center">MKO</TextAlign></Title>
<Subcolumn>
<d>8382</d>
<d>24681</d>
<d>18364</d>
<d>25054</d>
</Subcolumn>
<Subcolumn>
<d>9723</d>
<d>25936</d>
<d>17962</d>
<d>25335</d>
</Subcolumn>
<Subcolumn>
<d>9512</d>
<d>24245</d>
<d>18279</d>
<d>25467</d>
</Subcolumn>
</YColumn>
<YColumn Width="243" Decimals="0" Subcolumns="3">
<Title><TextAlign align="Center">DKO</TextAlign></Title>
<Subcolumn>
<d>6420</d>
<d>11714</d>
<d>7479</d>
<d>19203</d>
</Subcolumn>
<Subcolumn>
<d>6117</d>
<d>11576</d>
<d>7165</d>
<d>16463</d>
</Subcolumn>
<Subcolumn>
<d>6345</d>
<d>12830</d>
<d>7797</d>
<d>19938</d>
</Subcolumn>
</YColumn>
<YColumn Width="243" Decimals="0" Subcolumns="3">
<Title><TextAlign align="Center">WT</TextAlign></Title>
<Subcolumn>
<d>6974</d>
<d>15089</d>
<d>12514</d>
<d>20823</d>
</Subcolumn>
<Subcolumn>
<d>6610</d>
<d>15054</d>
<d>11818</d>
<d>18027</d>
</Subcolumn>
<Subcolumn>
<d>6500</d>
<d>15020</d>
<d>11192</d>
<d>19640</d>
</Subcolumn>
</YColumn>
</Table>
<Table ID="Table3" XFormat="none" TableType="OneWay" EVFormat="AsteriskAfterNumber">
<Title>Stats Table</Title>
<RowTitlesColumn Width="1">
<Subcolumn></Subcolumn>
</RowTitlesColumn>
<YColumn Width="81" Decimals="0" Subcolumns="1">
<Title>MKO</Title>
<Subcolumn>
<d>25054</d>
<d>25335</d>
<d>25467</d>
</Subcolumn>
</YColumn>
<YColumn Width="81" Decimals="0" Subcolumns="1">
<Title>DKO</Title>
<Subcolumn>
<d>19203</d>
<d>16463</d>
<d>19938</d>
</Subcolumn>
</YColumn>
<YColumn Width="81" Decimals="0" Subcolumns="1">
<Title>WT</Title>
<Subcolumn>
<d>20823</d>
<d>18027</d>
<d>19640</d>
</Subcolumn>
</YColumn>
</Table>

<!--Analyses, graphs and layouts as compressed binary. Don&apos;t edit this part of the file.-->

<Template dt:dt="bin.base64" xmlns:dt="urn:schemas-microsoft-com:datatypes">eNrsPQl4W8WZ83QflnwljnO/OIljktiW5BtyyIkxdk4ncQgJbRPFVhKBLRlJuaAs
4kzoAhso0GOzrZNul9ACzdLQdvP1I4ZuKWXZDwoxy9cEFlp2k6UQKOGjUCjemXkz
743kJ1my5DPzJ+M3b2bezD8z/zXz5v1qWd7YeNX6+kohkgUAOCQcEjQwtINrNEfA
HJjySw2IAnovwPBdGDRaGCIt8wC4Et7pYNgBgx6Gj2ERLVBK90FAcS251zB59F4L
OHDgwIEDBw4cOHDgwIEDBw4jBex6nQMHDhw4cODAgQMHDhw4cODAgQMHDhw4cOAw
eNCCZfDvei0Aq3TKdTJMW0BCDeh/rwA6bvc8EIAx24TvO7XdehcwMHdVwJStI6X1
eI8f6MC905JD7zD489TpP5FeDbxrCZjaUVOgCd83ASk9E2CH/6Jh6p8XLd3X2SHu
8QZDvoB/cZGzzFEkev1tgXaff+fioo2tjaW1RUuXWBbNali7vHVzy5ViV4cvFBZb
Ni5b1bxcLCotL6/v6urwlpc3tDaILauaN7SKsI7y8ivXFIlFu8LhrsvLy/fu3Vvm
QaXK2gKdqGCovCUY6PIGw/tXwcpK4QNl7eH2ItiMVHsUOjC13dcWXmIxL7reu38J
rIJU1hX0+cNlLZ6d3sZAsNMTLpMuYYh5C8ryBheVoyfgg6QC9RrCvrbrveGytqDX
Ew7Iz5gXhcIweydT/LrAdqnsonKSN0CVvrC3sz4Y9OxXKvWgWxRTkDIPvmNmBc2t
TlftVpezdmt1zdbKGhbDxDiGwp6wt7HDs5OtEzWy0xtc4lhUTqMY5XJ5IMtpR+S0
gTrRsropEPTdGPCHPR3rvaHxMjdxuoWehEh3LKlxLSrHkdE0E2uDPi9EOAyZbPzM
g0qn2BF0Ro/gaJmKDW2eDjhM42caYjokM4JzFPLB1VAH+drGmTxS6dTolkYU4XHH
CnE6NtpYIrR7e6vUTpcHWmVbff4dga10zNTmomV1S0tDCyq7PNDuXePp9CpDJY9P
KrOW7LSlOG/sxLEzN2AvGIxWecPY4GLtqZTnKu5kMbPFTBc7hzKmrUGPP9SB1dsG
jAtGfUwPfhJdGnUz0eoL7PSM8aGP0wcGH7+ntGMUDHdC6Vrfft3uUNjbjhLXe9vC
Y3EuBtfBmFoTjHLiLMkkqK4oq66qdFS5aioqK2qqWJ1Ey1TVJijDTN+opRBI6uOc
RGJ72J9G8JSVOivLnDWuupqK6gpXrdOlOt1SoQqHw1FRUVVdB//UqRWrqakpq3XV
OFzVFdU1zto4pFOXqNAoox04iM3Q+IEDO6YlfGodGwtiX8F/o98zLuV+Uj3kgj9l
GhlXkj+5LnLRnwb1dHW1j1/xH69zo2yVFael+pbmq6U3Q/22exyOMpcj2Q2e8P4u
b4INo5hBa42drMSbKXFxjYdqspjGR5Tag7GYUkQXlePXaksshgj68kgDjPh9qAT1
QZ+nI+H70GhgvZhI9UheR1Kt5xDzVtPgvhn7O0F+Tf4Ox7KmAfAgMCnvX/ukOyHq
ThN1p426o/X9PY6d7wPgIXDaqNQ3eGy5bxUOHDhw4MBhpAEp5n8E9OzVc2CPhutn
DiMBGnddRDKO38GW6dsRMyiG17XBdp/fE9wvBvze0r2e/WL9mrVX14uBHeIGuHQK
ia2e7R1eYAFizDk/ZKXqgeLtj1unoO9ykAMv7+MBEcDnZHR+AaaRfhtiHoAl+/Lh
9QpZQiwCC+FfC1kh0PFNBIuJv4Zuec2BYAlpCx/alOukKdQDI23DgFdLANdghmEp
xlhDgnRedII86+gpN34Gk4paaTBBXgtJpSfCv6t3d4R9cGUowjVilyfoCwX8IeZh
GUzK0kmDH8ZVqhfUJltQl2xBfbIFDckWNCZb0JRsQXP/go2gAWKuKQTgnI0LOw4c
xo1WyTBshbJQkFUB+qvc9fV9LHws6HCaVPqDW4jUcUvXQnc0Xh/cMlJXakhsJYpM
iDG72bhaHqoFuS5GQceUO41zH8VKU8cYOPHMewrJPaFJ+Qltyk9wrDhWHCuOFceK
Y8Wx4lhxrDhWlwpWde63yTZn+tubse1e4hv3ZHszHyS7vZlPwhXy4QjtILc4i/Gz
NmaVZgfKcYtsJt4NdjEbnOwTgkpL9hgKjc3PHiCfb7PybVYOHDjwbVa+zTqIbdbv
yG8+/wVMYJ4qIAHlPgJ2xwjnL2GdhVgaZxiOlXte+GxLtRsh/WUfKFSaFmKabhH3
eDp2ezPY9rfX/2bZ7GuXSk0LTNMapmn0hn02sl7DgbCnI0rFpwsm2uvJStNataZD
vp1+3w5fm8cfzhQCpGmBaVrHNC0is2blWnFPqExsWLkWZKTpYz+C8LWTtNei0rQ+
TtObWkEGmz78M9prpmlDTNMNmW4aQ859PVLTGqZpI9P01KEYcMuLjdlrb5pFB3yq
0rQpTtMZ67Vzzz/snP75dDrgTNPmmKYzPuDfOPDpGc2Fi4SvNUzTFqbpKUMx4OBP
efOW7NhGmgZTlKatcZrOWK8jG+7v2GUKUmnGNJ0V03TGB3zH3974m3Xf/9ABZ5q2
MU1Ph9dlwcBef2ljIBjaH97lFRtBuk1/nPeEzrnhAh3w6UrT9sRNt6Td9IcTvH//
TwVn6YAzTWfHNu0JhtFnlLC/mWmatRjggDNN58RrumVImtYyTefGNL1eDN2w2xP0
gkw13br6fy/8svo9MuA6puk8pumZ8DpXbAkGtnu2+zp84f1Igfp3d3SITWDQTb9y
6p3y8jI9FaQzlabzB2ra0xH2Bv2esG+PV2waRNPC7yN33Xf1NVSQMk1PiGl6PXKc
gZrskjHweUNg8E3ftOAK8dj2ZaRpDdP0xJimG3w7dniDXn+bV/T5xfrm5W0gvaa3
PXk46H9tGmlaO1N9W5I2nfzWZ+wTmpSf0Kb8BMeKY8Wx4lhxrDhWHCuOFceKY3Wp
YPW22xSRNnPNePdlpaeryyOubmxWOQDALjHV6srYYmIMvSKxAgeZgCwSFpNROULC
RR5GdWghG70X1V4AwFBC2FI8YgQs1V8D/z4KeU3DvBh4S6MFTq1O5mIt4WgdUydK
uw+sIqnrGC5ezJTQksW7QUUuxPJiNqa8QiZ1HQko191Fc4WEuZo4uTbgIDl6ghdK
lV9TxIlLTwlk/z61p+jWe7JPZUcWMWNMj3+gqxcoxxVQRpbKfAC85Y3HJoc5r3MR
b9XRLTu6bfcPoJIMhI5phhXFahOFmj1Ech+QG/8ZqI1BhT6vYYKOIS8DM03Zbqnb
+gTdFggJU5HUv9s6aac7rZ4bgXKSKRYWMz2nGBvSxrhhmDE2poUxSt3UmhbCmqQR
vpsQiPIW2UQ0vAaigl5yrPJ0bm9PVsXHazCeGBpvyoGreK7i1VU8iFHxJlUVbxpj
Kt48KBVvGZSKt6as4k0xcliTQMWb0lfxplGi4s0Juh2rfkwZUfGmNBWmJW2MG4YZ
Y2taGA9CxccibMiAitdCVBAhJj7Hz3V8MjqeyrR1PIyJQHX8uiR0PKV4NMcfw79X
ClbVNHZTTmAO6kTr+CyGc7WkhnWMeB9Ix+uS1vE2OZd+xRGtWakFYI+bS0+/CKr6
NStGCGoT6Nes9PVrVgb0q4nJp7LclqAbVJZb4nZjMPoytida0P/0L2AILFb72NPG
uGGYMc5OC+NB6MusOEvigRGOry91EBW0YZ7UF3GXS98cSfr0vFYKavo0HkbxeH68
SWI0DP31aRaVmYIUtjJPhLn+GvX61MZc462ZEcyD4a4YHohNo3ybw5TRy/oUpS4R
okU/5S/pDVFG1sy3sPo0j+rEW5TnFX2aHzeXHvNTz0X0PjFuLpIBBSq5koDNiekh
Kr2D1Beri2nZGSTIutgv0GSBPA7AtmYUvw2GLnComR00lL4Vy9YWXAZ93uC2uptQ
fDlWEjk4/SYYnhcO4rgT/ikRFq5A8RWIbIxivzrvhuFT7bebKQ6iWcIB12lR6mzS
S3UuRQJWU7kitp5OhLO9C5f5CIbXtaYVtJ5IrlKPyazU87yufz2IBD6c6MBlXkI4
W8/j+DMw1Ga9juNVqO+VbzXFPnsNUi1T3LjMOzCcNgCMw0kYjtlfbr4IPhSi1diM
OKQ60I9EC0N8D3j9GasvF1yEtx/AgE0Fsd7v6dh/o7e9wRP2iCEvNCE8JEWyLEK7
OzuRvSE2iiL5bEqJyJkbmK+K2n07dpSJns6Af6fY6fX4Q2JJi7hIdJQ5qi5bKor0
LHfMIfqwNxRGjZQ0NPoXig2N7Zclaq8+6BU3NITYr5k69uOW0dHhMNsiPbY+L0Ta
YBLQ70v4QmFfm1jSFggGvW1hb8balYYvjAdZbEW/3dGJS2z3hvd6vX6xLdCxu9Mf
gs2t94Z87bs9HWLJXl94l4/NakUfiklTQ1FYs7tzuzeIvyKjlYYQ+vQRJR/jDvPw
12aX9fKJvzQnXlmY5DALkw+EVFaxX5e1gx3+k76REKFRUgoNBwdU4nVQrqwAC8Bu
sny4BRoiD8CS3TDvUZh3EpZEcA6uxj4BRaBQMINZQi5wCVL6VsEKrhOmgwPCVHBU
kMy0R4Us8JQggl5hClw9VwqSlqdgZzYQ8ogBIxKjDxkgpSQN9dtBdqaRKVYHpM9L
jMQKWECMxN1k6WPB2EuGFNpWeYC0gcajm9Rjw+eXpHrsRKOWkvE9R1acKO8TGIoI
foWC9Cyqd5Yg5SNzzCVIzxbgUZDanATDdTCOPn1B5tcBGJ9KrJyjgoT7VDxCEl7I
/cFTgtR/9EwvjKOvsxDl0FVwXhwjjS5lTSBlI02ytx2yEbJNeKspkYpCtrVb042N
tDL8fqoHxxFqbiNoooZcj9Etl3HrehLWiYzACDECUflug1Jnjx0o9WeDwRz3GhDk
trKltrA9rAPNNH6IiefoQXOietDURxZGrqJxUBq5KnNG2nAbOWCY6x+KmR2p8cjF
dH1t9PuRevFycfXKtS5XWUU11DQOZ838+Zu9IUdZba2zxlFWV1lTI5a4ForVlznK
Kitq6/yhNYENG2odDkdVtaPa6aipqK50Vdc5aipdjgpXRV3vcDSirnyuBYNTPlb4
T1nD58F6J0GhPh2WnAmFfRGzR1cChXQVvL8C5i2O9g3TD5bC/HooAJthWMe8MtsM
W98Cw8+wu4Nc5gkrw7FGIkzzSD/1RIAbSJjOHBObybyWKyL5VrJDYSP9riLp6P4K
oHyAupjECzDGUhy1U0/qQ4qimcQnE+lsIsphM8EX4bKFGXOqHPLjKIfcBMphCgmy
cpA2QqaokHUVjr3VBC4xkJWDICkHLOB1jIDXK/GIHgn74zHCfkqSwoPDyAn7XDxT
iD2WQeHZsHJtQ6OrurZXNVVdHGalJA47oujCmPGxMOLzdwK0hAVImUj8NRCc2RML
BeRKxZCZ5Bcyb1MmM6KSFTcT4oibvATiZjIJsrhxCTQ5dmLKcKznkhU3EUGxRSMA
yPY50LzVdBF0x4iYyVzEjDoRk4uXd4itlkPhsal19YZKaGG5ah0VzpraukpHZe9A
BdQFzaSUBM2uKOowZHxEDLAlE/yXAwWJcvyMPWVUAJRjZpOIYKC2Tg4j/KhgmRhH
sOQnECyFJMiCpVigyRyi3ybAZTQWJugl6DYQab6Ifx2KFSZ81EZemOTifSBk9rOb
qo1k2SYuFvHirjepUupiZFpKYqR9yOkiC/7LgSJEZJZIFI9J5JoTIyoK4oiKCVxU
pEuYdLlHbZAuaINwUTE6RUU+2a4mLzxaFkubPr3xMtQFQvYoEwhG+M+kIhCMRCBQ
P86SQIh/6koPWR3twSR36krVd/PAh7Ay1d2xCokPYa0TSADSSZBrAD+INdYPNVMR
gVhxH/z7VygO1NJYkSXEbMGiOqVDWChVEPoffR7KQ1iTQKJDWIUg0SGsySDRIawp
INEhrKlxc/XELlPPpRvR6rlGoLzU63+8Kzdm7PTEUpoB+h/vomWpkpctpefkZHqk
C2oE+WhSE5COJuE3hIbufkeZ/gTDWaDrdzwKv/3TS2//kGBoMbjleI7R3TzQgubl
mDK0zkMmpc5tZqVO0eKGlkxOjCWTM8hNRJBmfqbfQKW3Y/Ek/PsEDMoxhB2eTl+H
zxtSUhjFKHbBJFxif31H1y5P6+7rvfvnhcROFSVKzm8wLlaVm02toqh4IW1FBdu9
YY+vI5TUA71jFG/FDstl7LAnUrLDGmTazYP/ROAiX+jXgFn4eg0UeF74zA3Msfib
SfxumPcwjB+F4WfgHqB8lgaAckYVXakN5gLKB+Po56ZnEbGE+MpGhJCX4IiE+w0k
bsWtSnEbkI5ooit6J/YwSUei+yiJozGki7xJcURXgcoiL0nRJXWTeW9D4qibbhDp
J7pW4L2S/idNRTxPkSYajzBxoI0kPPSANrgj2p5+bWHxqZMOWKD4W0w8ou9u4qJL
XXShBasThQp0gmu11+MXkROisuqaKmdVTW1daV21C6c6XVWu2ir8x1lbVVHVO/hH
1RnYOUgGFvA/DVnAGMgprBx4PwGGQua73mlkI7cItj0PhoUw9GdgISaw3//qCONa
yDWHpBnJ7omO2aTVkXqnAeWldhHpt51Qpp4w8EKguAihDFwYh4EnDY6BB7N2praK
mp0gCoqd8KEg2Qko/bimpXkgBgZGdQbuMSpMu82kxIE5EQNnepdgbDEwMtJXw1BX
VeZwzBWXNyOljY+jVlTU1YnhgOh0OB0uV2VFDbqpc1Y6SisrnBXoxlVRW4c51IX5
0llXWVeD//QOTbXqjL96kIwfC3nkrw3MhM8sAMrvHNUSxl8C214OQxNm/F2EiXTM
8wZypVp5JqOVF5B0K65RYeolDFMvZ5i6SYWpJ8dh6sLhY2r6NiM2HaOmdStHEUkc
v1bVgYRaGWl6t6Cu6Xu0inZ365R4D4xzplZnaiQk58PAHDFfutkbgv/XBNQVbe8g
nlFnx/kZYscs8lcLmUELqUg5iDaB6OgZkPWKYCiGoT87ZhEWo7thRsJW9BAZPTFh
JbrXQthxBqnDTvStjjxXzNRN2XFKHHacPHzsqHZALPbwFD7Fq1HiPZrE7IiE98vA
oW54M+wYYeKAs2NcdkQbeHMQa0nfI8yH4A9tuFJWiU5HnYuG3pRKq7PgnAyxoJH8
RYeaNJBRFBa0EZMXmcfTYBBVWdAIlN9+pOc4zQxrWBkWtDHXQoYFpzEsKKqw4NQ4
LDhl+FgwLK1rm1VNVXJQvwyznRKPXYOqsW/EBPqxNR72PGYNzcRBPjoHyVlQjQUX
kKVAfft1u0Nhb7vYIl6NXs6hV3MuB/pbWemA2s1R53dWVFT0pvqAOiPOyxAj5pC/
BlAAwzTmQFERYco5sIa5MBTjU4exjJjDrDcpQ9IDQiZmjWklOo/+aNAcoHwpNJfE
qS6MPZk4LQ4jTh0eRkxEJpLVzJimTDwiuAdkRLdGnREjzCFkYGCY0jCUjAjGNCPm
EXKqL11WX7p8Welyvwvzm3q6OlvZM8RWFLT4n4HxkWUmbIUO8WbBYMNs9RVGpwHG
rNQyZiV1hGtldB3VbRT3LIaVbCqsND0OK00bWVZKlyjp/q/a1o0IlO2aHia+TRjK
rZuRGIXMsdIEMhI31JbVVDpryirrqpxlrsrq3rg56uyUk2F2it8zAbZtgMGKN1Bq
mV1OWoayA90QMTAbIlaVDZEZcVhl+thmFfLJqbr5JzCahokDzUhqndHNKmZCGg2N
1dWQP6Ju1ZlCPwxMoSF/BagxBPyzyf2ZguoPDaM/tIz+0EXpD7XzWPURKW0ZNu2o
J1dpfZYt49Iix5aTZ/Ngr+hLkSvxtd6dl/BnJNZDxFaRhtE42kH/o1pqeLMjMJ7o
LsZfVl8+/pz+X/SvGQ3ZBXaB0FoAuEAN7LuOUBVab7eT11JooL4HvsYIMfTMXSYg
v7qi8Nfbnu4uP3+tW3kFpeTR4zw0XcektcPWXVBhmJhXVgXYwNdi4UvL6Zm4kYl3
48UG69g20Y+D6wfINw6Qfz/mslhfphPlVB1QXBdMwidoo2GOW7p+uJSoAuXevc0s
1SXgRYsFcqBUw0YEv+txf7z1wh8/KPmDO6rCg39k7t3YMCwA0kFvG+RVNRw2u+Pe
u49j7rEQLsmBEumHkG/JQs4dnyoH+lF2wNYDMlRPWvg8HskCyfwQTiI4Jp+QSATJ
1WtJqV5U+nF3dB+EpNsSUmor+XqtKdVrVemDJum2NCm1lXy9WSnVmxXTB2Ec0JIw
DmhJGAe0pBkHtKQZB7SkGbO0NDdyI/OGQrE51k49f+LWNdcuRabKNuL33y4/uwzc
IcfpM8pVw7Qbpc1VMN8ru3OahymjBjwtSM9I94c16F6Q7zV6dK+R73ca0T2yp+5U
daeg9OQugtUBcj1Iro/LC/GyeKbAXDJMlrhmElpzmIxbZOKQyNSFP4aJNuvYidWo
m/MJh0m9mwomGeim9dLo5jSgbibXuRVDOQ7RH/yVu7+oiffrBvG6CeJ1k8EkiW7G
42/aTVtC2/64LrXZFORtsrS7mdnZtF8a3czuVzle+218aqnUTTDEvJmomxSTDHQz
J6OzmdluZnA2c8d7NwtlE4mKoSL5R00QYug6G28lW/oZibMUKmCoXozMwPkmXZlx
Q86n9oW69cbynNN2actqKhQDH0I5LaF4BiIrbbRQs0nZYooOHw7Dtt0sstmtbDCg
U137En4sq274CQk2AUW3NEJmcFK/1dJtu9z+pv52y9dtBfbn9NdbHrSV2ZHHzNRH
yDEMI1QSOYR7KwADaVcjf4P2vAoR022vo5//8c6vXvOa2042DhW67+7+ZxwomPEM
BKCZiRjpI0Erb6JLuWaVcb1MrvMw+AxIJ/HoaGmYjSTF3E20QYuK9UVPoA4oTpPU
VjBCnDTasJnpnDmmLOp8bHkWYQmjvj4yUOjaR7FEcVSMppe4HRjX7xu3ap04FgAB
YTAEHINBHALebphtusp+uf0uw1Wm2fYCu99QbrrCPvoJWItfIsYSsBhv3VbyvLxv
a4fP6RKJ7SgCFoaIgIWoOtMkYH2aBKxWPpaA+5Sx6osNlCpQoATcaDqhkwh4knBh
CAnYbPye+QIk4FLjs+YXIAFPNP7I/IcxQMCIeI39CHj/l+rPRF5+xn1jcbHtZfsZ
SMAahoAjkYgcWALWDTkBa1InYF2C/Zd0CBh1fiAChmX6yEDhOMUSxVExmk4J+H3T
FCKBnxY6hoyATWCz7iMbMrJu1hXYJSOrwC4ZWaOVgGONSfoueT7GdioxP1kYKgNM
A+4xP2kXrcezj5tfs39huSf7eSgM3rGEoTHrEKTR05WkMHqCrmSoR88pc0H/cWLN
V5o2AZTjfrwCJLpEp1RuwO9pK0mJBZE88sYSGXWghz65UPo6uNUX7vCWEnfvdMlt
x9saEwhntsOS1wP0oyvngR/V6B7MjPmTmDETXlS8pL8cLyp+DGkdLSrQVTNG6X3a
sNJ7m/YFs0dnyDqgvWBerPuD9ftag2Wu7gWrQu9ATIXegdimBcAAO4CuL0DB6tEp
V5R+AKb/wSpdL8D0xTrlitK/j54jVwMclrk65YrSJXq/Q5sqvUe+lOj9xi/7+tTo
vQBTsxk76KT0jvRC887rxZLVjc2XjRaSh9ravM9wzLrHWGI+bLjDut7oNp8wdFgv
NzKTlpKQAqNWSLX3SZPW1ac+aUY6aT3RkyYfIRo9k/Zn2znLm/bvZk20W60n7Xuy
Su2zrUftX4Oj4dKmrllcWl3Jm7Az5yBnoOt3YT1/tilXlH4Splut0nUPTJ/IXFH6
UXidTa4Ij1LmOlvmtHssqU7aUaJZTsbRLBY8H8aoSUMndDY7iWqRPO5oyZRlAeko
FzoGhJBRmz6Q5vRJNcefvizQYTtnfiz7rOWQzWo5mP0Ly0G7dIVldHeQM6HJT5+o
G3rvYIPlOS2ZPr08YVY8Ydoo0YhmZ/XKtbH8lYX5S9oE1GaAt0ASvIUmZ5n5SHYN
nJwd5puz8+HkSNfxNzk6MjkGeXKy4kxOw+iZnHss3uxbrYdsxy312V+1HrRL1/E3
OXoyOUZ5cmzECwg7OajkptZk5mblkM1NoTuCj9weFG7FLzTmL+vwtF0vevzt4qZd
vrAXLtp1ZF18GxANideeyZxfQUVoObRviVbOp0+fBtu2bcP36Hr+/Hl543eslBmP
wOeHAwcOqcB7ER3Zd30fuLWK6qmM806EAwcO8eF99JuFUXt4feNQO/MyvAwvk3wZ
RbdqGN3KR4qX4WUGw0VazkW8DC+TJhfp+DqPA4dBrvMoF+k5F3HgkCYXGTgXceCQ
JhcZORdx4DAoeM8dcd8uHyBRPKb9AJ/xVXb0/1n+dYXYrw/MUbkmEO0TAt2vNxXB
pC17PB158CpMBWDf79+/5j/WPOueML3hq4Xm4shz/5Vd+Jfie/9x2Z3fbprjOfJE
063C/KeW33W3sOnrFmvfvz9+6tlny49VnHjo1tdeWaaZuyrf9VJo54V/O1dp+/Xe
jf+tBV8cFrpPeJbWf/6XH9529tWTEye3PfWTl21X/vXMI9bf1oLgps+7bYf+7bPc
rpd+2l3TY/lu8LaHPRseML13/5RXcvcs+835j8oKl+7InbL7h0cmP3bvrmPfOXRb
5PG5Pf7Nx9pOPvrgf5xboH9sz5YHWjtr7j25s/LVyltvX7G6Zcvf6iu6z4R+Xv3T
K6b99Oyv7/v07FcuntW/+l7J9Pvn3XtiRVPFwQOnTt3681M/ef+z11/84sjil+wP
3nz6XwsWfeumB5741gcP/ubdBY/l7v39D+6ZWOyc/eaPvz33mysfWbH5jj/lfKt5
64ETz/7x1lPbSj49LZyr+urPj9h+/08/vteave2qubrtbWWfnNWeef/UxvtnfPH0
qvuqWx954+Xilb/e9J8zsr8SWRzqfG/dW8L0Racct1/9jeuuenvfF09u/PRbuWfm
NG+euHNd+edL7/3V24/8341XbH79R+UvPF5k3bjcsPoO3Yp5FbY7C3/w2a/XrL39
6+8uerT3t5XP/eTfF82qaN/S+9TzL945p+Kg6/De+483v9Px7FXZ/vxPGt4oLj5g
9uSv3a87cXf2d54tntr5zWe2HY+sLpn/UfXbFVZP/oyC14qXtJf5vtl7y5P+x1YX
PfOma+YXXxw589vvvQz/bVt7fN7r+e+ZP9Hd5Pnyl3ufO5Ul/OWpLV5/ex7xrIc8
raMvkld5Ore3p+pab1hguL/KYapN3rWeJo5rPfuIutaTfk5Xcq1niRlKGreCeK71
LCCxWzXzAPlWkJ5rPer4GPVmcK71puFRmAny4ZgwNTz8C3fZ7EKh9o3X3VEVrnqD
uZc8hkwnP0NRAJ8fnGu9XPIro5PBFO5aLwFw13rRwF3rcdd63LVepmiJu9bjrvXS
oyXJxc9MEGtzjKRrPcl0VFzrmWJc65liXOuZhsu1Xn5cM2lc+ZybcGl0UwSqZnKP
y60YyiPiWo/BJAOu9QoS2vbjxufcpEujm4X9Kh+XrvUmZ3Q2R61rvSnjvZuSaz36
2xsIuGu94XOt96ZZcq2nIa713jWPBdd6yMWBJSnXenTbCzzl2Q+KXh0B13rsRpJi
7g7StZ7aFq+gYsWPvGu9s7JrvbVD6lrvh8S13m+Ja71/HROu9QzYQ0cyrvWQvuz9
6zPyvu3wu9ZTI+BBu9ZTIzB9mgSsVj5913oNeupa790hda33c+Ja7wxxrferMeFa
Dy24rUm51vvxjyAUn3R/uMb+4NOnXx0B13rqBDxI13pqBKZJk4CHxrVeto661vNy
13oMJHY1NpO71ksIQ+Vabxp3rTci9C4OK73/twZYtut+Z9Vq51iW6B63TtUushTr
HkrDtR6sEfwOPo+uqFvbdcoVpWu1cB1KrnNg+hKdckXpU2H6Q+S6CKYX65TrQ0Po
Wm86pmZTlBccVKp5Zwc6i2IbPU7azpj2GV6x7jH2mQ4bnrCuN04ynzA8fEl61rPj
+bBEySjEScoRIu5ab/S51ssdm671LhXvbUYyfRZ5wial6r1t+PnrUvJ9aCATZJYn
qDBV34cjM0GXios9E5kgqzxBk1N0sTec88Pd7HE3bnGBzw8HDhxSAe5mjwOHzAF3
s8fL8DK8DHezx8vwMtzNHi/Dy3A3exw4jLd1Hnezx4FDpriIu9njwCFdLuJu9jhw
GBxwN3vczd7ocbNXG9EQmkLf5rYEA9d528Kiz78jIDqJqz0W2BNYw845o9DVHnpM
Os1Fq1dYcYG7U/7CyUgTe3659PtHXxH8+KTYlfu6vEFfp9cfFhs8YS8I4JNeqz3B
Uper1OVw1gA/PgnGlGtugKUwNn5ceE0g7N0eCFwflWFSplJJtEVV5A0qOWapeDjQ
FuhQUvGF3H0DzFEGAXkoWPqfL764RG2OFHlW69ZG3BmYdcH9/wAAAP//AwDNScVB</Template></GraphPadPrismFile>
