# Supplementary material for: IgM and IgD B cell receptors differentially respond to endogenous antigens and control B cell fate
Source: eLife. 2018 Mar 9;7:e35074. doi: 10.7554/eLife.35074 (PMC5897097; doi:10.7554/eLife.35074)
Supplement: Figure 1—source data 1. — Numerical data corresponding to receptor and Nur77-eGFP levels in Figure 1D Source code used to calculate median Igκ for given levels of Nur77-eGFP in Figure 1F. Numerical data corresponding to endogenous Nur77 in germ-free mice depicted in Figure 1—figure supplement 1D. Numerical data corresponding to Nr4a1 transcript in germ-free mice depicted in Figure 1—figure supplement 1E. Numerical data corresponding to endogenous Nur77 in MyD88-conditional-knockout peritoneal B1a cells in Figure 1—figure supplement 1F. Numerical data corresponding to Nr4a1 transcript in MyD88-conditional-knockout splenocytes in Figure 1—figure supplement 1G. Numerical data corresponding to surface BCR levels on splenic B cells subsets in Figure 1—figure supplement 2B–C. Numerical data corresponding to surface BCR levels on peritoneal B cell subsets in Figure 1—figure supplement 2D–E. [file elife-35074-fig1-data1.zip › Numerical data corresponding to Figure 1-figure supplement 2D-E]

<?xml version="1.0" encoding="UTF-8"?><GraphPadPrismFile PrismXMLVersion="5.00">
<Created>
<OriginalVersion CreatedByProgram="GraphPad Prism" CreatedByVersion="7.0b.154" Login="mnoviski" DateTime="2017-03-22T16:08:09-07:00"></OriginalVersion>
<MostRecentVersion CreatedByProgram="GraphPad Prism" CreatedByVersion="7.0b.154" Login="mnoviski" DateTime="2017-09-18T17:09:46-07:00" MinVersion="7.0.0.0"></MostRecentVersion>
</Created>
<InfoSequence>
<Ref ID="Info0" Selected="1"></Ref>
</InfoSequence>
<Info ID="Info0">
<Title>Project info 1</Title>
<Notes>
</Notes>
<Constant><Name>Experiment Date</Name><Value>2017-03-22</Value></Constant>
<Constant><Name>Experiment ID</Name><Value></Value></Constant>
<Constant><Name>Notebook ID</Name><Value></Value></Constant>
<Constant><Name>Project</Name><Value></Value></Constant>
<Constant><Name>Experimenter</Name><Value></Value></Constant>
<Constant><Name>Protocol</Name><Value></Value></Constant>
</Info>

<TableSequence>

<Ref ID="Table1"></Ref>
<Ref ID="Table2" Selected="1"></Ref>
<Ref ID="Table3"></Ref>
</TableSequence>
<Table ID="Table1" XFormat="none" YFormat="replicates" Replicates="3" TableType="TwoWay" EVFormat="AsteriskAfterNumber">
<Title>Kappa MFI</Title>
<RowTitlesColumn Width="81">
<Subcolumn>
<d>B1a</d>
<d>B1b</d>
<d>B2</d>
</Subcolumn>
</RowTitlesColumn>
<YColumn Width="243" Decimals="0" Subcolumns="3">
<Title><TextAlign align="Left">MKO</TextAlign></Title>
<Subcolumn>
<d>20830</d>
<d>30713</d>
<d>18764</d>
</Subcolumn>
<Subcolumn>
<d>16136</d>
<d>21647</d>
<d>12278</d>
</Subcolumn>
<Subcolumn>
<d>18396</d>
<d>23032</d>
<d>12676</d>
</Subcolumn>
</YColumn>
<YColumn Width="243" Decimals="0" Subcolumns="3">
<Title><TextAlign align="Left">DKO</TextAlign></Title>
<Subcolumn>
<d>14987</d>
<d>23807</d>
<d>9845</d>
</Subcolumn>
<Subcolumn>
<d>13049</d>
<d>19803</d>
<d>9049</d>
</Subcolumn>
<Subcolumn>
<d>12690</d>
<d>17353</d>
<d>8785</d>
</Subcolumn>
</YColumn>
<YColumn Width="243" Decimals="0" Subcolumns="3">
<Title>WT</Title>
<Subcolumn>
<d>11863</d>
<d>19214</d>
<d>13746</d>
</Subcolumn>
<Subcolumn>
<d>10469</d>
<d>15859</d>
<d>9365</d>
</Subcolumn>
<Subcolumn>
<d>9897</d>
<d>16447</d>
<d>10345</d>
</Subcolumn>
</YColumn>
</Table>
<Table ID="Table2" XFormat="none" YFormat="replicates" Replicates="3" TableType="TwoWay" EVFormat="AsteriskAfterNumber">
<Title>Lambda MFI</Title>
<RowTitlesColumn Width="81">
<Subcolumn>
<d>B1a</d>
<d>B1b</d>
<d>B2</d>
</Subcolumn>
</RowTitlesColumn>
<YColumn Width="243" Decimals="0" Subcolumns="3">
<Title><TextAlign align="Center">MKO</TextAlign></Title>
<Subcolumn>
<d>4358</d>
<d>8343</d>
<d>6031</d>
</Subcolumn>
<Subcolumn>
<d>7038</d>
<d>8427</d>
<d>5294</d>
</Subcolumn>
<Subcolumn>
<d>7592</d>
<d>9163</d>
<d>5548</d>
</Subcolumn>
</YColumn>
<YColumn Width="243" Decimals="0" Subcolumns="3">
<Title><TextAlign align="Center">DKO</TextAlign></Title>
<Subcolumn>
<d>4797</d>
<d>5581</d>
<d>3024</d>
</Subcolumn>
<Subcolumn>
<d>3712</d>
<d>4022</d>
<d>2539</d>
</Subcolumn>
<Subcolumn>
<d>2817</d>
<d>3463</d>
<d>2442</d>
</Subcolumn>
</YColumn>
<YColumn Width="243" Decimals="0" Subcolumns="3">
<Title><TextAlign align="Center">WT</TextAlign></Title>
<Subcolumn>
<d>3757</d>
<d>4782</d>
<d>3753</d>
</Subcolumn>
<Subcolumn>
<d>3555</d>
<d>3889</d>
<d>2709</d>
</Subcolumn>
<Subcolumn>
<d>2965</d>
<d>3559</d>
<d>2781</d>
</Subcolumn>
</YColumn>
</Table>
<Table ID="Table3" XFormat="none" TableType="OneWay" EVFormat="AsteriskAfterNumber">
<Title>Stats Table</Title>
<RowTitlesColumn Width="1">
<Subcolumn></Subcolumn>
</RowTitlesColumn>
<YColumn Width="81" Decimals="0" Subcolumns="1">
<Title>MKO</Title>
<Subcolumn>
<d>6031</d>
<d>5294</d>
<d>5548</d>
</Subcolumn>
</YColumn>
<YColumn Width="81" Decimals="0" Subcolumns="1">
<Title>DKO</Title>
<Subcolumn>
<d>3024</d>
<d>2539</d>
<d>2442</d>
</Subcolumn>
</YColumn>
<YColumn Width="81" Decimals="0" Subcolumns="1">
<Title>WT</Title>
<Subcolumn>
<d>3753</d>
<d>2709</d>
<d>2781</d>
</Subcolumn>
</YColumn>
</Table>

<!--Analyses, graphs and layouts as compressed binary. Don&apos;t edit this part of the file.-->

<Template dt:dt="bin.base64" xmlns:dt="urn:schemas-microsoft-com:datatypes">eNrsfQt8VMW5+Jx9v7KbhATC+xAQEUmyu9m8kMcmhJTwDBAVbC0syQKryW7IbkBs
vWwtf0XbKvVvtVZvRfBVrEp7C/X6t/5T22ttr1etSi+/ai0+7pUq1hf10t5ec2fm
zJwze3J2s5vdhCTMB5MzZ86cmW/mm+8xj/Nty5Kmpi+sq/cJcQcAYL+wX9DB0A42
6O4Ds2DKUzqQAPRegOF7MOj0MMRbLgRgKbwzwLANBiMMZ2AW+jK69kFAcT15mz4T
mHs94MCBAwcOHDhw4MCBAwcOHDicK2Dn6xw4cODAgQMHDhw4cODAgQMHDhw4cODA
gQOHwYMeNMC/6/QArDQo14kw7WISakD/ewXQcbvngADMLgu+79QfMPqAibmrAhaX
geQ24jV+YADfmpIeeveAjydPfVzaGnjPFrG0o6rAMny/DEjpuQAn/JcIkz9esPia
zg5xZ7A7GoqEF5Z6yt2lYjDcFmkPhbctLL20tamstnTxItuCGY1rlrRubFkqdnWE
ojGx5dKGlc1LxNKyior6rq6OYEVFY2uj2LKyeX2rCMuoqFi6ulQs3R6Ldc2vqNi1
a1d5AOUqb4t0oozRipbuSFewO7Z7JSysDL5Q3h5rL4XVSKUnoANT20NtsUU264Kr
g7sXwSJIYV3doXCsvCWwLdgU6e4MxMqlSwxi3oIeBbsXVKA34IukAO0SYqG2q4Ox
8rbuYCAWkd+xLojG4ONtTParIlukvAsqyLMBigzFgp313d2B3UqhAXSLYgpS1sE3
zKqgucnjrd3k9dRuqq7Z5KthMUyNYzQWiAWbOgLb2DJRJduC3YvcCypoFKNcIXdk
BW2InDZQI1pWLYt0h66NhGOBjnXB6FihTZJmoTch0h2LarwLKnBkJFFiTXcoCBGO
QSYbO3TQaBTbg57EHhwppFjfFuiA3TR2yKBqkMwInhHIB5dBHRRqG2PySKNRI1sa
UYTHHCskadhIY4loz5ZWqZ6uALTKNoXCWyObaJ9p0aJlVUtLYwvKuyTSHlwd6Awq
XSX3TyZUS5dsGdKNJRxLuQFbwWC0MhjDBhdrT2VMq6TEYqjFkIuloYxpa3cgHO3A
6m09xgWjPqo7P40mjThKtIYi2wKjvOuTtIHBJxwo6xgB3Z1Suta3X9UTjQXbUeK6
YFtsNNJicA1UlZqil1M/kkyC6sry6iqfu8pbU+mrrKlidRLNU1WbIg9DvhE7QuBQ
H+NDRN3C/mMEk6zM4yv31HjraiqrK721Hq8muaVMlW63u7KyqroO/qnTylZTU1Ne
661xe6srq2s8tUmGTl2qTCNs7MBObIbGD+zYUS3hM2vYaBD7Cv6XhgNjUu6n1UIu
+DMeI2NK8qfXRC76sxg9XV3tY1f8J2vcCJtlJampvqX5MmlnqN9yj9td7nWnu8AT
290VTLFgpOq0VjWxUi+mJMU1GarpYpocUWoPqjGliC6owNtqi2ymOPrySAfMeD9U
gvruUKAj5X5oIrBeTKRyJK8jmZazn9nVNPmvw/5OkF+Tf8AxxxQAbgcWZf+1T7oT
Eu50CXf6hDta3jdw7FQfAN8Br5qVdwaPLfetwoEDBw4cOJxrQIr5bkDPXj0Lduq4
fuZwLkDnr4tLxvE72Mp8M24Fs+F1TXd7KBzo3i1GwsGyXYHdYv3qNZfVi5Gt4no4
dYqKrYEtHUFgA6LqnB+yUo1A8fbHrVPQNx/kw8sHuEME8N8woN55Akwh7TapXoA5
+8bB6yWyhFgA5sG/NjJDoP2bChYSfw0H5DkHgkWkLnxoUy6TplAPjLQOE54tAVyC
FYbFGGMdCdJ50SKZ6ugtP34HDxWt3KBIngtJuYvh31U9HbEQnBmKcI7YFegORSPh
KPOyDBZlGqTDL+MitTPq081oSDejMd2MpnQzmtPNaEk3o7V/xibQCDHXlQDwbh4X
dhw4jBmtkmPYBGWhIKsC9Fe56+s7I5wRDDhNyv3hHiJ1/NK1xJ+I14d7ztWVGhKb
iCITVGY3G9d6hkpBrotRMDD5XsVPf4CVpoExcJKZ9xTSe0OX8Rv6jN/gWHGsOFYc
K44Vx4pjxbHiWHGszhes6vxvkmXO7Jc31fWe5wv3ZHlzHEh3eXMcCZfIhyP0g1zi
nI3fzWNmaU6gHLdwMfEDYDuzwMm+IWjU5FSNUPVz1wDP+TIrX2blwIEDX2bly6yD
WGa9S975fBAUMW+NJwE9fQj0qITz57DMEiyNcwzB08Untv11iR8h/XkfKFGqFlRV
t4g7Ax09wRzWfarq6U8urV4sVS0wVeuYqtEO+0xkvcYisUBHgorPFiy01ROVqvVa
VUdD28KhraG2QDiWKwRI1QJTtYGpWkRmzYo14s5oudi4Yg3ISdV4fE94iLZaVKo2
Jqn68laQm6oPI3jjEG01U7VJVXVjrqt+GFX9m929UtU6pmozU/Xkoejwjww/3LD9
8gtph09WqrYkqTpnrbY/cd0HtcWzaIczVVtVVee8w33bujd+peBvhK91TNU2pupJ
Q9HhoNe0omPvJaRqMEmp2p6k6py1Gmy/7qMfbVxDpRlTtUNVdc47/Nqfxh/d89BJ
2uFM1XlM1VPhtaE7sitc1hTpju6ObQ+KTSDbqn+2+XsdN33SSzt8qlK1M3XVLVlX
vURXVBufcpp2OFO1S111oDuGPqOE7c1N1azFADucqTo/WdUtQ1K1nqm6QFX1OjG6
oyfQHQS5qlp09976q198QDrcwFRdyFQ9HV4vEFu6I1sCW0IdodhupEDDPR0d4jIw
6KrjO/N3LPG9RIfZdKXqcQNVHeiIBbvDgVhoZ1BcNoiqb/7wlqf+9cMNVJAyVRep
ql6HHGegKrtkDELBKBh81S+9f0T48r3XkKp1TNXFqqobQ1u3BruD4bagGAqL9c1L
2kB2Veff//Oax96lmks/XXtZklad/tKn+g1dxm/oM36DY8Wx4lhxrDhWHCuOFceK
Y8WxOl+wetNviUuLuVa8+rIi0NUVEFc1NWscAGCnmFpl5WwyMYq2SOzATQjgIGEh
6ZX7SPiUhxEdWshC76daGwAwzCFsKd5nBizPbYB/fwAprWP2JE7qdMCj18tcrCcc
bWDKRGm3gJUkdS1T4kImh55M3k0ackHNiy488kqY1LUkoKf+LvpUSPlUl+RpHnCT
J0aCF0qVtymSxKW3BLJ+n9lbdOk93bdc8QVMH9PjH+gaBMpxBfTAoUEPgJe8cd/k
M+d1PsVLdXTJji7b3Qp8pCMMTDXssNAiFKp2P3l6m1z5MSys9aqhITADgG5/UNK4
/FJTjSmaKpBhS8VQ/6YapNXtrFprZjBVw0KmtRRjU9YYNw4zxuasMEapl7dmhbAu
bYRvIgNE2Tm2EK2ug6igjY2Vgc4t7emq9WQVJhM9Y00hcLV+vql1QVY/0AAW8sA9
gjNlGpXTFk21biEKlB7rGOlq3TootW4blFq3Z6zWLSo5rEuh1i3Zq3XLOVTr1hRN
VascS07UuiVLJWnLGuPGYcbYnhXGg1DraoRNOVDreogKGnypz+tzvZ6OXqdybC0P
oyJQvb42Db2uYzTcIfj3DKS2Vhq7+CYwB3IS9TrVMjrmsNJa5n4gvW5IW6/nyU/p
1xqJ2pRqfWfSp/SUi6CpUx0qIahPoVMd2etURw50qoV5TmV5XopmUFluS9qMwehL
dUv0oP8pXwo2De3jzBrjxmHG2JUVxoPQl44k0+CBEU6uLw0QFWSUpfXl23zp2yJJ
n57SS0FLnybDKBnPjzVJjLqhvz51UJkpSGET80aM668Rr0/zmGuy5W8EF8Jwg4oH
1GmUb/OZPEZZn6LURUKi6Kf8Je0E5WSevIfVp4VUJ+5R3lf06bikT+lxPu2naLwX
J32KZMB4jaeSgM1XtRDl3krKU+timncaCbIuDgs0WSCvA7C5GcWvh6EL7G9mOw2l
b8KytQXnQZ8x+O3+ZSi+BCuJfJz+FRieE/bhuAf+mSPMW47iy9GwMYv9yrwJhrP6
7zZTHESrhAMu06aUucwolbkYCVidb7m6nE6Es7ML5/kEhhN6y3JaTrxAKcdiVcp5
ztC/HDQEPip24zwvIpztp3D85zDUOk7geBVqu+/kMvW7G5BqmeTHed6B4VUTwDg8
CcPDzpeaPwUfCYlqbFqSoTrQj0ELQ3wPePk5K68AfApvP4QBmwpifTjQsfvaYHtj
IBYQo0FoQgRIimRZRHs6O5G9ITaJIvk8SonID9czXw+1h7ZuLRcDnZHwNrEzGAhH
xTkt4gLRXe6uumixKNIz26rD8rFgNIYqmdPYFJ4nNja1X5SqvvruoLi+Mcp+tdSx
G9eMjgjH2Brp8fQLo6QOJgH9jkQoGgu1iXPaIt3dwbZYMGf1St0Xw50stqLf6OjE
ObYEY7uCwbDYFuno6QxHYXXrgtFQe0+gQ5yzKxTbHmIftaIPwiTSUBRW93RuCXbj
r8VooVGEPn1FeY5xh8/wV2UXHeeEPz8Jr0xM8pmJyYdCJrPYr8rawQn/Sd9CiNAo
KYOGgxsq8TooV5aDi0EPmT7sgYbIbTDnAfjsB/DZkzAngnfhbOwzUApKBCuYIRQA
ryClbxLs4CphKrhRmAwOCpKZ9gPBAY4KIjguTIKzZ58gaXkKTmYBoZAYMCIx+pAB
UkbSULvdZLEEmWJ1QPqMxEysgIuJkdhDpj42jL1kSKGV1ttIHag/DpBy8vA5Jakc
J9GoZaR/3yUzTvTsMxhKCX4lgvQuKneGID1H5phXkN4dj3tBqnMCDFfBOPrEBZlf
N8L4ZGLlHBQk3CfjHpLwQm4OjgpS+9E7x2EcfYWFRg6dBRcmMdLoVNYCMjbSJHvb
LRshm4WTy1KpKGRb+3UHsJFWjo+a9C6TjTezX47DSa+cZ7OhN2WZyAjcT4xAlL/X
JJWJm+sCcjwO40NxekquK1+qC3W1aACKYWY9KafnG0FzqnIQ6ePz4l+gcVAW/0Lu
jLThNnLAMJc/FJQ9V/1RgMf1FxP3R+rF+eKqFWsq68rrqqCmcbsr586duzEYdZfX
Vbo97nJPpdcnzvHOE6svcpfX1tRWhaOrI+vXe6oqa6pranweT5Wvxlflqa6q9FR5
3ZV1x4ejEm3l80UwOOVjh/+UOXwhLHcCFOpToaAXYZjJrNFdBIV0NbxfAEtZlOgD
ph/44fMGKACXw7LXMltmG2HtV8BwDLs1KGDesDMcaybCtJC000gEuImEqUQRmYmC
ottyM8lzO8ZWUiqo3dUkPY9IDfqh6SISH48xluKongZSXglRaGYiRdeS9Cm4JRK+
CJcrmD6nymFcEuVQkEI5TCJBVg7SQsgkjWFdhWMnl4HzDKhy6BUk5YAFvIER8EYl
HjciYX9EJewnpSk8OJw7YV+AKYXYowEKz8YVaxqbvNW1xzVTtcWhIyNx2JEwLsw5
7wszPnMnQEtYgCMTib9GgjN7YmE8uVIxZCXPS5jdlImMqGTFTVEScVOYQtxMJEEW
N16BJqsJU45jveetuIkTcYPFrnBSsbeF3mWfggMqETORi5gRJ2IKMFXQ+vkSKDwu
b121vqa6traytsZT5/VVQdmS8rG2kCnOSMhsTxgZppz3hgnWZIECxAVjx0AtSHRD
ZSICxsQIGAsROCVkgm1SCZXiJEJlXAqhUkKCLFRmCzSZQ+JOAjQ68aQWbYBuBvHm
T/EvQLGChPfauRckBXiKgUx+dkG1iczYxIUintgdTyuXthiZkpEYaR/yceGA//Kh
CBGZ6RHFYwK55qtExfgkoqKIi4psByad6tE1ry4AuKgYoaJiHNGkZLOjZaG04HM8
2QNtgeAaYQLBDP9ZNASCmQgE6qtZEgjJT1wZIatfAtI9caXpn3ngA1i5au5ohdQH
sNYKJADpFMgGwA9hjfYDzVREIBmzThgHXhWKNNNYkSWoll9RmdIBLJQqCP2PPQ/l
AawJINUBrBKQ6gDWRJDqANYkkOoA1uSkT43ELtN+ShehtZ+agbKh1/9oV4Gq74zE
UpoG+h/tonmpkpctpWflZHqcC2oE+VjSMiAdS8K7g6YD/Y4xvQ/D68DQ72jUJrxo
Ku38IcHQYvLL8Xyzv3mgCc1LqjzybqJFKXOzVSlTtPmhJZOvsmTyB7mACLJ8nuvd
p+xWK34M/z4Gg3IEYWugM9QRCkaVFEYxil0wCefYXd/RtT3Q2nN1cPeFUbFTQ4mS
sxuMG1Xl5vJWUVQ8jbaijO3BWCDUEU3rheOjFG/FDitg7LDHMrLDGuWxWwj/icBL
vsivATPwdQMUeEH4zg7mSPx1JH4TfHYHjB+E4Rj4JlA+SQNAOZ+KrtQG8wLlA3H0
k9IziFhCfJVHhFCQ4IiE+w4St+NapXgekI5noivaD7uDpCPRfZDEUR/SSd6EJKJr
vMYkL03RJTWT2bMhcdRMP4j3E13L8VpJ/1OmIqZTfBmNx0kcL1zrUx94wIccVHnk
cgxKmcDIlA/jXHRpiy7ESuh8kKcSnd5aFQyEReRoqNxbV1XtrfJVlvk83vIanO6B
KT4UvNVof2ewb2qzr3uQ7CvgfzoyfTGR81f58L4IhhJm6XYaic+C6XNgmAdDf/YV
VIF+GmYgwUT2d0wEAwNh3yISp1vRdGt7GlC2s2eRPE5iExoI+1KPT+waTUkS9p0w
OPYdzMyZWipa1oMoKJbBSRJH6B3QbW4eiH2BWZt9e80Ky8JJqBzvtaRi31yvEYwu
9l1NxGxdVbnbfYG4pBmpbHwQ1VNbVSPGIqLPXVXl8fl8KF5Z7fOWeao8XnRTXVtd
7sPs6UVsWemu9aBwfAjK1Gb55YNkeTUUkr8OyGwOMFf+RA+AWsLyiyB7NcDQhFl+
O2EfA/O+iVwdzJSAauO5hGXtuESFnRcx7NzAsHOTBjtPTMLOJcPHznQXQ52OUdMr
xw97SRxvpRpASm2MSOgXtDV8r55hZ4Oi4XsNvZydk7Czm2gD5lj54o3BKPy/OpJM
wx4f1FvaLDkvRyzpIH/1kCH0cCQpB9CKiIaeBlmkFIbZeANUzZIOwmZ0JcxMWIse
HqMnJexE89oIS05jWLKUYcnZGhumk5Kw5MThY0mtg2EyGwoKS8Z1Ckv69alZEn8y
Bdz9WBKvL+il08cofpKJxw0HOEsmYUl0OB2dT1wvfYcwF0M4un6prBUrq2rLvcqf
45m/os2MF+WIGc3krx6yCfq9SYUZXcT0nQTrng7DLBj6M6MZKL/ySJnRxjBjHsOM
LnLNIwxmJMw4ncRdxAw2qphxchJmnDR8zBiTZrfNmiYrOaqP9RcTjw8wW8U61AL6
MTju9kJmJs3EwTh0EpIzoxYzXkwEVn37VT3RWLBdbBEvQ1t0eIPOh/563O7yKq/b
F/ZUVlYez/QFbUa8MEeMmE/+msB4GKYwc9NSwpSzYAkXwDAbnztUM2I+M++kDEmP
CdGjznTeWQqUnweaBZRvhS4gcaoV1WcTpyRhxMnDw4ipholkQzOGKhOPQ205ECP6
ddqMGGeOIQMTw5SmoWREMKoZsZAMp/qyhvqyJQ1lS8JezG/a6dps5cwRW1HQ438m
xkuWlbAVOsbrgCEPs9WXGJ0GGJ2mZ3QadXlrB9LRXspKdoaVHAwr5Wmw0tQkrDTl
3LJStoOSrgJrGZgiUIzKXia+WRhKA/Nc9ELuWKmI9MQOj6e8usYDdZIPRrx1x5M+
0Wan/ByzU/KWCbBuEwx2bC7Sw6usXz7KDtT8MzHmn13D/JuWhFWmjm5WIR+dapt/
AqNpmDjQnUutM7JZxUqGRmNTdXX18cRbbaYwDgNT6MhfASC38QasY9RMoWPmSVR/
6Bn9YUjQH1qnsurjUloDNu2o/1ZpfuaScWmRY0vIu4WwVXRzZCm+1vsLU/5gxDqI
2EpSMepHJ+h/YEsLb7YHxtK4U3nM6huHF9weNG61PuYY7xTIWOsCXlCDLRBoaxik
z4jayfYU6qjvgy8zQgy9c4MFyFtYCSB+ya9sRSnP6KEemm5g0tph7V6oMCzM1tV4
bODrE75eMPZbF5DgAJ5s0F9HVn/voP4ZcOMAz80DPP825jK9aqutWE41AMV5wQR8
jjYRZvml60eLKXco9xZcuQWXiMa3nZTwyOHDh+can/HfcfrHR25f8Zo/ocCVf2Du
jxiArFYckGudmjhs9Ce/l0qwES7JhxLpAXmHIBUM9PPrYMSV82jcAdL5yZtU8LB8
TiIVpFeuLaNyUe5H/YltENKuS8iorvTLtWdUrl2jDbq069JlVFf65ToyKtehaoMw
BsaSMAbGkjAGxpJuDIwl3RgYS7pRO5YuiF8LFNf+is2xZvKpn3xt9RcXI2PaQkwe
5exBA9grx+k7ylXH1JvwbYQG5rtkh04X4pFRC54RJM0t3d+nQ/eCfG83ontU/v/R
dKCgYH4DweJGct1Hro/KE+/yZKr/AtIttqRmkdQtV8iDQRqWXvwJTKIZxxJSp22+
p+wW7WYqmOSgmfbzo5kq/8+yWVznV8zaJIN83y/8/UVLst8zSNZMkKyZDCZpNDMZ
P9Nm5qW05Y8YMqOmIC+LZd3M3FLTeX4009Wv8EsxHF3MDtqh481UzaSY5KCZ+Tml
Zm6bmUNqFoz1ZpbIJhEVQ6Xyz5ggxNB1Jl46tvUzCmcoo4AZ9WJ8Gn5uMTxtednR
5ppneMvymGOxS1qimuxEB4L2EhRfg8hKCyvUTFKWlBLDR8OwTDeDLG4rCwroPNc1
KT+R1Tb0hBSLfqJf6iEreNJ4rW2pfb7zDeP3bTPs453PGm+w1dnLnej8eeY95B6G
HpoT349bKwATqVcnf3n2nMYgpstcu+64+dDXHjvud5KFQmXcHzhwPw4UrJgCXaAG
M9JZQZ+wSGil+ysJcJFc5j3gr0A6g8dSg6WnYcAFWZStL5GABqC4SdKasQhJ0mjF
VqZxVlVe1Hh1fhZhCaO+PtJR6NpHsURxlI2mz/G7Ma5LjDsED451gem6wQxgFQZJ
BnCb6Xbrn+EAvtH0hPU3cABHTAesb42CAazHm4bqATxdo7VYYe58Xl6ndcL3DKnE
dsIAFoZoAAvAmLsBbMxyAGvlVw/gPqWv+tSBjgoU6AA+bWzSSQN4ovDWEA5gh3mS
/U7HfKfbvMgedYx3lphn27/hGPkDGA1ec78BvPNz7Xfi//1L/w/nNE45/avfwgGs
YwZwPB6XAzuADUM+gHWZD2BDivWWbAYwavxAAxjm6SMdheMUSxRH2Wg6HcDfMT1N
JPAzwqPCUA1gC7je+EkeMrIeNI53SkYWuk4ewQNYbUzSveO5GFsrMT9ZGCoDzIJN
1BeN853IRH0E9hwyUdFVN0p7zzGMvacDJ8w2y1dtFuvfzeWWDbZ3LEWWJovf9rwF
9oRAem9OBr0nSJ4phhI8sgzp30+s8U/TikAFbkd7n8TVXfDZDryr7SM5Lo4jepjx
coQVnTIjMA9LGfksQxnxkE/XLJx4XaiIiLZ2aE1fDdDv1JwCYVSofzBEC6dFtM2W
aa4z1in5ey0NrpesZ133WK5wPWE96VKIZsiIaIYRS7RFgkQ05JpUi2gWTA9TAtHw
Z/CtoVhHcORQrE1/my1geMFxo/6YbaHhsONe/Qu2Cwy3ORg2EzNiM7FND8AL8H10
vQ1Kj4BBuaL0G2H6YXI9BtMXGpQrSr8XvUeuL8D0CwzKFaVLFNurz5Ri8c8lil37
uTabWSmbxRPZrHnb1eIcyGUXjRyifZz3ru0N5/ccxU67/UnnTkeZc6b9oPPLsDe8
+szZzKs3zHkDNuZd2Mno+j1Yzsd5yhWlPwnT7XbpuhOmFzNXlH4QXmeSK8KjjLmi
dIlo37RlSrSDQCIa+tkNLaLZMD3MCWyGtqc2egifSX529IRkDiAd3ULHfhAyWuQD
WZJPKjk5+RygI++s9deuz2z786bYHnC9bNvn9Nm+5XrShn5OYi85A5o++UTD0PsE
G6yU1BPyGWWC2THB2G3Aefhu1Yo12vyVT/YNs+ctkAZvIeI0WJ9y+SFxtlq/65oC
ifMP1rjLMAaJYyDEMcnEcSQhTuPIIc5jtl2uH9r3571sW+/aZ9/nfM92iavLPvaI
YyTEMcvEySPeP1j9hHJe3poObVYMGW1K/HF8xHaf8DW8oTG3oSPQdrUYCLeLl28P
xYJw0m4g8+LrgWhKPfdM57wKykLzoXVLNHN+9dVXwebNm/E9up46dUpe+B0tecYi
cPpw4MAhEzgdN5B11w+QBwhZ9fiS7Ilw4MAhOXwA8g2Jq659Y1A78zw8D8+Tfh5F
t+oY3cp7iufheQbDRXrORTwPz5MlFxn4PI8Dh0HO8ygXGTkXceCQJReZOBdx4JAl
F5k5F3HgMCg47Y/7vy4fIFE8pB3Cp7KVFf375d9WUH99YE14agGJPiDQ/TpLKUy6
YmegoxBehckAXPP7D+7819XP+ItuMK+d0HS99cDHn+me/Vnz2w+2zJhd2Lzh4YvX
bY4v/2B/YEtv8a3PPFOz4/1Hjnxkfc/RGdx+dWjGmwdf2fuTf7yrL/bCrhf+ePtb
jxz+EICnV4OW3x+598C///SB619/5cniiW1HH3/JuPRvrz0w7te1oPvyrxy6UIy+
PfPk1G31j8eLff9hKPvFg7MKTsysun/m6b23/PZPne5Fz5f63lu+pPLE7lVL/rnB
BvrGx6/bep/zTwfXld/7eNGR34ea1x39g++9p3+78hXDLXOr1ob+csm/xb/84pWv
tf+09sevP+s8+/qCt183vXJ67fxS16TQd/ZvzZ++Z49uz55Nv3/b8+9nn174wrQ5
5tivlp/50p+b5296eu2fH3nxSNNToVu9l3137yO7K7Zcdvc9l1z6m9Iv3fjEyr/N
v7942h8NNY7i6Ze89dSD7x/7SX3Fts+evevWI4cKdT/yrP/Ke4c++GzT4WWu/7/p
d7cca33ozm+vuuPmirunVdzz9e//s/fa1ie+EJl273frL1569FDXlMWny//+631l
t93/w5v/6eE7/2fq211nw9e+sfqOY5Me/mTntx84POPrsxsaHvi/d93R8M3fnt7y
0ENLhZ7vv/re9ivGtW6Zts/+4KVX2reWlz7v/sc3n/rG3lW/e2H2V898VB341ZOv
/fIdX0HHW69Nm9FZCNafaD/U6S1x/OcR66WP/mzV2edLT+y9c+nRZvC8sfPHf1/z
u28dvenATz8+M/6v/++Xi1tfGnfGsLB+Dbr8bPHqF//yl7/nLXv5v45eEQy3FxJP
ejo4ptAXySsDnVvaM3WlNyww3F/lMMWm70pPl8SVnvOcutKTfkRXcqVnU4kRCqx7
kERXerYkhFATJNlz+wDPB3KlRx0do9Zk6ErPLzm1cRFXpuNgnyiu9A6fuN+/6+Cv
xa3tP/cnFJjgB0RyvpBPcBoP38/QlZ5fKqGA/LboRDCJdV3nH3jAD6srvazw4a70
0q2Lu9JLDtyVHnelx13pJR9L3JXeuXelR9yijxBXepLpqLjSs6hc6VmGy5XeuKRm
0ZjyMVd0fjSzGKjNYmw2Hxb9imGcZJD77/X3Fy05c6XHYJIDV3rjU9ryY8bH3ITz
o5kl/Qofk670JuaUmiPWld6ksd5MyZUe/W0NBNyV3vC50rvHLrnS67VLrvQeto8G
V3rIc4gtbVd6aJnrD9V3b3de90/nwJWeDgyDKz2dRtq5daXnl13p/YswlK70niWu
9N4jrvReHhWu9EzYI0farvTOHpXXaYfflZ7WAM65K71sBrBW/uxd6R2UXen915C6
0vsDcaUnOCRXen8aFa700ATbnrYrPVD4sP/23302+a8bf3QOXOlpD+Acu9LLZgAP
jSu9HbIrvbu5Kz0GUjuDK+Su9LLoveJhdaX3uNlmedBmsb5iLrdcb3vH8r65yXLV
eelKz4mXI2wJ7qIQVZTDDNyX3vBTbSBfeq5R4kvvj7rnbFsMdzn0+tO2RYYex2S9
wT7bcGUWvvT+CF+6C76Prs/BgbrFoFxRul4PQA+5nobpiwzKFaVPhulXkqvBDsBs
g3K9cgh96eVjelgSfBWhXM3bOhCT5XFXeiPPlV4Bd6U3kh2CmQj5rDLBCjN1pTf8
/HU+udMzEwLZZAKNy9Sd3rkh0PniUs9CCGSXCVREXeoxBErlUm846cPd6nG3bUmB
04cDBw6ZAHerx4FD7oC71eN5eB6eh7vV43l4Hu5Wj+fhebhbPQ4cxto8j7vV48Ah
V1zE3epx4JAtF3G3ehw4DA64Wz3uVm/kuNWrjevImELf5rZ0R64KtsXEUHhrRPQQ
13ossCewhp1zRqBrPfSadJqLFq+w4sX+TvkLJzNN7H1q8b0HXxbC+KTY0mu6gt2h
zmA4JjYGYkEQwSfKVgW6y7zeMq/bUwPC+OwXk6+5EebC2IRx5tWRWHBLJHJ1wgOL
QkolMS+hoGC38sQqZY9F2iIdSiq+kLubwSylE5CHgsX/9vzzi7RopMizWr8+7s8B
1QX//wIAAP//AwCA1ECK</Template></GraphPadPrismFile>
