# Supplementary material for: IgM and IgD B cell receptors differentially respond to endogenous antigens and control B cell fate
Source: eLife. 2018 Mar 9;7:e35074. doi: 10.7554/eLife.35074 (PMC5897097; doi:10.7554/eLife.35074)
Supplement: Figure 1—source data 1. — Numerical data corresponding to receptor and Nur77-eGFP levels in Figure 1D Source code used to calculate median Igκ for given levels of Nur77-eGFP in Figure 1F. Numerical data corresponding to endogenous Nur77 in germ-free mice depicted in Figure 1—figure supplement 1D. Numerical data corresponding to Nr4a1 transcript in germ-free mice depicted in Figure 1—figure supplement 1E. Numerical data corresponding to endogenous Nur77 in MyD88-conditional-knockout peritoneal B1a cells in Figure 1—figure supplement 1F. Numerical data corresponding to Nr4a1 transcript in MyD88-conditional-knockout splenocytes in Figure 1—figure supplement 1G. Numerical data corresponding to surface BCR levels on splenic B cells subsets in Figure 1—figure supplement 2B–C. Numerical data corresponding to surface BCR levels on peritoneal B cell subsets in Figure 1—figure supplement 2D–E. [file elife-35074-fig1-data1.zip › Numerical data corresponding to Figure 1D-E]

<?xml version="1.0" encoding="UTF-8"?><GraphPadPrismFile PrismXMLVersion="5.00">
<Created>
<OriginalVersion CreatedByProgram="GraphPad Prism" CreatedByVersion="7.0b.154" Login="mnoviski" DateTime="2016-11-19T17:00:49-08:00"></OriginalVersion>
<MostRecentVersion CreatedByProgram="GraphPad Prism" CreatedByVersion="7.0b.154" Login="mnoviski" DateTime="2017-09-18T17:02:11-07:00" MinVersion="7.0.0.0"></MostRecentVersion>
</Created>
<InfoSequence>
<Ref ID="Info0" Selected="1"></Ref>
</InfoSequence>
<Info ID="Info0">
<Title>Project info 1</Title>
<Notes>
</Notes>
<Constant><Name>Experiment Date</Name><Value>2016-11-20</Value></Constant>
<Constant><Name>Experiment ID</Name><Value></Value></Constant>
<Constant><Name>Notebook ID</Name><Value></Value></Constant>
<Constant><Name>Project</Name><Value></Value></Constant>
<Constant><Name>Experimenter</Name><Value></Value></Constant>
<Constant><Name>Protocol</Name><Value></Value></Constant>
</Info>

<TableSequence Selected="1">

<Ref ID="Table0" Selected="1"></Ref>
<Ref ID="Table2"></Ref>
</TableSequence>
<Table ID="Table0" XFormat="none" TableType="OneWay" EVFormat="AsteriskAfterNumber">
<Title>Fo Kappa Relative to WT</Title>
<RowTitlesColumn Width="1">
<Subcolumn></Subcolumn>
</RowTitlesColumn>
<YColumn Width="81" Decimals="9" Subcolumns="1">
<Title>IgD-/-</Title>
<Subcolumn>
<d>0.540796964</d>
<d>0.648899631</d>
<d>0.615600027</d>
<d>0.780304753</d>
<d>0.689981273</d>
<d>0.45221843</d>
<d>0.573723012</d>
</Subcolumn>
</YColumn>
<YColumn Width="81" Decimals="9" Subcolumns="1">
<Title>IgM-/-</Title>
<Subcolumn>
<d>1.552182163</d>
<d>1.346393589</d>
<d>0.987637456</d>
<d>1.23584262</d>
<d>1.151404494</d>
<d>1.302047782</d>
<d>1.240652975</d>
</Subcolumn>
</YColumn>
</Table>
<Table ID="Table2" XFormat="none" TableType="OneWay" EVFormat="AsteriskAfterNumber">
<Title>GFP Relative to WT</Title>
<RowTitlesColumn Width="1">
<Subcolumn></Subcolumn>
</RowTitlesColumn>
<YColumn Width="81" Decimals="9" Subcolumns="1">
<Title>IgD-/-</Title>
<Subcolumn>
<d>1.010752688</d>
<d>1.225757576</d>
<d>1.057971014</d>
<d>1.020346647</d>
</Subcolumn>
</YColumn>
<YColumn Width="81" Decimals="9" Subcolumns="1">
<Title>IgM-/-</Title>
<Subcolumn>
<d>0.891129032</d>
<d>0.868181818</d>
<d>1.010540184</d>
<d>0.661642803</d>
</Subcolumn>
</YColumn>
</Table>

<!--Analyses, graphs and layouts as compressed binary. Don&apos;t edit this part of the file.-->

<Template dt:dt="bin.base64" xmlns:dt="urn:schemas-microsoft-com:datatypes">eNrsPQt4E1W6ZybvPkKpxRYRHapAbWmapEnTroUGKLXVggXaVeT7toRkWiJpkk1T
ymPVIKjIsoK6e/G5IgKyKIqsu4IX2Iperw8U10Xlro/FXfeKu7DqPtQVrr3nzJzJ
TNJMmrRpacv54eTMnPnnnP8/r/8/5z/zt2FmTc1V86ZbqFAGAGATtYmiYXCB6+lH
weUw5QANIkC4p2B4AAZaAUOoYTIAs9AdDCwMKhj+SYmYKHRDABhHCMJzILknQIAA
AQIECAxfoEgVECBAgAABAkSeEyBAgAABAgQIECBAgAABAgQIECBAgAABAgSAAsyA
v/MUANQrxXgsTCvCwQZ63ouAjtv9FVBAM0rL3bcptqgsQC25MwPtKCXGVvH7+0rw
k4sTI+8h8OW48U/zZoG/pPm0LlQUqOXua0HqzAV6+C8Sxn1ZWbW8zcMsYwPtbp93
ar7JYMxnWK/T53J7W6fmNzXWFJfnV01Lq5xQfe3MxgUNsxi/x90eZBqaZtTXzWTy
i0tKpvv9HrakpLqxmmmor5vfyMA8Skpmzcln8pcEg/7vlZR0dnYaHAjL4PS1IcT2
koaAz88GgivqYWbF8AWDK+jKh8XwuUeQA1NdbmdwWpqucim7YhrMAmfmD7i9QUOD
o5Wt8QXaHEEDHwUh5Q3oERuoLEFvwBdxBrFzCLqdS9mgwRlgHUFf+B1dZXsQPm6V
oN/oW8zjVpbgZ71k6Q6ybdMDAccKMVMHukVXIlG6vjOmE8lsNpnLm82m8uYyW7PF
JqUwPo3tQUeQrfE4WqV5okJa2cA0Y2WJcMmRXBKuyBKBkXBab0w0zK71Bdwrfd6g
wzOPbR8pbSPDFnoTEu2ZZjNXlnAXQ6klrg24WUhwEA6ykdMOMZiS1qApsgaHSlPM
dzo8sJpGTjNEMRQeCKYhOA6+D2WQ2znC5qMYTA3t2UggeMQNBRnGhtqQaO9Y3MiX
43dArazZ7W3xNQt1FqstGmY3NFQ3INyZPhc7x9HGilUVrp9kWi3RZkuy3aQNJ225
XrmQUFTPBjmFS6pPJd1Wso0laS1Jc0nbMExpY8Dhbfdw4m0+RwtH+rCu/ARYGnIt
0ej2tTqGedXL8CChx+so9gyB6o47u0533djRHmRdKHEe6wwOx7boG4NRucap5fiP
eJWgrNRQZrUYrWZbqaXUZpXKJAHHWh4HR9J8Q7aHwK4+wrtINIc9+wjXZMUmi8Fk
M1fYSstKzeUmc8zm5pFKjUZjaam1rAL+VMRCs9lshnKzzWguKy2zmcpluk5FPKQh
1ndgJdZB5QdW7LCe4ZNjbDhM+yL9TV7HiJz3E+KQTPxJ95ERNfMnxiKZ+vvRe/x+
18id/uWYG2KrLJmSpjfUfZ+3DPXY7jEaDWZjohs8wRV+Ns6GUVSlNUY3VvzNFFla
5UhNlFJ5QgV9MJpSgdDKEs6sNi1NHeK9hWg4eygP0wNuhyeuPTQSpF5M+Hx4ryTJ
5rNJYtVU228CSt7O2n0zd5VxMQA/BVrR/trN31ERd3TEnSLiTsjvx9zVyW4AfgaO
acT8+k4tAQIECBAgQOBcAxLMDwLh7NXLYBnNawIECAwu0PaKEK8c60Ah/L2O9TiX
TG5ngkyQbQ8yvhamxsdcA1V3BzOPRVavZSwT9DHXNYI0wETpl0hDFTRYQDRTrkq+
B7JgNBp0c6P+DK6dfeBiEHvEj8bhyvDKAUElmAJ/0yRrid5gKriIW2tI8WnJ9Rbu
kKbgh7G3XGlJq6LWi37+lzB9wuxGY/6UgPcGqeZWXoDjSgdDFVcD0vKBMieiF9m5
mmt0LO7wOAJMgG3v8ATbJe+FQSvST3PvcbnFRqQTRVQkiqhMFFGVKKI6UURNooja
RBF1PRFrQDWknIYPP80k0yUBAiNJCVUkKE4SgWY4FzZzU30i2J/fMlRjYVJsxuKr
Wdjw4+vqlr6GY1wu94fV/h0gRyLitTigp4+DjqjJ+TuYQTaMG5hlDk8HyxTw+tkV
KegGOwpHz/54GmL9u26QLRZNRRUdZALo0BNIWdF1/qVbuw4ydr5oSlI0HVX0PKb9
hx2OAOsCKSp64/SP/3xMfaqKL5qWFK2IKrra3dLCBlivk2UWs8FOlvUybazD297n
ootUb9be+NgnuGiFpGhlVNH1vk42wDh93ha3iyPA425zB0Hfi160+9HCO676CBet
lBStiiq6ye9PbdE7Sq85m3XZX3DRKknR6qiia3A3S1nR6/PP/tKwVIW7mVpStEZu
cNXgbtbfopdnL3r3a8dbmGtN9i84NVkZoUwDIBQtnZcFSOwNOuk3FEm/QagiVBGq
CFWEKkIVoYpQRagiVJ0vVFVgIwkFdGBiTCPJVTUNydtHAEiR1S96nTEs7SNUH+0j
dIR9JNENLcE+opbkrZG0U6R9RA16tqQUNL08J/YRYh8hQIAAsY8Q+0iK7SPUQNpH
upY6v53M7KqKbR+hBtI+8sKv6Gvu0itl7CPUQNpHpoKjuUzDxzL2EWog7SMZH3r+
Z1b1kd/Eto9QA2kfafrZ+N96Fn7wm9j2EWog7SOgbt+eryddJ2MfoQbSPnLzQ/73
l70IZOwj1EDaR7YGju7+wZ8+JvYRQhWhilBFqCJUEaoIVYQqQhWhaljZR7Thj0jy
0Bol4U9GpBvmKTWJRC8thpFJJB0YcXNk4CAYNuaSMCxCA148z43RvGgPqwAPUuZR
TXisonX+PPj7GIidBiRbTtGDCHWXu0C9ZPQLIQ1TIewaoaW8OsYsIYAw6kdxPS9P
8kTgDT21+wHIDD8VyrKvELH5p5Rkr0r6dFSoMmqfVRj/rMTAgh5kyNCp41OzJJa5
f3D2MJpL5QOCjcACxPOtKGsqquJiZY+K3YSf3hPekPx12LcDx4SdZ4OKwwaFGzxN
lg3UsHWt1cUlxZgZqk/MqGV6BsCFC8wIRNMpIHr24BF9JyZY3BzWYpFD9fG7xZMK
PsQSQnL0yA2UkTZ9Ib56CqEMLIS8FB+2k4l+xAghKUyG4UjUGIhOoyTmMWkaL4RQ
6iVU5GwKJIa03oQQSEwI3SIVQoJxAKWG3+emOkVUSShuwW9EixkBdywOYTFjpoRk
4XUAFtVFWwtRcSfg1Ehh3JDKXiukb6JAD/wx8GctuPhqdD0T4SuzuHdXwbCOXsdd
a+DPOiqHwzkKQ7nyJJeOhh+j2tcjz+dhOK56i8N5Eoad6q7w9RINf41wCrQ8zi9h
+Eb7Svi6S/dKjzxfQPSkHedwkLWv68KGOoHmTbkizVkZIs316pyr/wG2UJECYWwv
zQ5knvd239/3z+fyRoMD8HYfxR0m8rDMdK/Ds2Il65rp83S0eZkZy9oN+HJ6k9fv
cAdYlyBmO93BJYwgep2+QIB1Ir/YDCOYisIX7R1tbY7ACoaZ7271ulvcToc36FnB
uLD5MMgUNDCVjNFgtF5RxTDXetlixhdggp2+4qDD7YEl4oyq+OKKcWHwAROcwrha
an2dzGJ3K+OGKsASNpyvE77AzGYdXuYZZv6s2UgvcGJeZNJnMIycTZNhKqwTpVY/
7s/aQLIYJmyBZQrYoEO4uYI3lCHFw+lr88MkyETA7YDvwsxqpjDVNV740+LqZ4W9
Q1pwmLegqCQrJEryPiqZZcqS8Pyqx79acCHMbyxetkyAYrwWirS5cMQvBhPBHWA8
2AZyuWf/CS4C70BhehoGFXURuJQaC8opPre51DjgoTLBCkoHbqVGg3upiXAppIQE
jZHQosd06rF6gfi4EIiHHMfidDVHCa9SIMWjFvDH6rRYtI/G94thmIgV7ztgGA9D
OgzbYMjlVpiIasAd40RlvgMDUgaQ0nAaXyOJo6J4HJTvpRRPB9oNKsfXORyHAIwD
PD8eis8b0b6C4mlB5d1K8XmgfO+leNpQjxNWVEoZNUOB60ULklYztnNIPUW8AakZ
dFetoGbYNbyaYeAUoa7aeELDisS38gSHz8CwRRUS88ng87kaXSsYTpQHYfiCCtXF
y3MzDH56J4e/CVWRYkv43X2KUPi6XMlfc/Rnx6cTdYW3dMYwPhjD84uaLlQEwtdg
Cqg9d2oGGGSxP5zLGw0nDQD2ym8P8zsKUFbx+yGVcGY0Gk2FEBaw7Y1hORKcWm4o
tZmgxJhaYagoLTUaykwWK5QCEN9iNJVPYbxTbSaD2VrBp5VZbRYuDSJaLDjRZjNa
jQaLrdSEyjYayk1l5fDXZi03G8pstilMGfxvhJmUGb3tc3zvDGPaY4uWvaBvoiUX
/6rhhKyAM4i4/zYJTufFcBo0wXQLnLanhXeAAJgDp1YnnGo7YdodMGyWvPcwnNZ3
wvunYGl7YPg1WkIB6YZ9LqYzF4sPBRYHgmhhgHh+fhIQz9EX4+doCjdhfCROLDhG
4mQanjH0HJW8CEAixIlFA3rWiePRWBRlYfo243LHcFzw+SGxsROnI3qfwrQjsbFH
svEWb0+LhhRfAOOEPiqJ3rwaCZXTz6mHWFDOy80r/miqAjTBfk1J0prg7y/Cg0zc
vFLFtKCoonS4wbCgqONaUDSyFhRV1C4+HceCouq/BUWVQguKSmJBUcdhI9oYoUqV
BUXVTwuKJgVEzx48ouWljSL5jxqJ8SSu8QT0bjzZTOb4EWs8ORTDeHIohvFEG9N4
oj0HxhOdrPFEG8Pg04KpipYwWmI8IcYTYjwhW+/EeEJa8NwYT7TEeDIsjSc6GTUj
PYbxJEE141YOaVNM44ldYjwBatF4skgR3yiBcBilaIjo0omGCHsaCBtP9tCi8WRn
L8YTZDApoHmDCVoVvIINKUgl8Ct4leBOpGYo7uOuUdPbs7f0ajzxS4wn9hyRZlAo
0hwqJMaT4WI82YPV0J6L8ijbA5oTTdzOv9TuYDZYjTZkd7AaSkvNJoPRhq0JVqOx
DJkYLEZDuVVItJktNi4R5mY2G8v51PJyYzlMsFgEy4PRaLKYSo0Gq8VkNhgrrFOY
Uvgf3lsrsNlkOFIdW5w82UeDSTb+VcPJTwEnSnG7bQK8ngzfuAKGIjhVWyUGk1lw
al0Ap1QvbPlbwAUwR3EPaTOcFrfCd3fC93bFNJhkYzqzJQaTPIk4GSexCUzA11o8
t9B4Or4CXyMRUiSxCVglNoFZWAQgsbEAiwD0zAtER01oSXkBpuUeXK9j8Fwn2AS2
SmwCOyU2gV29Gkyyk/juZB5kv14prnD1UVaT4V5D/ZlzUD1cAIzwaocqS/NURp6e
T1MBmjYDiqK4UjLwCHBBGlX4FMPPwQ8kwhm9c7tW2OKN2iLMCtlBeCNTEbFbwZfF
pyslaS5ghv9yIv4YyoUD8qdN5OBuca8Dw5iIFIprlUrZFviiCl/YxXuthp8xKI4b
VLeROfz09uY/u4r/XRWVlV2yB6XhbQR86UpYb7FoWGCXv9+j5Ps9xfUsDazh7dwf
xlT2IsV681sDhlw+u0PRX5HE/sItHuzk7Kh0L1iJ5ZuWVL4Ie7c9kgcq4bKopMpK
PN/0pPJNj8EDnXBZdFJlJZ5vRlL5ZkTxQI2AvkSNgL5EjYC+RI+AvkSPgL5ED9u+
NDG0EmuKkTrHHw48sPz7lnlVSN3SaoBkgwvBDLC2h54ixrSk3EgKrBLjNK/hdnJc
FXMaMuoZq4FCQXFnJfj7tQqFgubub+O0tx4QpvR2XNYdOF4HeGebu7lNLHRtkBP1
E3E1ULJqEFotaDU3hBufxzRDhVaAy+09G46WWe7Hq4bYbIqUpIBN+vxgM1e2q4iK
sFynPlHVcyqR27aRYxPIstlbpwVSNuXGr8CmMq7uvkeZXGsKbFIpYLO31gTJtKbq
/GBT3SPzJg5+VSWuvQZybMZjU6AkBWxqUtqaqWUzha2pHels5oUyohSo/PCxWaSt
oPgyboMqrYcSOEHcthwlPmFCl3DPFyiXqM9kfqu/SblB/V7mu3p+e2k8nK6/gPM0
T+L7kFjxbBuQbLpGhy/AwMMEbAgRNxBQQyyPOEqTmIJNxTESMHa+hnRgjXpf2hva
Sv3j6g/SfqHN029Uv5T2gtYIa8jYhxoyDkINFYQ2hWdfvlw6fBio+zv59/a3rv/4
zcDpqgzIiVTcdUsCwNu5aShPmqJc6EivguNdKz7V9ZAjaDtWyPMh8G+87RprowgA
4WtxVbxtJRRUEQ2ojKOJq2TSVJKCdXjA6CQGz3j4UoJ5itA1Rxi+FmtO6BUoFNiN
4aowha/60oGjKJDpwLfrPNq30iv1u3SbtE+m5+nv0S3XvpQ+9DswxXXc6A589oz8
e8K+LNq5VcbpvnwHVqSgA1NxOzCVfAdWJGgoSLYDb9myrdcOLOm14Z6MAnyXQ0Mx
CoPbgbVQRv0zk5dReXpeRuXpeRk1VDtwtCwWPlQo5Ki9EEtvKQyU/KKBR7tX/5nu
kVGbtO/q/0u3atRO7d/0u3VOqAuUKvjaUxYkXnulCmXBQNee2Kd61pNU+gtpOaCE
4+NtwPfLl2H4ITeaLRijKJSNDToUUv27hDencAuB6xvdQQ9bjAe0oPxlhI1YBiyr
lFBtVIOl8KoNmwiL7H1pN28C7aYFu6BmdlRVqX8TamZPwB6PNDMU08O01+cOaq9X
KVdp7lTdnVmofETDqtoyZyif08xWNWXCmqBw7TFJ1B4FGBUk5G74PopXwYXVnSox
RumFML0Nx4/AdFYlxih9BkxvwvFzMH22SoxROt/r1yqS7fU7uvlefzF8FqvXZ3K9
Hi4yQmKvR0uO+R2BFoeTZepar2EKagIO/mikr4W5rvGKzGJuw0ZcvutlhsHJAR4G
NGhS71V1p+9Rr1C/q3o/fYP6bvXfVC+mB9Xi9AWSmr7AkJ2+XLgh/TINybdHbsT0
hTbfZE5VRM9n+rjz2cA35JeZn6Z9pH8gY4w+Pf15/bKMYv1l6Vv1P4A1ZO6DHDJD
OfQRZOlTOMGg+AGYz5eZYozSn4fp6el8vAymj5HEKH0rjC/DMaKjWBKjdL4hN6Ql
25BbsRx6XkYOKbiG1EQ0JNqpWWDCgugiwH8pGS2I1BwxAyGO+Jzlm08PblX9M/M1
KI52cKIoT3+XCugPqdAqgqaTF0c0PfDiSFRSHwblCawHBdBG6fR9qdN4MJLqVHri
4dzWaZ49xJ01W0et5k5tFc7wOJxLGYfXxVy3xB1k4aJN+Jz+VsCo4689EikWoQh4
aHUVCoXAsWPHwKJFi7h7FJ88eZK7Hk44IxFI+xAgQCAZOBUSNpRPA7tCFHWWqK1E
AgQI9A6nQZYycvemewRKZ4JDcAhO4jiibKUlspXUFMEhOH0ZRQoyiggOwennKFKS
dR4BAn1c5wmjSEVGEQEC/RxFajKKCBDo5yjSkFFEgECf4JQ9ZF8TPvghuvd5LOxA
m9/R38Yd6hDc70hBF/FUCyI/1ED387RXwqQbljk8RTDelgvA8t+fvv7DOe8bc5Zp
Tt166eqCnJ88knvfso05pydNzJkwd+5v69Y8UdCWudz6wz9fv/D1Uv+rCv8LD/o3
Lh/98wlXTtJ1XHDvsw+rP6zdXvjVM7/5U/uh9kPvXv2vx2e2Zs14b6l2QdsHC0Nf
3tx29FT20bKKzpUXenYe/vqyKVPmTHCt/CT7klcaT20scG+e89zcE8/mVez+U+mL
WfuKHthgvmS/oevvlpXfftN06tdPzv/ja5+ufX79/iO65c8p11772S7lgzde+bP1
B//74Tf3Oyy/b/Ve89c3vr4p59H1N+W4x2flTrZ+bXV9tebwk9nH73lg4eGnlPvy
N26t/9HkPx54eV2R5dtDbz808XTzjFUTWh4Zdfrv9tLtV758uOiZksMrb3rve56z
XbPvzjjjqPCX5i49dPS2LUcWjn6dfXnhfe/N2rh451u/u/zgCfBdzuqitW9nrUx7
8cjvvTeGxl+lPfJh/anb1X/9l+GiDfpLn/Y8nnW1o3xv7fr5T7/x87SL10ztfuO4
4sSU+ruu3dZ1atfvnsm55PPDhh+9Wes1b9j74utPLpzz2DOPzHVnPXj1oR0/phvv
3b9pXV7hw+9ML/jfh9jcVWzWT+d9enPL0jX3PZv9xJ68+6d3KMydew9P+WzPzFcv
2/zqJ6++dMv+vT9pPPbS69VveJT3f/P8V3nzJtlsz91SN+np7uazR19z5R8/c++D
G1aePOMq+fzgga8DXwW++ug/Dp452+lb+8Rn2fV3HX/aV93wI/uBl1S/GnfIcsNG
/bqyVV3bf+d5//7/2zbztc1zvjr+3K4Dh7vZ25z/+MN+79l1N7BeVzb2NUX19sc5
4rmZkoNEjyElBYP92YYk2zhupkCkmylKxs2Uslc3U7cNoJsp/isK3s2UWoKnAXJu
ptQgvisiDei7myka77v2zc2UnuMoD3aB9KgcPr/vD41rPvh71Dfy30ju+RxGAd5Z
ZibMq29upvg/aT4KZIHRxM1UHCBupiKBuJkibqaIm6lU9SXiZoq4mepfX+LdYeT1
0DkGxs1UT4jlZkod5WZKM1huptJk1aDU+l+KVw2D4H8p/fxgcyyIVoOvHXfy2dVz
rkmxmyk5NoEsmyIlKXAzlRlXd0+d/6Xk2Uypxx79+cHmqB6ZD4ybqb6wmUI3U1kp
bc3UspnC1hw90tnMC6tAxM3U4LuZ8mp5N1P3aHk3Uyu1w8HNFM251KCA4K8H9Opm
StjWGjw3U3SMjSIABsjNFBUj7fxwMzVdx7uZYnW8m6nZuuHgZkrBfYsf3YHjuZlK
77TvvzP9i0F0M6WI24FT7GaqPx2YuJkaOg538oibqbgwUG6m9MTN1Dns9WMHtder
las1StWGzELlds0J5ZLMGcqDmleUDf1wM6WGhGyA76N4tQbSpRLjDdi91BIcb4fp
JyTxEuxeqgHHB2H6K5K4oR9upvJ7cTM1iuv1F0W4mUJLlTkdAZutGFnjo51MDR0f
U5+o96r86XvUWs27qvr0DWpG8zeV5bz0MaXk2iM7Yu5C6T1PUxD3UkPVvZSGuJc6
F66QaEybEMsBcS+VeJ0qMG0KQNxLEfdFQxZI+xAgQCAZIO6lCBBIHRD3UgSH4BAc
4l6K4BAc4l6K4BAc4l6KAIGRts4j7qUIEEjVKCLupQgQ6O8oIu6lCBDoGxD3UsS9
1DBwL1UeonFnQ9+3NQR8N7LOIOP2tvgYE3YtJQXpcap4vf98cS2FXuPPJwrZi2O0
yN7GHToUHDFxYL9O98KMtykvdxJy1nI/G3C3sd4gU+0IssDHHVuc41tWbKooNhtN
ZcDLnUCV4NVVQyyudC9GDrKLfb6lEQ+0YlOKiZkRGbEB8YmORw/6nD6PmMpF+G49
uFxkGn3lW/XGkSPTYrWRONGV2xW8S6x+AmX/fwAAAP//AwBIjI0M</Template></GraphPadPrismFile>
