# Supplementary material for: IgM and IgD B cell receptors differentially respond to endogenous antigens and control B cell fate
Source: eLife. 2018 Mar 9;7:e35074. doi: 10.7554/eLife.35074 (PMC5897097; doi:10.7554/eLife.35074)
Supplement: Figure 1—source data 1. — Numerical data corresponding to receptor and Nur77-eGFP levels in Figure 1D Source code used to calculate median Igκ for given levels of Nur77-eGFP in Figure 1F. Numerical data corresponding to endogenous Nur77 in germ-free mice depicted in Figure 1—figure supplement 1D. Numerical data corresponding to Nr4a1 transcript in germ-free mice depicted in Figure 1—figure supplement 1E. Numerical data corresponding to endogenous Nur77 in MyD88-conditional-knockout peritoneal B1a cells in Figure 1—figure supplement 1F. Numerical data corresponding to Nr4a1 transcript in MyD88-conditional-knockout splenocytes in Figure 1—figure supplement 1G. Numerical data corresponding to surface BCR levels on splenic B cells subsets in Figure 1—figure supplement 2B–C. Numerical data corresponding to surface BCR levels on peritoneal B cell subsets in Figure 1—figure supplement 2D–E. [file elife-35074-fig1-data1.zip › Numerical data corresponding to Figure 1F]

<?xml version="1.0" encoding="UTF-8"?><GraphPadPrismFile PrismXMLVersion="5.00">
<Created>
<OriginalVersion CreatedByProgram="GraphPad Prism" CreatedByVersion="7.0b.154" Login="mnoviski" DateTime="2016-12-06T13:49:27-08:00"></OriginalVersion>
<MostRecentVersion CreatedByProgram="GraphPad Prism" CreatedByVersion="7.0b.154" Login="mnoviski" DateTime="2018-01-11T13:46:34-08:00"></MostRecentVersion>
</Created>
<InfoSequence>
<Ref ID="Info0" Selected="1"></Ref>
</InfoSequence>
<Info ID="Info0">
<Title>Project info 1</Title>
<Notes>
</Notes>
<Constant><Name>Experiment Date</Name><Value>2016-12-06</Value></Constant>
<Constant><Name>Experiment ID</Name><Value></Value></Constant>
<Constant><Name>Notebook ID</Name><Value></Value></Constant>
<Constant><Name>Project</Name><Value></Value></Constant>
<Constant><Name>Experimenter</Name><Value></Value></Constant>
<Constant><Name>Protocol</Name><Value></Value></Constant>
</Info>

<TableSequence>

<Ref ID="Table1" Selected="1"></Ref>
</TableSequence>
<Table ID="Table1" XFormat="numbers" YFormat="replicates" Replicates="1" TableType="XY" EVFormat="AsteriskAfterNumber">
<Title>Kappa vs GFP</Title>
<RowTitlesColumn Width="39">
<Subcolumn></Subcolumn>
</RowTitlesColumn>
<XColumn Width="81" Subcolumns="1" Decimals="0">
<Title></Title>
<Subcolumn>
<d>0</d>
<d>50</d>
<d>100</d>
<d>150</d>
<d>200</d>
<d>250</d>
<d>300</d>
<d>350</d>
<d>400</d>
<d>450</d>
<d>500</d>
<d>550</d>
<d>600</d>
<d>650</d>
<d>700</d>
<d>750</d>
<d>800</d>
<d>850</d>
<d>900</d>
<d>950</d>
<d>1000</d>
<d>1050</d>
<d>1100</d>
<d>1150</d>
<d>1200</d>
<d>1250</d>
<d>1300</d>
<d>1350</d>
<d>1400</d>
<d>1450</d>
<d>1500</d>
<d>1550</d>
<d>1600</d>
<d>1650</d>
<d>1700</d>
<d>1750</d>
<d>1800</d>
<d>1850</d>
<d>1900</d>
<d>1950</d>
<d>2000</d>
<d>2050</d>
<d>2100</d>
<d>2150</d>
<d>2200</d>
<d>2250</d>
<d>2300</d>
<d>2350</d>
<d>2400</d>
<d>2450</d>
<d>2500</d>
<d>2550</d>
<d>2600</d>
<d>2650</d>
<d>2700</d>
<d>2750</d>
<d>2800</d>
<d>2850</d>
<d>2900</d>
<d>2950</d>
<d>3000</d>
<d>3050</d>
<d>3100</d>
<d>3150</d>
<d>3200</d>
<d>3250</d>
<d>3300</d>
<d>3350</d>
<d>3400</d>
<d>3450</d>
<d>3500</d>
<d>3550</d>
<d>3600</d>
<d>3650</d>
<d>3700</d>
<d>3750</d>
<d>3800</d>
<d>3850</d>
<d>3900</d>
<d>3950</d>
<d>4000</d>
<d>4050</d>
<d>4100</d>
<d>4150</d>
<d>4200</d>
<d>4250</d>
<d>4300</d>
<d>4350</d>
<d>4400</d>
<d>4450</d>
<d>4500</d>
<d>4550</d>
<d>4600</d>
<d>4650</d>
<d>4700</d>
<d>4750</d>
<d>4800</d>
<d>4850</d>
<d>4900</d>
<d>4950</d>
<d>5000</d>
<d>5050</d>
<d>5100</d>
<d>5150</d>
<d>5200</d>
<d>5250</d>
<d>5300</d>
<d>5350</d>
<d>5400</d>
<d>5450</d>
<d>5500</d>
<d>5550</d>
<d>5600</d>
<d>5650</d>
<d>5700</d>
<d>5750</d>
<d>5800</d>
<d>5850</d>
<d>5900</d>
<d>5950</d>
<d>6000</d>
<d>6050</d>
<d>6100</d>
<d>6150</d>
<d>6200</d>
<d>6250</d>
<d>6300</d>
<d>6350</d>
<d>6400</d>
<d>6450</d>
<d>6500</d>
<d>6550</d>
<d>6600</d>
<d>6650</d>
<d>6700</d>
<d>6750</d>
<d>6800</d>
<d>6850</d>
<d>6900</d>
<d>6950</d>
<d>7000</d>
<d>7050</d>
<d>7100</d>
<d>7150</d>
<d>7200</d>
<d>7250</d>
<d>7300</d>
<d>7350</d>
<d>7400</d>
<d>7450</d>
<d>7500</d>
<d>7550</d>
<d>7600</d>
<d>7650</d>
<d>7700</d>
<d>7750</d>
<d>7800</d>
<d>7850</d>
<d>7900</d>
<d>7950</d>
<d>8000</d>
<d>8050</d>
<d>8100</d>
<d>8150</d>
<d>8200</d>
<d>8250</d>
<d>8300</d>
<d>8350</d>
<d>8400</d>
<d>8450</d>
<d>8500</d>
<d>8550</d>
<d>8600</d>
<d>8650</d>
<d>8700</d>
<d>8750</d>
<d>8800</d>
<d>8850</d>
<d>8900</d>
<d>8950</d>
<d>9000</d>
<d>9050</d>
<d>9100</d>
<d>9150</d>
<d>9200</d>
<d>9250</d>
<d>9300</d>
<d>9350</d>
<d>9400</d>
<d>9450</d>
<d>9500</d>
<d>9550</d>
<d>9600</d>
<d>9650</d>
<d>9700</d>
<d>9750</d>
<d>9800</d>
<d>9850</d>
<d>9900</d>
<d>9950</d>
</Subcolumn>
</XColumn>
<XAdvancedColumn Version="1" Width="81" Decimals="0" Subcolumns="1">
<Title></Title>
<Subcolumn>
<d>0</d>
<d>50</d>
<d>100</d>
<d>150</d>
<d>200</d>
<d>250</d>
<d>300</d>
<d>350</d>
<d>400</d>
<d>450</d>
<d>500</d>
<d>550</d>
<d>600</d>
<d>650</d>
<d>700</d>
<d>750</d>
<d>800</d>
<d>850</d>
<d>900</d>
<d>950</d>
<d>1000</d>
<d>1050</d>
<d>1100</d>
<d>1150</d>
<d>1200</d>
<d>1250</d>
<d>1300</d>
<d>1350</d>
<d>1400</d>
<d>1450</d>
<d>1500</d>
<d>1550</d>
<d>1600</d>
<d>1650</d>
<d>1700</d>
<d>1750</d>
<d>1800</d>
<d>1850</d>
<d>1900</d>
<d>1950</d>
<d>2000</d>
<d>2050</d>
<d>2100</d>
<d>2150</d>
<d>2200</d>
<d>2250</d>
<d>2300</d>
<d>2350</d>
<d>2400</d>
<d>2450</d>
<d>2500</d>
<d>2550</d>
<d>2600</d>
<d>2650</d>
<d>2700</d>
<d>2750</d>
<d>2800</d>
<d>2850</d>
<d>2900</d>
<d>2950</d>
<d>3000</d>
<d>3050</d>
<d>3100</d>
<d>3150</d>
<d>3200</d>
<d>3250</d>
<d>3300</d>
<d>3350</d>
<d>3400</d>
<d>3450</d>
<d>3500</d>
<d>3550</d>
<d>3600</d>
<d>3650</d>
<d>3700</d>
<d>3750</d>
<d>3800</d>
<d>3850</d>
<d>3900</d>
<d>3950</d>
<d>4000</d>
<d>4050</d>
<d>4100</d>
<d>4150</d>
<d>4200</d>
<d>4250</d>
<d>4300</d>
<d>4350</d>
<d>4400</d>
<d>4450</d>
<d>4500</d>
<d>4550</d>
<d>4600</d>
<d>4650</d>
<d>4700</d>
<d>4750</d>
<d>4800</d>
<d>4850</d>
<d>4900</d>
<d>4950</d>
<d>5000</d>
<d>5050</d>
<d>5100</d>
<d>5150</d>
<d>5200</d>
<d>5250</d>
<d>5300</d>
<d>5350</d>
<d>5400</d>
<d>5450</d>
<d>5500</d>
<d>5550</d>
<d>5600</d>
<d>5650</d>
<d>5700</d>
<d>5750</d>
<d>5800</d>
<d>5850</d>
<d>5900</d>
<d>5950</d>
<d>6000</d>
<d>6050</d>
<d>6100</d>
<d>6150</d>
<d>6200</d>
<d>6250</d>
<d>6300</d>
<d>6350</d>
<d>6400</d>
<d>6450</d>
<d>6500</d>
<d>6550</d>
<d>6600</d>
<d>6650</d>
<d>6700</d>
<d>6750</d>
<d>6800</d>
<d>6850</d>
<d>6900</d>
<d>6950</d>
<d>7000</d>
<d>7050</d>
<d>7100</d>
<d>7150</d>
<d>7200</d>
<d>7250</d>
<d>7300</d>
<d>7350</d>
<d>7400</d>
<d>7450</d>
<d>7500</d>
<d>7550</d>
<d>7600</d>
<d>7650</d>
<d>7700</d>
<d>7750</d>
<d>7800</d>
<d>7850</d>
<d>7900</d>
<d>7950</d>
<d>8000</d>
<d>8050</d>
<d>8100</d>
<d>8150</d>
<d>8200</d>
<d>8250</d>
<d>8300</d>
<d>8350</d>
<d>8400</d>
<d>8450</d>
<d>8500</d>
<d>8550</d>
<d>8600</d>
<d>8650</d>
<d>8700</d>
<d>8750</d>
<d>8800</d>
<d>8850</d>
<d>8900</d>
<d>8950</d>
<d>9000</d>
<d>9050</d>
<d>9100</d>
<d>9150</d>
<d>9200</d>
<d>9250</d>
<d>9300</d>
<d>9350</d>
<d>9400</d>
<d>9450</d>
<d>9500</d>
<d>9550</d>
<d>9600</d>
<d>9650</d>
<d>9700</d>
<d>9750</d>
<d>9800</d>
<d>9850</d>
<d>9900</d>
<d>9950</d>
</Subcolumn>
</XAdvancedColumn>
<YColumn Width="88" Decimals="6" Subcolumns="1">
<Title>IgM-/-</Title>
<Subcolumn>
<d>16229.6821</d>
<d>16082.6382</d>
<d>15986.2173</d>
<d>15615.20165</d>
<d>15205.4121</d>
<d>14978.9761</d>
<d>14717.147</d>
<d>14409.32325</d>
<d>14553.3965</d>
<d>14224.0493</d>
<d>14321.3672</d>
<d>14224.2637</d>
<d>13852.73195</d>
<d>13782.29105</d>
<d>13885.8652</d>
<d>13547.58835</d>
<d>13568.313</d>
<d>13534.00585</d>
<d>13443.0439</d>
<d>13219.3838</d>
<d>13031.39895</d>
<d>13575.14405</d>
<d>13212.1982</d>
<d>13179.63475</d>
<d>13219.8457</d>
<d>13333.9912</d>
<d>13448.0439</d>
<d>12858.3271</d>
<d>13324.0254</d>
<d>13525.1299</d>
<d>13395.6699</d>
<d>13021.2988</d>
<d>12729.34815</d>
<d>12321.4697</d>
<d>12824.5957</d>
<d>12780.82715</d>
<d>13208.5244</d>
<d>13302.792</d>
<d>12919.21435</d>
<d>12621.4014</d>
<d>12635.0156</d>
<d>12653.8047</d>
<d>12920.0752</d>
<d>12595.9629</d>
<d>12506.6006</d>
<d>12966.6182</d>
<d>13151.145</d>
<d>12610.5918</d>
<d>12619.5908</d>
<d>12026.3955</d>
<d>12970.9766</d>
<d>12570.7178</d>
<d>12733.166</d>
<d>13105.6401</d>
<d>12472.8066</d>
<d>12577.751</d>
<d>12532.86965</d>
<d>12267.37745</d>
<d>12566.81885</d>
<d>12757.3164</d>
<d>12923.4961</d>
<d>11846.0156</d>
<d>12630.5332</d>
<d>12557.4824</d>
<d>12604.958</d>
<d>12568.1904</d>
<d>12300.8037</d>
<d>12917.47315</d>
<d>12870.1367</d>
<d>13700.4805</d>
<d>12407.2686</d>
<d>12285.91745</d>
<d>13256.9131</d>
<d>11858.1875</d>
<d>12931.67575</d>
<d>12021.4951</d>
<d>12563.4912</d>
<d>11927.9932</d>
<d>12591.2705</d>
<d>11929.792</d>
<d>13205.42575</d>
<d>12323.4878</d>
<d>12716.01315</d>
<d>13010.1592</d>
<d>13348.1167</d>
<d>12637.9766</d>
<d>10965.7305</d>
<d>12298.8594</d>
<d>12130.2881</d>
<d>13354.6025</d>
<d>12046.92725</d>
<d>12981.42335</d>
<d>12945.52685</d>
<d>12204.5459</d>
<d>13347.8462</d>
<d>13510.0713</d>
<d>12486.7705</d>
<d>12100.7607</d>
<d>11714.3408</d>
<d>13267.998</d>
<d>12429.6904</d>
<d>11986.31005</d>
<d>12697.2373</d>
<d>12531.332</d>
<d>11946.125</d>
<d>12415.61525</d>
<d>13257.1328</d>
<d>12040.52245</d>
<d>13079.291</d>
<d>12699.1387</d>
<d>12872.4658</d>
<d>12943.5273</d>
<d>10721.0454</d>
<d>11797.1797</d>
<d>12562.1904</d>
<d>10583.3721</d>
<d>11954.374</d>
<d>12257.3691</d>
<d>11543.2793</d>
<d>11496.9258</d>
<d>12449.2383</d>
<d>10079.5254</d>
<d>12617.03415</d>
<d>10483.4277</d>
<d>14297.0195</d>
<d>12949.0859</d>
<d>14762.2095</d>
<d>13177.2471</d>
<d>11996.88625</d>
<d>13719.73585</d>
<d>14348.1045</d>
<d>15732.585</d>
<d>12349.99075</d>
<d>13929.0913</d>
<d>11746.44095</d>
<d>10968.3809</d>
<d>10624.92725</d>
<d>17802.54685</d>
<d>14382.67135</d>
<d>10717.41065</d>
<d>13886.26025</d>
<d>11226.0347</d>
<d>13052.43065</d>
<d>11875.98875</d>
<d>11515.4258</d>
<d>11431.2051</d>
<d>12591.9873</d>
<d>12037.9873</d>
<d>12958.66995</d>
<d>15543.3428</d>
<d>11726.77245</d>
<d>11496.7021</d>
<d>14205.35695</d>
<d>10839.0371</d>
<d>11335.3169</d>
<d>11564.4526</d>
<d>13833.06055</d>
<d>10303.8838</d>
<d>12251.82275</d>
<d>10625.3018</d>
<d>13511.4209</d>
<d>13379.3018</d>
<d>11087.9844</d>
<d>12617.7666</d>
<d>11460.68215</d>
<d>15146.2559</d>
<d>14877.97315</d>
<d>14021.23535</d>
<d>14504.2617</d>
<d>10945.6729</d>
<d>11591.6611</d>
<d>9794.55469</d>
<d>13748.77785</d>
<d>17045.7676</d>
<d>13994.6826</d>
<d>13266.83645</d>
<d>9769.20069</d>
<d>10313.4053</d>
<d>10688.47218</d>
<d>16678.084</d>
<d>16503.3555</d>
<d>9884.8374</d>
<d>17781.97655</d>
<d>16568.17625</d>
<d>11684.8262</d>
<d>17783.36965</d>
<d>15630.3955</d>
<d>13132.7139</d>
<d>7987.19873</d>
<d>10026.52393</d>
<d>9057.408935</d>
<d>9838.45801</d>
<d>12385.38564</d>
<d>14266.6133</d>
<d>17982.2148</d>
<d>10631.47511</d>
<d>11653.7949</d>
<d>8979.75488</d>
<d>23041.4248</d>
<d>9248.02148</d>
</Subcolumn>
</YColumn>
<YColumn Width="88" Decimals="6" Subcolumns="1">
<Title>IgD-/-</Title>
<Subcolumn>
<d>7726.00879</d>
<d>8084.99219</d>
<d>7908.60791</d>
<d>7853.48535</d>
<d>7975.2583</d>
<d>7574.151125</d>
<d>7666.158205</d>
<d>7382.49414</d>
<d>7517.39746</d>
<d>7202.71387</d>
<d>7073.12305</d>
<d>6766.101075</d>
<d>6839.717775</d>
<d>6737.951415</d>
<d>6528.45093</d>
<d>6750.89648</d>
<d>6264.74805</d>
<d>6517.757325</d>
<d>6222.27734</d>
<d>6287.005125</d>
<d>6497.49072</d>
<d>6268.205565</d>
<d>6673.62305</d>
<d>6230.24072</d>
<d>6258.73413</d>
<d>6521.091555</d>
<d>6037.961425</d>
<d>6005.64795</d>
<d>6405.538085</d>
<d>5913.967775</d>
<d>6035.269285</d>
<d>6317.27393</d>
<d>5847.82422</d>
<d>6020.19385</d>
<d>5889.370605</d>
<d>6050.20752</d>
<d>5930.668455</d>
<d>5739.48975</d>
<d>5960.18311</d>
<d>5639.89307</d>
<d>6079.30566</d>
<d>6581.619625</d>
<d>5992.7395</d>
<d>5644.87793</d>
<d>6051.26562</d>
<d>5868.60205</d>
<d>5988.834475</d>
<d>5839.570805</d>
<d>5679.70312</d>
<d>6035.00342</d>
<d>5887.10864</d>
<d>5376.83936</d>
<d>5982.40381</d>
<d>5275.78662</d>
<d>5555.71289</d>
<d>5570.53125</d>
<d>6261.249265</d>
<d>5514.34521</d>
<d>5451.36572</d>
<d>5653.72217</d>
<d>6245.01343</d>
<d>5606.56421</d>
<d>5024.57617</d>
<d>5116.175295</d>
<d>5466.88477</d>
<d>5643.594725</d>
<d>6212.97559</d>
<d>5143.21582</d>
<d>5888.945315</d>
<d>5869.56738</d>
<d>7052.5</d>
<d>5846.05762</d>
<d>6561.90454</d>
<d>4932.18701</d>
<d>5336.111085</d>
<d>5694.606445</d>
<d>5160.96875</d>
<d>4906.706055</d>
<d>5140.51025</d>
<d>5667.81006</d>
<d>6533.917725</d>
<d>5434.021725</d>
<d>5394.73193</d>
<d>6495.962405</d>
<d>5524.02637</d>
<d>6075.22168</d>
<d>6295.12354</d>
<d>3592.671265</d>
<d>6143.81104</d>
<d>6321.964845</d>
<d>6455.69873</d>
<d>7364.21191</d>
<d>6446.21094</d>
<d>6370.12573</d>
<d>6815.03516</d>
<d>4776.30957</d>
<d>6678.7334</d>
<d>5526.46533</d>
<d>4823.422605</d>
<d>5069.87866</d>
<d>5255.54541</d>
<d>5823.60693</d>
<d>5204.52246</d>
<d>6129.08105</d>
<d>4487.54785</d>
<d>5809.16504</d>
<d>6203.23047</d>
<d>6506.33887</d>
<d>6162.87549</d>
<d>5643.353515</d>
<d>4474.876955</d>
<d>7892.651855</d>
<d>5641.72559</d>
<d>6869.080325</d>
<d>5246.70166</d>
<d>4057.7876</d>
<d>6313.123535</d>
<d>4374.5614</d>
<d>5947.46118</d>
<d>9138.81445</d>
<d>6986.919925</d>
<d>6392.28418</d>
<d>5253.04785</d>
<d>5507.375735</d>
<d>7058.307865</d>
<d>5440.12158</d>
<d>6166.46362</d>
<d>6860.17529</d>
<d>7291.92236</d>
<d>3788.62927</d>
<d>4496.81348</d>
<d>4674.75049</d>
<d>5687.58838</d>
<d>5750.1792</d>
<d>6224.033445</d>
<d>3523.73853</d>
<d>8424.9873</d>
<d>4960.32031</d>
<d>5727.09619</d>
<d>6178.66846</d>
<d>6082.03003</d>
<d>5648.612305</d>
<d>4382.02686</d>
<d>4165.1333</d>
<d>4209.120115</d>
<d>6045.197025</d>
<d>4038.33374</d>
<d>10299.5811</d>
<d>6157.52148</d>
<d>4753.831785</d>
<d>8694.74805</d>
<d>8092.99316</d>
<d>6193.89551</d>
<d>7174.17749</d>
<d>8405.700205</d>
<d>4912.321655</d>
<d>4404.794925</d>
<d>6256.542725</d>
<d>5003.98096</d>
<d>4608.68701</d>
<d>8110.06346</d>
<d>7028.15234</d>
<d>3671.94019</d>
<d>9096.35254</d>
<d>6864.91064</d>
<d>6880.13721</d>
<d>4077.4021</d>
<d>10173.52049</d>
<d>5856.90625</d>
<d>4486.22278</d>
<d>3842.364625</d>
<d>8616.73633</d>
<d>4033.57959</d>
<d>6586.80713</d>
<d>5223.75684</d>
<d>3534.30127</d>
<d>4538.104</d>
<d>3482.85693</d>
<d>1359.62683</d>
<d>7765.42578</d>
<d>6165.58105</d>
<d>3731.877625</d>
<d>0</d>
<d>5168.9707</d>
<d>5993.57837</d>
<d>3234.69531</d>
<d>8543.71045</d>
<d>7084.33887</d>
<d>3935.99634</d>
<d>7968.14795</d>
<d>6239.2124</d>
<d>6772.50586</d>
<d>9299.52246</d>
<d>7459.28223</d>
<d>2199.30588</d>
<d>5034.79712</d>
<d>18410.9824</d>
<d>4554.453855</d>
<d>11258.5723</d>
<d>4510.432005</d>
</Subcolumn>
</YColumn>
<YColumn Width="88" Decimals="6" Subcolumns="1">
<Title>WT</Title>
<Subcolumn>
<d>11754.49025</d>
<d>11851.6914</d>
<d>11485.1968</d>
<d>11419.10645</d>
<d>11167.2705</d>
<d>11102.54835</d>
<d>11018.6211</d>
<d>10719.1738</d>
<d>10537.77635</d>
<d>10568.6553</d>
<d>10243.6689</d>
<d>10331.1348</d>
<d>10379.31885</d>
<d>10418.4463</d>
<d>10351.5244</d>
<d>10159.1055</d>
<d>10461.8833</d>
<d>10171.5503</d>
<d>10047.8467</d>
<d>9723.08398</d>
<d>9785.15234</d>
<d>10098.9043</d>
<d>10123.084</d>
<d>9990.19727</d>
<d>9868.479005</d>
<d>9670.06934</d>
<d>9568.17383</d>
<d>9695.05957</d>
<d>9533.37793</d>
<d>9664.62305</d>
<d>9632.4082</d>
<d>9578.80029</d>
<d>9754.284665</d>
<d>9646.58789</d>
<d>9371.1875</d>
<d>9676.43262</d>
<d>9518.75098</d>
<d>9331.25293</d>
<d>9606.67676</d>
<d>9465.8584</d>
<d>9366.873535</d>
<d>9442.57031</d>
<d>9444.90723</d>
<d>10245.59615</d>
<d>9528.41504</d>
<d>9550.031735</d>
<d>9206.99902</d>
<d>9474.33789</d>
<d>9502.075685</d>
<d>9288.50879</d>
<d>9269.64209</d>
<d>9375.39844</d>
<d>9556.2373</d>
<d>9197.11426</d>
<d>9361.318845</d>
<d>9144.681155</d>
<d>8872.84961</d>
<d>9374.524415</d>
<d>9188.038085</d>
<d>8846.495605</d>
<d>9399.2666</d>
<d>9309.368655</d>
<d>9402.22998</d>
<d>9192.73828</d>
<d>9110.37793</d>
<d>9822.77246</d>
<d>8864.38965</d>
<d>9593.07031</d>
<d>9520.350585</d>
<d>8920.586425</d>
<d>9686.812015</d>
<d>9115.29883</d>
<d>9255.62207</d>
<d>9430.194825</d>
<d>9687.47266</d>
<d>9501.71875</d>
<d>9383.088865</d>
<d>8911.135255</d>
<d>8519.86426</d>
<d>9022.87598</d>
<d>9008.23779</d>
<d>8946.97168</d>
<d>9249.13477</d>
<d>9837.71973</d>
<d>8797.60742</d>
<d>8848.36328</d>
<d>8235.8584</d>
<d>8024.44922</d>
<d>9161.490235</d>
<d>8955.87012</d>
<d>9090.0166</d>
<d>9484.29492</d>
<d>9452.71191</d>
<d>8549.35059</d>
<d>8637.98828</d>
<d>8945.470215</d>
<d>9351.10156</d>
<d>9213.691405</d>
<d>8905.231445</d>
<d>10314.5669</d>
<d>9651.24805</d>
<d>9786.60742</d>
<d>10122.6006</d>
<d>9351.23828</d>
<d>9291.12793</d>
<d>9117.067385</d>
<d>8470.410645</d>
<d>8698.283205</d>
<d>8959.49512</d>
<d>7392.02539</d>
<d>9891.58887</d>
<d>8127.24951</d>
<d>8451.13281</d>
<d>8287.69434</d>
<d>8995.15723</d>
<d>9543.046385</d>
<d>8192.81152</d>
<d>10300.0371</d>
<d>9590.62305</d>
<d>9687.18164</d>
<d>8865.49414</d>
<d>10421.94725</d>
<d>8708.685545</d>
<d>8945.08105</d>
<d>7964.58643</d>
<d>7910.51172</d>
<d>9445.56641</d>
<d>7884.00366</d>
<d>8684.63672</d>
<d>9216.83447</d>
<d>10151.627</d>
<d>11682.42285</d>
<d>7911.49365</d>
<d>8151.016605</d>
<d>11048.2666</d>
<d>8965.723635</d>
<d>7886.99512</d>
<d>7811.68628</d>
<d>8862.63086</d>
<d>8955.66797</d>
<d>9964.36523</d>
<d>10366.6191</d>
<d>8267.522705</d>
<d>7264.444825</d>
<d>8530.99805</d>
<d>7693.138185</d>
<d>8456.19434</d>
<d>10259.2354</d>
<d>8447.277345</d>
<d>9921.0293</d>
<d>11246.1396</d>
<d>9345.87012</d>
<d>7433.16528</d>
<d>8310.68701</d>
<d>7421.62354</d>
<d>8061.20947</d>
<d>9373.90137</d>
<d>7837.104005</d>
<d>8777.767575</d>
<d>9386.65039</d>
<d>9785.61328</d>
<d>9283.64746</d>
<d>9864.1123</d>
<d>8655.72754</d>
<d>11734.5332</d>
<d>10930.91115</d>
<d>10536.332</d>
<d>7459.57324</d>
<d>6046.30078</d>
<d>6581.692625</d>
<d>8786.226815</d>
<d>10719.0361</d>
<d>10971.1729</d>
<d>10502.1895</d>
<d>6718.0293</d>
<d>7651.082765</d>
<d>10324.5977</d>
<d>9086.93555</d>
<d>8460.85669</d>
<d>7243.176515</d>
<d>8034.85205</d>
<d>6673.86719</d>
<d>9527.8208</d>
<d>9449.76953</d>
<d>6095.76782</d>
<d>8004.288575</d>
<d>11447.6484</d>
<d>8712.58301</d>
<d>7920.248775</d>
<d>8955.855</d>
<d>10996.833</d>
<d>9897.42188</d>
<d>9103.423105</d>
<d>10151.417735</d>
<d>9476.83496</d>
<d>9783.90625</d>
<d>9872.74465</d>
<d>4896.07812</d>
<d>4417.72021</d>
<d>9606.472645</d>
</Subcolumn>
</YColumn>
</Table>

<!--Analyses, graphs and layouts as compressed binary. Don&apos;t edit this part of the file.-->

<Template dt:dt="bin.base64" xmlns:dt="urn:schemas-microsoft-com:datatypes">eNrsXQt4E1W+P5NMmmSSJspDUFGGFoQF2qRp6cMt7RRKgcsrQkFgV0tohjaQZkoy
FNBPCFxxiwiCL7zgdSkoLIqA62sRFpF1BQFZ1uXuQlfBq58LsrDIcl1XvZfcc+aR
TNIkTUrBkD2/ftMz5zH/+b/O/5w5czq1D6+qGjmxooDwGwEAq4nVhAoeTjBV1QL6
wpL/IUAY9qjEFBWvg4dKDQ+/vT8AI2AOZkAdPDTSlahVAEJO5Ssj04ibYGBgYGBg
YGBgYGBgYGBg/ADAz+cYGBgYGBgYGBgYGBgYGBgYGBgYGBgYnQM1GAZ/T1QDMJYM
pbfCskHSUQTa5kNA2+0OAgJozToh36DeoBkCMoRcX2Ka+imyDujMpNRaI67xk2Bl
r8TYew5cuv2OHeKrgXMUp3OiW4FRQn4U6LxXBib4E47bL5WWL2hw002s1+fiPEOz
8nKtWTTrqeWcLk/d0KzJ1VU5xVnlZVRpn8oJw6un2UfQjW6Xj6ftk4eNHT2czsqx
WCoaG92sxVJZXUnbx46eVE1DGhbLiPFZdFY9zzfebbHMnz8/14Fa5dZyDaihz2L3
co2sl184FhLLgRfkOnlnFryNSD2MHVjqdNXyZZS+dA67sAySkIg1el0ePtfuqGOr
OG+Dg88VEx5ybkdVrLfUgq6AF0oEolPgXbVzWD631ss6eC54jb7Ux8PqOkXz2dxM
sW2pRaprh6SLZxsqvF7HwhBRB8qisxBT+o4Lpg+xWZNnK66x5RXXFBbVFBQpOYzP
o4938GyV21GnpIluUsd6y6ylFvlUYNkSVKRFFiRY1p4Q9nGjOK/rAc7DO9wTWV+6
2CaGWOhKyLS7rMhWahFOUskSE7wuFjLMw06WPnaIIpRSg3nhGkwVU0yqdbihmtLH
DBECBTtCXgr2gylwDHLVplk8iiJUakcjmeG06woxBEu1LuGbN7NavE+jA87Kalye
WVyNrLNotrCPs9sr7ajtcM7Jjnc0sCFVBfWTjNUSNVuSdlMaTmm5dqVQcDSW5YUJ
l3I+lbStYhpLYS2FuZQ2DHJa7XV4fG5heJsk8CKwfkMrPwGRUs4S1S6uznGDqz6G
DAp+PI4cdwqoO250rXDOnufjWScqnMjW8jeiLTomYATVOFqOXyVOCQrzcwuHFFiH
2IryC/KLhijHJLnNkOI4bRTmS1kPga6e5i4SKWFbHxFMlpNXkJtXZCspyi/MtxXn
2aKaW2yUb7Va8/OHFJbAXyXRmhUVFeUW24qstsL8wqK84hiuUxKvUYr5DlTiaDj5
gYq9oSN8coLdCGE/xP9kjyMt435CEuLAn7SPpFXkT0xEHPqvwnsaG53pG/5jCZdi
T1kx7lRhHz1FfDPUZrnHas21WRNd4OEXNrJxFowilFYdaaz4iykxeY3FaqKcxmZU
ng9GciozWmoRXquVURl+9MkRFdAK70NFVHhdDnfc96HhkL9agiDSEb86kiyd1Yq3
mhnMQ4AU37MGFglnxl4APAV0ofevATFHhOVUYTl1WE6mt0I4OxsA4GlwXBui0HFu
MTAwMDAwMH5ooIF5PZD3Xr0PmlTiTAAD4/pCxeiE+TUB9CATpmPgLN1BN/nokVV2
QAE6xhRS/pgfnnyCgAFYpccL9AlFSjpQd26RjqmK4x58pNxhFx4LxfNIoE9ZHpBi
Nt2iBfKT5BXYA4wEAWYRqqhlylCPjgyp1zCNKsE3VoGxEvX+0kOhSvIc5VWIYoZU
HqtDyX3RCHoqSmXZxHsC2Ll7Bh+ARVpMU6i1WItKdTFrEX/6KLVmf6kkCQDhn/xk
pXOVVGFU6EIJvSjbTYqKyzAn3vIm6UB4HBRIt9JIZJRKUcVQkvBlU6n2ieCo+2bw
SR3RMjOiGBlxxCCkJ3Tq2ooR64OolEIMmV1tO+zq4rKLrh5dNy7HkiMxTXSI6Ywk
mdZ1AtOV15tp/VUxjXr8vdVXxbAqYYaXSwHpP4K+rmO6tDfKy39gIEcUU4RHRrtl
rEiUbuMDkqsrsMKzzZqR5HZjDxMhyboA2OAh6sgo9EcVcCp09jy4H4TiXkBCbK22
1XjkNaSizAnvbgPdgjEbHbeAu4TZh1ZBTRfmiyFsAPWSY6kVsSTyzjJ07dTr26lf
Izi5WsErOroHS9VSeEWO3wOUBumMZoSE+w3j73Ni0Pe535fvu+n80w+tzQzmjUAn
LJJmCRQtoCvUiZICAH+cct7yE/8fmTAGm//AhIaIYwL72QIFK9RijwgKIqYxsfJG
sJMU+wWi0BPOim8DLwpLzaToAbHNffd9b3+3GID6JTdPVUXRG5EonXb0DxKkE2gH
ALziN0b471YwWLF8nQh3vwC05HvxkBhdKim6qPUrTLgMRML3IpK6V+J0DUnRNUSR
QZXwvVRJ3Stxusak6BojZCDSwJeINPAlIg18SZUGvqRKA19S3bC+1M//gDCXiJxz
nN6zbsGUgonlNJRPpw1JLerfCmYFZ1hflUsnwXmKKtZ9A/coVh/E8/nByfsyOJMI
QwQnj0hUfyalzVL6CrhDkjQ3lqj9JDG7xp3m6LTTI8S0SZNchL5MW8Oook9wkxMz
gpMExIw1Y5HF7PavIaYVRE5zHz+o3//Jid7CTY7pozmt3PY1pm2oIDrDaSM46QSn
vSWuNXeSyVlTFjPlrNnjX0PMnm2ITxbwRrkoJvgB+6bMSSeIeWunWjNlQ9Bt6S5m
z+AUR165y5Je/whMBihhMaFL2CSQkHJ9pGsgITOatYhLQ7T/TqF+PPlr9UuZJ0xe
8r/Vj2S+bhKXnHqZ4IQCPCyx+GfIrLhQIk975GXIyOOr6/AGrI+0gqlcquoGFrTp
0u1PoOP9LzCaETWkAy+RlzORho6SPUyihnqYRA1ZO6Ah63XQ0ECBK4vkI0pcKy2p
gFW30tSPumiu1r1qIqjDZrfuA9OX+tfMUGJC0hKdhJYIYd58TZEX7Lpt9aT0Mbms
G9QokmM7tCG6ciM85gqLnQVSi0H+LgI1NOrBcr985WCh1cgqOz3M5cnMESaGRDDI
GAX9EcIcRJwykjA8ZYA58KwBnAUeRJnpiOU8Cfk3igC/0/xYiAAvQ99GEQClqhT3
b+t19e+tatbwDMmZPlQvN3jJMaYv1C2G6WS+qeP+vVUNAAevRykLx6ZnyFCKyj+E
5WOkdDks95KhFJV/AcvzpbQFlk8nQykqF/37YXWy/v3mFdG/918JBKL5d7bg38Yw
/0b0x7FOl8NDCy974vm4OBqpO8G/E7NcgzZDfZYiyTXager3qE/VW7XD1Nuog2qF
5QYkZbkBqRqZlgZEy60KRLecVrbcvnDLKd/PRVrO9INGJxW4lHmGOmVaZ+xuMhje
NjUZc0zZho2m+yHbNrVoPTIJ69nU5IBTUKQzcGKE0nWQzqXMUIrK34blBoOYNsHy
7ooUlW+EabaUIj5yFCkqF633GJWs9TZK48rbMcYVSrCeNsx6aEVoWl61i3ezOcL8
k5A29im7XIbATDTzgas0n0g5tvlMYKnmcuYhOLhsFgaWHqZVmkDmXo0FqkqlSn5w
Uamu/eBiDXa+/wTF0ntCDWh/w6Qu4p1WR3QaD7JOjcCdOUy/z2yhVmfO0j9nNlDN
pkX6h82X9bANKepUl4ROaVIHUjWgqSVraIOdwCB0AuWOh8FCTtxXkiOEq9Cig7GT
BxyQQMhC9jmjf8N8HNrHQK0x74T2yaYWmp+l0s8+pGQfXdA+xpj2qUwh+zxG3Wde
aFiduZMqMU82NJsOUn3MQw3pZx+NZB990D6ZgvZVYZM31PLe6kRsM+Ya2yYdxgt5
TwmZIuNFOuhUozhSQad6qNMeuo+Mdxg3a36s22781rBKk61733izMXUXhQb4V0vc
6IPTe1WwU94pWTW0+6liz/aaX1W8ytz9xOHFJ/odYCjYWt6wB8OHXwwgQhoQyyhB
mwvgD/o671cC/Yrg/fVAH4WrHwUt/Rz4Vnpnpomwoqw9UvFgEuMdkXQoQMbpisod
vAcjSUmgguyDqAIEEbGtSuInABUkcySeyz+SV0j1gQGM6PTddG+Scrg/pumIA4dv
4YvtwKfJj4woKKg1aIvhKs1fyfeNFlOqO7A43WjrwDJCDiyX/KX8hdN7v/s9Q0nb
GUXDbNjwgnAmpqLjiH9IcfUOTMZ1YCJ5B4717EFcIwdW7geFCgo6sHgekA7RK6R6
hQMXqmQH/kZ9LR04GzrwTynxhUUxtUpjgQ5sp1LdgdXSQkykA59WRzrwnqx/nrbl
v8PIu0kpKAkZdJNobkMJFCMcWJe8A6vjOrAmeQeOFbQ118iBFewoORKdVjqUXhHu
wMuDEfhzbec7cE/GL+yObyaWgJvRavYwt6N2Du3wOOl76108C+0gz9mXAjojPrlE
Zi6oidwOhTs0Zh8/fhzMmDFDyKP07NmzYSHxRmiTjsD2wcDASAbn/fIQewEw6tCA
WhBlpoCBgREfF8BNZPizVSANR2fcBrfBbRJvExpbVYqxFWsKt8FtOtKL1LgX4Ta4
zVX2IhI/52FgdPA5T+5FGtyLMDCushdl4F6EgXGVvUiLexEGRodwnvEz/x7cz/KM
X9x2shaskUrqpDX9TbCJE1b+DYTv/EF9D/0Vja2kiHY6eAfdyLk8vI92eFmam8f7
XE6W5utZ2rHA5aPdrgYX75vk8tQqClE5V+fwuvj6BlftYJrzuBfSTQ73PNZH16F/
fMN6YWOHhwaBZ4UN2Wg7EgEOKbbcDIa5pFjI7CgPD7Bejq6FJzNZutHN8TzrzKWr
OFTrQk0djfWD6Xz50vksZEG4BLbwsHUO3tXEDqZ9nMCbh+NpyIZ7npN1wjsK3AgU
cuNvLK8HpWAOcAI3UIEnhd00yeBZZpcfpbuYL4Pft5QxA7kAE/oq5abgBzNFTl4I
+8ysEvqwWl0EXZSfqKuBRdOhZibAdAsNwILWC1PHTfiztWfTkrnMemYg39qzy5nl
379Qv/Ype8Hy2d1HtBaPcM3Z9/LyQQeWNm25ojXt9p4oPzmvtfwk95X7iW5Fo//w
etdPtNyLA5dfOPPG6TMP3Xlm06Ivft9f12LZrSu5r3TB5qOnh5gulOl/ut7HffoL
Yt7XNZPv+Oth3Uni222mg4Wtizfyu03fZSyrODz32F1lbw1e8v3GDwd8PvfsE+fu
r5hfPu3AogMl2XvLrrzY0qXPEv/IMQx/vGXgbHvtO1N85l1/2r1z25RvPr7orHpy
4saek/eOXHP05ktzW31c9qy1xlkrlzU8u+vF1pUaz7mtA7r2bv5VvfWzFcbFi0ee
vHJqReuY5f/Ycs/u548dvedA73dv37Xj5St/WXJ579f6t0bcfWH9BeuRqmF7doxp
Gdv02cDJt16ccaqb+tHJyy7m/l2zaZ9lZuNK+20Vvzv+ZXXDnkPgH6V9rN9smflW
/s53P/3lb+svfT27pMr+0vi6wpOfncxf4tvZv3fRg+9sGuqbeOzOevPr2vPEgyvq
LmrPPzji5CTm//bMP7J9QvOGfzaT+195cOiBGa/1/vVdex7r36zVPjpmxyfztpz7
kWFrTf7Hw57WLN73N9X5d08ZH7z8zqtFw5cFvqHWrm3Z/9tBezbnlj1/7vFVH7Qu
WvGc7dAo8y+3vXTg5W01OVW1bK/1ExZ9d3hq8+z8mn5Zd23Jvtj/49t+NvPorT+n
Wntpx2273Fjcy/H847V//zf3/i7OR/4r84OPf77mSCk7aqf+RF/N074T74Hub3xw
4cKfFrpn7r/F+WRxCaxwVvZZ97ln5tJHW9874s5Y7zz0eUVDVv+hfL/ti4lXmZ1l
01mPswtTLEUwPTDD33YvN5utRd1sFkfnRflcunKTY7Tecl3C2vXargfa/5AqajZI
irJiNtSPBzENwlZHRDP4KVLm8o5JEz4iPEIsGbGgkfW6GlgPT1dCAQEnRK5KtjbH
Wphjs+YVAo8Q2RTtRlfCVoJRPELj8RzPzuS4OWEVupApQ4WZYYRYb6hGLzbnuVrO
HSoVEin3KOgbelddXlr6v2UfHjlSFk3loWBYzKj9TCeMuATz/wAAAP//AwCoN19R</Template></GraphPadPrismFile>
