# Supplementary material for: IgM and IgD B cell receptors differentially respond to endogenous antigens and control B cell fate
Source: eLife. 2018 Mar 9;7:e35074. doi: 10.7554/eLife.35074 (PMC5897097; doi:10.7554/eLife.35074)
Supplement: Figure 1—source data 3. [file elife-35074-fig1-data3.xlsx]

## Sheet: Sheet1
Fo GFP MFI	(Defined as CD23hi, CD93lo)
	2015-09-30	2013-12-05	2014-01-06	2017-05-04
MKO	663	573	767	878
DKO	752	809	803	1354
WT	744	660	759	1327
Ratio to WT
	2015-09-30	2013-12-05	2014-01-06	2017-05-04
MKO	0.891129	0.868182	1.01054	0.661643
DKO	1.01075	1.22576	1.05797	1.02035
WT	1	1	1	1
