# Supplementary material for: IgM and IgD B cell receptors differentially respond to endogenous antigens and control B cell fate
Source: eLife. 2018 Mar 9;7:e35074. doi: 10.7554/eLife.35074 (PMC5897097; doi:10.7554/eLife.35074)
Supplement: Figure 2—source data 1. — Numerical data corresponding to ERK phosphorylation in Figure 2A–B. Numerical data corresponding to activation marker upregulation in Figure 2E–H. Numerical data corresponding to basal calcium in Figure 2I. Numerical data corresponding to S6 phosphorylation in Figure 2—figure supplement 1A. [file elife-35074-fig2-data1.zip]

Archive with 11 entries (10 files):
- Numerical data corresponding to Figure 2-figure supplement 1A
- __MACOSX/
- __MACOSX/._Numerical data corresponding to Figure 2-figure supplement 1A
- Numerical data corresponding to Figure 2A
- __MACOSX/._Numerical data corresponding to Figure 2A
- Numerical data corresponding to Figure 2B
- __MACOSX/._Numerical data corresponding to Figure 2B
- Numerical data corresponding to Figure 2E-H
- __MACOSX/._Numerical data corresponding to Figure 2E-H
- Numerical data corresponding to Figure 2I
- __MACOSX/._Numerical data corresponding to Figure 2I
