# Supplementary material for: IgM and IgD B cell receptors differentially respond to endogenous antigens and control B cell fate
Source: eLife. 2018 Mar 9;7:e35074. doi: 10.7554/eLife.35074 (PMC5897097; doi:10.7554/eLife.35074)
Supplement: Figure 2—source data 1. — Numerical data corresponding to ERK phosphorylation in Figure 2A–B. Numerical data corresponding to activation marker upregulation in Figure 2E–H. Numerical data corresponding to basal calcium in Figure 2I. Numerical data corresponding to S6 phosphorylation in Figure 2—figure supplement 1A. [file elife-35074-fig2-data1.zip › Numerical data corresponding to Figure 2-figure supplement 1A]

<?xml version="1.0" encoding="UTF-8"?><GraphPadPrismFile PrismXMLVersion="5.00">
<Created>
<OriginalVersion CreatedByProgram="GraphPad Prism" CreatedByVersion="7.0b.154" Login="mnoviski" DateTime="2017-01-13T15:33:15-08:00"></OriginalVersion>
<MostRecentVersion CreatedByProgram="GraphPad Prism" CreatedByVersion="7.0b.154" Login="mnoviski" DateTime="2018-01-11T14:04:37-08:00"></MostRecentVersion>
</Created>
<InfoSequence>
<Ref ID="Info0" Selected="1"></Ref>
</InfoSequence>
<Info ID="Info0">
<Title>Project info 1</Title>
<Notes>
</Notes>
<Constant><Name>Experiment Date</Name><Value>2017-01-13</Value></Constant>
<Constant><Name>Experiment ID</Name><Value></Value></Constant>
<Constant><Name>Notebook ID</Name><Value></Value></Constant>
<Constant><Name>Project</Name><Value></Value></Constant>
<Constant><Name>Experimenter</Name><Value></Value></Constant>
<Constant><Name>Protocol</Name><Value></Value></Constant>
</Info>

<TableSequence>

<Ref ID="Table3" Selected="1"></Ref>
<Ref ID="Table4"></Ref>
<Ref ID="Table5"></Ref>
<Ref ID="Table6"></Ref>
<Ref ID="Table7"></Ref>
</TableSequence>
<Table ID="Table3" XFormat="numbers" YFormat="replicates" Replicates="3" TableType="XY" EVFormat="AsteriskAfterNumber">
<Title>4/21 15 ug/mL %pS6+</Title>
<RowTitlesColumn Width="39">
<Subcolumn></Subcolumn>
</RowTitlesColumn>
<XColumn Width="81" Subcolumns="1" Decimals="0">
<Title></Title>
<Subcolumn>
<d>0</d>
<d>5</d>
<d>15</d>
<d>30</d>
</Subcolumn>
</XColumn>
<XAdvancedColumn Version="1" Width="81" Decimals="0" Subcolumns="1">
<Title></Title>
<Subcolumn>
<d>0</d>
<d>5</d>
<d>15</d>
<d>30</d>
</Subcolumn>
</XAdvancedColumn>
<YColumn Width="243" Decimals="1" Subcolumns="3">
<Title>IgM-/-</Title>
<Subcolumn>
<d>16.7</d>
<d>55</d>
<d>76.8</d>
<d>70.4</d>
</Subcolumn>
<Subcolumn>
<d>16.3</d>
<d>52.4</d>
<d>77.8</d>
<d>70</d>
</Subcolumn>
<Subcolumn>
<d>25</d>
<d>64.9</d>
<d>81.4</d>
<d>79</d>
</Subcolumn>
</YColumn>
<YColumn Width="243" Decimals="1" Subcolumns="3">
<Title>IgD-/-</Title>
<Subcolumn>
<d>10.7</d>
<d>34.9</d>
<d>67.4</d>
<d>58.7</d>
</Subcolumn>
<Subcolumn>
<d>8.08</d>
<d>34.2</d>
<d>65.3</d>
<d>57.3</d>
</Subcolumn>
<Subcolumn>
<d>12.5</d>
<d>47.2</d>
<d>73.7</d>
<d>66.9</d>
</Subcolumn>
</YColumn>
</Table>
<Table ID="Table4" XFormat="none" TableType="OneWay" EVFormat="AsteriskAfterNumber">
<Title>0 min stats</Title>
<RowTitlesColumn Width="1">
<Subcolumn></Subcolumn>
</RowTitlesColumn>
<YColumn Width="81" Decimals="2" Subcolumns="1">
<Title><TextAlign align="Left">MKO</TextAlign></Title>
<Subcolumn>
<d>16.7</d>
<d>16.3</d>
<d>25</d>
</Subcolumn>
</YColumn>
<YColumn Width="81" Decimals="2" Subcolumns="1">
<Title><TextAlign align="Left">DKO</TextAlign></Title>
<Subcolumn>
<d>10.7</d>
<d>8.08</d>
<d>12.5</d>
</Subcolumn>
</YColumn>
</Table>
<Table ID="Table5" XFormat="none" TableType="OneWay" EVFormat="AsteriskAfterNumber">
<Title>5 min stats</Title>
<RowTitlesColumn Width="1">
<Subcolumn></Subcolumn>
</RowTitlesColumn>
<YColumn Width="81" Decimals="2" Subcolumns="1">
<Title><TextAlign align="Left">MKO</TextAlign></Title>
<Subcolumn>
<d>55</d>
<d>52.4</d>
<d>64.9</d>
</Subcolumn>
</YColumn>
<YColumn Width="81" Decimals="2" Subcolumns="1">
<Title><TextAlign align="Left">DKO</TextAlign></Title>
<Subcolumn>
<d>34.9</d>
<d>34.2</d>
<d>47.2</d>
</Subcolumn>
</YColumn>
</Table>
<Table ID="Table6" XFormat="none" TableType="OneWay" EVFormat="AsteriskAfterNumber">
<Title>15 min stats</Title>
<RowTitlesColumn Width="1">
<Subcolumn></Subcolumn>
</RowTitlesColumn>
<YColumn Width="81" Decimals="2" Subcolumns="1">
<Title><TextAlign align="Left">MKO</TextAlign></Title>
<Subcolumn>
<d>76.8</d>
<d>77.8</d>
<d>81.4</d>
</Subcolumn>
</YColumn>
<YColumn Width="81" Decimals="2" Subcolumns="1">
<Title><TextAlign align="Left">DKO</TextAlign></Title>
<Subcolumn>
<d>67.4</d>
<d>65.3</d>
<d>73.7</d>
</Subcolumn>
</YColumn>
</Table>
<Table ID="Table7" XFormat="none" TableType="OneWay" EVFormat="AsteriskAfterNumber">
<Title>30 min stats</Title>
<RowTitlesColumn Width="1">
<Subcolumn></Subcolumn>
</RowTitlesColumn>
<YColumn Width="81" Decimals="2" Subcolumns="1">
<Title><TextAlign align="Left">MKO</TextAlign></Title>
<Subcolumn>
<d>70.4</d>
<d>70</d>
<d>79</d>
</Subcolumn>
</YColumn>
<YColumn Width="81" Decimals="2" Subcolumns="1">
<Title><TextAlign align="Left">DKO</TextAlign></Title>
<Subcolumn>
<d>58.7</d>
<d>57.3</d>
<d>66.9</d>
</Subcolumn>
</YColumn>
</Table>

<!--Analyses, graphs and layouts as compressed binary. Don&apos;t edit this part of the file.-->

<Template dt:dt="bin.base64" xmlns:dt="urn:schemas-microsoft-com:datatypes">eNrsXQtgFMXdn9175nUJCQQCISwBNCK53Cu5Ow3hAjESAQkQFGwVjmQDVy938XI8
reVElIAPotSK+AJFWx+0Fj8fH1qNfVixoq2f2Fb7WfXTgq34QisWJd/M7uzd3Ob2
cpfkyMP5w2R3Z2dn/vP6///z+8/u1c+qrT1/YbWNCWUCADqYDoaFoQksYfeAyTDm
CwZE0TOseETRu2BgVTCE6s8E4Dx4pYahGQYNfhLeDIcuSADfU+McpJxUOA7d08Kg
A5QoUaJEiRKloUhIr7NYt1OiRIkSJUqUhh5RHU6JEiVKlChRokSJEiVKlChRokSJ
EiVKlCj1D6nATPh3oQqAuerIsQDGnY2DHXS/jhDabvciYIAuWy9ct6h2a8qBVrjS
w6uT6nKgz1bj1BpxP54a3FiYGHt3gs/Gjf+F6Ob/Z7pf34SKArOF69kgsr2vr2SA
/6Jp3GeVM9a1eLk1fKDN4/dNLzYbTcUc72v0N3l8K6cXL26oLXUUz6hKr5xYM39W
w9L687hWr6ctyNUvnjm3bhZXXFpWVt3a6uXLymoaarj6uXWLGjiYR1nZeRcWc8Wr
gsHWc8rK1q5da3SjVMZGfwtK2FZWH/C38oHg+rkws1L4gLEp2FQMixFzj2IHxjZ5
GoNV6WmVl/Prq2AWOLPWgMcXNNa7V/K1/kCLO2gUD0HIeT26xQcqy9AT8EGcQewc
gp7Gy/mgsTHAu4P+8DNplW1BeHslkfwH/hVi2soyfK+HLD1BvqU6EHCvj2TqRpfo
LMJUWu8rlhZhc5nZ4lhmMTuWVdiX2ewkh/F5bAu6g3yt172SzBMVspIPVJkqy6RT
geWycEOWSRUJx/VUifp5s/0Bzwa/L+j2LuTbhkvfKFQLPQmZ9lbZLZVlwslg6on5
AQ8PGQ7CSTZ8+iFGpcgWNEe34GDpikWNbi9spuHTDbIKhSeCeRDOg4ugDvI0DjN5
FKNSg1saSQwPu6mgULHBNiXaVq9oEMtpdUOrbJnH1+xfJrVZrL6on1dfX1OP0s7y
N/EXulv4SFOF2yeZXku025LsN7LjyJ7rsRYER3P5oGBwkfZU0n2l2FlEbxHdRfZh
mNOGgNvX5hXU2yKBF4H1Id34CVRp0PVEg8e/0j3Em16hDgQ/PnepdxA0d1zpWt30
g9VtQb4JRS7kG4NDsS96V0FZrnFaOf4t0SSosBorym2mcovdarPay0mdJKUpd8RJ
Q3TfoB0hcKgP8yEir2H3MSJ0WanZZjTbLU67tcJqcZgtMbtbTGQ1mUxWa3mFE/5x
xkpmt9uNDovdZKmwVtjNDoWh44yXaJCNHdiIddD4gQ07pCV8chUbCmI/wv9in3tY
yv2EakgFf9JjZFhJ/sSqSEV/H0ZPa2vT8BX/SpUbZKsshZKq6+suEj1D3eAek8lo
MSUK8ATXt/JxACNZozXIOys+mKLIqxKriXKqzKhkD8o5lRitLBPcalXp2hB6i5gF
OsEfKlJ1wOP2xvWHRpP01RJEYj6MEJLNp4PwampdVwnfLEHfNfmRcJZZCMCPgT7i
f+0Sr5ioKzbqShV1JeV3vXB2tAuAW8Hrukiq3nNLv61CiRIlSpQoDTQhxXwHkPZe
vQDWsPQda0oDQazLGRKN4zRQBP9ezHsbV53ZxgW5IN8W5PzNnIlr8fg4tGBqA+mA
k+3rQ1apZLUCao0KTXIOyIGHEaBLmOknces8BQpB7Fk+Aodzw6sF1KKVYBr8my7s
1hRz6Immg7HC+mIEkXcu0U+7hY2ZLA4jQPeeJClX1nvy+/8M8ydJNOlrT/IvOeqF
0QXADKEFpPLF/aYjo0aRS2i5BveK1V53gAvwbau9cNRFnguTPrKqYoXnhNxiJ2QT
TahKNKE60YSaRBNqE02oSzShPtGEad0T1oIayDkLbx7JoiKSEqXhZHiqElQnidAy
KAuXCaI+kdSfbBysR0koLsPqa5kE8olttbG34XUhl9vDpv4DYCSIvBuhxwHd/SlY
LRPOp7ASrufWuL2rea5EtMnO6vMg4Or3n7tEs38GqvqpLpAbKZqRFR3kAmijE+i3
oq/MvUyz9n2tSyyaIYpmZUUv5NquWO0O8E2gn4queO7H1ee9cwTXmiWKVsmKrvE0
N/MB3tfIcyv44Fqe93EtvNvX1uuiX/Wo7qr448ROsWgVUbRaVvRc/1o+wDX6fc2e
JoEBr6fFEwS9L7rkoH7nnmorLlpNFK2RFb24tbV/i9755eJHf5H/FW5wDVG0VlZ0
LR5m/Vb057XeOQ3teXiYaYmidUqTqxYPs74WPflP+9SvPX8Y11qX+6BgJpNLJMks
R0WTclmixJ5gk35ClfQTlCvKFeWKckW5olxRrihXlCvK1XeFKyd2jDCKjpHypBwj
APSTi0++wBiSjhGml44RTZRjJC1Jx8hIIu9Rio6RkT04Rkb1cJ86RqhjhBIlStQx
Qh0j/ewYYVLpGAHLSurfvPseBccIk0rHyL/TVnwzuyZdwTHCpNIx8mbut+Ufr1Ry
jDCpdIw8JJBFwTHCpNIxEip/+JfOmdUKjhEmlY6RvQu/2p69RdsZ2zHCpNIxcmzZ
PUt/9+DxGbEdI0wqHSNN70+9/sYnPqKOEcoV5YpyRbmiXFGuKFeUK8oV5WoIOkZY
kAYmxHSMmAfIMyJfYQxJzwjbS8+INsozkp6kZ2Q0kfcYRc/I6B48H2OoZ4R6Rqhn
hBIl6hmhnpHT6xlhU+oZYTvOOefsvQqeETaVnpEHn6zaq700Q8EzwqbSM/LtF+bD
02d9qOAZYVPpGel8GtEkBc8Im0rPyNFDJ1bd91eLgmeETaVnBDx96ZL0WR89F9sz
wqbSM6J+2ffKwqJ0hVdG2FR6RvQddTuXqt6mnhHKFeWKckW5olxRrihXlCvKFeVq
CHpGVIqeEatpYDwj8hXGkPSMqHrpGdFFeUYykvSMjCXyHqfoGRnbg+djHPWMUM8I
9YxQokQ9I9Qzcno9I6pUekZcnv1/Ku14QMEzokqlZ2S9J8vaWqFT8IyoUukZ2X3r
kl+Z93+g4BlRpdIzsmQxohIFz4gqlZ6R+z7+r3+tedWu4BlRpdIzsvuNTNuhp99R
8IyoUukZqao8evK3ez9VeGdElUrPyDcHbv7lhss+oZ4RyhXlinJFuaJcUa4oV5Qr
yhXlakh5RvRhzwhas9vKLGb0msjqlWUtc7kprYsqzo7hDiHB8n51h8iXFUPIHZIB
TLgrMrHDYDpulT04HKdhUId6vHA+HstPB0MJnqDcnshv46D+PRP+XQdnHekceoZR
gSxWHZUO3c/Cs8bVygppbwJz8Yg5k5AA04lz6dMPWjyqGBB/LmYC8mWfBTiIZUp3
mbh3WYW7WcCE7xhwjVxXEHCbwrn4FCoxO4mnskOVuF2kdkBcoKd5wpGDbmQSLUtS
mljLnPA3zVHH5uDq5eCAaDuwYZwoE2dDNjGr0OQobQe+e0sY+Hwi/COj6H62S6xG
VpxqSD8qlJ7aajAK1UgnqiGxa+iBXT0h27qzi+ZG3cp5pWWlfWJaS+C0cpoeg+ns
fmC65vQxvRXPsghmrseaWA3ZQfnG35Agn/VKJSqlH26yu7sGlrSwipBkNAzuIGng
BQloYHJCXAzDPuHTpRGhfTH8u4+YF5IEzJEJd1ED5xApGDxyFoDoN1m0MWx0iSSb
O7tHDZwVvjsC5+UKkNpS0s+5Me6Koi5HJurUcbRiTt/VSQ4hRfuqFXMIrTgiTjUk
iZ2uWA2Uet6c+X2qiS5JxZjbZ45rThvHygpGgxVMeVIKRqlEpUkw3EQTVTDfNQUT
vXRTQYUSWc6J81AH4/TdFExeTAWTJ5tDp0PBjIyrYEYpKpg8mZzTxFEweX1XMHn9
qGDyCAUzMk415OI6r18UTF4fFcyoPnNcc9o4VlYwWsgLWhWZqYahGoZqmP5fwuTH
1DD5A7CEGR1Xw4xR1DD5MkGnjaNh8vuuYfL7UcPkExpmdJxqyOV1fr9omPw+apgx
fea45rRxrKxhdFjDWE1Uw1ANQzVMv2uYgpgapmAANMzYuBpmnKKGKZAJOl0cDVPQ
dw1T0I8apoDQMGPjVEMurwv6RcMU9FHDjOszxzWnjWNlDaNX/HGx7irnqEoMVOV0
D6gZuqucTKxyfIwYNlGxPuxgM4D3NDwomwPyOGmmFsq81aLKQbFFTLTslOaXuEko
vsoBiamcjaTKGS8plY3E84JsK5SVhOrejJAOadcEoVQKCWleQCoVCwMIXdosJFpe
B2TVR8W9A0CdJCZDGtdsKb6DAd3Sj4J/NoPCC9D5LJRenSM8eyUM7Wy7cK6Df9qZ
kUKaV2FwqI8K8ffDwGme6pbnARj+ovmjkOYRGH6m7Qyfr9KJ5yhNiV5M8xgMJ/Qv
hs87017slufziJ/0vwhp0Otnnfn1dRLPHaMjPOdkRnieqx15wXGwm4lWAgU9dDtQ
uN/TdV+f/y6XNwI8Ay+fYoS32708V+1ze9dv4Jtm+b2rW3zczDVtRnxavdjX6vYE
+CZJta71BFdxkrpt9AcCfGPQ4/dxnPTuUvikbXVLizuwnuMWeVb6PM2eRrcv6F3P
NeH32YJcST1XyZmMpvKzZnDcfB9fyvkDXHCtvzTo9nhhiTijGWJxpbgweIMLTuOa
mmf713IrPCs5D1T7q/hwvo3wAW4e7/Zxv+QWnTcP2QKNuC4K8TM5TuklO45zlk8h
X0Pz+IJ8ALLFceFXArkSPuiWLs4S39zign74VEsrjIKVCHjc8FmYWe00rqbWB/80
N/WxwQ7THhziPRgxjAsJw/gpJplFyaqwfDXgv3qQD022ArxImQjV+Gyo0hbAGb8C
TAFboNLci+Gwp+Gi5TBUpsdg0DBjwQSmADgYMbcFzDjgZbLAeiYNbGJGgB3MFLjw
UTMR14dUJouPemwq5oPIVzcKcLxW4EQ0KZDhMRuI33nQY9U+Al+vgGEKNry3YAWP
vjayF0N4WQLX4mILlXkYA2XIaDiGz5HG0TBiGpTvBEbkA+0JcODzkUINxSUQqo+X
EfNGvK9nRF5QeZsYMQ+U7w5G5A2NOGkJNV7BzDDhdtGDpM0M0XIzdVPH6P5y5p3Z
YTND7Qqf72bfmR1PaRhRelXnbGm3SkgPwueQD+H8ApQ/ywmqPIjSMKG6eHluEsZo
R5103oHPUfVd2uXCeQtqLl1rncQDl9MZl09U91a9KZzelRvhGZwR4TkEzwfOzACn
We0P5fJGgN3w753RuyQRbKBiGKig5olnUBzaTTZf24X+hrDmCE63GB0VFqgj4Ind
UWF2Gq1WKPZhrLViGuebbjWbjDYUYzZaHFYhptRhdJrsMMpqNJutpfARSwWS4maj
zWY1Ge22CrPN6ECJLfC/yWi1mUyo1MOKXE4MczlxwLmMrS7uBL1TFxn4rw7OKBUU
gpH1YCEU18XwickwnAFFsYnYIuWCqRfC0ATFbwCK3asJ9GcLzO0WeL0TPrcLhifQ
sgiQb4ZkYD4zQOTF91xCXYzC8TpcRy0WocX4OSSWJ+PzdEEkRD5IZcJSwCBwKeaL
1MJCfI7uNeH7SKQH8H1072pc1iisdjKwKrgFxyNVsBOXi1TBLhDZex8Pm0pL4ofv
42FTw6Gd+iJZKDZFsanEsKmimNhU0QBgUxMUsakiGc9p2GqyxsCmiig2RbEpik1R
ZINiU7QHBwabKqLY1JDEpiYomBmWGNhUgmZGqrEpYU06InS+9Gyn3pUybArl06EK
RbCmBLCpEIFNLSewKReBTXVSbGrIYFPoWw93gagXrGJhU1aTc+pSvo1EfawIzUGo
j9XoLHeU20WMx2p0mBwCxmN1GO0I4rEZLRaLiPqYHcYKFFVurHCUl1ptxnILkuKl
FqPDXGEy2q1mmxmmdkqwj8Npt4rglBKbMnBqYNmMrTDuShE6xYBJMD4+OpUD534E
nWqHue2A17fD0u7od3RKErCTcPr+QF1y8L1NBOrSTqAuOwjU5XYCdbkjQXQqPZlf
H+4veGqwNhSFpyg8lXp4iosJT3EDAE9NVISnOKIkCUBGhlN5DHiKo/AUhacoPEXB
DQpP0R4cGHiKo/DUkISnJiqYGbYY8FSCZsYScREYE54KEfBUJwFPdSYAT+0m4KkQ
AU+BtAg81YrhKVSFHNXyHuGpE0xHN9MFPctheOpKARZrp1un6NapqM8zxMSnnLbu
wI/NIuI+ZosdIzpmo9VpF0CeCofRIWxSKrfYRNTHaXQIaSxGh6McYUCOcgH1MaGN
SBaT0e5wlluNlopyCfaxVThlW6fMPcFTA8hlbHXR261TmfivDuRBcZ1PgFPjobie
BFNPhvFnQpFmDn+iEf3aWS5WJQbQCo/JbZ3KxHxmEuBUHqEu8gnMZTyBuUwiMJfJ
BOZyJoG5mLFKMAhcRjAXSb3kYPUiYS6t+JjKrVMZyfwAZE/g1FBvKApOUXAq9eBU
cUxwqngAwKlJiuBUMVGSCs8iZDbZY4BTxRScouAUBacotEHBKdqDAwNOFVNwakiC
U5MUzIyKGOBUgmbGYACn0J6n9gT2TumJvVM7ib1T9QQ4tRODU6jrQzm74/KJeOjQ
c3Tv1DDcO2Xt4cU+m80sh30sRqcJ4z5Op8NuNZrFV+ac+JW5CpPRKcI8TidGfswW
o1ncqGR2WkstVqPDjJGfcovFaTJW2B1mWJaE+zgdJtneKWsPb/YNKJuxFUZv904l
A09F9k5Vwxm4CAYeCuA22L+bBX5E2grTxt87lWp4StoSVE2gLouILUE8gbq0EajL
Ztyuo4RaiHn2be9UboK/wrUQVmWuOrJ+NaQQkxqI1ukjJtWVJ2z1ekBj0P08M9+g
wm2zDlhgENNmCgYBK2z3kp69G1xGqN5LYSOtCX/XWxeHM10UFhH5NTRd+JteiJpg
6RbYr3pC9ecLBgdLALmRn7BBtFsweljCYJIjHyRl93D/5vBMklCZUeEYLa7HaAGC
iKYqV/R1DXGtFyo/TshtGiiFGljMQXNqzBFfXbHrky3vmXPUDbIclnbLoVDIoQz2
mzkmD0vj5PCoWpQ/jLAB3Qrl3f1gJh79canwiwP/2QhAydUjljAx2gskmk8P7Z5o
Pl09EAD7QpkgkV8HjEc/E9wUbA+pEss3Pal8Uep9rug6MAmXxSRVVuL5ZiSVb0aM
OrAJl8UmVVbi+WYmlW+mrA7MMBhLzDAYS8wwGEvsMBhL7DAYS+yQHUtTQhsEW0Ju
c4z2Pp/vff4nMyI2A2kRzRTsTZEmu7pzrFSuZOGCsIW7Nqynrw1/dzc2J9fhXLfg
Yzs+7hPsbBbjETFpCq5maVwzR6+7JNy54jCzYIM1fjWZfqhmhJMEqqlksUjVNH43
qlnWLfPC318B/z+SwKC1ubqLCqbfBm2Ek34YtKa4vfmoOrnelKo56HrT/N2opqVb
5osFenxGZG01UHNT4qQfqmnt194ctCLINtyrOSYkbS+Sfr+3OPz7FcgaSRegrVwg
/8B6uuBNyomBsnChIuH+UnWz9mTWCcNV6m3aP2e9bhDho3FQXH8K5bTI4lvCu38a
wuyRAFV5+BSkniZiNwYJO40E66I2wiRmQDNxIH7OJbaQHrbQ51liC+UbxBbKN4gt
ZOpFC5lOQwvJR4L0exVTBW6n4bFDUupabxscX69qzjH8HI6vh2HLofGFjuwQbb2y
09h6LPiVdr/mtoxHte9q39C0Zdyg/Vr7seZ7GUEtbAkGt15JEq3HiLvaUknmsEDs
3k7kzJXiRsIWRfVo6jIJT7bCe1cIcLEk1M8O5QqwNbIl8gDolJ6cJgD+MdwFpYKx
GTE9DIJ5J/4iohpKfi24HIhfUvWh7F296T5fQt33nm6/oS390Wyt/g3D/PQbsov0
Hxvs6cFsovu4pLqPG6zd9xoQu+8FGGJ13zihP+A0CkW6D02qBk8Lz5W0eHxnJdpr
R1Peax+qbko7ot6QkaXen/Yb9UUZU9QvpT2srsrofa99CDX3Bvg8Ot6UBsARdeSI
4rPg8SJ83A/jf0McUfwUeKzCx5dg/MPEEcWLvbZZlWyvqfGkO3Uq9qQrFPpDE9Vr
qM5JTbPUd9hnWUfS3zbsyhxlyMg4YFiTWWqYlHGv4TLYEhaV2GHqJKSkRaUueRtW
5ggcn+i4C+bzWVbkiOIPwPiMDPG4BsaPIo4o/l54nISPiI9S4jgp3GE3pCfbYffi
aXZAYZqNF/pDFyUl0QJ8qbnBE/TypfgnpVSEP5AVKq0VmEmFlBRzVu4+A9ik+Tzr
JWgiPCCYB/mGmzSnsp7VGGFTsWzyJgLLpt5EMIWl5F3Agf2ImfgYj/Qyv1dv2jQe
Dac21YHI3ofB0KZpsE3/T1+YcW/WAxpd2on0H2XdpPlEn5Pxk6zBuxAoCXXgFsyG
ZbJCYMNL252y1FUuyX99WcMH1x94fYHLILSVKIC7wO7de4Uz6SgtMFXQAF4HJQYj
LP/UhMBOE/ZZyOmscE/fCb4G4hZDHYjeyyC1nhr0tAurCwcimRqvlbu7kkVSEemA
bPggSg+zD2JWIEwyV7qUC2wgqSzpPBwQG1JciUsc9LWaOrVkeD3dq9WEvIZKA/g8
OIDHwwHs0Z9I/zrzJs0COIBHDPoBrBVEWvcBPJ6RD+B1c3f8jd9oCm/AiAzgrjhu
MLYfBrC2vwcwe5oHMMFOF9FeXfIgjYroATxZIw3g7zOpGsCZwJv1T21n9p91HVkG
3Z3Zj+naDWfoNmffAYUHp07eMufUg3c9pcX60BA27YoE004bZYujQVe3cl5pWanc
GM8UjPEcPFpES25OHyw5kIAhjvpnu+7x7B/qO7Ie092cvUTfbviDbn22Sz/8+keH
+yc73D8TFPunZsD7Z4wrJOyxbGeuFnYqTp3pdTdezrl9TdzFqzxBHsoxNRYVmwCn
jT8dEzGcUBIpHTIXQqEQeP3118Hy5cuFa3Q8evRolEkxFNIMR6L9Q4kSpWToo5Bk
oh4DLlVE9djiWNqUKFGKTcdAjjraJ9g1DLUzTUPT0DSJp4noVpbQrbSlaBqapjez
SEVnEU1D0/RxFqnpOo8SpV6u86RZpKGziBKlPs4iLZ1FlCj1cRbp6CyiRKlX9JEr
5LomvIkk8lmr+4SdZRFEf6+wqQPhePINWWlRd/Ug+nMB6Hqh3gijLlnj9hbBIzcW
gHVvHrvt7743TSNfOPTmxyumsltPLXjrmOaht+dv25C3a9PUq6+74P7HL14Anvzy
0xXvLyn9qODfOd//aN6a5+wfWpt+P5nZ0TSRG3XG4dklB7c+13jyq7smtR4/uOdc
/Z7PzTMvmrB9W+vGww/dMeu9v55x5JUXNzHzTjy7ZfT9pZvnbv8mlGG59UTGBS/w
r71aMvuSrbc88dk1bn3lyEtrC7YvHP3OlxW7fvjNGWuufGP6FR98OWPeqDkPMs8s
Be8ufuCcUPW+6y859PO2lZ+uGnPXqWvemnPoHyertjXcevu2L8b+9ncH7z43++Cz
i16cmnH2w1fO+e2tmo8PPliSt2zrOq/5vW0/PnXqdsttN9xz7Wczpz077oUPNjfX
rn5k78VvXLbpq2Nz/jXnyLiPt72/f9zJ6l0rHjlxYcbVh+4pfmnxC1fufPJ37Sta
V33e0eJo3158xY31Yy/45N01e56csGiz6nz9y/977Zs7Ru6z/+dtt61rA++8dmH6
k3PsB//z4YO/HnX06113P/Dk1lcWn3n4C9v0efP/53s3vj3h24dvvq1I/4dPWw/d
7W/f/VR1pdt+19X3/7Hwuo3Ht9+Xdu/zRY8GD1x1pXv6/Wd9YH7+lQ8eWXOi9Jzv
//U1w5G1J1SVf3v74DWev731d/dP566drCuoPfzu4opH/vGbdaZfHLrunsqrNA8Z
29yTihvPtW4+eXzhy87vPfPSr9b/acZVRds3zivfcnzXtOsXL81sfscHjq+o27l+
6qwnt/p2nDWT//XFLXmLH6u5Y+9Pfv/CWzVd97zx05sff+36w+8t+/S/H//7Jbyv
KdflCLF4fKFNSvUB/w/4xiDn8TX7OTP+ohpJ5G6s0z6LTvfGRSKnOF9Y6xJ3dknt
EZmWZ7tahE2fKM/w/vTO+0+WtbzG+IRdXeeta+UDnhb0Gdsad5AHfmHH1wVuX6nZ
Wmoxme3AJ+wII9LV1cBUQuk+IfGF/iC/wu+/POqGPtKVkcisqIz4QOROmpg86G/0
eyOxwgFfbRM+g4crPeO+nd9WHXr55apYTR6RbQ6XKuTqh15nXP8PAAD//wMAze2weQ==</Template></GraphPadPrismFile>
