# Supplementary material for: IgM and IgD B cell receptors differentially respond to endogenous antigens and control B cell fate
Source: eLife. 2018 Mar 9;7:e35074. doi: 10.7554/eLife.35074 (PMC5897097; doi:10.7554/eLife.35074)
Supplement: Figure 2—source data 1. — Numerical data corresponding to ERK phosphorylation in Figure 2A–B. Numerical data corresponding to activation marker upregulation in Figure 2E–H. Numerical data corresponding to basal calcium in Figure 2I. Numerical data corresponding to S6 phosphorylation in Figure 2—figure supplement 1A. [file elife-35074-fig2-data1.zip › Numerical data corresponding to Figure 2A]

<?xml version="1.0" encoding="UTF-8"?><GraphPadPrismFile PrismXMLVersion="5.00">
<Created>
<OriginalVersion CreatedByProgram="GraphPad Prism" CreatedByVersion="7.0b.154" Login="mnoviski" DateTime="2016-12-06T14:36:15-08:00"></OriginalVersion>
<MostRecentVersion CreatedByProgram="GraphPad Prism" CreatedByVersion="7.0b.154" Login="mnoviski" DateTime="2017-09-18T17:13:46-07:00"></MostRecentVersion>
</Created>
<InfoSequence>
<Ref ID="Info0" Selected="1"></Ref>
</InfoSequence>
<Info ID="Info0">
<Title>Project info 1</Title>
<Notes>
</Notes>
<Constant><Name>Experiment Date</Name><Value>2016-12-06</Value></Constant>
<Constant><Name>Experiment ID</Name><Value></Value></Constant>
<Constant><Name>Notebook ID</Name><Value></Value></Constant>
<Constant><Name>Project</Name><Value></Value></Constant>
<Constant><Name>Experimenter</Name><Value></Value></Constant>
<Constant><Name>Protocol</Name><Value></Value></Constant>
</Info>

<TableSequence>

<Ref ID="Table1" Selected="1"></Ref>
<Ref ID="Table2"></Ref>
</TableSequence>
<Table ID="Table1" XFormat="numbers" YFormat="replicates" Replicates="2" TableType="XY" EVFormat="AsteriskAfterNumber">
<Title>MKO DKO Median pERK</Title>
<RowTitlesColumn Width="39">
<Subcolumn></Subcolumn>
</RowTitlesColumn>
<XColumn Width="122" Subcolumns="1" Decimals="1">
<Title>Anti-Igk (ug/mL)</Title>
<Subcolumn>
<d>0</d>
<d>0.5</d>
<d>1.5</d>
<d>3</d>
<d>7.5</d>
<d>15</d>
</Subcolumn>
</XColumn>
<XAdvancedColumn Version="1" Width="122" Decimals="1" Subcolumns="1">
<Title>Anti-Igk (ug/mL)</Title>
<Subcolumn>
<d>0</d>
<d>0.5</d>
<d>1.5</d>
<d>3</d>
<d>7.5</d>
<d>15</d>
</Subcolumn>
</XAdvancedColumn>
<YColumn Width="162" Decimals="0" Subcolumns="2">
<Title>IgD-/-</Title>
<Subcolumn>
<d>325</d>
<d>471</d>
<d>609</d>
<d>639</d>
<d>975</d>
<d>1244</d>
</Subcolumn>
<Subcolumn>
<d>337</d>
<d>438</d>
<d>544</d>
<d>591</d>
<d>890</d>
<d>1039</d>
</Subcolumn>
</YColumn>
<YColumn Width="162" Decimals="0" Subcolumns="2">
<Title>IgM-/-</Title>
<Subcolumn>
<d>354</d>
<d>528</d>
<d>707</d>
<d>742</d>
<d>1027</d>
<d>1212</d>
</Subcolumn>
<Subcolumn>
<d>383</d>
<d>515</d>
<d>703</d>
<d>718</d>
<d>972</d>
<d>1158</d>
</Subcolumn>
</YColumn>
<YColumn Width="162" Decimals="0" Subcolumns="2">
<Title>WT</Title>
<Subcolumn></Subcolumn>
<Subcolumn></Subcolumn>
</YColumn>
</Table>
<Table ID="Table2" XFormat="numbers" YFormat="replicates" Replicates="2" TableType="XY" EVFormat="AsteriskAfterNumber">
<Title>MKO DKO %pERK+</Title>
<RowTitlesColumn Width="39">
<Subcolumn></Subcolumn>
</RowTitlesColumn>
<XColumn Width="122" Subcolumns="1" Decimals="1">
<Title>Anti-Igk (ug/mL)</Title>
<Subcolumn>
<d>0</d>
<d>0.5</d>
<d>1.5</d>
<d>3</d>
<d>7.5</d>
<d>15</d>
</Subcolumn>
</XColumn>
<XAdvancedColumn Version="1" Width="122" Decimals="1" Subcolumns="1">
<Title>Anti-Igk (ug/mL)</Title>
<Subcolumn>
<d>0</d>
<d>0.5</d>
<d>1.5</d>
<d>3</d>
<d>7.5</d>
<d>15</d>
</Subcolumn>
</XAdvancedColumn>
<YColumn Width="162" Decimals="2" Subcolumns="2">
<Title>IgD-/-</Title>
<Subcolumn>
<d>2.29</d>
<d>10.5</d>
<d>20.4</d>
<d>23.9</d>
<d>37</d>
<d>44.1</d>
</Subcolumn>
<Subcolumn>
<d>2.3</d>
<d>8.52</d>
<d>16</d>
<d>20</d>
<d>32.6</d>
<d>38</d>
</Subcolumn>
</YColumn>
<YColumn Width="162" Decimals="2" Subcolumns="2">
<Title>IgM-/-</Title>
<Subcolumn>
<d>1.55</d>
<d>9.74</d>
<d>20</d>
<d>22.4</d>
<d>34.2</d>
<d>41.4</d>
</Subcolumn>
<Subcolumn>
<d>1.93</d>
<d>8.28</d>
<d>18.4</d>
<d>19.9</d>
<d>30.9</d>
<d>38.8</d>
</Subcolumn>
</YColumn>
<YColumn Width="162" Decimals="2" Subcolumns="2">
<Title>WT</Title>
<Subcolumn></Subcolumn>
<Subcolumn></Subcolumn>
</YColumn>
</Table>

<!--Analyses, graphs and layouts as compressed binary. Don&apos;t edit this part of the file.-->

<Template dt:dt="bin.base64" xmlns:dt="urn:schemas-microsoft-com:datatypes">eNrsXQlgE8X6n9x3ylF4HH0QKghC75aWo9AApVqhUEo5qjxKaJcSSZOSBigoWOQ+
lFu55JLbJ4dccnvwB0SE9wooD3yA4h+KHBbUCiL0zezOJps0SZM2lFDnp8vszs7O
ft9838x8uzv5NbVbUtKLaV1ieIVKAMBc3lweH27ZYCB/NWgOc37lATsc4DMpyl4K
N74AboWpLQHojnNz4CbCV6LjMgg2RVfiCqwpD298QEBAQEBAQEBAQEBAQEBA8DRB
ns8JCAgICAgICAgICAgICAgICAgICAgIfAMB6Ar/TRMA0FNoSxvCvDZ4iwPlj21A
y+2OAx6QBEjp41zBKlEMENNH43m5glmiFCANEOLSIvodPxCCt4M8E285uNv471uZ
TwM/yU3SbHQr8BJ9/BJg8n0BNfzPHo3vxicU5Bo0oylzvt5k7BQcGRYRrKGMWaZs
vTGnU3C/9KTQdsEJneXxzRJ7d0vPSO2uyTPo8y2a1H5deyZ30wSHhod3ycszUOHh
iemJmtSeyX3TNbCO8PDuvYI1wcMtlrwO4eFjxowJ06FSYVmmXFQwPzzVbMqjzJax
PWFlofCCsGxLdjC8DVO7nTgwN1ufZeksl8WPoMZ2hlXgyvLMeqMlLFWXQyWZzLk6
SxiTWKDkqegUZY4PR1fAC3EFzmuw6LNGUJawLDOls5is18ji8y3wdA6n+GumoUzZ
+HB8roIq9RYqt4vZrBtrq1SHDtGeTShZ5RWT2cTMjIxqlxkV2S4zNi4zJo4roXsZ
8y06C5Vk0OVw60Q3yaHMnSPiw9ldWuRwa0OGs4pY8ypSIjXlJZNZP85ktOgMaVR+
TbGNC7XQlVBoQ+e4qPhwesefLNHbrKegwBbYyWqOHZwoxW3BSPsW9BdT9M3SGWAz
1RwzOChk7QiRftgP+sM5SJ9Vw8YjJ0r592jEClzjuoILxfytS+SPGprO3CdPB6Oy
TL1xmCmTbTNntkhNSU1NTEVlu5myqV66XMrWVNb28cZqnprNS7txDce1XIVacCTq
SVnogIsbT3ltK5fG4liLYy6uDa2Sppt1xnwDPb31pWWhRX+mG98DlfzOEul6U47u
GW96Fzpw5DHqQg1+0NxuR9cu2a+NyrdQ2SgzjcqyPIu2qJyCDrW6aWX3p5iQIDY6
LLZtTETbqLjomOi4ttw5iS3Ttp2bMhzz+a2HQFev4S7iqGF5H6FNFhoZExYZF9U+
Ljo2OqpdZJRTczOFoiMiIqKj28a2h/+0d1YsLi4urF1UXERUbHRsXGQ7F67T3l0h
P/Md2IjJMPiBDftMj/DeKfYsDPs2+fsZdTVy3PdIQzLwe+0jNWrk90xFMvRXwXvy
8rJr7vDvSjk/e8pycacuqcn9mS9D5V73RESERUV4+oLHMjaPcvPCyKHR0h2N5f5l
iktZXYnqqaSuBWXjQUdJWUHjw+nPap3l4kI+/TlRQn8PZdDFrNcZ3H4PtccBzo+X
xNrxQMh8Hy2bQO8pgwBYCKS276ZlzBHP7ohvdySwO2Lrm0XvFZcBsAicldhqqLy0
BAQEBAQEBE8baD5fBtg1U0fBaD4TCRAQVC/4WimOi2UgEKYpPXprEuGWQmXrdUZN
Xve0HkAONC5W4bFcfCQGBWUKEIF1RQyIcrh1wvH9CbytIZtfb6lwk+B9R6Cns1Z4
6NasllhZLGRwy+bJwC6e3GmetZ/hUV+Me412JJ/2jXdAT8DwXLbEpfjYc9h5Am2P
4RVi7FWuFsSy/JhK0ICT2wdv9D3z2LM8F2dVNFcnwO2AJEG5LLj7TEkebpmKS/Jx
u7grGVAYj9sCAHvOTwrv8/EJJac1uZAxmtXinPgFHjG3rYU3hDkgBt9KhKvhNivf
RTPT1Kb47Hzr9L3b+siP6grQMmqI3ajBw4/6cpdq1EYvJ4wWfWhyzghNq1E54bk9
X6iSWrU43uQIOUctVnxJBeJLsZfynYqPrk7OSQwND62S0Oy+szmkkxOhpT4QOqW6
hZZVSWg0hgxIr5LAfI8FnoHLLLH6vhSHD3woSgAnfGiBAoc2HkQOrm7qanSraXMO
iRz+apED2yEUcPsS/tuIp3Sa5zgZKZxGDnIcObBj+9OPHJTsLG/mzPJmZ5GDyqOS
fPrHO+5LMiOp3GEk5buJHBRVjxzkuBpfRA5yTuSgcKOGY+Sg8H3k4KiWt5GDsgLx
ufOZwleRg6PQ3k7CKh8InVLdQqurJHQlIgdHgasWOdTx8MUD+5NFdqhSk/DBuqFm
qAsi4N56kVqyRVlfzcNtUwCi4Ma4B+qSkbCtsq2dFoAVYDCwDYdDoa+Mk3K7tSvg
c1qTtgyDzWc/XiJkw7tHQbtKOYNHfdCItpjEYXJksYr+vSf7CCxxYkEupBWcn2ed
iNj717PmCPAo+jcQX06/MK2rYyWQSpipD9UxAhhAEreGVAtTMm+Blm0hOp1uO2Zr
SKPlyYX6JjuVIUPr6lgJttE9IYau4WXQAwYB6+gP2vQHaMBz/XPZvFlnv3kTgOLT
O1/lOWkvYF+P5++93NfD8/S68vV8VKh0mHY2gRBg+0juiXQbgQZUTDnqWb1yr+pF
pT/S2uvA8/hePK/u5Xm9Cq/qVTjRge/xvfhe3cvzepVe1at00IFXA3yJVwN8iVcD
fIlfA3yJXwN8if/M+lKLwnF0LGGPWtrPCto8DErLT0DVpOIvwzb+iq5gsnW/JKG8
xK7uy3nphPfHWOPxKXR0BlxKMhXXOg2n03H6Efg71jTMlaotsJoGfByoZUOre/1L
2699fnoCetb4RDDcQU0tWG/dZ6+xpb5U0yZJxWqCitRMchvNSSWvWH2Y6U1ROC5H
aK51ZU2eD9S0SeKBNV0FZqyaucAxzDUHHRsZdOz7BEZNN07LXsNJeS5DTq/V5Eji
A6d9ya01twm9syarpt9ZM/mvoebL5SrvR2NXAqMmeIp9k5XEB2r28Kk1/XYI6lnT
1WxgDXHYcTQYfyOihSxDwdxzoI5dEMjDR83wCzxYUQCKWpiHfk1hE/p8snCY+J7q
vjpXOFN8SnVWzbw+agxvUwLHaUbEi1BY5sUfG/awr9EctxLw5NEMv5TkvnYKBAV2
3yw8C6B5br6FaLRMC0lBhvCeqpv8vnq8sL66qRy1UH11qRS1UEQlWiiiGlqoNX4x
FWwXiiI8uVbqILunQn40WFZfjfwIpYwfOWslx4eDp9dKBtxK3L8i+6RaiQ8GST5W
35dvCyiUfKM+K58dsFhyR31AbgmAGvNwK7Xywpd4zAfFJ4lI6wBX3pu4PdEan4Nw
Wo8iaEN05VG4jaRf78bgEm0K69AvT1FsAK//lL0yhK7N8ZNVKD3i2eIINR2rBdJH
QjiMi+mHplxQDIyobm1lbGf0yMPRSHla1IEeKT+EYwAaKVHK9/NxILcaxwE+2Czo
K90o3K08JRgjnSycr7wmmCM1CMcpOR6u8crDNZvhY+9ueD1K+0JH2ii0pSj/FMyf
j9MxMH+y0Jai/GswfxxO58B8g9CWonzGwycLvPXw448ZDz/wuKzMmYen0V5bG4BC
m4ejj7KcD1uaVilJyX7j4nB4En8seqDYJi4UfyM6p5gtXiy+IzqosIgBiBZ4PzxF
C/x3eMouY4yXV+bceJG0PeraDU91nX+dDKVNxbMGjcwaBd5TM+Jd1XX5JfVSZT21
QrFPPVoZqn5OsUY9GLZOFDai0AsjRgmErS5Bla7DUBKlS2E9d1W2FOXvg/kKBZOO
hvn1OCnKXwPT53CK5AjlpCifMeJsubdGXIPnmH0u5pgY2ogSOyOi1xEZkel6i4EK
pSN2Hv7BBQ+HAcw6TCSMM/OBKpqPqdm1+ZTAoOoquxSglc9VDZPtCwiST1dPkK0J
EMKrNELGfFIvphmNUAr8tQ8KsPkkVoO1pQ0mthsy0aoEZiGI83GSebgRYPv0qIJ9
gAfdC9nnvuxmQCm0T5D8WEARtE+MfGvAvhpoHyG2j9Rqn1iX9knxE/uowVuie6oT
MExbT4do9dXviB6rDonCoDB8vvdhGr8afrYSYbXP+6AdYFYliEDFPwTjeg6Sv7Jt
Cv4CbSrEsgn9pE1lsE2fkxQpZ6nWi16UbFHmqN4RhUuOKt9U+e9rhVaFc7G2Umu4
w7d2yq3lPqUwCo9m0pL52kawoJB5/QS3VavW0idQWobz5LTXF8D/EPt7CV1/F2uN
MusSeS5esNp0OXhAj16MjDyOFdnWE3LGJ+dgJeF8oRC66YrcZyLHNfnsjeVW8YFT
BaxwWJiDxSmDDcRKRO+jvDIsKdILny9rpcXTqeQLMTvk76/Uk579gi7XDvyTuEh5
WMW8MVwGHbhUfFS5w+8dWECHHOUd+HXnDsxZztUIaiLE9i5z6jhyusaqO7DArQOL
vHdgV0Ou6Ak5MLcWjkR4n/Vhm1fYO/AjqwNPewIO3EBbSK84nc6bSD+Qt+5q0GWN
0OiM2ZoBw/UWCtpBiFV9C2jE7qvzZOBHRdhyaLgrLCwEZ8+eBUOGDKGPUVpcXGw3
JD4LZWoiiH0ICAi8wa1Cdoq9DbQC24Qa4yROICAgcI/boJbQ/tmqrAbOzqQMKUPK
eF7GNrfyOXMraSlShpSpTC8SkF5EypAyVexFQvKcR0BQyec8theJSC8iIKhiLxKT
XkRAUMVeJCG9iICgUrilLdROsq5nsZF8fWAlqmPe6K+lF3WwXMBcyOzOspzCLNBx
mjQOZr0yWmdoCdPBjQEouHB74L+NFyIC21K3u53bsmhVeuP/BvQcvzLwtxZz01Ja
N269aF+n7rxBJSVDfxwY+mvd9RMSm5a2fP3yyluNi0bMT10wuVbr3Pcnz5t7e8TK
18ef3jugT9GBkcXPdy3uW6/ZiOkt90eUne8QfezIjpRT788QSZaWXH7r7YPBXde/
eGeIdv3QsknzR9/4VSBf/m7whtzv4pQTj635qtXVeTf5hsNdz6y8fMR4et/zW4LK
+g6IfG9p4a4WmqB1H8qDXjvXWPVwdscPJuosU8fvee+nr38fH7j65d6tijq2DOtV
+l3y8VtTP/+nefv4tnsm/2PvkIypa3oOqh05PPKHmQsfH+o9o8XtY6sP1trx8+TR
Df91cuM7Od8v2v/zZxMenv3juwdT9wePvd100adf3xx492C4MOrwrIFbIi99cSD0
+cBJXc90330FTKg7sfHkolrjVGfWXWiyDrz4Tq3F+3tsPxf4z7gHl3QxZeOp9lNS
5WcWLfvx8o4N/JWfrdj6nzO3DiZe39xl1O0bF87s2gAP9aUxr9/84pLp0cmvv2oC
fteN/MwYPmPV/eUFnxs7PNdDlx90aNXht/mJ0zpdKbqhvr3ut4VTF4bfHx1G7fr8
5sa8TRvrndpaEhty6I1FKxf+cOGxvCP17rz47AZtp317/pN35xw9ER+77M8fxywA
56iw5sH1119twwu4tnpx/tH33jrxy6opHRLi/1yuU1+PzKjz4bYGSybu4y35rd6X
JzcqM/fMMC5ofjbzYEp66qXYPtGvrk5J++rq1t1fhuwtWHbkmzmPf2j03iuUMbsO
Zptzy1PrjGjO8zWrz/AKLFAZojm+C6K5jr4lmgOO67DcE82h5maJ5riL3lWcfXui
OaWLxmehquC8O6I5lmqZS/J2BRO2WInlPmWSWpxjxJ7BB93p2gaDNNAX1/D1SYT7
CXSqTNLaS5bMOWb4N5LoGjJBP9DfS6I5lgyhM13DADAQZHCI3QBws5q2yRLaGYd/
tvNVsZP24tvX43n/ckM0504eQjRHiOYcSxOiOc98iRDNEaI5X/kSIZp7+kRzg4Fj
zNG7cfHOib1GJKA63HJ22YjmPmVTPve3FBVEuBUTzbGS+ICzK81tmOM7Bjbv1fQp
/VHfv4aamcAxzKXZ3UYur5hozg01GfCBmjZJfOC0/dxa03cMbE/Zmv3/GmoOKFf5
kyGaq4yaPiSaG+hTa/rtEJRR09VkiOb4nBclviKayxAOEz9UIRq1meJvCdGcFfZE
c0wL1VczLeSOQs1/CKYGVyvBFKFQY9k4uj9zFGpfYQq1n58xCrXMavXw1sJMWSvR
ZkUv4SSZUDRVMUy4THZLaFRUnkKtNRRkM7wepZky2EFEthTl94L5U3E6CeYLRbYU
5Q+D+UacLoP5tzipUVF5CjUtZuHq4IKFK8kF3wzztcZ/eNOKxR+LchXbxErJN6Jk
xWxxc8kdUSTNm1bTxqSKeNM60vZQ241J6nLf2fzHcoQsjbVcZ0KW5s9kXCJsPqXV
YAmELM2P7CPG9lFZ7aMlZGlPAI7EXuyfIxRVcB0hS/O8Tdm/Eyv2kzaVgTXiQOnn
yiDVUXE76QrlfeUWsUa6W1nL77mmxPSI4Mg1deVxE9w1bWtA2BUd0Qg7EquRLI37
J8CrRpaGL3JHlsZ6c5VXOjksLsHieE2WdktcJGKG/BDeYN6TI0tbI94h+VwZCB34
W8kKZQl04MOS3Uqp3zuwCDB/BdLRgZ8v58BpnzSZcrMPX8suSao+sjQR8BVZGr7I
3VK9J+HAIk4twEuytFviaDHrwON4hCyNkHFVI4h9CAgIvAEhSyMg8B0IWRopQ8qQ
MoQsjZQhZQhZGilDyhCyNAKCmvacR8jSCAh81YsIWRoBQVV7ESFLIyCoHOzJ0t7F
vFTvgXn4rV0OTk/DrRvciRDYr/xBfQ8tyu6rN2ZRGstwSqMr0Odr4P8GU47OrLcM
z9VnhWhMRsNYzWidYRSVr8kxUzoLZYaFdUbNOMps0mTBnaGUJs9gslio7DBNkgmd
1aOiurzhIZoY5lKwmF7TipYj8cAKzhKvEHhUPSLka8ZQZoq5BJYwUjk6i340FaLJ
N2l08ITRZNFAMQyjsqlseEdaGrqGMMe1tmhdr22t7XAQD0aAbGCAjb2AXiHjDRZr
9xaidK/2Bl0jd+3QEGRW7ZNiwYvBLHjNYappxGXBy/122qZ+81b1vLm76cY/Or9w
oYdGlMKvtyj54oo1QDzouwbt+yseTZ0gDHi44NDvvUtVN0YtiFiwtlnER0s5JHjH
dxqD/hA3S4/vcrzR1f80O3l4d+NrCwt2f7k3escVreLQw20jd86ae2NexwZzN51/
84O1/+jwaDZ/w7rjekmAqtuVTcWRJwp+3Acuvl784OqebRf3iI8suvrmT62vpdXd
tks4+QNLv4ndbr9y0Bj3SXTDhklj4i0PN1164/KLtTf/Kun+R8oPP2SfHi9b8t8+
i/uF9U/P73F+keJdqtWJI2OCk3KTBs0ruvz7C9vXPgrZ+behpZP+FSZY2vDc9tqD
9z6sfWvMqY9m3al3Z8aPu5Ydm7jsi4F336/PX5LQPWRAw5+zLtWOntll9XWaA6/p
xJuTi2p1KLzxcm7CetASceC12d40bdulW/u+Gv744QmzfHXg+hFxX97csYEfN+T0
ZWPp4/WlZ1ftK7UgEjyaAG/pwdu6n/uUXbtGBRR2Hzjo44umxNTvmq/Y9uqpI2nn
l0/tfXJBK63lvCDs/UvnB2f01r/0IHFX/gsf1ruUNKXH/le+/1N+eMr/zVl5r/e8
T3YH6DaERM2fpvzgp5LWy/r/8u+BGUeHLVj5xgPJxib5zWrfHdrhUJ2SgoYz2+e8
0WLjAeW4Ptcf/Pkt/xdjwwUttstnzWu4sfHcjFcXnJx9omTUsuLY5K6PfruYKPr/
3Lptd7S90HxX/GP9spD5s/YkGx4J40v3XmQo8NoV8rGXIQq8VLPpNSoL9Z1hJk0k
psDjgrsa0VkXqJbxp7rW1YGKKfBQsTZ4OGQObZ2zjTaXXpOI6pSwmdpftvbtXcQz
0gNE94I8yqzPpYwWTSJsC2Cih6NEKis0IjY0KiIyFhjp4YpTLjkRlqKNYqQL9zJZ
qKEm0wi7E1KbKW2ZKruKKLPtjIwpbjFlmQy2XDrBRzNBc9tHZbTME7HNdXbW5LYR
rp1WUKj1wdTI0/4PAAD//wMAQ4eLvQ==</Template></GraphPadPrismFile>
