# Supplementary material for: IgM and IgD B cell receptors differentially respond to endogenous antigens and control B cell fate
Source: eLife. 2018 Mar 9;7:e35074. doi: 10.7554/eLife.35074 (PMC5897097; doi:10.7554/eLife.35074)
Supplement: Figure 2—source data 1. — Numerical data corresponding to ERK phosphorylation in Figure 2A–B. Numerical data corresponding to activation marker upregulation in Figure 2E–H. Numerical data corresponding to basal calcium in Figure 2I. Numerical data corresponding to S6 phosphorylation in Figure 2—figure supplement 1A. [file elife-35074-fig2-data1.zip › Numerical data corresponding to Figure 2B]

<?xml version="1.0" encoding="UTF-8"?><GraphPadPrismFile PrismXMLVersion="5.00">
<Created>
<OriginalVersion CreatedByProgram="GraphPad Prism" CreatedByVersion="7.0b.154" Login="mnoviski" DateTime="2017-01-13T15:33:15-08:00"></OriginalVersion>
<MostRecentVersion CreatedByProgram="GraphPad Prism" CreatedByVersion="7.0b.154" Login="mnoviski" DateTime="2017-09-18T17:19:42-07:00" MinVersion="7.0.0.0"></MostRecentVersion>
</Created>
<InfoSequence>
<Ref ID="Info0" Selected="1"></Ref>
</InfoSequence>
<Info ID="Info0">
<Title>Project info 1</Title>
<Notes>
</Notes>
<Constant><Name>Experiment Date</Name><Value>2017-01-13</Value></Constant>
<Constant><Name>Experiment ID</Name><Value></Value></Constant>
<Constant><Name>Notebook ID</Name><Value></Value></Constant>
<Constant><Name>Project</Name><Value></Value></Constant>
<Constant><Name>Experimenter</Name><Value></Value></Constant>
<Constant><Name>Protocol</Name><Value></Value></Constant>
</Info>

<TableSequence>

<Ref ID="Table5"></Ref>
<Ref ID="Table6" Selected="1"></Ref>
</TableSequence>
<Table ID="Table5" XFormat="numbers" YFormat="replicates" Replicates="9" TableType="XY" EVFormat="AsteriskAfterNumber">
<Title>%pERK+ 3 exp compilation</Title>
<RowTitlesColumn Width="39">
<Subcolumn></Subcolumn>
</RowTitlesColumn>
<XColumn Width="81" Subcolumns="1" Decimals="0">
<Title></Title>
<Subcolumn>
<d>0</d>
<d>5</d>
<d>15</d>
<d>30</d>
</Subcolumn>
</XColumn>
<XAdvancedColumn Version="1" Width="81" Decimals="0" Subcolumns="1">
<Title></Title>
<Subcolumn>
<d>0</d>
<d>5</d>
<d>15</d>
<d>30</d>
</Subcolumn>
</XAdvancedColumn>
<YColumn Width="729" Decimals="2" Subcolumns="9">
<Title><TextAlign align="Left">IgM-/-</TextAlign></Title>
<Subcolumn>
<d>3.52</d>
<d>41.2</d>
<d>48.9</d>
<d>43.8</d>
</Subcolumn>
<Subcolumn>
<d>4.27</d>
<d>37.2</d>
<d>43.1</d>
<d>38.8</d>
</Subcolumn>
<Subcolumn>
<d>3.25</d>
<d>36</d>
<d>40.6</d>
<d>37.8</d>
</Subcolumn>
<Subcolumn>
<d>2.84</d>
<d>44</d>
<d>55.1</d>
<d>46.3</d>
</Subcolumn>
<Subcolumn>
<d>3.72</d>
<d>52.5</d>
<d>58.6</d>
<d>51.8</d>
</Subcolumn>
<Subcolumn>
<d>2.38</d>
<d>37.7</d>
<d>42.7</d>
<d>38.8</d>
</Subcolumn>
<Subcolumn>
<d>2.1</d>
<d>37.3</d>
<d>46</d>
<d>42.2</d>
</Subcolumn>
<Subcolumn>
<d>2.19</d>
<d>35.2</d>
<d>37.5</d>
<d>36</d>
</Subcolumn>
<Subcolumn>
<d>2.07</d>
<d>35.2</d>
<d>41.1</d>
<d>39.6</d>
</Subcolumn>
</YColumn>
<YColumn Width="729" Decimals="2" Subcolumns="9">
<Title><TextAlign align="Left">IgD-/-</TextAlign></Title>
<Subcolumn>
<d>4.26</d>
<d>50.1</d>
<d>51.5</d>
<d>49.8</d>
</Subcolumn>
<Subcolumn>
<d>3.93</d>
<d>47.1</d>
<d>51.8</d>
<d>43</d>
</Subcolumn>
<Subcolumn>
<d>4.52</d>
<d>48.7</d>
<d>51.3</d>
<d>46.6</d>
</Subcolumn>
<Subcolumn>
<d>3.61</d>
<d>54.4</d>
<d>65.7</d>
<d>56.8</d>
</Subcolumn>
<Subcolumn>
<d>3.37</d>
<d>50.8</d>
<d>56.4</d>
<d>55.1</d>
</Subcolumn>
<Subcolumn>
<d>3.66</d>
<d>51.9</d>
<d>58.8</d>
<d>55.6</d>
</Subcolumn>
<Subcolumn>
<d>2.17</d>
<d>29.3</d>
<d>35.4</d>
<d>35.9</d>
</Subcolumn>
<Subcolumn>
<d>1.99</d>
<d>31.8</d>
<d>38.4</d>
<d>38.7</d>
</Subcolumn>
<Subcolumn>
<d>2.71</d>
<d>36.2</d>
<d>44.9</d>
<d>41.7</d>
</Subcolumn>
</YColumn>
</Table>
<Table ID="Table6" XFormat="none" TableType="OneWay" EVFormat="AsteriskAfterNumber">
<Title>Stats</Title>
<RowTitlesColumn Width="1">
<Subcolumn></Subcolumn>
</RowTitlesColumn>
<YColumn Width="81" Decimals="2" Subcolumns="1">
<Title><TextAlign align="Left">MKO</TextAlign></Title>
<Subcolumn>
<d>3.52</d>
<d>4.27</d>
<d>3.25</d>
<d>2.84</d>
<d>3.72</d>
<d>2.38</d>
<d>2.1</d>
<d>2.19</d>
<d>2.07</d>
</Subcolumn>
</YColumn>
<YColumn Width="81" Decimals="2" Subcolumns="1">
<Title><TextAlign align="Left">DKO</TextAlign></Title>
<Subcolumn>
<d>4.26</d>
<d>3.93</d>
<d>4.52</d>
<d>3.61</d>
<d>3.37</d>
<d>3.66</d>
<d>2.17</d>
<d>1.99</d>
<d>2.71</d>
</Subcolumn>
</YColumn>
</Table>

<!--Analyses, graphs and layouts as compressed binary. Don&apos;t edit this part of the file.-->

<Template dt:dt="bin.base64" xmlns:dt="urn:schemas-microsoft-com:datatypes">eNrsXQl8E0Xbn825OZpwlAKl4nIUypHekLbQNj2AFiitpYLyqiVtUyikaUlDARHI
C1gOUVFfEESQG/GoyCGI/j6roiiC8HF5FNFPXhVFBIUXUV7pN7s7m2zSJE3aAGmd
B6azOzv7zDPP88yxs7P/5GUMHz4iPy2esCoBAMuJ5YQAhhJwn2AD6A1T3hYAB+LO
CRieg0EghMGa1xeAYfAMnoBJMIhhuAqzSNBddNwAiT4WoLuFwM5JDOx5MWHChAkT
JkyYMGHChAkTJkx3hkT4GR0TJkyYMGHChAkTJkyYMGHChAkTJkyYMGHyCwlBOvyb
LwRgtMged4VpA1DQgsbndqK3210HBJCqSea8XLheHA8kzBkJz26IBgFSLUK5xcw+
PCACj4d5J97z4Ndud73Gbt/7SV5BltBFgSzmPAuw6f4gFfznSN1+HZo6s9xIVRvM
VWUVpuSeMZHRPSmDqbiipMw0KbnnvQXDNQk9U1PkQ3tk5mYU3J83jKo0llVZqLx7
00dnZ1A9NVFRaZWVRkNUVGZBJpU3OntsAQV5REUNG9OT6jnZYqlMioqaMWNGpJ7O
FVlcUU5nrIrKM1dUGsyWWaMhMw28IbLEUtITFsNydxAHppaUFVtS5LKhUw2zUiAL
xKzSXGayRObpJxmGV5jL9ZZINrJAyfPoSwbz0Cj6DngjYuCag6WseKrBEllsNugt
FbZ7ZEOrLPDyJF72KRVFbN6hUehaEyzLLIbyNLNZP8vOVE+f0kd2oWTNr5jMLmZh
TGxCYWxMQuFgbWG8li+hZxmrLHqLYbhRP4nPky5kksGcEj00ijtkRI6yKTKKq4gt
ralK5OVkVZjLHq4wWfTGfENVW7GNm2rRd0KhjSna2KFRzEEgWSLXXGaAAltgI2s7
dnBRKb4GYxw1GCimGFusN0I1tR0zOFXI1hBiArAdjINjUFlxG+uPXFQqsHsjTuA2
1xTcVCzQmkTV9KICtpxKPZyVFZaZSisKOZ25skVeTl5eZh6dN6OixDBGX26wq8qm
H1+s5q3ZfLQb33B8yzVZC55Eow0WZsLFn0/5bCu3xuJZi2cuvg1tkhaY9aYqIzO8
jWVkYURv1cr3okoBZ4mCsopJ+lauejd14Mlj0muMAaBuj71rWsmU6VUWQwmdmG8o
trRGWzSvgk5cPWjZ8yV2SjA4LnLwoPjoQbHauPg47SD+mMTlGZTgIQ/PfAHrIdDV
27iLONewsY8wJtPExEfGaGMTtXGD42ITYmJdmpvNFBcdHR0XN2hwIvyT6CqbVquN
TIjVRscOjhusjUlw4zqJnjIFmO9AJWbDyQ9UbKvu4X2rWGvo9u3y32vSt8l+36sa
4o7fZx9pUz2/d1XEXX8LvKeysqTtdv/uKhdgT1luSkrLyx7HvhlqtNwTHR0ZG+3t
Ao9lVqXBw4KRk9IKnI3leTHFrazuRPVWUveCcvNBZ0k5QYdGMa/VUuQSK40YIgBS
5n0oS2nmMr3R4/tQR+KjmLB8CCb4ymc5762mRDeH+S6KxjWZyxwpwwD4FyDt718b
2DPC4UzgcCZ0OOP4PcYcnW8AYAU4KbXjpzRfWkyYMGHChAnTnSZ6YF4DuL1XH4Jq
gR0PDROm20cCXaKVnRzLQBf4d7zBWDy5bxVloSyGKgtVUUqNhY9KVUAOKKfZJD0f
5earAM9DGZUkgXYwag8amDZ+A2lnHwgDrtt3exSG2J4T6Jn+UDAQ/pUzzyosh6Yo
GYQyTxZdebxDeXZaz2zJFKDQFTS2JJ9CnaznfP0nm3xcXyZA9ePjREiZfaa0XwGQ
ymiAK5/daRrs4EU6RnMF+qLpRr2ZMhuqphuh19nvsxFpf54SMPcx3FxnFHibUeht
RpG3GcXeZpR4m1HqbUbS24yyxhmHg0wouQBe/CEId46YMLWlKafQy+HEGyqEfWEh
09V7k/vSvECNuU6xEA1fhdzyHqurec0NJxkuq22T/K0gGNi/iiBRoK9uA9OdOueb
kEEHGOdR1XrjdAMVwc7G+rXYCfJWXcs6SZxIpat+swF0sBdNOBVtocz0Fifgt6IH
vzzhQlHar6hogle0wKnofKpq2nS92VAC/FT01ZF3JS199HVUtIBXtNCp6Myy0lKD
2WAqNlBFBssMg8FElRv0pqpmF62rOaQa+2w9KlrIK1rkVPToihkGM1VcYSotK2EE
MJaVl1lA84sGn3xtvr7jy3fYokW8osVORd9bWenfor8ZdNfmH2ZcRbUW84qWOBU9
HLmZ34pWGr48tHrnFVS0hFe01F3jGo7crKVF63r/ErbyxHlUtLTDdmaazH9Eookr
mt8vc+TdHQKf7xD6fAeWCkuFpcJSYamwVFgqLBWWCkv1d5EqUUda2cckGbNUHl45
LH/UACqOMsyshE9J5ZVl7Nc/Lt6J8FfUXbH227NFK3onogDRyB5K9NYgGWllAwpf
CHAI5JCHnp6/ELheVoxAB9QGqa350Ucfw7+hBOkyjWs4MsSjE2o1ukoBk/cJMBr+
pZfM+vJKS+aVSqBneQnyKncvGbm2qGTeb3J0DwpsmdxVwuNVgcerQo9XRR6vij1e
lXi8KvV4lXRzNQjMRFdCkBV0Zl53c4uP2dJpbXe+A6WrrUORb3G+RGuFtoGB90aM
vqDkeSefZKyntOMB4l9hXmAKmFQ20PQkiEfmDUZs+G4qcOO2zE/xoatP21znDZsx
aV5qHVuNTh6qQSDHk9/aahBuqiHnVYMTN6QJcUnUymUuxaV9PXtSjiZK0yKhOX3I
XAid7ELozn4QOvP2Cb0E9VT2lw8kmtJI4N20BO72dDj3me7K8kcrbA0jX+P5CzeH
EfL6VBwCO3Dzl3tceDPpNH/hRnE1/d4I/h1GtHOZ5tz3dXHq1tn5Sxfei1ch8px7
eK+9uPkLcNODco8t6ibnL0G2q10RL8fxlpMk1MVVtpPr4tTJSTyMh11aPpB04fWf
LR0Pu/DGw64eqsH11XK31aB554zKbVFNpD4OiaEtljjztknsfmiRerWB8LyQDa4G
G3elu2sQba2bouvVeLBRoq7DRLBhCe7Q28xgA3jtry/8u8PWo7lO49poN6fJNzvY
0KndCcdeE/B2/DQ12ADvBpt5/MEmjBtO5vHuZ3q1bk4l0fUpRXNp5+GkG2/o6sof
TmIJ/ohWymSamO28/kAX9w2cYxMor1Wsy+LSlxOgUf5O8M9CEDaSPs6g84vaMffO
hmGxYDFzLIV/FhPBTJ6jMCSIzjPpW2CgxPsa8dwPw+fiY0yeV2B4UVJnO54sZY/p
PBEkm2cXDNfJj2zHdbKPGvF8l5ZH/jmTh96WVBeSl83JvLyzXeZ2SrvMoyXBI6+A
9YRj99+1CbMDN9ebOm/p/X/n8tqDt+HpPoLZ9Ww0UGkmvXHWw4aSjArj9HITlV5d
FYkO0+41VerLzIYSblCdUWaZTHEDbXGF2WwophekKYrb02I7qJpeXq43z6KosWWT
TGWlZcV6k8U4iypB+5wsVEQeNZSKjowe1C+VonJNBg1VYaYsMyo0Fn2ZEZaIGKWy
xWlQYfACZRlIlZRmVcygisomUWVwwJ9ssPEthjdQOQa9iXqdGjssh54FFKO6uElP
pyh3m68oKnFQOH97EoMmC8WiKNtWMSrCYNFzJ/3YHT2UpYJZrodJsBLmMj28FzIb
PpDKHG6Cf0pLWqiwU9iCrdyC9ilxN96UeB/hy+PIZFv/qkJ/SRACp2xd0cDdAw7j
WXBIuwe2+CIQDhaBu8BmtKT0Fpz8n4KD6UUYxEQouJvoChIIlts9RDdgJILALEIG
5hPtwTNEOHzkERGOS0wqJKcKTS+EaI2N+xqjK0qXMJKwq+n0UJyFVndINLS3R+dF
9AsvNPFeBMNdMChg2IyG7iBGavahhS7zFPf4BcNFdEyPOGKCzUPzvZtg5aDfWiWg
42Cmhqze6foYCZY3LfssgpWFLm8+wfKg+T5DsLLRHsc9PIW5mWaEIL2QwOdpBvvC
YX2Wc8dNX18PvsnijoFQZzv+hvgmy9OgEUkP34I6Jn8HVk7bsRUdj2R8jmKGcgs9
kySs2Z540k8Cx4hV2dzxZAF7XE5nkFTa+MwUWpnjQbScas9y0q4wkYzO5mSmOthl
rgu3y6zrA7Lu3DQD3OZhvzWX1x68AOiPTdGiL71UICQIODTlsEfRkbGJ2mhT1ZiK
AtuYYUmOiYzWJsDRITlmUGRCXGxkYqwWdvgw72Dt4IGUKTkxLjJuUAKblDg4kUmK
joyPi4lh0uISE7UaeB6jjaH78JjIWC28HD04IT4eHsfFDKQS4P/oSK12UAJd9CkX
QvawCdkjMIR0PVisAc0bLMTorxTmEMLu0/40GAI76zB4R3cYKNgR9wf25cYk0BHk
wDAR3lEB0+fx7quBHfVT8N5n4X2rYXiDfigC/K0CYmDfAC5Fg4SSN1ioUboUdaAS
1IFyH4/RnXJ3dEwPEBSK6QGiP+oDVIyUAMrI8stBx/S1iSiN7tArUBot3zxUZiem
Fiw/uvynkAz0QPAsKrcLs/pkfxnrek2qg5XdY+/VDg7utzW4B1gVb1GqLaioJV0K
rYeOIBoebRWrpLXKEJUI6WYmiEXvkAlGQxQsr4R37zrwEG/sfRAqqZrkL264I6nD
YoR9J43UtvhHUwksPRbOIrjvZsWMPtivYEN43Drzjh2/gg1xsfTBp85NXH+KqZuA
tyzTyZbCfffamVmDcKQUnbtzJSCZyg9kuGWDwUCLOLRLsSzZN0ysO5QjOdTns5FO
HMbwzlkOGsBOKBKhn7mS4X6du3Ml2MG0hF4MhyHw3mSwhUFMEvGWlFxSz5EnTkM3
Jet2/4NwoS/A4+PTBiIPfJQ+3NeYz6tWpVfbyzzRi0wLFzSRyzu+cp/40rlf1TnW
gfC6LMKnsrznq/CJr8JFHQRelyXwqSzv+Sp94qt0qgPRBnyJaAO+RLQBXxK0AV8S
tAFfErRaXwq3PszMJZznHO0ZeirVPmcAvB9aSwcLbce9dY0ldlduf97rZnaGO8M2
3j8KQl3cYZekBnFdhOLFKH6VWYMSoAUJlxSOqjnY4zSHlE6wGZd1s1g0YfVcTcIP
1bRL4kU13c1YuGpq/x7VHAmcp7msq2zwwmnjdY27CsJvTmuXxA9Om+jRmjtEvlmT
q2bAWTPp71HNIY2Y38vQnlS2muAOtk1OEj9Uc6hfrRmwXVByW69mF2aKI0Ivdpin
eNsWV3o2ImeWAjoA551YcuZ1km1dUm2/Qlm7M9fvF5VKbgRdV80RLZV8FnRSxS4f
dYPd9WXYT7Mi1kNh7VBZgLeq6hwug1tPPdB7DP6yUzCY2WjPXdMTaMLDGj+lYzVE
Qg39FsRqKETFaihExWoouhkair4NGnL2BAKd9WekzUa+w6dbpT0B+Fa6U1Ul36GW
kKdVufJl6u7kLyqt3AI9MZpA2qN80B7BzKdvKcXYmnRjPfF9j0sLBlFMPY5D29J3
fgjDNGZpMR7lGGDtgJYLCdoOVu7OgYxVCsrKDVREeZmpn4aZJdnHTBUzL2E/gBHB
LksCpjLvDc8DE81V1xyrmbzy+U9gr3BUnKS6BHuFl6G/070CHQtaqc+PvK0+31tU
KOspfkmRJVoguymqUUwUrZF9LzIpmu/zvaEgL8H76bhQBj1TbI/p9CyYXoPiBTD9
Ji+m0yfC2ITiNTD9e15Mp7M+v1Doq88nNbA+nwSvufJ5DePNEgefl9je9ASKvwtA
imSnuLNyh6RIclp8RbFM8rDkF3G9wiLhWSzCJ4tFBGovVYIsVunGYhRjD6jnOrvF
unh4Nxc4Nvw16Af5WdVzyk4qhWK/qlqpUfVSbFQ9BJUTK2RtKPLBhrFCUcRZWJkf
YCdCx89BPr8G2WM6fT9MVyjYuBqmd+LFdPpGGPdCMS2Hhhf3srW6ZXJfbbgRjTT7
3Yw0vRh7SB1sSD+G3x9TUGYxGjTo6xIh762gAKHa0sK4Mh9ooflYzu7NpwTGoHTZ
BbVOvjyoVHZQHSZfrJore00tgndRooXobZ335qNEJAjUJkgi84XYDNab6yaBYzfJ
fkPpuomxk3qhH5oX8KJ50fa5LjurvgbtEybfrz4O7RMv36je3wbtI0P26WyzT7hb
+2QGiH1UYL74t6BDcMq2lZmuhaieEN8M+h9xJBRGIPB9yiYQ3HLzIC3TtBYkAPZt
fDAAoCnPIJ3eHjdXp+BvoFMZ0qksQHQqgzpdKz2uvBC0VfyutFZ5MOgJ8Xbph8qv
g4iAfbSIsC4H3D4RghkpBbZPYwDIbfSmZHXfv9Y++whp2wWiYnTFtuAGsH79ZuaI
i7llGiF8IJkJR1yCWUQR8Vq8zKX1+tks/Tz4g2dl/o4gTnsi0NRmxgYUeNlEwDMo
jsgpBk4Fy23iN+F+ThtSOC5QQZxrcce2QNeLS4vQsU5PSueLuS6/pFlPd44bmdw7
cAp5XPk7dOAislZ5AjrwSPJD6NCB7sAkM+Vo7MAZjRyY28Y0aldXc0N4Fs+BGzy8
TBb4wYFJfzuw4DY7ME+cBp6+GpwD5xWODvytiHPg8bfAgbvorMx2y8XEP5l9i/3T
jfriqZTeVEKNn1xmMUA7iFBV5wNK4pmdNx0/nYXLR3d3VqsVnDx5EkycOJE5p+Pz
5887dImtIU9bJGwfTJgw+UI/W7kh9iLQCe1Db7yHmQImTJhc00XQTuT4jqmhDY7O
OA/Og/N4n8c+tgp4YyvWFM6D8zSnFQlxK8J5cJ4WtiIRfs7DhKmZz3lcKxLjVoQJ
UwtbkQS3IkyYWtiKpLgVYcLULPpZZ9UtsG0ksSNcbbIhwrMr+pttP1DkvKFE5nCV
BI5bV+jzfHIATJpQrTd2gzEVCsDMLy/e99WY+ujgamn9B/GZWwQd50VZq58Mvtgn
fMBzJ6d0Giao3bh72mPjo2rDpm4e+n73+YqzC2efLTm6/K5nNiekbu43uVv+g9t3
zvn50vPnLg0ZsaL+jx+P7SU3/KlKP90l97OJN/fMNkoO7M35dO12sTTp8hxptwsD
yNUpb9YQq5f+pT1Uv+VERnBiee8xs2eWdBFIi+oizi25EGp8beOi3M/fXTc1aEnf
g+N/6n8uv+OO3aIDmyx7xIv2j3h15ZzDaz/eor96sNdRzdWQmh4j8x4fETyt/sD7
f6y7ERZ3Y7h+XPYrtWc1k8Z3OLN8Q0THSZkPVHf9NTNtXkP/xeEXXyiarSluaFdv
0O3anLTu0fHmwkV/ne184R8NQ7ovfuTLi0c+OjJh63XVlKcO35B9kvPhg4dnF42M
ibi6I6JzWF29bN+wiMc3ZKz69FT1ayBh2sK6M2se+0pT9+eJu+cMf/mHAZ/0q8lf
FXmmd8O65E7Xldfe+670UviebZJTe7ZNzf1sXWnurm1fnPhZo579+5/avf1ng1fe
/3bhg2s7pE1bc/29XxI6jtLHLX5h1ZBs6793qB9IWvB68t51S5f/tmTK+PxxA95e
JteO2/3eqU5z1Y9dUfyxLWtc/Vv7xpZqn16k3PTj5T6K505NPjOy+JOPj77z314n
rbMq299jXjtCrj2RdzhxzQvfDQ+9uvlTrXZv3OGD8VtHF3Va2SMuX9vzyuS02JcL
akwdv+oTJ19hnbcnp+CwoDz/vu4N23JiL6Ru6Ljn6wkGU0kHBK8mdvFrMp6w1Jqm
VrzZisfJGyy1UhmNpSZGPyckEMQCgmC30ClhTfowWGpi+I/dKOmIpUbfU4M21oqd
t1K2s+oAegDkX+PUwaV7wlKjbcphqXXlseZ/h+yIpdbVjfI5Cm3iuicsNQ49zxWO
GUeXU9GBzn7OAkT0ZbilgFR4yZHDYeulp78aGqRzUh/vnP1aP4LhkAbSQYaPWGoc
h34Mh0wwDAz3EgOtaeyyQOODsdS8LQtjqbknjKWGsdQwlpp7X8JYanceSy2l0Zzj
67efmzkuPj+VnhRzsFR2TJho9Ls1/HvsMR9LTdDEDJfFhNEwsxraM/4JhMKuzG/I
secLhUJhKHPuGjPGLqlrzBidL9A4qW6nQawa/AWN40kNzYPG8amaur9HNdOA8zQ4
t9v53f8cM9UNbJUrp+Z3JU0i3DtVE7itpl0SP2CtpXucu/sPhMz3avoVtirj71HN
zEbMbw3WWnOq6UestWF+taZ/q+lHaw5v69VksdbEvAmUv7DWQsVnyOPKXHWKGMhq
lQPU7PISxlqzf1u7QBIvP0ImqbZJ7pNvJ0NUT0p08nfJSFWgf1srh+V1ReXav61t
uOn+vgMffXDuh8dlOiWsiedlHRnkDnkKCIL+tlYoZOpO2q/K0G+U8MnVt7VyFwtF
XPsiXPBwWu4Ve73cKwagETsxz2Q0yZBA7pZ7nfM7fYrq87e1NNnxQG7dx+E1spdk
xxRJqpdkn8peUYSonpa9ITugCHwHVsDyQhs58H9vuL+PW5dVwox2B6Y3C3KB78BC
PziwwqMDE747sNDDI3ZLHJiufFMOTKMXIEU5oBvQxxy6AR1urwOTDOQJPUaxKJcD
1K0d7TLlNiL/kcwIT+Mm0iM8i5tYKmvNuIlptxU3sYSMIH+V9ZEtJkeTR2QC2Xqy
hNwj+4lseyh88xEK3xNuUPj6MB2a2AHBja4z8wpXw/SGhG3mzP62JPtTgHcCeM9I
StQ/yq6ol5P91R/IjqpfJNPVr8r28iBeRT6ZTRSwZutDsGYLJVwD7/XlcMJ4ZqPf
0t6HcPcc7ab0aDdwy+1mEREKvXiucpUoXJEsnqDcIUpWhIvTlc23mwUKMhfeT8cE
HK71YntMp6+C6RNQHA7Tk8X2mE6n1wLSUZwM08PF9phOby5MaVPNLcKN3e4PSLth
oEvObv1aH9BlWwCVoyvYBcWenhsxUJ/3OlUgnSruuE4xTBSGIXJL2D6YMGHyhTBM
FCZM/iMME4Xz4Dw4D4aJwnlwHgwThfPgPBgmChOmtvach2GiMGHyVyvCMFGYMLW0
FWGYKEyYmke3ByZqEIKJCofx5s4IJsr0ZXTw4AtvPGYa+7+Tt1/7XXDil77D3pId
0a3QZWzK3/tyhHVD94eWhb28ICUj6gZ44Oec6sL/DLum/CIme0LGxuWi7QuOZH10
7fV3zp279HzU68eTZpzvtfDYqR7pp8ncF9Ia9n0V3ffALgYoSjHh8jxlx9lDyNXd
37RKaKCopfVbTvweUTlhyfPVl49Fi9Yt7r5p2YjaUdF/tTsyb67irTlTdQ98YXrx
5fBnn7M2rLTuWFH70o4X5xS8Vh/0y7Kjyk1DQvf/lVnxP5c2kfe+mfHU3Gf2JdS+
qe6xSx1cuqLu0E9fFFWH1815s5Ph238t3jW4V23Wsd8N7z10/Gbk7mdX/pyb8daZ
Y6O3P5E+M/xa8qpLj+xOmf7O/61bvGjOlaGVV0q2Xz+7cn78O0vuq405e/DtXluD
M2q+X3B1ofD6MFFtx5EZ58H+AVU3koiE6oV1Zx5cMmeF9T9bv35rWemT41eOJbcc
O6J5+tCnc3ZtEyh2/NAw6BrYp1gQVbil7ueVcW8Ed5/36L0zZ/d886PoKarXXs/W
dHv81DBj0h+/9pfnJX//Xlrm1nNhA9NjfjBO/9eNx9aPnpXywIHNWxJeHyq4b/lX
1sObni8p3b7s/P2bDTunxa4+MjdkuWz94If6/PSx+aPMR79bkS1fPfXQv29+/cE/
BnQ8cvb0rr2fJud9VcCgU5VdW/r6jFe/Dk2s3Wro8khp6pjF6/dlv/25eHqHufEP
dy1vp7lmHbVNu3P86bEd8udadiq+fslS0/CxMurxBqAf91+KDxglgW7WA8YZFZWz
qIpSyt1vf7cAS8p7rCkf6HZ/m8Fj6w2WlEpKY0lJUN1nglgY2Lz0xsQ4BksK2ER2
xJIqgk37YZLfC7gjWSN1cOmesKRodXBYUiE8bp35qnPAkgpxo3yOOjdx3ROWFB0H
AddYUik6d+dKhOoQw3AbBXLAGMThs02VyfLPGlKPHIZkzHPiUMA7ZznEMhxGg1yQ
5yOWlBJ9zxzJcLgH5IOxPOwmpSfvrfzPSQ7YzLVzeocBBZrQO/BSHowlhbGknHNj
LCnvfAljSWEsKX/5EsaSuvNYUqMazUHaM/RUqn3OAJjv8FhKBwttx+4xL7yhpjAv
7JL4AXYnx+M05xaAKHldTb8imIz5e1RzNHCe5nY2vhtifHerF04br2vcVRB+c1q7
JH5w2lyP1rwFIEp3xpp5f49q3tOI+S3GivKhmn7Eisr3qzUDtgsa29aryWJFSdBy
BU3+woq6X1QquRF0XTVHtFTyWdBJFbt8hLGi7Fgb94t+C2I1FKJiNdS6kUpG3Vas
jW+lO1VV8h1qCXlalStfpu5O/qLSyi080AZA+YS1Qd1q7TUXtOE4+tb2Q+D6I/IY
ZjSEdrBydw5krFJQVm6gIsrLTP00zCzJPmaqwJ2B2iDBJ7BXoPFlLsFegcWXUUlb
M77M6Nvq871FhbKe4pcUWaIFspuiGsVE0RrZ9yKTovk+3xsK8hK8n44LZdAzxfaY
Ts+C6TUoXgDTb/JiOn0ijE0oXgPTv+fFJkXzAS+SEOBFkhvAi1gO8ILn8/Qoxr7p
CRR/F4Cp4p3in5Q7JE+KT4s/VC6TbBP/Iq5VWiRtDxGoBFms0o3F4hh7UA5QF5QX
7+gCx5YYtoSzZWTrgy1RAmNQuuyCWidfHlQqO6gOky9WzZW9phbBuyjRQrQbwXvz
USISBGpTVCLzhdgMFsV1l8Cxu8yelKOJ0rhuYuzkXuiH5gW8aF60fa7LzqqvQfuE
yferj0P7xMs3qve3QfsEIft0ttkn2q19MgPEPm0BokYJWBxOZRP3Ydgf73UahHQa
FCA6lUGdUuRxZSjUZyZZq7wW9IR4IPmhUhXwCLbsfhEOpU1ga5RUozcmzrtBQmFu
EWrBDQ7fM/GXa4TwwWQmoBFsLzP87T/FIHO5H8cVgm0QTzONEWw9uZ/zb9cBO4Kt
q11MArQqxeUDTu7j0y/uOW1M4bjwdkA57JLivIJL4xBsSelEEdflF95CCOb54jro
wF2gA/8bOvBV6MCHoQMrA96BlcyUo7ED92zkwE++95+IB54EOsaBR+foQhkIZgK4
35QtZzi23IGVHh2Y8N2BBW4cmLhFDiyyi+Mzhjgp/ULIOXDuLXBgDLyGgb3cErYP
JkyYfCEMvIYJk/8IA6/hPDgPzoOB13AenAcDr+E8OA8GXsOEqa0952HgNUyY/NWK
MPAaJkwtbUUYeA0TpubR7QFeG4CA17rBmApFwGtj6qODq6X1H8RnbhF0nBdlrX4y
+GKf8AHPnZzSaZigduPuaY+Nj6oNm7p56Pvd5yvOLpx9tuTo8rue2ZyQurnf5G75
D27fOefnS8+fuzRkxIr6P348tpfc8Kcq/XSX3M8m3twz2yg5sJeBXZMmXZ4j7XZh
ALk65c0agoZdO1S/5URGcGJ57zGzZ5Z0EUiL6iLOLbkQanxt46Lcz99dNzVoSd+D
43/qfy6/447dogObLHvEi/aPeHXlnMNrP96iv3qw11HN1ZCaHiPzHh8RPK3+wPt/
rLsRFndjuH5c9iu1ZzWTxnc4s3xDRMdJmQ9Ud/01M21eQ//F4RdfKJqtKW5oV2/Q
7dqctO7R8ebCRX+d7XzhHw1Dui9+5MuLRz46MmHrddWUpw7fkH2S8+GDh2cXjYyJ
uLojonNYXb1s37CIxzdkrPr0VPVrIGHawrozax77SlP354m75wx/+YcBn/SryV8V
eaZ3w7rkTteV1977rvRS+J5tklN7tk3N/WxdaS6DgKZRz/79T+3e/rPBK+9/u/DB
tR3Spq25/t4vCR1H6eMWv7BqSLb13zvUDyQteD1577qly39bMmV8/rgBby+Ta8ft
fu9Up7nqx64o/tiWNa7+rX1jS7VPL1Ju+vFyH8VzpyafGVn8ycdH3/lvr5PWWZXt
7zGvHSHXnsg7nLjmhe+Gh17d/KlWuzfu8MH4raOLOq3sEZev7XllclrsywU1po5f
9YmTr7DO25NTcFhQnn9f94ZtObEXUjd03PM1C7eWYBUg56K/AM0zV0wxFFuoMlNp
BRWDwNX4xN+r5p3ft+JdVzxO7sDV6GzsBnBOH/Y2OUBXzuxYo3lKucS6LTeiyo8T
Jmbz97CZlQZzWbnBZKEy9RYDqGB2t43UmzQxcZrY6BgtMDFbxXn5sjNhLqZ0E5N5
TIXFUFRRMdXhAmk3pT0xyIGRwWy/ImOzWyqKK4z2VCZCZ0tBb3ulU3+c/VfKkcOH
U1yp3N6xJeiEVp0fOk5C9/8AAAD//wMActXDoA==</Template></GraphPadPrismFile>
