# Supplementary material for: IgM and IgD B cell receptors differentially respond to endogenous antigens and control B cell fate
Source: eLife. 2018 Mar 9;7:e35074. doi: 10.7554/eLife.35074 (PMC5897097; doi:10.7554/eLife.35074)
Supplement: Figure 2—source data 1. — Numerical data corresponding to ERK phosphorylation in Figure 2A–B. Numerical data corresponding to activation marker upregulation in Figure 2E–H. Numerical data corresponding to basal calcium in Figure 2I. Numerical data corresponding to S6 phosphorylation in Figure 2—figure supplement 1A. [file elife-35074-fig2-data1.zip › Numerical data corresponding to Figure 2E-H]

<?xml version="1.0" encoding="UTF-8"?><GraphPadPrismFile PrismXMLVersion="5.00">
<Created>
<OriginalVersion CreatedByProgram="GraphPad Prism" CreatedByVersion="7.0b.154" Login="mnoviski" DateTime="2017-01-10T16:38:22-08:00"></OriginalVersion>
<MostRecentVersion CreatedByProgram="GraphPad Prism" CreatedByVersion="7.0b.154" Login="mnoviski" DateTime="2017-09-18T17:27:14-07:00" MinVersion="7.0.0.0"></MostRecentVersion>
</Created>
<InfoSequence>
<Ref ID="Info0" Selected="1"></Ref>
</InfoSequence>
<Info ID="Info0">
<Title>Project info 1</Title>
<Notes>
</Notes>
<Constant><Name>Experiment Date</Name><Value>2017-01-11</Value></Constant>
<Constant><Name>Experiment ID</Name><Value></Value></Constant>
<Constant><Name>Notebook ID</Name><Value></Value></Constant>
<Constant><Name>Project</Name><Value></Value></Constant>
<Constant><Name>Experimenter</Name><Value></Value></Constant>
<Constant><Name>Protocol</Name><Value></Value></Constant>
</Info>

<TableSequence>

<Ref ID="Table1"></Ref>
<Ref ID="Table5"></Ref>
<Ref ID="Table6" Selected="1"></Ref>
<Ref ID="Table7"></Ref>
<Ref ID="Table10"></Ref>
</TableSequence>
<Table ID="Table1" XFormat="numbers" YFormat="replicates" Replicates="3" TableType="XY" EVFormat="AsteriskAfterNumber">
<Title>GFP</Title>
<RowTitlesColumn Width="39">
<Subcolumn></Subcolumn>
</RowTitlesColumn>
<XColumn Width="125" Subcolumns="1" Decimals="3">
<Title>Anti-IgK (ug/mL)</Title>
<Subcolumn>
<d>20</d>
<d>10</d>
<d>5</d>
<d>2.5</d>
<d>1.25</d>
<d>0.625</d>
<d>0</d>
</Subcolumn>
</XColumn>
<XAdvancedColumn Version="1" Width="125" Decimals="3" Subcolumns="1">
<Title>Anti-IgK (ug/mL)</Title>
<Subcolumn>
<d>20</d>
<d>10</d>
<d>5</d>
<d>2.5</d>
<d>1.25</d>
<d>0.625</d>
<d>0</d>
</Subcolumn>
</XAdvancedColumn>
<YColumn Width="243" Decimals="0" Subcolumns="3">
<Title>IgM-/-</Title>
<Subcolumn>
<d>11298</d>
<d>9857</d>
<d>9244</d>
<d>8890</d>
<d>8253</d>
<d>7444</d>
<d>3696</d>
</Subcolumn>
<Subcolumn>
<d>11140</d>
<d>10201</d>
<d>9415</d>
<d>8741</d>
<d>7837</d>
<d>7009</d>
<d>3461</d>
</Subcolumn>
<Subcolumn>
<d>12567</d>
<d>10877</d>
<d>9838</d>
<d>8747</d>
<d>7752</d>
<d>6804</d>
<d>3631</d>
</Subcolumn>
</YColumn>
<YColumn Width="243" Decimals="0" Subcolumns="3">
<Title><TextAlign align="Center">IgD-/-</TextAlign></Title>
<Subcolumn>
<d>10431</d>
<d>8537</d>
<d>7775</d>
<d>7405</d>
<d>6868</d>
<d>6403</d>
<d>5008</d>
</Subcolumn>
<Subcolumn>
<d>10585</d>
<d>8597</d>
<d>8075</d>
<d>7166</d>
<d>6838</d>
<d>6360</d>
<d>4988</d>
</Subcolumn>
<Subcolumn>
<d>10811</d>
<d>8474</d>
<d>7883</d>
<d>7369</d>
<d>6765</d>
<d>6199</d>
<d>4721</d>
</Subcolumn>
</YColumn>
</Table>
<Table ID="Table5" XFormat="none" TableType="OneWay" EVFormat="AsteriskAfterNumber">
<Title>Basal GFP</Title>
<RowTitlesColumn Width="1">
<Subcolumn></Subcolumn>
</RowTitlesColumn>
<YColumn Width="81" Decimals="0" Subcolumns="1">
<Title>IgM-/-</Title>
<Subcolumn>
<d>3696</d>
<d>3461</d>
<d>3631</d>
</Subcolumn>
</YColumn>
<YColumn Width="81" Decimals="0" Subcolumns="1">
<Title>IgD-/-</Title>
<Subcolumn>
<d>5008</d>
<d>4988</d>
<d>4721</d>
</Subcolumn>
</YColumn>
</Table>
<Table ID="Table6" XFormat="numbers" YFormat="replicates" Replicates="3" TableType="XY" EVFormat="AsteriskAfterNumber">
<Title>CD86</Title>
<RowTitlesColumn Width="39">
<Subcolumn></Subcolumn>
</RowTitlesColumn>
<XColumn Width="125" Subcolumns="1" Decimals="3">
<Title>Anti-IgK (ug/mL)</Title>
<Subcolumn>
<d>20</d>
<d>10</d>
<d>5</d>
<d>2.5</d>
<d>1.25</d>
<d>0.625</d>
<d>0</d>
</Subcolumn>
</XColumn>
<XAdvancedColumn Version="1" Width="125" Decimals="3" Subcolumns="1">
<Title>Anti-IgK (ug/mL)</Title>
<Subcolumn>
<d>20</d>
<d>10</d>
<d>5</d>
<d>2.5</d>
<d>1.25</d>
<d>0.625</d>
<d>0</d>
</Subcolumn>
</XAdvancedColumn>
<YColumn Width="243" Decimals="0" Subcolumns="3">
<Title>IgM-/-</Title>
<Subcolumn>
<d>630</d>
<d>520</d>
<d>415</d>
<d>352</d>
<d>326</d>
<d>311</d>
<d>191</d>
</Subcolumn>
<Subcolumn>
<d>624</d>
<d>509</d>
<d>403</d>
<d>353</d>
<d>341</d>
<d>286</d>
<d>189</d>
</Subcolumn>
<Subcolumn>
<d>634</d>
<d>514</d>
<d>371</d>
<d>334</d>
<d>290</d>
<d>254</d>
<d>206</d>
</Subcolumn>
</YColumn>
<YColumn Width="243" Decimals="0" Subcolumns="3">
<Title><TextAlign align="Center">IgD-/-</TextAlign></Title>
<Subcolumn>
<d>419</d>
<d>318</d>
<d>258</d>
<d>261</d>
<d>226</d>
<d>226</d>
<d>215</d>
</Subcolumn>
<Subcolumn>
<d>408</d>
<d>306</d>
<d>280</d>
<d>287</d>
<d>256</d>
<d>273</d>
<d>204</d>
</Subcolumn>
<Subcolumn>
<d>428</d>
<d>324</d>
<d>278</d>
<d>245</d>
<d>260</d>
<d>251</d>
<d>211</d>
</Subcolumn>
</YColumn>
</Table>
<Table ID="Table7" XFormat="none" TableType="OneWay" EVFormat="AsteriskAfterNumber">
<Title>Basal MHC2</Title>
<RowTitlesColumn Width="1">
<Subcolumn></Subcolumn>
</RowTitlesColumn>
<YColumn Width="81" Decimals="0" Subcolumns="1">
<Title>IgM-/-</Title>
<Subcolumn>
<d>3027</d>
<d>3241</d>
<d>3148</d>
</Subcolumn>
</YColumn>
<YColumn Width="81" Decimals="0" Subcolumns="1">
<Title><TextAlign align="Center">IgD-/-</TextAlign></Title>
<Subcolumn>
<d>5486</d>
<d>5369</d>
<d>5789</d>
</Subcolumn>
</YColumn>
</Table>
<Table ID="Table10" XFormat="none" TableType="OneWay" EVFormat="AsteriskAfterNumber">
<Title>Stats assist</Title>
<RowTitlesColumn Width="1">
<Subcolumn></Subcolumn>
</RowTitlesColumn>
<YColumn Width="81" Decimals="0" Subcolumns="1">
<Title><TextAlign align="Left">MKO</TextAlign></Title>
<Subcolumn>
<d>3696</d>
<d>3461</d>
<d>3631</d>
</Subcolumn>
</YColumn>
<YColumn Width="81" Decimals="0" Subcolumns="1">
<Title><TextAlign align="Left">DKO</TextAlign></Title>
<Subcolumn>
<d>5008</d>
<d>4988</d>
<d>4721</d>
</Subcolumn>
</YColumn>
</Table>

<!--Analyses, graphs and layouts as compressed binary. Don&apos;t edit this part of the file.-->

<Template dt:dt="bin.base64" xmlns:dt="urn:schemas-microsoft-com:datatypes">eNrsXQlAE8f6n82dEAIqgrcrioBKgIByKBIVrFpBRDxbD4SoUQgIAW/Fs9Srvlq8
nvWutF61tVqrtlJbq9ajrbXW6z1tX6vW51Fb/1qfB/+ZPbKbkIQEAgKdT5fZnZ2d
+Wbm25lvvm/2l6QePXu+lNwtnChQAgCWEcsIATzSwRDBRtAGxhwSADNirwl4rIGH
QAiPgiR/AOLhlRgeY5nwAUwiYVKisBQSYO7Bh4AIcDkRTDxKJ4WHAmDChAkTJkyY
aiOhOV2AmwETJkyYMGGq1XM5f32OCRMmTJgwYcKECRMmTJgwYcKECRMmTJgwYaoY
CUF3+DdZCEBfERc2hnHtmSMClL3mCG23Ow4IIPWQUdeZwg3iUCAxXUWLOwKZB7sL
T0zZ+IEILGnmGHtrwf2mzd+nXQO3FFmydFQU6EVd9wJ0vCtIBf+ZU9P7XWInZ2aQ
+bqcXH2WIcY3VB3iS+oMaVnpesPYGN+BKT2DIn1juyq6tIrr1yNlaFI8mZ2hzzWS
SQO79+3dg/QNCg7ulp2doQsOjkuJI5P69h6QQsI8goPjE31J33FGY3Z0cPCkSZPU
qSiVOi0rEyXMDU7KycrW5Rin9IWZBcEH1OnGdF9YDJ27GTswNl2fZuyqkHeZoJvS
FWbBZJadozcY1UmpY3U9s3IyU41qOjBCzpPQLV1Ol2D0BHyQycB6DkZ92gSdUZ2W
o0s1ZpmekXfJNcLbY3nJx2eNptN2CWbulZOl3qjL7JaTkzqFyzQVXaIzjil5xSsm
59gcGaqJHKkJjRzZKWJkeASfQ/s85hpTjbqeGalj+XmiQsbqcrqGdAlmTymWg00N
GcxWxBRXXiWSEnpl5einZhmMqRnJuty60jc2qoWehExndI3QdAmmTmpST/TL0esg
w0b4ktWdfrBSKX4Lhpq3YE3pigFpqRmwmepON1hUyPQihNbA92AQnIP0aXVsPLJS
qZo9GrEM17lXwUbFatorkZs3OoUuJzsVamUj9YYxWSPZNrPWF0kJSUlxSShtj6x0
XWJqpo5rKlP7ONNrjnabk/3G7zh+z5VbCx5HfXVGSuHi61NO95XNzuL1Fq+7+H1o
4jQlJ9WQm0FNbwMoXijWa3XjO1ClGtcTKfqssam1vOlt1IHHjyE1KKMGNLfd0bVb
+vi8XKMuHUUm69KMtbEvKlZBi1zttLL9W7RK0ClM3aljeEhHTURYeFhER/6cxKbp
GGknDa/7aqyEQFGv4yJiWcOyMkJ1WVBouDo0QhMVEdYpTBMZqrHa3XSisJCQkLCw
jp2i4J8oa8kiIiLUkZqIEE2nsE4RoZE2RCfKXqIaJjuwEXtD5Qc2bK0e4Z2rWG0Y
9jn+BxpS6+S471AN8cDvtIzUqZHfsSriob8S0pOdnV53h39blathqywbJXVL6j2I
9gyVMfeEhKg1IY4aeIxTsnV2DEYWjZZi2Vn2jSk2ebXFqqOc2maU1QctOWUZ7RJM
udW6KiQF6CtiAZBS/lCauuXoUzPs+kPNiY9iQudDo444m88ynldTop1BYZggXJOZ
1JmyGQBvARnnfy2lrwizK4HZldDsis1vEXV2sxSAInBOyuGnVJxbjK2CCRMmTJgw
vWhCE/M/TQhoX4F8Aa0JYMJUvSTQRhXQyrEcNId/B+sy0sb555JG0qjLNZJZY8ju
qbmpGWRCrx4aqDqSFtv6kFLKKq0AK6NUk0QDTxjUA6XUi/6EaZ39oBmw/pLXY47O
psUCapkuoAPTPjImh/IoBjShlhdteOn9eOcbqH2ZAuZoU06ufrxeRb1nef+WiT92
QBMADtiRDxYho4QLgFiqBdjy6e2mXmZSpKVaLiV1dF5Gag6Zo8vNyzDm8p4zkYxb
VAmo56jcrCcUOJpQ6GhCkaMJxY4mlDiaUOpoQpmjCeVlE/YEcZBzAbx5wx2PkJgw
1SW9U+jgdOIIjYRj4UhqqHck9b1ZNTVkB8WRzPQ1kqemwASzKnqco3JZbdL0twIv
wH0aIWMOdLcY5FkMzs9hBvVhmETmp2bk6cgAWiULrLwUDFlff0oTbSyq+vNSUJ8r
mrAo2kjmoH1OwGVFvxPYaaC4W6iWLprgFS2wKDqZzJ2Yl5qjSwcuKjpt5tm/+u6+
x9RawCtaaFF0nH7MGF2OzpCmI0frjJN0OgOZqUs15Fa46O3bIJ3dxNRayCtaZFF0
36xJuhwyLcswRp9OMZChz9QbQcWL3tg0K3nN6nVM0SJe0WKLogdmZ7u26AXHmnco
HLKVKVrMK1piUXRPRsxcVvSwd59mJCd7MkVLeEVLbb1cPRkxq2zRJZM2h/4aepER
M2n99yg1WWSmTAPAFs0fl1ly7AmB008InX4Cc4W5wlxhrjBXmCvMFeYKc4W5+rtw
FcX4RQggp8ymtvwiL/VMcsAtAoCL/HuWy4ta6RYhKugWEZu5ReROukWa8/Juwesn
c7dIc1C2J/nUopz72C2C3SKYMGHCbhHsFnGxW4SoUrfIhteM487ZcosQVekWOTn5
sr7Tm21tuEWIqnSL9PGIu9nGx5ZbhKhKt8gO5BbJf8uGW4SoSrdIh+L8/D5vLLXh
FiGq0i1yhGjSZPc7q224RYiqdIt8dqj3gz7Xn8Rad4sQVekWSRr3qG/OgBvYLYK5
wlxhrjBXmCvMFeYKc4W5wlzVQreIAMhBS6tukQHGVGMumZqbq881VqdnxHKFUSs9
I4IKekYUZp4RNyc9I/yPdTrY9Iy0L8fz0QF7RrBnBHtGMGHCnhHsGalez4jgxXlG
BC/OMyJ4cZ4RwYvzjAhenGdE8OI8I4IX5xkRYM8I5gpzhbnCXGGuMFeYK8wV5gpz
hbky94zITB+MoOesfxjCN45j9wfdFG4ghGl6JeMgiGFa5TRz/ImPGn0kMQvlP610
L7JXBTAvJLlRatpMi5xU6YQb2Esorcbx3w4WEw0JtzZXQL1fS0FfxjLgD7gtujG8
t5/d0ChhpMrWL9KiXIWU9DXixfZnDqrMbPYuYfeuwMZddxDCaw1UFoplydY5/RTB
OMOce0rAq5fjTwmZPnD0KY+CLoCD82AdbCjU8ZxE6IaS14t8ktMt6mnKBAmRJ1MB
T+ZA9AYIt/AS8rtTYKN7UbHLmLtvmoyq+0wY3SgvDy1dDamdahDMZKCwWQ3kj+1m
MOqDeo99mQzIGxuc2TewUtXy5EmxJSl41WLZl5XDvow3rpZlH8X0HpsQFBxUKaYl
PJeBJcVYYVruAqbjKsu0wkmm3SrFtEvk3TF2X2cGJM6dIGOUFDFkBFXb3jeslqqK
rfJsDad1bZIrq6qw6oqQN+Tjo2YfrKrS3wFVRchTQR7Av/GEyGocsFA6vCxmJlpV
8eK9t0JGcvpbOLIkVhYvLLGLEY9yVRV3093mTF7mUz2ryLSwcpce4rwshjixnSnd
q/JDnBdv9KzslO7Fm9Kb26kGO1IrbFajgnOiZWUkTk7kLVzAdFz1MW17kpFAdlDe
PeIiOzkwv9gqytY7UNdGJrwU/rsthQHvZSPh34lAatpRgeL2EhIgEUhNbwa7FCZ5
S2FufmnJLIVBLVkKt6rQUtjX6eVpS4vxVGJnLiMrP5e1ZLJxxVzWkjeXkXaqYbk8
JV2/PLWslrPL01blsM9fNJGumootmXZ2eerrAqbjKsu048tT21OxFLLjZlrv2fgt
B7zgwws+vOCryIKvtdUFX+sXsOBrY3fB52dzwdfaYqST2pkkW1d+kmztwgVfa94k
2cZONSzXTq1dNcu0ruSCz88FTMdVlmmFCxZ8Msd/Q+imkD7wQrDsgepVdt5RMqOI
gaCPOXhsrzPzDp/8qd0HhN049kVta+ESoOcdFNuCMB9A2feL3h5gf94Bjs07s/jz
DuuDRbGm56nRra1FSajuY5gnLGcWNm1j5jDNLBqCjSaYxwEY1RtYVB8Vdw2OhgST
tkCs7cXGLyNAmfQN4Z95oFkfdN4DpRd5Us9Og0ehoJA6l8I/hYQXleYbeESKblLx
7yAtXby/TJ4H4HFB/C2VZgc83pWUmM7HSelzlCZARqfZA4+/ZMdN5yXy42Xy/Bzx
o7hApUEfmpR4J/VmeV7mw/HsqeR47ivx6vMn2ECYzwGNy+l2YON+edeVff7vXF49
cAhe7ieo71gzdGQ3Q2rGlKm69B5ZGXmZBrJ7fq6aOe020JCdqs/RpbMz6yS9cRzJ
zrZpWTk5ujSjPstAkuxXCqaT3LzMzNScKSQ5QD/WoB+jT0s1GDOmkOnMlytGMiCJ
7EKGqEM6BsaSZD+DLojMyiGNk7KCjKn6DFgik1EsXVwQUxi8QRo7kOljemVNIkfr
x5J6OOuP05nyTYMPkAm6VAP5ATkgPgGpAmlMXWzEdydJW5/TkGRURz/+ByfoN9pz
IFskafr4hwzQGVPZi0D6Gw3SmAWfysyGUbASOfpU+CzMrGcHMq6nAf4Zk17JBvsB
92At70FOL27L04v3E86sTMaZxlcV81cGvKHK1phZqbSCU14vOKX1h2/8aKj0vwZ1
5S3Ah7p3EDQBP8DJ9A48xEQT0JJoDCIJOrf+RFOQQbiDKYQczCHqgeWEH1z9iCBD
DXm8qBg+VbxNRt6A+76+MRMvYWxx/ox60ovZhSFjpvZ6zPVoZmGCFO/XGFcasiBt
gYcPtahEXAMKQQCV+QM8kDKAlIY7zDmaccQEnQbl25Kg+UCbEyOZcy+qhgA0BXR9
Mgg6b8T7FILmBZU3h6DzQPkuJ2jekMSxiyh/G2pGW6ZdZMBpNWMOlWhZmelYjYom
SJOaAaS0moHirwlLetmbNFCaDaKSXuyzJQqt6bzAjT7vg3gR0vkbkTpBFPS2lyea
+ocw6go6v8acD4HHtxKt6XyZlD6nePC0zyfiYbeM5NLXp3lGXVfSFpjOtVCmX5ya
Aap52q/N5dUDm+Hf9WZGYDIhDs4UGVMY+4GEIOBURVtA4LgYEtKxXbt2Q3W5KaZJ
xBgTGqHWdITTRYxGHaXpGBYaFgUngE6h6qiOHUhDTFjHjuGRMCJU01EdSkVowkNQ
CphO3Sk0qmMkGso1kZ1CQtRRUSFh4eqQyA6kBv4PUYdFhUUYchOzfnCA0W41gVHr
k8Z6ULFJoz7zVwGawUG7Jc+U4wfP28M4NTxC4f3OJnMOAC/Dfn0VHpkw3ynwmM97
bhFMWwSv/wlLexse+9DiCPB3htdn+KzPs2s3400aLXnbz/yYczSQtmfSyJnRgbVu
hgIOgKYzMxaoKC7pwRtNDq8y5+heJtMe6HoKc454mc+U1ZCqBZ0nmhCKmHg0IfyT
4R1NCG/zHI72DFRyh3/MwZ59qi60UmVGF8fsU9OwDajO2qc2WbFPbbJinwqwap8K
eAH2qUCb9qkAC57ljOIYaMU+FYDtU9g+he1T2LqB7VO4B1+MfSoA26dqpX0q0Iaa
EWDFPuWgmtGD3ohnwz7FszEJOfuUVlC+fQoIuWcLpJx9Sivj7FNaAWefynbAPvU7
wdmnJjOqSx9qswRpUhs2SJJM9qZrKvt8IlH4VhpiSg/qcfapgtacfQq0wfap2mKf
WgH/vgl4H6XR1p7yLT2hak0UsvSEqSM0ncI6RnWCY34ETN2JMuyER4WgiCiNuiNt
6QkNCw1Blp7QTlEREeooNHiHdgoPDVFHRYR2ClVHhIezlp4ITWQUbZKqubxZnxre
rKAVSs78lcCBUgjfIM6a1Aiet4BxreDRBg67ap4VqivsvX7wGAXjx8PhcRLvuRlw
WC6E10thacusWqHkDJ9yZvgXMsM0OzXU59lXGvHsKy149pVWPPtKG559Rc2zr3Tl
2Vf68ewro5j06Ho8M3WgMifx7CszmPzQsF/Is68s5dlXljlohVJAjlEZ5SBlWzM7
1fZmqeSggbfj/q3MTnxJSIbHZuqXY7mBLRn+3cxs0CV4Rzur23HbWaSqju247e1u
x+1gcztuO4stoQo723HbVX47bjsXbsdtx9uO295ONSx3tpatBso74eV+laqJ1Mm9
uB0qzXFctXFse4Zxc+bXGfBWXLtbcQF2dWBXR/mujiCrro6gF+DqUNt0dQTxShIw
mhuyQaRYcXUEYVcHdnVgVwc2lGNXB+7BF+PqCMKujlrp6lDbUDMGWHF1OKhmDKES
actMx5RqQVzjXB0izl1RIrhW/lZcnqujRMbbiivnXB3LeK6OVQ64OhrxtuJu4Lk6
kniujt95ro4Cj/JdHaSMc3Vs4Lk6StrwtuL6YVdHbXF1oG15Ky1MwMhwIKR24CbQ
Zy/S32GTwVYmBlsRNcHpwZ8kVlbQ6aFk/kpBAzhIe/NAG5vDQbo1jGsLj0A4AIfx
nB49YD+mwEMH47PgQDmdZ/SZAwe9JfB6OSytyKrTQ8nwqWQGfzQ5NOBNEt5MvJQZ
8Fnrfmuedb8tz7ofyLPuh/Gs+z141v0UnnVfx7PuZ/Gs+9N51v05POv+Ep51fznP
ul9UrtOjvg1Y7GTIel8Rt0ZVWfg6antrVHaLbQMK82irWCXdpfRWEUzbTAYaeNBp
af+HAKTznl0HRvCm1+GwkfJZyyxPPssSc0+7XsvaJth4Ec9ekQ5L10BFQcazfHgz
vyIqs3DpsWT+K6IyK9YNPsnLuf8P05vDlt/QFMP+jqgPZWYwp3CtrWslkElpRyXK
YzvYAXufzmHfhXGv/7Rou7Zln99/err9mJZtISocctJ0zeYwk+JnJ5QuT6s8DNXa
ulaC3SLaN0BQUlgfSv87oDtTJ6W96alvo+/PzwLg5jcfvSK20l7ALB/HZzn7+djO
qLyf9IPtU6AEjsDz26N3KYQkQTmpHMtX4VS+KPVOrXkdCIfLIpwqy/F83ZzK181K
HQQOlyVwqizH81U6la/Sog5EHZAlog7IElEHZElQB2RJUAdkSVBrZcmvYCqlS1iQ
9vPJ7Z80S06LRdkkCbla0+0fwrhTEF2LLcuxrXLDeI5lWsOdZNK/51PaGbDJyQIm
19eYsJAJd1J6toBnzilDfkw1d5gyZVWrizeWrRl1qCgWcbVfOM5ONb205iHQurKa
HCflVxOUV013u9qcTDrMopoaRi9H1EZrqzcJF1ST48SB3rSlmLHV3Aks1dzt6Ndo
tzXR0tW0I7TsM7yQsKkpOl1NHicuEFoPu725W+Rcb7LVrHG96fn3qGa9MpkPpGhv
LF1N8ALfTZYTF1Szvkt7s8YOQQ3qejUbmVQcdhjyNW1mRdqIgjJt1QeWm60UlMfI
9E7zxjCyoAV1P1E0T7LN/UdVjuhdyQL3PSrafNRUBcDvYB7D4mVqq66Yp/awBlTL
43dQ9dSKcVXwzU5eYLLZZhfHFGjCjhmf1NItJAPbRH+4/yH/UXVG5K06I0ct5K16
KEMtFFKBFgqphhaylAR282o7xmDla6aiIqq61ouW/+GO5GuE3FuF5AuFtHxZaz3L
RUPNa70dTOsJeMuCqmo9ATBKl6h+Ukz1WCX9QPWpYpDHbukJ1TuKrvA9DiGY1gtw
QvYIsw/sq4RCTQNiWSnjv7kmfR4EU/XYBfsWPbkJHhMpo284k6J9QX3K2Ip0Cfh8
CftkByo3S4z6IOZncwQ8k7eAcd/SP34igoO/BEwANE6GAZWgrUgPGhySfzS+fiOO
psbX7XDkQOMrCgW1dPTYWY2jhwC8J1wvKxYVKk8Lv5DNFaUrfxVelk0Q9VXy5J90
Sv7J9+AiuhA+j8L1UMyKRVyI4k/D+HQm/ALGzxVxIYr/FTmhmPAyjJ8g4kIUT8v/
PKGz8n/8OS3/R56XllqT/5mU/MMXv4CTfzSdJ+blREQEvdQziQxI6Nkbir/KTO1W
2RD8m1Us+AIwRfat+Ir8jORt2QPxfvk2yV6ZUrJB/qak7g1dc0rprltaar3rFFR/
CM2GLiHt2bQcrVR2R6uq77T77jcU/1atUTZUubkdUOUrg1St3TapRsDW0AjpThM5
0WkaoSjg37BKN+DwgcI1MJ/77lyI4g/AeDc3OsyH8Q15IYrfBMPWTIj4COKFKJ7u
tMUKZzttEzPfHLAx37hTnSY16zRkyhgamqI3ZuiCKG2fMH1LxE0zEoqZqphs6Jxt
d58SZLh3l5d4BCuWuY+Rr/VwUxSqZsrnefwph2lE8xhvquPdR4pkoKa+cyKm+2Sm
DlNRHSYxGyCRj5r+3NZyXFRSrxi9MBIy/fNyJfoHOPB6qcAc8R/uX0NlYCulCHir
loqfu38mVkPWBALnlQGBoOqVgRBT/7wNIpl6S5jQHsksPLwVbVPwN2hT9jdbxbhN
XdamEt5RE9oUjc035Hs9zsGx2U3xD4/dcGxurZjisUpR98ZmMdMbctPYPJkdm4Hl
2Bxnc2yufvVHDuX+pOyscqNyq/iebJdyhnKp+EfZV8oiZc019QQULGO4kVNqJMFa
L6nKriYs3VsnXolv73/6Q23x0Ca3d9z7Uqui2opOVgo2bNhCnbEha0IUwh6cDHuC
oAx8Il5LyoHcCleBJslZCx4DeqO4mGGKvzsMMNf2dxmVMgebTLteKwLWf23Mciq2
/DVttmCFiX1gtQImstgsxeYCG4gVLfbcdKB6sXEBWkZNkbqJ2ddpD1ERATbfZGdb
gB9LzypT3beKm0MBjnFfKhZDAR7oXtMFmFblygrwxTL+WcstdpwA2xqPFZRqXnkB
FrlagAXVLMAijp1SXnuVWh6sVJgL8DaTAN8DrhfgRtoCatdvITGb8s21656RmjaB
TDWkk4PH6Y062A/slDIHkBL72TkyOaMkbDo03BUUFIBz586BUaNGUdcovHnzptmQ
WBvS1EXC/YMJEyZn6HYBO8XeAVohN6GG29EUMGHCZJ3uAE+RudeutA7OzjgNToPT
OJ6Gm1sFvLkVtxROg9NU5C0S4rcIp8FpKvkWifA6DxOmCq7z2LdIjN8iTJgq+RZJ
8FuECVMl3yIpfoswYaoQ3dYWaOea9rNwQGubTb9LQFv0t1CbOtjf1eGT3OyuDJhv
XUHXybJoGDUsPzWjHQy1zQGYfOnOkH8lXg7xypdeFgv2JneeecyNVOdHBF5K6DMo
/PWFC30/GB6vT3t3cPCuZov2TlsQI/KZ1uDulAbrWjVbLrrS5uXkrf0b7Uq52PXh
pKXP3v7zaJ9LN1QzlnhOPbxkWccvlze8Oevu7X+m/Xy57Y0zX84RZ/51ePbrtwTd
t/ab2X1u36Mzl5zN/+2BUPH2+bTi4dPHNBK8Eb++/1dpPzZcNSLu48MblsT8GO23
LmP9u9vnvZxQssiPHP/O9oFDzl2csPf2jLuLJQu+a7puimHrx6QsafG2q5sLp2m7
rD1/5VjhxcGKPV9/Nf7WxeR83Vz3xgs1E7t/ueGLQn/Ng2ftW6/46F7Ph32OfNbs
ok4bVhzdYt7ghyPmP77r/9/dj9wfxU+9bIwxDkjwupro1/fP/FM5yyf6/LlrVZKy
8YHmv/g3K2kauj8+YMmG4m+DTt05qLx2vJ4g933Pg0Wz/8//6rTFK66+36FY1mdj
5z29WqyPafgXeCg4vW5MVouvB869den7vcUT+u0pvvj97Zjgh7se7Oy/IgacH5X9
5cxmDbrdJ+7P/1d+zxVHrkdOPXplsfDLRTOunf3N486RqV93/3pwysGUMXkL0L/S
w8r/dr6bdXf//+acf2nKjA6fXzs5+PF3Ie8tPvmu4l5iG5/GPb//KaGTYcXmiXlN
/tlv5v9ODim8Feah8s1Zmtvvp8v6gOtrG977MNT9f2nrgtUzr6ae3xo6JXBQqlzz
xe0F6XdP9xqz+uvjU46PW30oZLWoT8msdg0ahs3tqzmZ1lXTe3EW6Jn43sVhOkN6
fQb0TwxlDUml5a9r24P+K59q8f4rKyxZXqPkHPTfIIW3SkzlIQaDCA3YweyqU8LS
h1HQf2L4j947aQ79h55ZwOwqFlvurhyVpwXMmpB/j20ONt4e9B9Kw0L/Nedl3YJ3
bg7919xG47PUopz79qD/0LdzaAuzNdg9ln5nIXW03DUNDZFP5bYZ5MEz8xyWPPZo
p16wR2uWUfbHvGsaEWUSlcMWMBlMcRL6j+VhOJXDVDANTOdB7dl9D8qF2qtp+WDo
P0fLwtB/tglD/2HoPwz9Z1uWMPTfi4f+21xG5+jX9OZHsxNfiUWKMQtIpTI92x3M
K6OncCEfE09QjoZLQxghWHR/SjIGAoGgOfXjhvT1YIFA0IK6tgUNyHJqHeJI6wyS
U55NNQg1g+sw8+w1Q8WQnJyqZv7fo5pbgKUaTAPyKbScImxDqFlIQLM6lItGbVFN
YKuaPE5cAA042a7u7jrMPKer6VqUtSl/j2pOLZN51UADVqSaLoQGnObS3nRtNV3Y
m9PrejVpaEAxT4FyFTRgb9EYyVRFsUemaKFkkGKuB21ewtCA3Oe2QZJi+UlptKq/
5KS8WOqtipLskR+WqlU1/XNbD1hec6Zc7nPbgXaWLX38V+a32LJDq4Q1EZkZVkEZ
Z4EC9sAgYgf1uS0hoOou4+7KreBcWPvc1sOKoQgA9nNbcXnmXrFZB4qYTK2RGJSF
3hDzuoz9kRGFHXOvZXqLr1NLS5383BYRB79Qdd+LB8t8ZKfl0aoBss6y9+Teqs6y
1rLP5TVfgD1heS3KCPCAZ7afY+2y6CdNRBbCYg544CoB9rQrwITrBJiopACjypcn
wLQM0+d8wAN0zgIeoKN6BVhGIdWgOQqh1NBzFAprLzjr5mqFVwyXjvI4LhvhOUQ6
z2OLLNozW7rWY7HMF0puWAXg3sKEohqL0VdA0HJpJKzDveWzCDUl7JM0Qs0QBu2t
ZqAqyiidDMGJIp2sLsCJbqlWed8sXCbbKJqiPCb8SDZDNFB5VXhKphPFVAJOdLMQ
rovh8yhcBsVqo4gLUfwxGD+QCT+C8TNEXIjir8L4GCY8BeN1Ii6MqQSc6BEGTvSQ
DTjRSbUNTvR9yYfiBPluyfeS8+JA+WLJfyV3xfXkRgk3VAGnhqqaCyeazsCJZtuA
Ex1G9YfcbKhCU7ppz0TN6TQMJ8p22vDaBydaF2AAPXiLSXtLRgyt6HibevLWNy+2
TTFoFAYlskm4fzBhwuQMYdAoTJhcRxg0CqfBaXAaDBqF0+A0GDQKp8FpMGgUJkx1
bZ2HQaMwYXLVW4RBozBhquxbhEGjMGGqGFUPaFQoAxrVCoZbfCxAo5R7hz2uJxwB
JsYG/tzWzythfHy8PzG4/6U1o28dLUrrdnDshV9bbPA5JH9U6PNT4yMTlys/lj87
sfWPG32K7qTNOnbsatTI0e9M/+3bN2QbYyfIhgZdGT7n+aOvZ19stS4z564xaEjS
glL/VcfPtEqf+otP+PGU248CDCsTD28s0XfNGXY04QvP/a1vLda0+ORMyYMut0qf
avKbnm88Ufek+3D3T86JDr0iODLowLD58UWfjv6u67XEJ1dCxu/cernXg+tPui5M
evySl/6twkX/WXPZffWzDSHbRSsGfOO9pz2hPrkzoMGxuLWDG02Mn/PZLP/bfnc6
b4wJSy9tdunXBdcLb/WaP3j0N0em512N3jH82oHC12Y88sveE5ky/fJq8vQr9U6K
v2q6anD8ytHHk2aFRP8ERrxREt9dL4uZe/fCFUNbcHmp56qDaR80lQ95/8mer27+
cv/rHMVGrwMDFrWJjZjwMGWU4uHTsWkeBW4hkVFFgj0nEy8nTz4k3/77vdd/8f0i
IPJQSfT8E+Nebf7l0raxI+KJbWdejSxcdTOy/dykU1FNW/76B3lTXxSwam+3U+96
+a94Cbh92HTZJxF+q5en9HzQ4azmO83q1X3T9yUf3/LjwcSgBg2fzNJpnky6v73o
xKJR90YaNLe23lseM3zagYfh09Z8ekN3b1Dso63711wflf3lrpme3Sa+PvkDt/H+
T8c96HiJHHabWJn4qe6NncVttjy9mV782cDflIdPKD2WtARq9V85fKwoCfMlRo+4
yE6VgIlyHEbKCaruzy542dqBiSrlYKJ2Kr1VEqbuk4GG+YSZ3ng4goKJ4p41h4ka
Dl/dfNPeLnu/r8veG6o1r5bELkwUeoqFiWrFy82X33RmMFGtbDQ+S77l3LcHE9WQ
4sY6TFS4ljkpsLxWAin1bbuByqMIrACzmBzW+vz8GTg8Vtvgcrzo1udztWwLUcG1
+aZrJfN1fBbFz0owG8xxEiZKyXyqnErlMBfMA/N5sExKe9I7Vf0Dwiwb9zn9o6f2
4J2U5X+Tb7PdgYP8YJgoDBNlmRrDRDkmSxgmCsNEuUqWMEzUi4eJKgLmOgfQfj65
/ZNmyWmxKJskBpnTOkzUtViLZwsEwPHvB8qDs+A4cQGizgpTpqxq5V8QMOaPI0Wx
6LODj4Xj7FTTS2seAq0rq8lxUn41QXnVnGVXm6sCGCiHq+lSDJaVwFLNpXFsfoil
q2lPaIdqLUPCCZWznGryOHGB0M6225tVgI/0Ynpzzt+jmnPLZF7FMFBOVNOFMFDz
XNqbNXYIml/Xq0nDQEl446irYKCGisZI/uf+l2qGaKHkvPs5FW0+wjBQHCjDUNEf
7j0UqIW8VS0V56jvOh/Kai8ISVE1gjLIQLT8D3ckXyPk3iokXyik5cta61kuGmpe
661gWk/AWxZUHaRFsvRDFeG22yNfel71L8Vij6XSu6qjCqMHD9IiwClIixqLi3CW
+RL5K2D9E3sDpUt4mn1ij3LrZjDqg3qPfZkMyBsbnNk3sOaAuSxkwFx21REwl5XV
Cubyq5CUjxP/5iYXxcnjxEfdWolelXcQ73SrOJjLr3D5/Bt8HoWkHIBxYi5E8XLI
6FEmjIPxcWIuRPGtYPxOJnwVxncQc+FOt4qDuRQyiCDPbYC5ZFHS7GYG5uLGeMZo
HBf3moMJ8orsQ/Ej+W7JLNl58ffyxZKVsrvigxSQS10bsMoDchlB9YfIbMASMd2G
MVxqHoZLau3DcFGCDPfu8v96aBXL3MfIj3k0UxSqZsrf9xDBp0jRPGZrhuPdR4pk
oKa+bg2Z7mtl6rDRLKgbb1xEK6TeYxOCgoOsv2L0SkjI9M/Llegf4MDrhfrnL/m/
PR7C/mmmOOBxFvZPuGKTx4E62D/eTP/4mvonje0fYNk/cTb7p/qHwLqA2YO2MbRk
QnuEcZAcb1Nvpk29a0ibymGbNlF8pxS7bxV3VexU/qRcKm6rOKp8rKzpaL7e1KhA
/04dh+YLQEfC0vcS9c7ssb4X9drJK6OeXJk9Vaui2opOVmr2gRffviWEq5DJFJrv
77z0ANBovmXJGpqvN+A+EyuL5muPLH99EAylfn1QaOcRdkis9K8PWuzkYXPhbRkz
21bGSgUbx6L5SqUHheyw34eoOjjqOeJt0u+UkVCAz0h3Kr3cl4r3SY8qO7jXdAFu
SE19ZQVYUEaALfd/cQJcakN0FJQaWXkBbuhqARZUswCX9/OZpXbw1KXScAkrwC2q
QIAxEh1GOrNJuH8wYcLkDGEkOkyYXEcYiQ6nwWlwGoxEh9PgNBiJDqfBaTASHSZM
dW2dh5HoMGFy1VuEkegwYarsW4SR6DBhqhhVDxKdhkGi84XhiKZ8JLrU/wg+mJ0S
8PPY4JCJsYGXEvqMm3+u+97EJgcXnj1f8N7r7Y/NWfGStktc8OQGdx+1nbYgu++b
P7fVrxk0uu+29gP3vfHs7dynM24E9LkVoXpW6Bl9scfxWz9/7r+qZcS2Mesn7zvx
Sdjua9rmz9vv/uCzxct++0fnRsveu1C6acvw6GcLBMVHj+sbjGy0oGTGd2Peun88
j9gXu2Hl+pHHDMei/Xc1Kx0wOHTlmoL5fmSzd7bXbza+2aB2+UWdP335i3F5wVcS
t0VcfdR/XrvPNvUq7vnq2tuf3Gu152XFnj6jm976V/18v88TGi/U3F9UeFLSelev
3+699taQszM9L7mFPhk2biVxevGtVW7v//KZ6snp1v/9KG/+Zd/VD2cEZv8ZNWj6
SLfZp0b6rji5eFJI1kLi6IZvT/q+kg3uxV1TbAyft+4L47Z9TwJL1rUWXb+bcnuE
4nzTVz9udHr9+x2KPfukRucufzrtYcq1Zrcfr4k5/e9pxl1NUn5ctytm+DR4uW5M
vz0fR95+9t03Vw7dJrKF3rEX7vTzDdhVr9+FvOKxgRkPv/B58K8ArfGCUP12/o/r
hvXT93o8J+tG8qD2hwoVPiv3HnnccMT8oxezHvcO3HVnwIXAzU1P9FjQP3/y6v87
+XhchyVpe070mxkhT8q8fiQ+7qu8EYFXmrw2+szFBx0ijnVrkNdC1fKlVXcm9l3x
ZbsOPcdsMGiv/7Q4/fp7yn+1PZDQ06sdcfWjhJRTysw3h7XIutT2+ZZOr+9cTyy8
7rOGD0UnhTKGPrihf4I3oVcPTSUA6TiqxRuveDnZAaQDHCDdIIW3SkrlIQaDCA3Y
wWynU8LSsylAOjH8R2+aNAekQ88sYDbZii23VY7K0wJmMci/xzYHG28PkA41JQtI
14aXtR/v3ByQro2Nxjd9rV3OfXuAdD7waASsA9Kx9DsL9KLlrmnAAiOV20Y4jK6x
yOFd389/bBO4T2uWUfbHvGsapyOPymETWAvedhKQjuUhl8phHVgPW40DgLP7HpQL
AFfT8sGAdI6WhQHpbBMGpMOAdBiQzrYsYUC6Fw9It7GMztGv6c2PZie+Eos0YxYm
yTq2F/sMF/KR2gTlaLg0sE4QPPwpyRgIBII24DmsJX09WCAQ+FHXtgDrWE6tA+9o
ncEXWm1TDULNUAVIblaaoWL4Qk5Vc83fo5qbgKUavH0bIoWWU4RtCLV2vbbsUFIu
TpRFNYGtavI4cQFg3Vq7unsVILk5Wk3XYn+9/feo5roymVcxYJ0T1XQhYN16l/am
a6vpwt7cUNerSQPWSXkKlKsA63qLxkimKoo9MkULJYMUcz1o8xIGrOO+sw2SaBQn
pdGq/rB9iqXeqihJV8VhqVpV07+z9YHltWHK5b6zHWhn2TJ+T5gghnhPq4Q1EZkZ
VkEZL4EC9sAgYgf1nS0hoOou4+7Ky8DPWf/O1seKoQgA9jtbcXnmXrFZB4qYTK2R
2IqZ1/L3ROz9/oi19Ja/P1JqxdwL7Hxni4jDB6m6D8WDZQnS0/Jo1QDZROl7cm9V
Z9lQ6efymi/AjWB5fmUEeMAzO6ttxi6rpKGiLESYj3TgKgFuZFeACdcJMFFJAXbl
D+hUrwDLKPgTNEch6BN6jkJh7YUM3Vit0H/h0lEex2UjPIdI53lskUV7ZkvXeiyW
+cJJNKwCmGRhQlGNxZArIGi5NBLWMcmMLIRSCfskDaE0hIEkqylQl70ZqMvMOgJ1
uala5X2LUC3/h+iS23FhsjxTtM/tmnC8fKBoXSWgLrcIAbgEn0ehGg6s/xBxIYo/
DuP3MWEyjM8UcSGKvwbj1zHheBg/UMSF6yoBdbn7OS3vh2xAXeZR0qw0g3RD+Sf0
6hHUuzcNdhlESThhWvJwQHwvBkFxruRD8VT5bkmx5Lx4kHyx5LDkrrgrhXjJjlbA
qdGq9iJeZlO9pzAbrdA7xe2bwLiXNQ/3Mrf24V7WBXw5H2oSokN7y0aM2ed4mzZi
2rTRC29TjBiFEYlsEu4fTJgwOUMYMQoTJtcRRozCaXAanAYjRuE0OA1GjMJpcBqM
GIUJU11b52HEKEyYXPUWYcQoTJgq+xZhxChMmCpG1YMYFcogRrWC4RYfPmKU9LJY
uXfY43rCEWBibODPbf28EsbHx/sTg/tfWjP61tGitG4Hx174tcUGn0PyR4U+PzU+
MnG58mP5sxNb/7jRp+hO2qxjx65GjRz9zvTfvn1DtjF2gmxo0JXhc54/+nr2xVbr
MnPuGoOGJC0o9V91/Eyr9Km/+IQfT7n9KMCwMvHwxhJ915xhRxO+8Nzf+tZiTYtP
zpQ86HKr9Kkmv+n5xhN1T7oPd//knOjQK4Ijgw4Mmx9f9Ono77peS3xyJWT8zq2X
ez24/qTrwqTHL3np3ypc9J81l91XP9sQsl20YsA33nvaE+qTOwMaHItbO7jRxPg5
n83yv+13p/PGmLD00maXfl1wvfBWr/mDR39zZHre1egdw68dKHxtxiO/7D2RKdMv
ryZPv1LvpPirpqsGx68cfTxpVkj0T2DEGyXx3fWymLl3L1wxtAWXl3quOpj2QVP5
kPef7Pnq5i/3v85RbPQ6MGBRm9iICQ9TRikePh2b5lHgFhIZVSTYczLxcvLkQ/Lt
v997/RffLwIiD5VEzz8x7tXmXy5tGzsinth25tXIwlU3I9vPTToV1bTlr3+QN/VF
Aav2djv1rpf/ipeA24dNl30S4bd6eUrPBx3Oar7TrF7dN31f8vEtPx5MDGrQ8Mks
nebJpPvbi04sGnVvpEFza+u95THDpx14GD5tzac3dPcGxT7aun/N9VHZX+6a6dlt
4uuTP3Ab7/903IOOl8hht4mViZ/q3thZ3GbL05vpxZ8N/E15+ITSY0lLoFb/lUMD
RkUWCBgRQ1+uJeVkjdelGUm9YUwWGcqARvGJv4nKnsw7DirlBFX3Rxi8bG2BRqHH
6F2JbJbcm9lem0ltNUR5mr4r0Z7d+vaEs4SB2v8YPzlbl6PP1BmMZFyqUQeyqM2K
fVINQaEhQZqQ0AhgoHac8tL1joOpqNINVOLELKNudFbWBLMbMq4ruUh3s4x0Odwd
OZ3cmJWWlcHFUgFztZDCkGIqHXvl8LOup0+d6mqtj7jhLVIrLNC6oNcJ7f8DAAD/
/wMA41ymDA==</Template></GraphPadPrismFile>
