# Supplementary material for: IgM and IgD B cell receptors differentially respond to endogenous antigens and control B cell fate
Source: eLife. 2018 Mar 9;7:e35074. doi: 10.7554/eLife.35074 (PMC5897097; doi:10.7554/eLife.35074)
Supplement: Figure 2—source data 1. — Numerical data corresponding to ERK phosphorylation in Figure 2A–B. Numerical data corresponding to activation marker upregulation in Figure 2E–H. Numerical data corresponding to basal calcium in Figure 2I. Numerical data corresponding to S6 phosphorylation in Figure 2—figure supplement 1A. [file elife-35074-fig2-data1.zip › Numerical data corresponding to Figure 2I]

<?xml version="1.0" encoding="UTF-8"?><GraphPadPrismFile PrismXMLVersion="5.00">
<Created>
<OriginalVersion CreatedByProgram="GraphPad Prism" CreatedByVersion="7.0b.154" Login="mnoviski" DateTime="2016-11-17T17:03:46-08:00"></OriginalVersion>
<MostRecentVersion CreatedByProgram="GraphPad Prism" CreatedByVersion="7.0b.154" Login="mnoviski" DateTime="2017-09-18T17:31:21-07:00" MinVersion="7.0.0.0"></MostRecentVersion>
</Created>
<InfoSequence>
<Ref ID="Info0" Selected="1"></Ref>
</InfoSequence>
<Info ID="Info0">
<Title>Project info 1</Title>
<Notes>
</Notes>
<Constant><Name>Experiment Date</Name><Value>2016-11-18</Value></Constant>
<Constant><Name>Experiment ID</Name><Value></Value></Constant>
<Constant><Name>Notebook ID</Name><Value></Value></Constant>
<Constant><Name>Project</Name><Value></Value></Constant>
<Constant><Name>Experimenter</Name><Value></Value></Constant>
<Constant><Name>Protocol</Name><Value></Value></Constant>
</Info>

<TableSequence>

<Ref ID="Table0" Selected="1"></Ref>
</TableSequence>
<Table ID="Table0" XFormat="none" TableType="OneWay" EVFormat="AsteriskAfterNumber">
<Title>Mature</Title>
<RowTitlesColumn Width="1">
<Subcolumn></Subcolumn>
</RowTitlesColumn>
<YColumn Width="81" Decimals="9" Subcolumns="1">
<Title><TextAlign align="Center">IgM-/-</TextAlign></Title>
<Subcolumn>
<d>0.974385781</d>
<d>0.954545455</d>
<d>0.906943105</d>
<d>0.940409683</d>
<d>1.005914468</d>
<d>0.964214712</d>
</Subcolumn>
</YColumn>
<YColumn Width="81" Decimals="9" Subcolumns="1">
<Title><TextAlign align="Center">IgD-/-</TextAlign></Title>
<Subcolumn>
<d>1.020909566</d>
<d>0.984189723</d>
<d>1.003375121</d>
<d>1.038175047</d>
<d>1.009099181</d>
<d>1.010603048</d>
</Subcolumn>
</YColumn>
</Table>

<!--Analyses, graphs and layouts as compressed binary. Don&apos;t edit this part of the file.-->

<Template dt:dt="bin.base64" xmlns:dt="urn:schemas-microsoft-com:datatypes">eNrsPQl4FEW61T33JBmOAAkCaxMNhiOTyeSGkExI4IEbMIQAwn5uGGYaGJnMxElD
uJSAiCgieLynImJQQNyFFWF1Ea94LvpU9qksPjz3e64iiuCiuK5KXlV19TGTmWEm
CWwS64ea6q7+66///+uv+uvqTlX5hAn/UV2WyzQlAgA2MZsYFgY3uJrdBi6HKc+w
IAikewaGzTCwGhiaqq4AYDxJnQ+DDoZvmeCcrRCknFIAqpgCBQoUKFCgQIECBQoU
KFCgQIECBQoUKFCgQIECBQoUKFCgQIECBQoUKFDoCaAB4+BvtQaASq0SD4RpI0ko
AG3vFUDH7Q4BBhh6GfF9naZZZwd6fLeBrdP8rFsOjL20BFsnnsPTgg2DY2NvC/hm
0JDHxON7J8x+oxsVBSbi+4mg8471WeC/YBj0TXHpkjovt5gPNHj8vrFp2VZbGsf7
XH63xzd/bNr0mgmZhWmlJebioRVXldfMqhrP1Xs9DQJXNX1c5aRyLi0zK6usvt7L
Z2VV1FRwVZWTptVwkEZW1vgpaVzaAkGoH52V1djYaHUiLKvLX4cQG7KqAv56PiAs
rYTEMmEGq1twp8FiROpB7MBUt8cllJhNxQv5pSWQBCFWH/D4BGuVcz4/wR+ocwpW
MRIg51XoER8ozkI5YEZCIDwFweNayAtWV4B3Cn45j6m4QYCP56vQr/XPFXGLs8iz
85D0CHxdWSDgXKoQdaJbdKUwZWq/YCaFzdpse2GtPbuwNr+gNrdAzWF0HhsEp8BP
8Drnq2miQubzgRJbcZZ0iVnOkhWZJQkip51PiKrJE/0BzzK/T3B6q/mGnlI3EcRC
OSHT3pICe3EWvuhKNXFVwMNDhgXYyHpOPYQRSq3B7GANdpWqmOZyeqGaek41hAgk
N4TsLtgOZkAf5HH1sP4ojFBduzeSGO5xTSGCYF2tSTQsmlsjllPvhKOyWo9vnr9W
0lm4uqiaXFVVUYVwy/1ufoqzjldUJesnnlqLtdrirDd1xalr7rxSqDiq5AU84FKP
p+Kuq4iVpaotVXWp61DmtCbg9DV4sXubhnnBrHdr5ccgUperiRqPf76zm6s+ggwq
fnzOTG8XUHfU3rXMfe2iBoF3o8Rq3iV0x7pon4AhVKNoOfojcUiQn2PNz8u15dkL
cnJzCvLUPknCySuMgqOqvi5rIdDUe7iJhErY1kZwlWVm51qzC+xFBTn5OfbCbHvY
6haRcmw2W05OXn4R/CkKh1ZQUGAttBfY7Pk5+QXZhRFMpygaUhezHajESXDwAxXb
rXv4+ATrDt2+wv90n7NH9vsxSUg7/rhtpEf1/LGJSLv+DlhPfb2753b/kYTrYrOs
CCWVVU2aIe4MtVnusdmsdlusCzzC0no+yoJRiNJqQisr+mJKRF4jsRorp5EZlcaD
oZxKjBZn4W21ErO+CX1yhAUGvB8qQlnA4/RG3Q8NBvVXTEQ64hdI4qWzSbWrqXdc
D7TiPmvrDfgqcTAAdwOjsv/aKt4xQXds0J0m6E6itx5fHW8F4D/BuwaFXvu5pUCB
AgUKFCj8uwE55vuBdPbqVbCYFUcCFChcXGAdRU3i4NiER5Ezea9rwRUNnMAJfIPA
+edxk53CogAPzIAL80E/acAK6EAUq2Q06A2jPqAVN/IfiXYOgMEgfAPvQ8IYeaKA
oBiMgr9m1dThfDAWXIKnFmYVbZOqnprxmUyWBDNoW5NqMIXUXujzEzJ/UmfGEvm0
QPz4ox5PtACWClErxRqQyhePmvYLsiIH1lyNc+4irzPABfiGRV6hQZVPBqOiFRbn
w9TCI7KxImpiRdTGiqiLFVEfK6IhVkRjrIimtogTQAXknIUPP0+ivSMFCj1pzKmJ
0Z3EArWwL6zFXX0s2KdWdtVY6hRrifuqJfekX17Z3vAupnKfPMrfCfqpXLyRBPT0
EbAopHM+Bwn0hXEVt9jpXcRzGeJwbHiHjaDJ9+cS42urS5Ho51pBX6VoJqRogQug
M06g04p++cc1pYceSnCIRTOqotmQoqu5husWOQO8G3RS0Z+m77ccFP6PSM2qitaE
FF3hmTePD/A+F8/N5YVGnvdxdbzT19Duok//bsru4ZN/T4rWqIrWhhRd6W/kA5zL
75vncWMGvJ46jwDaX/QNT79hK/nsDlK0VlW0LqTo6fX1nVt07xWDuM3vPEmK1qmK
1ocUPYGYWacV/cKrX08e+xvJzPSqog2RGtcEYmYdLRpMXNPnhOF1IrWh76N4mKye
IiGQilb3yxLEloONO4cm7hyUK8oV5YpyRbmiXFGuKFeUK8rVL4WrIodR3hNBk4aI
OyDq9fNwhDptJtGNdkASgI1oP5EEM9HKVBq6Ragic+WpYaoXLVllkDbJbTPITROt
KFTD34fhBD9cmtSMGdD2yyDIXG4HlarGLgUz4UJaJEIzd32YTkECqZH3wpaXqnoi
yYaeOuoBSJKfSrtsjqUKtviUIXtXoU97NRWHLKtK7Z9X7aegB4kR+DSJqb3l1RAA
zuDtLxanigHBRpCrWq5BpJkQxYUjj/+SG3l6p7zO9KR8MhEL4RDFMEcRgyEVbo4o
BjKTSfMnZ2ZlEmGYdgljjmAZ0jNJGIlpUycwXXHxmL6F+CNlLdhIPAwT2677cY0Y
wvmcSMVHahc9rbdCcrX1OYnE5/gYMdxD+/Ue43MkyzfhfCbQCO09XBoI8SiakF5b
9Dko9VeM6FtQSFS1r1aSFs3ngNh8zkq1z9FKXmWlKj/u2TQhJaF4HskR6lUk3IEk
yF7FzkjJUnYA5kwK3QtExX0Ce0KG4DbpHBOl9E0MaIPfH/6sAYOvRNflCF/bG+dd
DsM6dh2+NsCfdUw/jHMYhkLtcZy+AwZOd6ANzYMwvKf7C8bZDcMufYt8vcAgXiOc
DKOIsx+GfxoPydctpkNtaL6A+DG/h3HQXl7LgKpJEs+bUhSeeycqPFfq+115BjQz
wf3/wPNUO4jw/Hz3Hc3/Sy6vD3gG3h5g8FEhL8+V+Zzepct4d7nfu6jOx41b3GAl
l2XTffVOT4B3S1610SMs4CRP6/IHArwLfcSB46SNIPmiYVFdnTOwlOOmeeb7PPM8
LqdP8C7l3GRzUOAyqrhizma15Q0v5birfHwm5w9wQqM/U3B6vLBEQqhULC6TFAYf
cMIozj1vor+Rm+uZz3mgx1/Ay3RdMAM3mXf6uMe5aeMno2GAi8gSIX0cx0XaseS4
orx09Z4e/gYbZIvj5P1VLoMXnNLNcHEbjBP8MFddPUyCQgQ8TpgXEpswiquY4IM/
89wdVNgRWoPdvAaVMbFGNSY+wMQzK1kg968W8msEAyC9gWSWMhRcASZClzYVtvi5
IB3cDIaA7SAFP3saXAKOQGd6EgYdcwm4lBkIChmR2lRmEPAySWApYwKrmT7gLiYd
zny0kKH+Kl4shE8LGV4gOQYA5QjjQJKux5wAyIs4PJlIhhhG4tr7kPu5MKSTgffN
MAyBIQGG7TCk4Akl4hrgQ5qozCMwoMEAGjScJNfI4+gYEQfRvZQR+UCLP4Xkuh+W
EIBBQJTHy4i0Ee9LGZEXVN5qRqSB6N7FiLwhi5MmUNoIwwwN0YsRxD3MsGKklomh
HTdKnwM4eZgBtOIwA6XbGG5SNKeBcJo1LRgfqaHFCCZKdBwmkc6VaCjCivQFPHRp
ikoTzQR6s7smSdcHyDUaEszRiEOC1QDNtzbha1T1n/RpnhiN5pWYH5EHxHNLssIz
GA7k6yZ4/e8bZoCL7Pa7c3l9xOGovPhL1gv0DAPdE1nxgDewP7QV2UeMmMU31Mi+
QxibY83Ny4VeYmyBNb8o12YtyisogD0/xM7OySscxfnG5mfD62wxzVaQk2vHiah7
zcmxE9S83FwUFeQWoh4dXhYWZRfYrPm2QkgfZsiD/9FruTm5voYp/iMROC5Tc1zW
lTgO70Z2gfa5ET35NcM2pQHJqvnfEJh6GcyRDtMzYLpdXtwBYBzsRmfC4IU1fj1s
oxvlpR70Kq8ZbIV5t8O8O2F4Ek2XgHotXq861CStcvdWuZFkkm4gLkFPutbLSD4T
cRsagpdBYuQ67ISWBXMpdvfIXcwk1+iZFyhvEFxPeOuLF61EvfbHUog0kYvYSnhI
Ia6JJS5ip2rLJPxyVd/IGyLSl6mliaxFtTjVExTSka4F6SEZ2BBFXS/DHxJTLGKa
BrCsHTAMA0thQCIxeDeUWwPEY/dbwW9VPhjlWWuUNphCDub3bnJIukbPcjB8WSot
YEjpWtWihhtq0w5HE+qXTgZEeYUEQUdeIWn7/A4sG6tanukvp0gaTAHFEWvgdCm5
cMj3DqNB3NkT8yLdihS2vffF+j26k6XT8ofVX7PldKmkoTffQKDcJwKRQjKmkAo1
pgvLwyxHxHvHXq1YFwy2LAPU8A5srVoVr5GWkKIBUNFJBJ1Dp2P87GlKjGlvNhrs
Atx5WlrsdM1x0UXYexzBMjAxl8XEVVbsdBPiopsQRgY25rLYuMqKnW5iXHQTQ2Rg
eoAtMT3AlpgeYEtsD7AltgfYEtttbSm9aRkZHQaPOT5+ZvOSGbnVpWjQZTQA1TqW
OKlY02acosSsqtxgDuyqfWdxhNuIpcrEyxDIMlYBjcaMt6rE+zUajcaE72/Co7c2
IHO6lpR1M4nXAfGlzz14HI6urZFcfTpRAxNxGIQmB0bDbLnyGSKOW8a93NG24tgI
s/poaggvpsJJJ4jJ/jLETAWhw+Bc6x2zb+WGYEONZNSb70PwqDxklmIm4upMJDFB
ODFDOAkvJlCLGan9SmJqo47d92rjq01JTKZjYsZUmyCe2tT9MsTUtyE+HcMTpaKY
4AK3zWhiSpx0gpiGTq3NzhWzE2vT2NPFTG1KDBlApcknYtFoxYyXvvq2WU4x420n
eZWyl/KEa/oVfj5LO1//Y9IPluu16/VHk45YxOWlwbC7Pg37aZHF9yGzyncogGqN
NTScBhcehpL9DmUBAW1nLQk6MRPbAJuJshfAOUQNGaGGziSJGkqxiBpKsYgaym6H
hrIvgoZCLUE6ATsCc5tCbEcNF0p7LPAa91m+MD3Ya5Pxr5ZXTMt77TJ+bdljckFL
tGtE7WkzYteeXaPNuNDay5abdFs9qW1PSusHsrAcbwMbzvkqDNfhLimXYIxs6kuW
ExnkeFqknKOwG7q6xiN4+UzyUr/U9YhLmOI+oPh9Gy3stPRgIbyqg8GH6DraU2++
mKzeA/uFw7oxlg2wX/g9tHjUL6CY7aZWn3pRrb5Us8HwovaGJJfmccNW7eykZZrX
DGu145KgJhiiPS4O7TGAK4UTxBtgfhRvgG79Ra0So3QXTJ9N4sdh+latEqP0ZTAd
lb8cxq/B9LVaJcZ8YUnXaOK1+k/OiVZ/DM4dw1l9Mrb6wXDOo1g9+oLQpHKu3Ol1
eRbVcRnVPPorOIt5tNc3s2Z4UiaeLShjR0uEVnD8ArcCFuQa9+mGmvfqrzb+Vfez
6TZ9vfFr3d9Ngl7pvUBcvRfosr2Xu1Wsx/rW8PUIIvRe4g5eaO9lidp7Xfh6+ybp
c/NHls2J/S0JCQctixMzLZclPGT5bWL7vc5HUKTPYXeC4s2QzjdJSozSD8L0hAQx
XgzT+6tilP4QjC8jMeIjUxWjdLHebjPHW28PEa9zMILX0eB6MwTVG5oVzMombucS
LKSmjdvRY2YuhPMRKUeuPgtYrTuT9Dp0Pjux40mx3K5rTXpOlwVVxbLxOx+WvfDO
xyY3uwdAYcjaT7QX+YwhO2Xt0Wk06Ek6VR9p7wo6NYEb9UuMbxrHWB7RbzE+akyx
bNSvMb5gRDq1tWOQZLsIg6SMpk1Eh2Ygnhlg5dcBWs+1xZd2vJ8feuLlotTTpYlQ
EmUlLJy6TLirYlmGQX/IW6PBbcGoPDWFqbvhMs0t4Acgnk5UGVhv9VRPfOVBF23n
Wmp0ip/QEqJtN59BWFIaEPyJM5NKOFMM+Gr6OFnRVWtokKwChQyHYvSKJ2+PAYdw
EMGA15pmGP6SMMbyO9Myw+6EFMudprmGlxO6vgEz+IW3UAP+6ce2+Cu1IwPLbzgl
H9kINmCk9ubm7RfEgDXtN2DE0sUzYKm0aAaMniA8GIKMF90jNBSjcLEMONXRhA+S
rWNW4TNaI8Z5na6FnNPn5mYu8Ag8rActEXU14PTRycXS8SMUCQ8poqmpCbz77rtg
zpw5+B7Fx48fl62pu+D0RKD1Q4EChXjgqybpzdiTwKFRXG9uhGEuBQoUIsNJ0Fsb
vFre2gO9M8WhOBQndhzFt7Iq30o1RXEoTntakYa2IopDcTrYirR0nkeBQjvneVIr
0tFWRIFCB1uRnrYiChQ62IoMtBVRoNAu+MrR5LhRPrqhfLvn4ZAPVW/Hhzqkj+2o
wRT01AiCj0Oi+2pjBkyavdjpTYXx9hQAlhw7OfN/fMds/fLqjt7sS57ubN7zZa/K
5Q/2+y5906phq9a+ut131VRQfs0HqUUzEn5eW3JWs+S9B7999tjGrwbt+3LY/1be
Oa6577gX70h7/2jJ0aOff/Dr+jOvb8vqPa6RX7N76NZn1p67Z8aHg5MP5xc1Dhsw
asGLT/dK/uGaNZUbP3DcWPnKOUP6ybe/uKJfYWbFlPeXzEllN46/Z+qrlx0tuvej
8o0bP37Zd/hE8swnB50Y8Vl18t4ntGv2CNNXj99z7Z55R5/KGV1w21v1n5ytfvaH
5zam1fyt9NZvL3n5ldc2j0m678Op905nx9Qc/q+9I5kBf59x9y05aW/95rYDaTue
8087e+fZjdvGpux/3nwyUN4wZfHuNTPnHn5pxY/7v3uiYdXTaQPPnnq45c3/vvof
1x/S2R+sGDUz9ZTzowHJt5Zt+/MLK15gfspnjxp3DP1jrw9vOvbcVcztg4faGlPm
bpy296NP97204OwSfvRNVeYPd6x3//zVoy393zvzp/uf/fzTrQcffWvsA8tHf5+7
fPOz3+3/vnnl9/v2GVrKU1e4jn58S/OBsmJnwQN37NhbZGn97Pn1+esGLG/Z8c6Q
YwlnhicNf8y0eBj/xIvv76p3zhy55Zq/aVJ/+ufwrJ3X1Z166cofGtOeOmQbYXls
73XpgzbsmPXVin/c9afHwBHeOrjCPfqt+2dlfLYl8/Z9hQnL/vXrR+a8vv/e3Zc+
lXrfqoPMfUfSX3vjzoEHK/OfrNz5Tu3Iu03N+c9Vbp+90HpXkfsP1cMe/6a24JZ/
zZjN+9x9HYXyV6PQK2xVAf+1vEvgPL55fi47wh8UV8fnh2585EpFNsrXpFrF4+AS
eaVBjnTUyWLKr4u23PhHa9nbjA8fPB+/pJ4PeOrQtzsrnAIP/PiU+BT/4szsgky7
LTsf+PCBfxXepAqIhUv3EWSBn+v3Lwx6YFSqUklMCiLEB5QnJhFd8Lv8XiUVR+Tu
VnC5InTpilM/l7z5xhsl4apb6dUKHRrxq1cdBMbx/wAAAP//AwCfKny2</Template></GraphPadPrismFile>
