# Supplementary material for: IgM and IgD B cell receptors differentially respond to endogenous antigens and control B cell fate
Source: eLife. 2018 Mar 9;7:e35074. doi: 10.7554/eLife.35074 (PMC5897097; doi:10.7554/eLife.35074)
Supplement: Figure 3—source data 1. — Numerical data corresponding to Nur77-eGFP expression and PtC binding in B1a cells in Figure 3A and C. Numerical data corresponding to Nur77-eGFP and surface receptor levels in BaffTg+ MZ B cells in Figure 3E and Figure 3—figure supplement 1A. Numerical data corresponding to Nur77-eGFP expression in innate-like B cells in Figure 3—figure supplement 1B. Numerical data corresponding to Nur77-eGFP expression in MZ B cells in Figure 3—figure supplement 1C. [file elife-35074-fig3-data1.zip]

Archive with 11 entries (10 files):
- Numerical data corresponding to Figure 3-figure supplement 1B
- __MACOSX/
- __MACOSX/._Numerical data corresponding to Figure 3-figure supplement 1B
- Numerical data corresponding to Figure 3-figure supplement 1C
- __MACOSX/._Numerical data corresponding to Figure 3-figure supplement 1C
- Numerical data corresponding to Figure 3A
- __MACOSX/._Numerical data corresponding to Figure 3A
- Numerical data corresponding to Figure 3C
- __MACOSX/._Numerical data corresponding to Figure 3C
- Numerical data corresponding to Figure 3E and Figure 3-figure supplement 1A
- __MACOSX/._Numerical data corresponding to Figure 3E and Figure 3-figure supplement 1A
