# Supplementary material for: IgM and IgD B cell receptors differentially respond to endogenous antigens and control B cell fate
Source: eLife. 2018 Mar 9;7:e35074. doi: 10.7554/eLife.35074 (PMC5897097; doi:10.7554/eLife.35074)
Supplement: Figure 3—source data 1. — Numerical data corresponding to Nur77-eGFP expression and PtC binding in B1a cells in Figure 3A and C. Numerical data corresponding to Nur77-eGFP and surface receptor levels in BaffTg+ MZ B cells in Figure 3E and Figure 3—figure supplement 1A. Numerical data corresponding to Nur77-eGFP expression in innate-like B cells in Figure 3—figure supplement 1B. Numerical data corresponding to Nur77-eGFP expression in MZ B cells in Figure 3—figure supplement 1C. [file elife-35074-fig3-data1.zip › Numerical data corresponding to Figure 3-figure supplement 1B]

<?xml version="1.0" encoding="UTF-8"?><GraphPadPrismFile PrismXMLVersion="5.00">
<Created>
<OriginalVersion CreatedByProgram="GraphPad Prism" CreatedByVersion="7.0b.154" Login="mnoviski" DateTime="2017-08-11T16:05:36-07:00"></OriginalVersion>
<MostRecentVersion CreatedByProgram="GraphPad Prism" CreatedByVersion="7.0b.154" Login="mnoviski" DateTime="2017-09-18T17:53:41-07:00" MinVersion="7.0.0.0"></MostRecentVersion>
</Created>
<InfoSequence>
<Ref ID="Info0" Selected="1"></Ref>
</InfoSequence>
<Info ID="Info0">
<Title>Project info 1</Title>
<Notes>
</Notes>
<Constant><Name>Experiment Date</Name><Value>2017-08-11</Value></Constant>
<Constant><Name>Experiment ID</Name><Value></Value></Constant>
<Constant><Name>Notebook ID</Name><Value></Value></Constant>
<Constant><Name>Project</Name><Value></Value></Constant>
<Constant><Name>Experimenter</Name><Value></Value></Constant>
<Constant><Name>Protocol</Name><Value></Value></Constant>
</Info>

<TableSequence>

<Ref ID="Table0"></Ref>
<Ref ID="Table2" Selected="1"></Ref>
</TableSequence>
<Table ID="Table0" XFormat="none" TableType="OneWay" EVFormat="AsteriskAfterNumber">
<Title>MZ</Title>
<RowTitlesColumn Width="1">
<Subcolumn></Subcolumn>
</RowTitlesColumn>
<YColumn Width="81" Decimals="0" Subcolumns="1">
<Title>MKO</Title>
<Subcolumn>
<d>1368</d>
<d>1304</d>
<d>1503</d>
<d>1499</d>
<d>1410</d>
<d>1545</d>
</Subcolumn>
</YColumn>
<YColumn Width="81" Decimals="0" Subcolumns="1">
<Title>WT</Title>
<Subcolumn>
<d>2557</d>
<d>2408</d>
<d>2772</d>
<d>2801</d>
<d>2595</d>
<d>2948</d>
</Subcolumn>
</YColumn>
</Table>
<Table ID="Table2" XFormat="none" TableType="OneWay" EVFormat="AsteriskAfterNumber">
<Title>B1a</Title>
<RowTitlesColumn Width="1">
<Subcolumn></Subcolumn>
</RowTitlesColumn>
<YColumn Width="81" Decimals="0" Subcolumns="1">
<Title>MKO</Title>
<Subcolumn>
<d>1867</d>
<d>1720</d>
<d>2059</d>
<d>2439</d>
<d>2190</d>
<d>2528</d>
</Subcolumn>
</YColumn>
<YColumn Width="81" Decimals="0" Subcolumns="1">
<Title>WT</Title>
<Subcolumn>
<d>2880</d>
<d>2605</d>
<d>3204</d>
<d>4192</d>
<d>3233</d>
<d>3799</d>
</Subcolumn>
</YColumn>
</Table>

<!--Analyses, graphs and layouts as compressed binary. Don&apos;t edit this part of the file.-->

<Template dt:dt="bin.base64" xmlns:dt="urn:schemas-microsoft-com:datatypes">eNrsPQt4VMW5c86+s8sm4RGQ13cIRQOaze7mTQNZCCjRIDEERdoSluQkrGx2080m
gC2wClJEKtGKr1pvlJfIFbH0Wnx8SvvZltpSaX3c2tbHvfVWqihaW2o/K7kzc+bs
mT3Z3ewmm5As8+ebPefMmfnn/+efxz//zPlTW3XllVfVzSviQhYAQBfXxfEwNIHl
/CPgKzDmeR5EgPzMwfAgDLwGhlDtZQAshE86GFrI9e8wCU9SotADAeXkqSBjAtQz
AwYMGDBgwGDkAseqgAEDBgwYMGDzOQMGDBgwYMCAAQMGDBgwYMCAAQMGDBgwYMAA
aMB8+FunAaBGq1wvgXGXk1AKej8rgI7bnQAcMGQa8XOrplvnBHrqqRgYM7UktU6y
72vBdycnRt5D4NNJU56UtgU+yPAbm1BRYBF+XgRSt11ghX+RMOnTisr1rV6hUwy0
e/y+ObkOmz1XEH2N/iaPr2VO7rL6K/PLcivnZlRMW7Ckqv7G2oVCm9fTHhRql82v
qa4ScvMLCua1tXnFgoIF9QuE2prqpfUCxFFQsPDaXCF3TTDYNrugYN26dTY3SmVr
9LeihO0FtQF/mxgIbqiByPJhBltTsCkXFiNhjyAHxjZ5GoNzM0wVa8UNcyEKgqwt
4PEFbbXuFvFKf6DVHbRJlyCkvBa9EgMVBSgHzEgQRMcQ9DSuFYO2xoDoDvrDeUwV
7UH4uoVKfpN/tZS2ooC86wOlJyi2zgsE3BsUpG70iO4Uokz9Z8ykkNngcJY1OB1l
DSWlDUWlNIXxaWwPuoPilV53C40TFdIiBubaKwrkW0xyQbgiC2RGwnF9MVG7eJE/
4LnZ7wu6vXVie7rIJgZbKCck2ju31FlRgG+GkySWBDwiJDgIO1n6yCEKU3QNOiJr
cLiIYmmj2wurKX3EoGIo3BEcw7AfXA/nIE9jmo1HUZga3qORTHDadYUYjA23LtHe
sbpeKqfNDbWyBo+v2d8g11k0WdQurq1dUIvSVvmbxGvdraJSVeH6SUZqiYotSbnR
gqMl1ycXFEU1YhArXLQ+lbSsYgqLkhYlLlqGYUrrA25fuxdPb0sxLZj0EV35CbA0
7CRR7/G3uEd41cfggaLH5873DoPqjju6zmu6qaM9KDahyDqxMTgSZdE/BlVY49Ry
/FeSSlBSaCspLrIXO0sLiwpLi+k5SU5TXBYnDSW+YdtCYFNP8yai5rB3G8Eiy3cU
2RylzvLSwpJCZ5nDGVXcUqJCu91eWFhcUg5/yqMlKy0ttZU5S+3OksKSUkdZjKZT
Hi/RMGs7sBKrofIDK3ZEj/DJMTYShn2F/mU+d1qO+wlxyAb+pNtIWo38ibHIhv4B
tJ62tqb0Hf5jMTfMVlkxSppXW329tDPUy9xjt9uc9kQNPMENbWIcg5Gq0urVwopv
TIlJayxSE6U0NqGyPqimVCa0ogBvq83N0IckbyEGvB8qwbyAx+2Nux8aCbQXEwmP
5JUkWTxd1K6m3rURaKV91p5N+M4yGYB7gFHZf+2RnriIJz7iSRPxJOO7A9+d7gFg
N3jNoGDoP7UMGDBgwIABgwsNaGL+PpDPXv0cdPKSJsCAwdAC7yoPScqxCYyFv7Vu
T0BsEoJCUGwPCv5mYfEKkAEElSaJdFFZVwVMB8VVMhtkwUs26MH9+wtSO8fAZBC9
b2eT8NXwGgFBBbgC/maQ0JMAzAET8aqCrmieklM3Po4pe1xUi0ONjVdJT/3+gzB9
8jjGE/60QPL7qMdrLIC5MsFQiWsgonzt2IhW5MI1V+9e3eF1B4SA2N7hDbZT+cJg
VFZCPM6HsUVPyCeaUJNoQm2iCXWJJtQnmtCQaEJjoglNvRNeCRZAyg3w5fuj2MDI
gEE6qZuaBKeTRKABjoUNeKhPJPXZzcP1Kg+KDWT6aiDPZFze3N/wGsbyQFjB349V
K04ZfcPGvgOgQzU4n4cIxiBFTOh0eztEIU9SxWamoBm4QnsnPzkXsX6+B4xRiuZU
RQeFADreBFJW9C9uEqdP/qDCJRXNUUXzqqLrhPZvdrihBgpSVPTtx5y31LxytlIq
mqeK1qiKXuBpbhYDoq9RFFaLwXWi6BNaRbevfWDlr/ke4VpDFa1VFV3jXycGhEa/
r9nThAnwelo9QdD/osuW3Hx//eG7SNFaqmidquhlbW2pLfrEkdtaDk3bTYrWUUXr
VUUHhLw2uNrw+FpmgpQUbb96zXuZu2RZ66miDbE6V5iAARYN7J+sz30glxRtGHMQ
q8n0EgmBXDQ9LsuQWA4+6RyapHMwqhhVjCpGFaOKUcWoYlQxqhhVFwtV5WQ7hAMm
MC7adsh8hzuB/RAAUrWfp1pXjMj9EK6f+yF8xH6IOcn9ED2F2xBzP0Tfx36IoY/3
bD+E7YcwYMCA7Yew/ZAU74dwg7ofsur+p6zX5VdG3w/hBnM/RP+vRdOqTufG2A/h
BnM/5A8vtRR+vvjjGPsh3KDvh2y9O8Z+CDeY+yEvnfrrR5XndsTYD+EGcz/k4fFm
07s774uxH8IN5n7Itc4Pz/4j9+MY+yHcoO6HdO3cmelrYvshjCpGFaOKUcWoYlQx
qhhVjCpG1YjaDzGGPw9B8VG/BqFt46nd/VCtIkbQ7ocZ2EnNW0jIILVyHQsjItSS
dfJ1UcSLzFV5pD8Kjxh6GRfr8J6XBDr8rAN7qL0mDvT+Egc1lztBjaqjc6TlXEcZ
iNCqXR9lQJBB7uCZuOVNoN7IvKG3rjYARoXfyhShWBmktxxllqLfZoYqVFzL/V+k
9lLQC0sMOk1SbBZVMZ/hrS8ex0oBwS5QBJSjqwi1+mOnaOhRsV3k7d1h2+PTYQcN
mAmXxAYXhw2OCDwjJhsI9+JrlgyIE02MZgFIyTInMsX8gChGpd1QPyCC+YQJvp0Q
qxiAjWRa4UnlRd9VV88rsUqK1fbTbURi8wqbVxKbV3RR5xXdBZhX9HHnFUPMeUWn
Gt74OPOKbuDzii6F84qOmlf0cdhQj9K6lMwrugHOK4YBUdyPeUU3CPNKRp9fs5/W
SIHNM70D4qv3PGMhjamTk8JyNpan5TxzGQybVX1AHSf3z0mq+UmaZ1DspVzkgAmo
4xZ9zTMgsXlmMz3PTJZnks1UfjygTVKVhHpyMwwOWYmmZhI57UQSwjPJXE6O5kh2
AFZVq6dnVNy7AFSje+QOI6RzLZLjuzjQKz06X5HF1+L0VSgvn4XvvwXDMW47vjcg
EXFjr0b3r8CwRnMaxxcjZrPfXSSn367d3gv/swi/7hROfx/Cr3sM39+O0uvvx/dd
MAiGbnx/FIbjhhP4/kN0BECrvVqN8w2Ux/RJtUxPKEOi52FEm/lImP4JFon+WfCn
Vp939WfgCBc5DUzsowmAGO/7eh5ofm6ElT+Y5WWDn8LHFzh8HNUrCvN8bu+Gm8Wm
Kr+3o9UnzO9st5HbeZFzrSAfKQjftHe0troDGwRhqafF52n2NLp9Qe8GoYkcMwkK
ebVChWC32YtnVgrCEp+YL/gDQnCdPz/o9nghZoIIvgxeITQ1C8K1Ha2rxQCa1tGx
hfZF/nXCak+L4GkXgmvEMOJGlGOx6PahhEpkOyRkQe+ohYt7xZUXz6APhOD/ZQYp
EYTw4Rx0biIQ9MA4MeiWI2ciekSIpzHo6RSFdW6JLHLCAtJU5Q8EROkfSUD8MKWn
0YPrITBTqbU8v08UpAqYGaUub4jEKrRH1G249MrXmRzTQo6K2jyJUptf4JJZsXjD
Y6+V/BpBDlTtLiErmGlwWrXBqa8U9v5FYAZoBVPADqhK3IWP5wPwKMz9PBgHfgvG
gPegmv05zJnNTcPvnNxUUMtNAa1cDtjCZYN7uFlwZZQFicqh6LESWq1EFUFqZQ5Q
js1fQuL1mBo0zUuqjA1IB7XRu1IgfS6AntGB/hlkam+FYQqQPhfYQfIh/u8i6a2Y
A6kGkILxPAzjyIz0W7IbgtK9BwNaQoyG4XNCE37HSTSNw9wCMJXQXstJ5Y5HNBB+
kXKyhZPwofz3wPtZaL6FbU9eb02OoZ7YSR0ZQdLqyWgp1SL1oI7iQzBeVk8A5wrf
H4f38SYUrG5wkrohoMCHwnldRM1BukKIE/C0vxynceF7JAowPnRVPPwCVk8knEjb
XKXvDt8Dg3SPcJ7SSDhRUxBMx+PSjNK8C9PI990ZxxV+cxTeQ+Ndiy6cenKh1QUw
gsvLxqYJN96YvKEeTmKLr1lSAaceu90xC8KNYnt9eN4JznGW2codcMaZU1zicBY5
HfZiG7zYyosdjkKnEPQLjsJip91WXl7kgL9lJc4wJojo9aErKvog7wb9G+R58svD
oVUDh0MNZdMwwBrUwqFMA4eqDJALcdgo3AXwXSGkowyGOfBdNWXVWQLvl8HwNZh3
JQxPgzNkgKTNZ3SQB3f5aiD3BjLoyd9IZZP3JjLIasj7CUD5DiyXsknYSH1kYoql
vKj/FpI6RPjKyD0aAeeQfIjWajLJ5GCOpHs0gC8j96jMrxEa0EixktrZjmd/Mvf9
+WA8A1S6VVWyXT8xA1QDM/KkrQFqWxQD1LYoBqgpUQ1QUy6AAWpqTAPUFBXNZqLh
FUYxQE1hBihmgGIGKGaAYgYoJsfhbYCawgxQaWGAmhpDPXFGMUAlqJ5g4xJwRTVA
HacMUC7KAAV4V5/GnFWcYsBxaam8lAGqjTJAZVEGqFBO3wao4zrFqBWyuMIGqG5i
jELqUrdGUpdQ/LvG7j5pDlEGKBcxQGEDXY5SD6EcZoAaqQYoZJb5hnSEUTYLYVuO
s7dRqNxWVFxEjEKOsuJCe6nDWWwrLCtx2sqwTajYXmq3lRfhH0cZQuMsJsanISkm
+uD+jX4anjTkl4cYNXAYUawBZjiwZsPnsTCMh4PmNIgjn8Jtg4OwE74rhjlnw8H3
KuqkUQ3MWwfDcoh3RVTDk4YyOMlXHTW4GylripkM8rI1RUMG9LGUNWU8ZU2ZRtki
8ilrio2ypjhJ3myySJKtKbPJRIJovYrE52COFGtKHWVNWU7oRyPEij4NT6Ojf6dR
B59qtMqS1KoyM6VTxfTDzATLRBst+3XNpsOWHKtUNzrA807AcRz+rxoWrdT4myBd
OlLWw9i8ZaGOyW0zyof/VNRkhVwgfNJNE2FekMqS4rVUXBOsKSesafr/guTE+S8f
CAbyXz56v78L80afxBsXjpFrcDyoiFnjn1SSG5fybDRIOTmCgVdh0B///ShD1z5X
BKK2A9TzESIJyX2LFtZbNBpudMV+ljBoMAY9bOdGsA//N0htHy2oL5cuYNjheSKk
/uoi+sdf8eAxrBTxfaRKDG9GUnhR6idckTxwCZfFJVVW4njNSeE1R+GBT7gsPqmy
EsdrSQqvRcUDlwZtiUuDtsSlQVvi06At8WnQlvgR25ZmhG6OqnO88/yD668vqqtE
GrHRoHAt1b+d7J7QeZQrT5UbScE0ikpJw12HucrHxgDUMm4BGg2Hv6KRnrdqNBoe
P98WXsxHQJjSbaSs75DrdiD5oXwCL8TQvS3WVD+DVAMXUw2SqmGFqhqcUKGV4Suu
3oLjY6yl41VDdDYVSlLAJn9xsKlaRITVYK1LUWNjNGrXLlfvoSSWTSQWmyAWmxQl
0dkENJux+q/Mpjau7n5Em5w0lbXFgNnsU5ogGWnqLg429b2QL8PwX5XRG22q+2Y8
NmVKUsCmIaXSTC2bKZSmMd3ZnBCyqBSo3PAH1UhbQdfp2ECV0UsJnBb+kBFbuQgI
oan4/S3aPxl/Z1mSuU8LTIctl2dK5qVJVqhggK2ExD9CYpWPHwFlb1WHT8DgwzSy
66AYEJCpb33E2ZfEFGwujgVecEk1ZAJb9HvNJ42zrQf0J8wHjTnWXfoj5p8YbVY0
kyVfQ/YhqKG8UFd49OWIAUs+vdNzPna+mwtXumdl3eeyQE7im3VMsOVAnDzHNUGk
Gg3m3ai8NfWaRwCYGcb5EPgXMc9GMxQBIHtZ1cUzK6GgixCgNo4mrosRp6MKNpEO
YyKhr/Q0wTJFqvtwkFsFCnkue7gqHOG7/jRgFQUxGvA206OmU+bZ1sdNPzf9pznH
erfpsOkl8/BvwBzgiAWVbsD//iJ2Ptkua4EJlQbc3b03HOgGrElBA+biNmAu+Qas
SXBjINkGjJjvqwHDND2kovC9TCW6R8nk+KFtwEZwq+5vo9ActV+XY5XmKHSdNIwb
sHoull1YzCLU5kYYEfpbe4nMX0Y8w7+im21FM/whWHNohkdXfoTWnmYIa48H3zfm
GZ8xXWp60Vhj3G3iTf9tbDJuNH0Ahwo7R2ovL4na46SjxIMJSo/sXU+07iTHjQUF
mI9be6RefSd89008FhaRFJeHRof1CR4fi5HgCpxv8Yp8MhTKarM1vPVlI7O8Firc
erAWSEeOfAinqz8y8yUkM69Rn/lX02eZXcZZmT8zvZL5mHF+5hOmH2cqMtMmJTPt
sJXZpZwks4mQ0GgykzRAfYTM0NJ3eb0n6BXVcrNcYLm9reHMv9JusvDaGeYD2hWW
ido55l3a+Zb+y+1tOJ1ugvnRlYNLp19plSuK5+F1BbnOgPEHqCuKnwiv88l1Dozf
RV1RvCS3rZpk5faX85Lc/nY+el/jY8jtxmEpt09HvZ/xtvVByzir2fystdOSb51u
ftS6EpLl1CQvN6cGyg0OIe/DIR9dH4R4Ph2lXFH8szDebJaunTB+HHVF8Y/C63Ry
RXTkU1cUL8ltZ0aycnsUSHJDHwtEk5sGy80QITdkg7nRQQQnHTvU9BKcHhMzGOKT
MMcWnxWrVy9DBWE/Vg5yrHfqzo96QYfWBzyfvILA84OvICjq5w/wR2B9rfRkMKq0
9f7UaTxIpzqlzzJc2Dqd4ArhA2PbuVvweaxZ873uxrWC29ck3LDGExThckz+svBW
IOjjryoSKRYlkdOh9VAoFAKvvfYaWLVqFX5G19OnT4cXlCMlTToCkw8DBgySgTMh
2VT8EXBplKmuiLLgMmDAIDH4CGRpI+1pPWk4O7M0LA1Lk3gaZW7lqbmV1RRLw9L0
pxdpWC9iaViaAfYiLVvnMWDQz3We3It0rBcxYDDAXqRnvYgBgwH2IgPrRQwY9AvO
uEKuLeGDH4qPnj3h/5smWfT34kMdyI6nPlduinhrBJGfYKDnOmMxjFrR6fbOgNe9
4wFY/4ePlr/l+4N9bMmHT9/hW/rbNQfP/ZN/9ePLFj5nOuna7araU/fjQ3mhR6au
3Dn50Ja5VQVfgK+fWdzZ8I+F5yxvOqpXVD3apT245eSiE+eeevHPfz77UMFTv5u9
7vT0radenzb/DeOS/5jXc+wt+2UvHV38mx8c1JlXfLLZMuZbXzU+MPWZkP6BHV+W
7vjjvlf/mde24vaHOj85Zdc+vH3qnp1XHb7G/mXWyc2bzM9tXOv6+pu+xw7NuO/B
UM+9oSO7Dz9+5LGN9U/+cdTHO1+x7PnqxGe/XOB/4ewe47Jnqu7a9L1jZYefyZx2
NHNs8+7jL3/w5urOGcc3PjNO/N97th8tmX540al/ij9d+bvzth/dd++ZJVXP/elU
zcE756+fcW7O/We//aO5HS/+z8Pbv7Pxs4q2z5oOfv72vbcWvXj78sOOt3/x/PT9
Y6u2/WXL37dqPl+oPTzm6qrT4NnL27+YzZV1bj3+p2/cvnF36B/733luZ/OuG+5d
atx36mT+3S//ZuPRA7z5yPs9xefAMfOWgoZ9x8/cW/j02Kmbb1u2/lu5z5yw32R9
8qnq/EnffX2hd/a/Pp2VUTvnLz+dt2D/nydfMd/xvrfjni/u6K7ZMPfrL+3dV/ZU
Bb+8663Qr/c81NR8cOfpG/eKP/ym84GTm3K6TN0lKy/94JeBEwtu+7/d1RkPrH35
vfPv/Oxrl485+fYbR3/8mzm1b9UfPfDmq2c853Y8te6JdyaWH94vTvh2c+W127uP
VT//e13H6E1FN1/SmpV/LnTNgdIf3vDG0tF1m4I/NL/zeHBbzy8tBd/tAe7r/y2s
EH1No4mrKK7X/16N5ysqFiR64igpGOpvLyi0ifuK4mL4itJeUF9RSLKyryj6e1z6
o9VIX1H6GJUvg6GP9/F8Rcnu1/rnK0qHsaGviswqDIcb1q787FeHXBGIXE9Sz9LX
xnqMwQJGAWs/fUUZiCezLJDNfEXFAeYrKhKYryjmK4r5ikpVW2K+opivqIG1Jcmn
hamXzjE4vqJ6QzRfUXqVryjDUPmKyoipBqXWiVK8ahgCJ0rmi4NN1bdWUA0+9DiC
DJeixqbCV1QsNkEsNilKUuAralRc3T11TpSSZjO1bnesFwebmb2QD46vqP6wmUJf
UVkplWZq2UyhNLPTnc0JYRWI+Yoael9RNcRXVBvxFbV8RPiK4vHX5sn4isrOf6jw
5SceGUJfUXwUQxEAg+QriosSd3H4ivoF8RX1IfEV9eqI8BWlwZ/dJ+MrSrbLDp2v
KE3cBpxiX1EDacDMV9Tw8XZkYr6iBlB7liH1FXWbMc/4iulS00FjjfGQiTf9xNhk
/N5F6StKiwc0TYQfFDRazXe4k3MWdZo5i0qZ0PpyFqVjzqJGpLMoPXMWNSKdRRmY
s6gL4diIJ7TJ11jAnEUlXqf0v+djzqKYM6JhCkw+DBgwSAaYsygGDFIHzFkUS8PS
sDTMWRRLw9IwZ1EsDUvDnEUxYJBu6zzmLIoBg1T1IuYsigGDgfYi5iyKAYP+AXMW
xZxFDWtnUWUhnjQz9PFabcB/k9gYFDy+Zr/gIH6jaKAPUsVr9xeL3yiUTTqZKKNX
euflrlZ83DDCy5JL/HnR6Fc5Hz4DuXB9mxjwtIq+oLDAHRSBHx9YnNfRku9w5Dvt
jlLgw2e9qXTVC2AqXLoPJ77WHxRX+/1rI14YFVEqkaMiEIkB5Y1JSh70N/q9Siy+
kKcd4CsK05XfPvvl3JO//vXcaDJShrgyl0bydzVA4Fz/DwAA//8DAEphbJ0=</Template></GraphPadPrismFile>
