# Supplementary material for: IgM and IgD B cell receptors differentially respond to endogenous antigens and control B cell fate
Source: eLife. 2018 Mar 9;7:e35074. doi: 10.7554/eLife.35074 (PMC5897097; doi:10.7554/eLife.35074)
Supplement: Figure 3—source data 1. — Numerical data corresponding to Nur77-eGFP expression and PtC binding in B1a cells in Figure 3A and C. Numerical data corresponding to Nur77-eGFP and surface receptor levels in BaffTg+ MZ B cells in Figure 3E and Figure 3—figure supplement 1A. Numerical data corresponding to Nur77-eGFP expression in innate-like B cells in Figure 3—figure supplement 1B. Numerical data corresponding to Nur77-eGFP expression in MZ B cells in Figure 3—figure supplement 1C. [file elife-35074-fig3-data1.zip › Numerical data corresponding to Figure 3-figure supplement 1C]

<?xml version="1.0" encoding="UTF-8"?><GraphPadPrismFile PrismXMLVersion="5.00">
<Created>
<OriginalVersion CreatedByProgram="GraphPad Prism" CreatedByVersion="7.0b.154" Login="mnoviski" DateTime="2017-03-15T15:25:27-07:00"></OriginalVersion>
<MostRecentVersion CreatedByProgram="GraphPad Prism" CreatedByVersion="7.0b.154" Login="mnoviski" DateTime="2017-09-18T17:56:12-07:00" MinVersion="7.0.0.0"></MostRecentVersion>
</Created>
<InfoSequence>
<Ref ID="Info0" Selected="1"></Ref>
</InfoSequence>
<Info ID="Info0">
<Title>Project info 1</Title>
<Notes>
</Notes>
<Constant><Name>Experiment Date</Name><Value>2017-03-15</Value></Constant>
<Constant><Name>Experiment ID</Name><Value></Value></Constant>
<Constant><Name>Notebook ID</Name><Value></Value></Constant>
<Constant><Name>Project</Name><Value></Value></Constant>
<Constant><Name>Experimenter</Name><Value></Value></Constant>
<Constant><Name>Protocol</Name><Value></Value></Constant>
</Info>

<TableSequence>

<Ref ID="Table1" Selected="1"></Ref>
</TableSequence>
<Table ID="Table1" XFormat="none" TableType="OneWay" EVFormat="AsteriskAfterNumber">
<Title>IHB GFP</Title>
<RowTitlesColumn Width="1">
<Subcolumn></Subcolumn>
</RowTitlesColumn>
<YColumn Width="97" Decimals="0" Subcolumns="1">
<Title><TextAlign align="Left">IgH[a] Locus</TextAlign></Title>
<Subcolumn>
<d>848</d>
<d>1765</d>
<d>1720</d>
<d>1642</d>
</Subcolumn>
</YColumn>
<YColumn Width="97" Decimals="0" Subcolumns="1">
<Title><TextAlign align="Left">IgH[b] Locus</TextAlign></Title>
<Subcolumn>
<d>899</d>
<d>1944</d>
<d>1771</d>
<d>1841</d>
</Subcolumn>
</YColumn>
</Table>

<!--Analyses, graphs and layouts as compressed binary. Don&apos;t edit this part of the file.-->

<Template dt:dt="bin.base64" xmlns:dt="urn:schemas-microsoft-com:datatypes">eNrsPQt4U0W6c/LuK31BBXncUxBsgaZp+kiLpQ1QoAWKoRQF8dKG5lACaVKTU0pB
ISq7F1nXretrwRfiC++K8vm6yvK5XNZPXT92WfbzwXVXYb/rSnVRYXVdXK/0zsyZ
80iapElbsI3z95vMnDn//PP/88/M/88jqX3u/PkLGmaXMIFUAEA3082oYHCCFapH
wBUw55AKBIH4zMCwGwaVGoaA/UoA5qEnGNbCoIXhK0bAErF7IYhpMYCQNAUKFChQ
oECBAgUKFChQoEDh+wO6PqdAgQIFChQoUKBAgQIFChQoUKBAgQIFChSGBtRgDvxs
UAOwWCPHY2HedBKsoO+zDOi63ZuAAfp0A35uU+/RWoBO8VQKDOkagq0V9vg14Kfj
Y2PvAXBu3IRnhaOBT5O9BieqCtTi51owdEcGRvgXDOPOVVZvanOzGzmf3+X1zJpU
ZDJPYjlPi9fp8rTOmrS8cX5B+aTqquTK3Jqr5zautM9j290uP8/al89ZXDeXnVRQ
WDi7vd3NFRbWNNaw9sV1yxpZSKOwcN6SSeykdTzfPrOwsLOz0+RAWKYWbxtC9Bfa
fd52zsd3LYbECmABk5N3ToLVCNSD2IG5TlcLX5WcVLmB66qCJAixdp/Lw5vsjlZu
vtfX5uBNQsRDzu3oFeerLEQlYEFCIDwF3tWygeNNLT7OwXulMkmVfh6+blWgr/eu
EXArC8m7fki6eK5tts/n6JKJOtAjSslMJQ1csCSZzaYiS3mTpai8qczaVGJVchid
Rz/v4Ln5bkerkiaqpJXzVZkrC8UkZrlQashCURAprz8h7PW1Xp9rs9fDO9wNnD9R
dBNBLFQSMu2usloqC3FiOGniap+LgwzzcJAljh7CCKVswaLgFhwuqljW4nDDZkoc
NYQIJA2EomE4Dq6BNsjVkmDzURihhvdsJDKccEMhgmDDbUj4O9Y0CvW0O6BX1uTy
rPU2iW0WThf2eru9xo5w53qd3BJHGyc3ldQ+8WgtVrXFqTel4pSa61cKBUeLOR47
XEp/Km5dRVSWQlsKdSl1KHHa6HN4/G5s3pZhXjDrI7rxYxBp2Gmi0eVtdYzwpo8g
g4Ifj6PAPQyaO+rsOtu5vsPPc06U2cC18CNRFwMTMIRqlFaO/kpwCcqKTWWlJeZS
i7W4pNhaqrRJIk5peRQchfqGbQ+BXT3Bu0iohH37CFZZQVGJqchqqbAWlxVbyoss
YdUtIBWbzebi4tKyCvhREQ7NarWayi1Ws6WsuMxaVB6h61REQxpmfQc2Yh10fmDD
jugZPj7BRsK0L/O/3ONIyHk/JgnpxB93H0momT82EenUP4je097uTNzpP5Jww2yV
FaGm2fa6a4SToT7bPWazyWKOdYOH72rnomwYhTRaY6iyom+mROQ1EquxchqZUdEf
DOVUZLSyEB+rVSXrAuhXRVRAj89DBZjtczncUc9Dg0H5KyYCHeFXR+Kl06041dTZ
bgIa4Zy1dytOpY4H4G5gkM9fe4UnJuhJFfSkDnoS6f0Ep3p6AbgHvK2X6Q2cWwoU
KFCgQIHC9w3IMN8PxLtXr4ONKsEToEDh0oLKVhEQnOMk7EXaHS4f52R5luf8POtd
y9bVzmEXzLeDZMCGuJPIIRUdVkAdUdwkM0EGjDJBLx7k35LWeRmMB+EHeCYJV0kL
BRQqwQz4maxYLPQHs8DlGFujoK1V6GkPvpOpIkED+mpSCdoQ7YW+/1TiT5zMVEQ+
DalXhxdaAEuVBEM1bgGxfuGq6aigXmTDLdfoWNPhdvhYH+fvcPN+RTkJDPKCSoXL
YWrhEVWxIqpjRdTEiqiNFVEXK6I+VkRDrIhJfRHngxrIuR6+PJ1GZ0cKFBLJ51TH
aE5igSY4FzbhqT4W7C+2DddYnBSbiPlqIs9kXt420PA2prJLMrZPgFFA/lqEgQT0
9knQETI5X4AEspE3xm50uDs4Nk/wx/IH3QkChjEpm+/fX41Ev9ALsuWqmZCqedaH
7jiBIav6ptcM758/r7cJVTOKqlUhVTew/hs6HNANBUNU9TerVnNb/u80kVqlqFod
UnWNa+1azsd5Wjh2Dcd3cpyHbeMcHv8gGVhNpFYrqtaEVL3Y28n52BavZ63LiRlw
u9pcPBh41Yc/LJu+4PUJh4WqNYqqtSFVL29vH9qqv35pZYXlcw+RWquoWhdStY/N
a4dLDpenNR8MSdVj1Q36nme/ILrWKarWRxpcEgODrBrM3Db9gpYnVeuzn8JusnKJ
hECsWjkvixBbCVXcJdRxl6BcUa4oV5QryhXlinJFuaJcUa5+KFxV2AwBYUmchNfo
kY9AlBvo4SgN2VJiBB2BpAAzaf5UEpJJqywlwUHCUhqGZbCTxfLSMOpF4yGPDEr2
EX3Q2GyA4VGYEy5POZaZkFGCussdYDHJVf5/sGTChbhLhJbuujCzggjiKE/HPW+M
4o0oG3prawcgTXqrIbRQrgjCW4ZslYS+TQ9UKiQQD6NQzCkOVNCL1DDSCmetmPsM
aTsEgC/x+ZcK5woBwc9ACWFCrahG2XDhmgH/Kzfy9ufSRtNL0tVERCvdJoihiSIG
QxSeHFEMdEZU11q7yvHv7GJvS4d/UCJlgMj/DS5ZIZLIunZIWF9zaVm/jRgneWPY
QMyNKrYj+B61EMLZn0jVRxojiTZzIbn62p9UorCNjBDa6ByfMPZHCVcCdP+aiZon
DlJdyMmYYH9Q7lQmeCIFijOz/uwPiM3+bFPaH71oYbYpyuP5LbQm8b9r6kUPV2Fh
RNzLSZAsTBUjZjOkOADNdaEHg6i6U3A+RGk0BwW0tloxv5sBffDRIVmGyo7x56Ky
qgyc3gLDy8wOnNYjFTGjFqL0MRjWqXtwfikSNvNUrYi/Q7OjD/2DiL72Dxj/PkRf
uw+nb0P4ul/gdDcMrH4PTj+Pzjv0b+L039A5jkazMJTmu6hM0tk6kZ9AssDPQ4i3
lAMS/2NSBf6nwQ+7Lm/hl+AAE2wLLu+nC4AI7/t7Hmx5ZoTVfzHrywRH4OOrDL5T
5ObY2R6Hu2sz55zrdXe0edg5G/0mkpwdbHBZ8VxISvg72tocvi6WXeZq9bjWuloc
Ht7dxTrJWSHP5tnZStZsMpfmV7Ps1R6ugPX6WL7TW8A7XG5ImRCCL/kZrHMtyy7p
aFvD+ZBtR2dP/lpvJ7vG1cq6/Cy/jpMIt6AS9ZzDgxDlTD9kpKZv1rz6PnkVpVOU
p3r4V9ggJywrnbCiwy8f74J5HO8QM/MRPxyk08K7NnJsp0NgixyTQZ7men0+TvgJ
DEgfYrpaXLgdfPlyq+V5PRwrNEB+mLa8Npgq6w9qW6n26neoHhNCj7LvrFP4zq8y
8axk3NLcaySfBpADXbuxZGWTC82qCZo+Kxz9tWAKdPQmgJ3QXN6J71gCsBeWPgRG
g+MgG3wERoHzsGQmk4vfWZiJwM5MAG1MDriVyQR3M9PgiikDMpWj4MdIeDUSVwS5
lTlAvvs4luTrMDcALzKQuTYB4bYdemcFwp1P9IxuZU4hTjpySyfAkALDTlIOyX8n
wTdiCYQWQA7GIRhGE4t0nGxpIbyPYEBXTbJgOE94wu8YgafRWFoAJhLe7YxQ72WI
ByIvck5uZQR6qPzdMD0N2VvY98Tllz6Ce6IjaQOI2z0pxUinakMn9RUwlIOA5J4c
Ju4Jyv8DzI9mUFDT27SHMX6W0KekdICkka9gU7N1Is1TahtOI1WAKYEF0ehjfrIE
fpC3eThpj5RuThbSbdilaq8T+TmVeri2P573pAk8o3SzUebfNlHgGdc70Vb7/bkn
37e7AEZwfZngFvi5Vd5dDtqKSGUYaNeCNlZgFrJM1nKPf4m3UbJJ/CyLqaLCCq3R
rOKSIou5HCJVlCDMAquppKSE5b2spQQmzSZrSUWZGSKbLfC1uaRi2rSVnP+d6Hzk
9uUj96LwEd48bAUDMw968pkBJzU1zMuQSkyD9M2whAWGEjjtVkEaCxW0F0H8JZCP
ZTCsgNNsq2Kl2AbTfhi6YNktEO8lcIZMrUCxlhOvGmUQs3CZwjxcTvL1QJhOdWSa
NJNyyCRYSBqZhBISo3moSrGbsZC0RzrmWKCP6C4hbYim7WUknUXmtHTCayupN4fM
SzrCo5+k0dTfRXgYS5ZE4nZT+O2rrCinJeLvVosrW6NityrRWifeeQI1QzaW7gmt
UT8tKcfIAOHrFwxjATdDPBUMqRrUCirghPxqSV0PgdUK44rK/Jjs7WpDuclotwEi
q/Kd8qseKF+jyHPCVrZAF0L5lZScKF8wQTCYL5j0fX8nlk2lqH+0lKOSek5lxBY/
W00SNvl5u1qYMRjsHqVC1yyYQvuNv73xtn89YAsiZHtY8WzQC2cDAj/peHbpy8NK
W+TnA7hhUjCFTNj3ssHj+NcINP0dqvUDYNjR2R9IjenkNhrsA2zIWW44iI1uclx0
EfZ+W7AMTMx1MXHVFTvdlLjopoSRQRVzXaq46oqdbmpcdFNDZGASoC8xCdCXmATo
S6oE6EuqBOhLqhHbl6YENpOtlmCf4+Sh3ZuuKVlTjdzi7Wqg2LBCMAds7+OnyLFK
UW8wB1UKLgUPtxNLVYD3GpKxs3MLo8F3JITnI8wtjBY//0jaEwj2bkROf0zq+g8S
7wDCV0L3440hlDZFMvVTSDOkRnSDUDMY9NdJyhe6oQU6tCJcYeurOFWEJXm0Zggv
pszJEIiZ9sMQczQIdYN949+4Yfwb56plRzhCp7Zts/WdSiJtrUQSE0QSU8FJeDGB
UsxI41cUMz2q735AE582RTGZwYvZrzZBPNrM+GGImdmH+HIML1bLa6+LOTajiSly
MgRiZg2pNodWzCHUZnaiizlGcoFEB2qSdF0WeSsonoy1ndzHCcyVx7RiDmMDE/H7
Os1a3ZKkhzPaNDt105K2ZAjbS+PgdH0WztMCi3+CzMq/UgEUm66h4Sy4+JBLDi/k
DQTkWG0KukITm4PNRNnIZ21CCyUBle4L/UL9TONUXbZhqj7HaNR9q6/Sm4wMMA+g
hcyXoIXyAt24SzFQYqFelXQJKBBl2XK9qWjMv17ZbUuFksjbOr3b+mImYQ0wzM0A
/S+/mxksu0F+mwS0fcrkSzQfAN8onOHQjSIAxIu22mjbSihogxSoCUNUuf/IhMnT
KipOUgiXFIGGNsyOlsT/NtCr5E4ZxF6BQp7NLDVFkZQaSAcO4SBCB96ub9MfNcw0
7tPfqd9nyDF267v0hw3DvwOrcRcI7cAXvotcTtyXTcVdX9pv3vOYFJQdWD0EHZiJ
2oGZ+DuwOsoSezAdGAnfXweGOL2koXBa5BKlEZqYf2k7sAHcpfl7GrJR/6XJMQo2
CsXIRg3XDhxqi8UvKEzD3I4i1lsJF8t+qcBDumsyLIbGzCO6zRlGgznzfd3PM77W
j4EesJkRWk+TF0frMZq8i916cp/q205K6y/mjQKFWI6NKqFfrocPN+DRXEIwpgey
yIEOg47mDoslZ+CDuhWNLt7NFeA1qrxiMeJV4SgyMp0QcwM+6OsBHkTRNhCNeWLQ
mAH7ZMe0M43IJ/sl7OvIJ0OxaoT299GXtL8/qu42PKLpSn1D/YLhJs3y1JPqowZO
MytV7u+Ajae/A/ZROCl3wfIo7obd6hGNHKP8N2D+chK/APNv0sgxyj8J82eR+CjM
5zRyjPKF/o62/+Lr70cuCP390IXe3nD9PQ33Zuj0B+T+jpYASzp8VmvBgvl2Nq9+
fl3+cOn4KlCre067w3BA59a9q3Uabtdt132uXWzgdQrVxTVVgWE7VTl7BdW194ZX
nQHrQx80VaGdNHJjYvio7Fza6eQPjbtTRxtTUg4aN6YWGCen7DWuhm1hUcdvXSxq
Td6HUJjTcPJA8W5I51yaHKP8gzA/JUWIN8L80YoY5e+F8WQSIz4KFDHKF1R2e3K8
KtsLBJWh7xuEU1lKBJWtLCLmRbi5qCYqSyVLNHRXBDETTn1gkOoTKEdWnxHcov17
2lvQ1DyBzUyO8Q7thbRXtSbYVCpV/KZGpbr4pkZ2PR8E5SSlBsE/VhUODCGe+kDa
NBokUpuK34JUf+9tOsYWwDfGdsCVGtqznTbH7WjZwDo8TvbadS6eg0sxDVnt3AJY
XfQVRSzVIhQRD62FAoEAePvtt0FzczN+RnFPT4+0mBwpOIkIVD8UKFCIB84ENMRZ
+AzY1LKHW0I2uyhQoBA7fAYyNME7M70JaJ0pDsWhOLHjyLZVpbCttKUoDsUZyChS
01FEcSjOIEeRhq7zKFAY4DpPHEVaOoooUBjkKNLRUUSBwiBHkZ6OIgoUBgRnbAHb
rdLFD/lHeh6Vfghb2NF/DF/qEH9URwlJQW8NIPhryOi5wVAKs67b6HBPgfFjlwGw
6f3PVixa8htzRsc3BecNNd/sOKnN2PLYjvqFeXP27t1be3jawlXqJ6Y+Mz7lurLr
A1P0zf9df2Ky6cjYI7+44lRZbttOjbbhqedmfT3uZyePLnp6lKlg5u0ZB+9f8Oa+
v3ys+apz558231r+xO9feaekeTZzYbK5qGJH9+fdG9Z1P3OiyX7C9OAzk4+5ytqv
O/Lk7qntcxvHcJXtD978Se5XX/tTTjxz+ZWv3dv28MH1/l1ZZ71JZ1d9st6YM9r6
ZZf//lX/KK6f/t6Sz9Y/Zn2vY2ngra17ajvuO1H+9CtpD/8P86OVUw7k/8Od+6us
U7f/eaflhtrXVt6Zuaqm59uyNYWupi8/21X27cve+8Z9WvTO8ezVt92U9fGiVa+v
/mb8tTXlZ067jv1uxapz+9ceKnlWM+P0mGfXrM6q35k713vr+e3qTbngdNLjVV9p
Dk7w/2o88/SqOc2eztdM85of/HjeruOf/+89f/1obj6f/ZMrrjr/wZmnDk884d92
+yxwx5FTPSuSj85Y0TH3L+eOP3vkn9m/nbf73uc33VHq++B4+Xs7f3pl9fXzJv7n
EXf5jp5Py5/fbz9a8bfxf108vcd/z59vbP54VdEN+XfMSE//mHtvsr84d9cHjfPP
zljI/bHT8sqvt/XMnhr4dMuufVcuYrNH39s4tci5denUk72mCy9aPkn5+lXfXUut
3z185vEX73t39Vur3/rw2HP/vLvqn1nX1z/ZfODYM8YdezbdV/5Iyvrf9K57YYw7
Y8bGwKJfNhRf9e6yUQ1becuWV5c/PvbCXWM9436t+v3Z7x66jvM4s2zl0n8bR5dW
7T7veq6FZ12etV62KML/GFfGkSDWy0dxwaX+CoaCbJSfjusVbiaK5OXROd3Whq8b
IprSD2MHTuT824N/ZDz4DuS8Te2cz9WGfuKzxsFzwIsvLNY7fAVFpQUWc5EVePCt
UwVeXQ3EwrV7MPISL8+t8Xo3BL0wyKqUM9OCCHE++U2SgM57W7xuORdH5GknuEIW
uvrGL76r+t3Ro1XhdCRPceU2dcA2BFpnbP8PAAD//wMASdEMkQ==</Template></GraphPadPrismFile>
