# Supplementary material for: IgM and IgD B cell receptors differentially respond to endogenous antigens and control B cell fate
Source: eLife. 2018 Mar 9;7:e35074. doi: 10.7554/eLife.35074 (PMC5897097; doi:10.7554/eLife.35074)
Supplement: Figure 3—source data 1. — Numerical data corresponding to Nur77-eGFP expression and PtC binding in B1a cells in Figure 3A and C. Numerical data corresponding to Nur77-eGFP and surface receptor levels in BaffTg+ MZ B cells in Figure 3E and Figure 3—figure supplement 1A. Numerical data corresponding to Nur77-eGFP expression in innate-like B cells in Figure 3—figure supplement 1B. Numerical data corresponding to Nur77-eGFP expression in MZ B cells in Figure 3—figure supplement 1C. [file elife-35074-fig3-data1.zip › Numerical data corresponding to Figure 3A]

<?xml version="1.0" encoding="UTF-8"?><GraphPadPrismFile PrismXMLVersion="5.00">
<Created>
<OriginalVersion CreatedByProgram="GraphPad Prism" CreatedByVersion="7.0b.154" Login="mnoviski" DateTime="2016-12-06T14:47:02-08:00"></OriginalVersion>
<MostRecentVersion CreatedByProgram="GraphPad Prism" CreatedByVersion="7.0b.154" Login="mnoviski" DateTime="2018-01-11T14:06:24-08:00" MinVersion="7.0.0.0"></MostRecentVersion>
</Created>
<InfoSequence>
<Ref ID="Info0" Selected="1"></Ref>
</InfoSequence>
<Info ID="Info0">
<Title>Project info 1</Title>
<Notes>
</Notes>
<Constant><Name>Experiment Date</Name><Value>2016-12-06</Value></Constant>
<Constant><Name>Experiment ID</Name><Value></Value></Constant>
<Constant><Name>Notebook ID</Name><Value></Value></Constant>
<Constant><Name>Project</Name><Value></Value></Constant>
<Constant><Name>Experimenter</Name><Value></Value></Constant>
<Constant><Name>Protocol</Name><Value></Value></Constant>
</Info>

<TableSequence>

<Ref ID="Table0"></Ref>
<Ref ID="Table1"></Ref>
<Ref ID="Table3" Selected="1"></Ref>
</TableSequence>
<Table ID="Table0" XFormat="none" YFormat="replicates" Replicates="3" TableType="TwoWay" EVFormat="AsteriskAfterNumber">
<Title>GFP</Title>
<RowTitlesColumn Width="81">
<Subcolumn>
<d>MZ</d>
<d>B1a</d>
</Subcolumn>
</RowTitlesColumn>
<YColumn Width="243" Decimals="0" Subcolumns="3">
<Title><TextAlign align="Left">IgM-/-</TextAlign></Title>
<Subcolumn>
<d>1677</d>
<d>1820</d>
</Subcolumn>
<Subcolumn>
<d>1668</d>
<d>2319</d>
</Subcolumn>
<Subcolumn>
<d>1700</d>
<d>2046</d>
</Subcolumn>
</YColumn>
<YColumn Width="243" Decimals="0" Subcolumns="3">
<Title>WT</Title>
<Subcolumn>
<d>3026</d>
<d>3679</d>
</Subcolumn>
<Subcolumn>
<d>2969</d>
<d>3720</d>
</Subcolumn>
<Subcolumn>
<d>2753</d>
<d>3079</d>
</Subcolumn>
</YColumn>
</Table>
<Table ID="Table1" XFormat="none" TableType="OneWay" EVFormat="AsteriskAfterNumber">
<Title>B1a Stats</Title>
<RowTitlesColumn Width="1">
<Subcolumn></Subcolumn>
</RowTitlesColumn>
<YColumn Width="81" Decimals="0" Subcolumns="1">
<Title><TextAlign align="Left">IgM-/-</TextAlign></Title>
<Subcolumn>
<d>1820</d>
<d>2319</d>
<d>2046</d>
</Subcolumn>
</YColumn>
<YColumn Width="81" Decimals="0" Subcolumns="1">
<Title>WT</Title>
<Subcolumn>
<d>3679</d>
<d>3720</d>
<d>3079</d>
</Subcolumn>
</YColumn>
</Table>
<Table ID="Table3" XFormat="none" TableType="OneWay" EVFormat="AsteriskAfterNumber">
<Title>MZ Stats</Title>
<RowTitlesColumn Width="1">
<Subcolumn></Subcolumn>
</RowTitlesColumn>
<YColumn Width="81" Decimals="0" Subcolumns="1">
<Title><TextAlign align="Left">IgM-/-</TextAlign></Title>
<Subcolumn>
<d>1677</d>
<d>1668</d>
<d>1700</d>
</Subcolumn>
</YColumn>
<YColumn Width="81" Decimals="0" Subcolumns="1">
<Title>WT</Title>
<Subcolumn>
<d>3026</d>
<d>2969</d>
<d>2753</d>
</Subcolumn>
</YColumn>
</Table>

<!--Analyses, graphs and layouts as compressed binary. Don&apos;t edit this part of the file.-->

<Template dt:dt="bin.base64" xmlns:dt="urn:schemas-microsoft-com:datatypes">eNrsPQ14FEWW1T1/PZPJJCAGkL8mioCSyfwkMwkbkgFiJC6BEIKg6xkmSQcGJjPZ
yYQIrsuAqHERRXHVRT8WENRVQffw74TT6LrKeajohe9z9T71vHVFFxQWz2PXk1xV
d/XPdKYnkz9JYj2oqe7qqlfv1at6r6pedadyblnZlVWz86iYFQCwldpK0TDUg2X0
LnAJTDlEgzgQ7ykYtsNA62CIVU4F4Ap4B29AAwwGGL6hhHsKl+yEAHAeWpGujHWA
AAECBAgQIDCUgSJNQIAAAQIECBAgQIAAAQIECBAgQIAAAQIECBAgQIAAAQIECAAd
mAN/q3QAzNfL8ViYdjkOXtD1XgZ03O4woIApg+HvG3U7DfnAyN9NpBp1JwzNgMnQ
49wGwV+vB1vGp0beQ+D0uAlPCW7+Ly1hph5VBebx9/NA/7n/bfBfPIw7XVRyQ2OQ
XcNFmgPh0Kxsp92RzXKhunB9ILRiVvaS6rKcguySYkvR5NKFc6uvqbyCbQoGmqNs
5ZI588vnstk5ubmzm5qCXG5uaXUpWzm/fHE1C3Hk5l6xIJvNXhmNNs3MzW1tbbX7
US57XbgRZWzOrYyEm7hIdO18iCwHFrDXR+uzYTUC9jhyYGp9oC5abDEXrebWFkMU
GFlTJBCK2iv9K7iycKTRH7ULURRSXokecZGiXFQCFsQIEmOIBupWc1F7XYTzR8NS
GXNRcxQ+XqHIvipcK+QtysXPukEZiHKNsyMR/1oZqR/doiuZKHPvGTPLZNY4XQU1
LmdBjcdbk+dVUpicxuaoP8qVBf0rlDhRJSu4SLGjKFe85EnOlRoyV2RESuuOicqK
eeFIYF04FPUHq7jm4SIbDbZQSUh0sNjrKsrlLwaTJBZGAhwkOAoH2fCRQwKmlC3o
jG/BwSKKxXX+IGym4SMGFUPSQHAOwnFwNbRBgbphpo8SMDW4tZFI8LAbChqMDbYh
0dxSWy3U0+SHs7KaQKghXCO2WSJZVFZUVpZWorxzw/XcAn8jJzeV1D49kVqqYuuh
3JSCU0quWy4UFM3novyESzmf6rGsNIWlkJZCXEoZSpRWR/yh5iBv3hbztPCkD+nG
T4GlQSeJ6kB4hX+IN70GDwp6Qv6c4CBo7qTadXb9qpbmKFePEqu4uuhQlEXvGFRh
TdLKyR8JUwKP2+7Jz3Pku7zuPLc3X2mTxDz5BUnyKMQ3aHsI7OrDvIuoOezaR3iR
5Tjz7E6vq9Dr9rhdBU5XQnELmdwOh8PtzvcUwp/CRNm8Xq+9wOV1uDxuj9dZoNF1
CpNlGmR9BzZiOZz8wIYd0hq+Z4wNBbUv078k5B+Wej8lDoni73EfGVaaPzUWierv
Q+9paqofvupfi7lBtsrSqGl2ZfnVgmeoy3aPw2F3OVLd4ImubeKSbBipGq1aLazk
mymatGqRmiql2oSK80E1pSKhRbm8W63YYoyhr4XQwMT7QwWYHQn4g0n9ofGg/IqJ
gIfiQ0/xbFV4NY2+m4Be8LN2/pK/so4H4F7AyP7XTuGOiruj4+50cXcivs381fFO
AH4NOkwyht5TS76tQoAAAQIECJxvQIb5QSCevXodrKGJfSZwPoD2FcaEybEZoJN/
S7lg3cqpzWyUjXLNUTbcwM5x+tnFcLnUDCyATXCqT5yzAjIX5WEmyIS/I0AnP86/
w63zAt+6ifgegcNPpLUCCkVgBvy1KNYL3cEscBGfW6/AbVCsRXbyxzJpHPQqKtTY
DCrpqZ9/KdEn6jMa86fH9Rr5tRbguTLDUMK3gFi/cNp0lFQ3KuXjW67aX9sS9EfY
CNfcEoS9Ti4nASOviGi+HI8tcUY61Yy6VDPqU81oSDWjMdWMplQzMqlmNHfNWAZK
IeU0fPh5OlGQBAgMp2mnLkVzkgrUQF1Yw6v6VHJ/vX6wxqJSrMHmq0bc4hPaan1v
QweP5TeSsX0EjALymxEMDujpo6BFpZzPQQQjYVzJrvEHWzh2mjAjm973XvDt4l//
/vobSxDr5zrBSLlqSlV1lI2gY06g36pee/aV9a1PZvmEqilF1bSq6iq2+ect/ghX
D/qpam7fqTPtR05grmlF1TpV1aWBhgYuwoXqOLaWi7ZyXIht5Pyh5r7Vf919mGud
omq9qur54VYuwtaFQw2Bep6AYKAxEAW9r/qCz0YVlxy6BVetV1RtUFW9pKmpf6s+
+Po6x6kTO3HVBkXVRlXVZbib9VvV2d/eBB5bD3DVRkXVJq3BVYa7WV+rftrxzPOX
/+XPuJuZRv6OnyYrl0gIxKqVelmE1ErQPS6h63EJQhWhilBFqCJUEaoIVYQqQhWh
6sdCVSF2i1DADMYldItUXJuyV6TfPB7q1cWQ9IpQvfSK6OK8IvoeekXMCtwWTa+I
uRuviKWb58QrQrwiBAgQIF4R4hXpZ68INaBekdfyt977VpOGV4QaSK/IP1V8v3LL
+hwNrwg1kF6R9qX//ofGA19reEWogfSKLEFQvk3DK0INpFdk5794//TL+zdreEWo
gfSKfPCWrfivrz+g4RWhBtIrsvW95QffNC/W8IpQA+kViYHSQ6HN24lXhFBFqCJU
EaoIVYQqQhWhilBFqBpSXhFGelkElbuyrFLD/QEGwv2hXkYMnS2mzjTgwE1vxWEW
bpVdOJwhYVCHSrxQPpNAvGi/ahoekOwuU9yzRTDs5p1e8uj7C7zx0vKw0YGu30tH
ee8E8xVYxBE/S1FKh5ftxgQaQT0WM/ieN0ZF2yL81NckPqWSPqU1nqYDh2o/FaWK
oHUtlFI6ylIplRErUu3firqGUzhu0AOrRpuYhdRM6TAqEmwmJiMTBwR3gTwQ/x4V
pRJSIvSo2q346T3SRudzgFWpYFrFPLrO8AnsUUnYo3Cnm6WhWs18Vy1fUZGTm9Mn
Ji0KeaphloJJkWi6T0Sj1KXVfSKYTpng2zGx8kY0g80bcvojxrt781Fp5LTq0xqI
w009Iuhq5Cy4ZRaRMCSCaOQWpWDkKEnqAFTB34ehxBOlAYUPRT0yZSOnU+WyYCpE
N0h3Rk6fspFLl56KjoZ4gySaQEOCp4KS06mUHJXE8Oj6bnh0/WB4GMWcQdTV+iRs
iLraoslGLw2MTsPAJGLGksDAGPpEdC8MjE7DwHRPsLaBoVN+2f64TgiJTI4WBVrD
YrgpK8RXV5NjxTILUUK4kaj1YWNyEq2rkqWJ49SoWi0IJgelTqTidSdQnAPpp3XV
eqXJEV2tKFUqzys2dU2oWzfgEmqjIuYdi4NkVFyUmEzh4gAsL1cfdkHVfQK1N4Xz
xgy+eWL6Vgp0yX8h/NkExl+Fruei/PpMviwaWm10G39tgj9t1Cg+zzswFOiP8+l7
YWANL3TB+SIM7xuO8nmehOExY7t0vdIkXKM80xghzwEYzjKHpet28+EuOF9B9Fje
5/OgwyrtWZXlIs1bR8s0Z1plmucbR111Buyk4k3A2G7EDjSed3ff1/I/5vpGgEPw
9gWKPwsb5NjZIX9w7Tqufm442NIYYuesabbjy9lLQk3+QISrFw1rayC6khWNbV04
EuHq0J9vYFnxpIN00dzS2OiPrGXZxYEVoUBDoM4figbXsvX49EuUnVbJFrEOuyN/
egnLLgxxOWw4wkZbwzlRfyAIa8SISoTqcnBl8AEbncHWN8wLt7K1gRVsABr9lZyE
tw4WYCs4f4j9Pbv4igo0E6jDvGikz2FZrSM5LFuYP0V5aIX/62uQLJaVDhCx07io
X7yZLpzzYKNhWKqxCSZBJiIBPywLkZXNYEvLQvCnob6PDXaMSHCIS1CeFhsV0+IX
qJ4sSlZK+tWGfxmQBadsY/EiZTKYCuZBk7YIjvhaMAXcBiaAPWA0/+wguAgcg8b0
JAwG6iIwiRoLCigB2yJqHAhS6WAtZQYbqRFgGzUFLnz0kKALFbTYMJ02PL1AU8Us
IJ/RH4vTjTwlANIimOB5QDgVzmDTPgLf18IwBU+8b4NhAl797oFhNL+eRFQD/i0E
VOcxGNBkAE0aTuJrZHEMlJAH4Z1ECXQgB0cBvh7Fcwj4l1EQP0FKwI1oX0sJtKD6
NlICDoR3GyXQhnqcuH4yaUwzjPiaAT2eZszlM2V2MceIfB8N5onTjHZamGbY+ekH
W57MaNj5xWr7PBFPzCTjgcso/voqGBw0y5vyRhiO0k1JcSLT/wnVJk0DVuKpyzKU
bvBJ04adxkppatQ+wTcvGU7UFXaaHOUizTszZZrbs4F07bsYzDt/0wzwA5v9oVwf
VBz8+l+x/bu0GlomvNdhpCioCh0e72WXXcM1V0tmIzor3+7xFEADMcttz/e6HB4X
1PjOvDy7ewYbmuV25xW6YYLL4bW7+ARnntuJEvJd9nxPYb49Hylvl9PjcdgLXXZY
fAaL/jvsnny3M9S8IHysG8Imny/CEhuFu0DvjIIZ/9JQjeqgypR3NMZA/BNhOgvT
L4bpObwSFaAIyq0Chush3lVQMbYqNn/WQUy3wLKbYdktMDyHFj9gZNzGkPz6l+iK
SVMYBRtW8CasWI1YUU5UlGNxfpTvYhwjHDlY2dvwAmsEvq/A10gPXI/bA92vwkYD
0deKcV7IcyHgQwr/FkwDUvibMQ2Iri0KD0yy/ScdpBjR3M07jGr/xlBvkr6qCuLf
+DH6NwDvywDgYezEV6epN5uYhP4N5jz4N8xJ/RsWTf8Go9pj1yXxbzB9928w/ejf
YBT+DXMSNtSuAqa//BtMH/0blj4R3Qv/BjMA/g19qm/NE/cGcW8Qi9NX90ZaQvdG
2nlwb1g13RtpKpr1eN/BmsC9kUbcG8S9QdwbZHOcuDeIBM+PeyONuDeGpHvDqjHN
SEvg3khxmoGPmid0bwCFeyOmcG8cTcG98Qktuwp8CvdGu0l2b7DYvRFFEx0q1q/u
DZ4GW3u37o2jCvcGGCHQzDfdlbErJZov9hH3xhBxb9wHf+9RbP4m8G7kObs4EZx5
dm8+ciK4oKZ0Oz0FyItQaM93FfBOA1eh0wMTCtx2Z57gRXC584QET2FBgcteiJS3
M78AeREKHV6vx+7MFx0JDld+IarvWHLaJp9P2hKbhnt66eRg8C8NFasOKjp5X2M0
VM0TYPokmJ4N02dIWzaJnBzyNs9NkK42eH8nrOkuWLark4NRqEBasTMvmoZ0xY7+
aMWO/gTFjv4kRblsxY7+DDzie7ujb8Rq/ybFjn6bYkf/Tty+Y7BjSZfUyTFS4yXF
Klhsvl5emdpU/o2h3hp90RWoGS7gX8Z6xNBg3m/Nsom9/BRwQaponmurXujt9fxe
uPC1wh0SL+Ke5S2MiFtdW8gnG2cqbpdBHFEoXfltx3pYuwtODxgFrVn4m46UIp/y
r2TFf9NRmSsRdPf3te6W9ygwXBiXQvFSKerS8pf4hPhUCU5Q3DMmZftQEJeA4YnH
IZRt93nnXFXambXfF4ew7YDi/mksCeGcux5qpkQ0XOPTvhcw6PBJDxNs4b38X0bW
d2N9uvugGRh0ePbF1K8BJn71ORk81uXdvUSQGl5Lj/Ci3Pt88TxQKddF9aiu1PGm
9QhvWgIe6JTrontUV+p4rT3Ca1XxQA2DvkQNg75EDYO+RA+DvkQPg75ED9m+NCW2
TpEmzzk+PrT9hqvzqkrQlJgxAcXGFII5YFOXMnJMK+qNp2CGwpUszHBbea5y+C0l
1DNuAMtwEeHeq0f3FH9S56JEbEiU3orrug3HbTjeJ8297VqmfgpuBkpzGiQ0w7WS
8IWcLjihVU/blIKjNZbpyZohMZsyJf3AJv3jYFO1vIHTYH6a/HimT57GanRq312+
rqpEa7tFi02gxaaCkhTY1Bq/Ipv6pHP3p/U9k6a8tugzm/0rTcOPg01jF+T8B2+X
PFui7LQDNzaTsSlS0g9smvpVmv3LZj9KkxnubI6JWVUTqGx8wJUnslM4wjsybpIo
HiKcjElGZz3QrEbYcGFjE/nn5fqXmPesdRmN+k+Z/daSDGF7aRxU16egnhZI/JDf
3jIopkXydlB8OAUGHiZjB4a8gYD8UzfEHYFJbYJNJdncZ31CC5nBPwyH005bZtom
Gk+kvWXJshmNHWmfWew2Cjh60UKOH6CFpsW2StpX3LQTD/G0JZjWittaLUeeGjky
Y7fPBjmRzV2iebCZl8Ap2P3RQDpK03F2wyz66uJguoTzIfB37FNUSkMpTyGnIdm2
EgrxAtRjpInAoLFqUe4+mhXMmVPIrySYT5bbqlMdxF6BwjSfg6f1Kf1XlJO/OgW2
Ub3pwCoKNDpwrelqyzXWmbZbTess+dYsW8hUa6mwDv4OLHRbdQdmz2kUOvyItC9r
w7vUsjR27tzDh0QdmBqgDkwl9Rz2sANTfezAiPnuOjD6hxsKxVLnRdcom5guduDR
xjKd0IGX0QfpgerADNho+Fs6slGPGLJsgo1CMbJRg7UDX4apyo7bLAD8wntg7BTD
W/J3DDNtyJI/AVsIWXIU04O8lXQ/YCvRoJSxMCMsjHklY2dOmv/MxJgy5pj5CJxB
unW4laal3kpunXBCeCDBKamdru2knAuJaaNALs9HfacwSpvgs5/zU+Q8nOPy2Ehp
fgAXQu3y9BYti0r9UT/rzMF/9UWcCtskd5Yd6yg9VJ1GsBqgt3uPgxDC6+uN3EIp
yS3ITMz4wpyWuZWZk/FH8+cZjzHXZuwzv5Mhy03fI7npB63ciilBbuiYUyK5URpy
W1YdiAY5tdysSeUGBlxuD+sOmXfp96a/ofvEfJN+Q/rHurNmTh9IhxqGwuON7YFW
ogD7sA6AvbA8ig9BM7dLL8co/Q2YvgHHn8D0m/RyjNI/hukBHJ+F6ZxejlG6ILdN
up7K7dVzgtwOnUs83mhebhnoO8mS3NCxgwUtEa8358qySnZaRVn59Bx+qMkbJ7bz
NuROp39u+ci23XqhLS3tRdsaa47t4rTdtuthm7h6MeRccMh9BJn5HK5JUbwd4jmd
Lsco/UWYnpYmxGtg+oWKGKXvhvHFOEZ05ChilC6I7g5LT0W3GwiiQ0f+E4lOx8vD
FDfk0NbKNU485i7imdR1GXNGnpiBGHkCZm3xWUEwfY75rxk+y9b0BvMbGeMtbbZf
mp/K0MNSrH4TPmqUuvhYPQMGq8YEWHyUJDC9qCNBvI4UzqolHmLCLomuH4YXSGF4
IfmcNbdmfAvlM96yOOM9KJ88y08yXhyG8qGwfGhJPgZxSafQhejp0upUZPPTAZPN
GF+MP5zWRm3gj35dNifor1vN+kP17NKVgSgHV356vLjaCFhj8gVMKj5ilEXMh5Ze
sVgMdHR0gOXLl/P3KD5+/Li0dh0qeYYjEPkQIECgJ3AiJhq+k8Cnk01PnsbGOgEC
BLThJMjUx2/1dQ5D60zykDwkT+p5ZNtKK2wraSmSh+TpzSjSkVFE8pA8fRxFerLO
I0Cgl+s8cRQZyCgiQKCPo8hIRhEBAn0cRSYyiggQ6BWc8MV8N0sHSOTvAT2s+gb3
HunPmKuPsJvjnorfSRIB3Vcx5yCSa9f4g1/B+LosAG744OR9Cxe86hv1umnR6HPm
izLrOtLG/O+lWx6sveUB3yX+XfvnbaAue3burbdTCz95de7Tpy7d8Ya7w/vMsV37
9vo2Zt62KfqPRz5+0Pvy2knPfPPkg+OYXbVZk/fdbDroeGn66I6X3n3i8Xu/1KVP
nPZK6wWXVpVv6thxmh69x3J64ag7zuwZfbh8+7f3XN3000Vjvjow02n+n6qpy9dN
2FK8xvyz9H2BZf/34p7f/WL6lNj6tPZ//Vv18knVL735+ROGx1s//FXVX595smyl
58Pn7n70qs7H7ih79+mmo8332/+Uv+HJyvd3vPC877ppjj/c7zIfdC87ON+6+Zaz
3+XU50wsaf1vc80v3thyxnCs7asHynM7dmz8+5vPrvnZja+1ZM34ruXj8gMnV790
YFPzkUcnfjZ+V/r8y4PLawt2vVvxzYabzx6+4PP0/4jurRizoOjDbZn+pSusi1fv
/rag9MNxRcfaxr58/UcL9nds+q+OS8unjq5YOOpt3zvn3OvY/9z44Hem0NOryr9e
Rb+R8Xzay62vTaq696EFzXt+u/k250/2b7l10onsK5dMzQpu+uMHb7/ywqjFV126
9DdjR3//1cjZzQX7b5/56dFvm+rf/mKm46lHNo191H3o4+zAtr0H/q3pbPHNFb5n
v/FQvz1Se8GIw894bo8VPlqR1Vlz6J89d39z9Y6Pir7e8Onue3bsmfpF+ToYPU9/
84uv19esyNo2/louVD/SVyB9Xwodr6yMhFdxdVE2EGoIs84Ef0pDebLqBx8VP/Sr
Gwq0ST491Smc0hLRy8Pscl+j9NqL9G6p78xTixe+R4X4U1pX3NDERQKN6Mudpf4o
B8L8SbFSri7H4clxOZweEOLPdCnylZfCXHztIT7zgnCUqw2HV8c9YGRRyonpcYi4
iPzELGSPhuvCQTmVj/Ddr8AlMtMlL978ffFbR44UJ5KRrKsKfLqYrx+kTvn+HwAA
//8DADq79Q0=</Template></GraphPadPrismFile>
