# Supplementary material for: IgM and IgD B cell receptors differentially respond to endogenous antigens and control B cell fate
Source: eLife. 2018 Mar 9;7:e35074. doi: 10.7554/eLife.35074 (PMC5897097; doi:10.7554/eLife.35074)
Supplement: Figure 3—source data 1. — Numerical data corresponding to Nur77-eGFP expression and PtC binding in B1a cells in Figure 3A and C. Numerical data corresponding to Nur77-eGFP and surface receptor levels in BaffTg+ MZ B cells in Figure 3E and Figure 3—figure supplement 1A. Numerical data corresponding to Nur77-eGFP expression in innate-like B cells in Figure 3—figure supplement 1B. Numerical data corresponding to Nur77-eGFP expression in MZ B cells in Figure 3—figure supplement 1C. [file elife-35074-fig3-data1.zip › Numerical data corresponding to Figure 3C]

<?xml version="1.0" encoding="UTF-8"?><GraphPadPrismFile PrismXMLVersion="5.00">
<Created>
<OriginalVersion CreatedByProgram="GraphPad Prism" CreatedByVersion="7.0b.154" Login="mnoviski" DateTime="2017-04-03T11:18:20-07:00"></OriginalVersion>
<MostRecentVersion CreatedByProgram="GraphPad Prism" CreatedByVersion="7.0b.154" Login="mnoviski" DateTime="2018-01-11T14:07:12-08:00" MinVersion="7.0.0.0"></MostRecentVersion>
</Created>
<InfoSequence>
<Ref ID="Info0" Selected="1"></Ref>
</InfoSequence>
<Info ID="Info0">
<Title>Project info 1</Title>
<Notes>
</Notes>
<Constant><Name>Experiment Date</Name><Value>2017-04-03</Value></Constant>
<Constant><Name>Experiment ID</Name><Value></Value></Constant>
<Constant><Name>Notebook ID</Name><Value></Value></Constant>
<Constant><Name>Project</Name><Value></Value></Constant>
<Constant><Name>Experimenter</Name><Value></Value></Constant>
<Constant><Name>Protocol</Name><Value></Value></Constant>
</Info>

<TableSequence>

<Ref ID="Table2" Selected="1"></Ref>
</TableSequence>
<Table ID="Table2" XFormat="none" TableType="OneWay" EVFormat="AsteriskAfterNumber">
<Title>MKO/DKO</Title>
<RowTitlesColumn Width="1">
<Subcolumn></Subcolumn>
</RowTitlesColumn>
<YColumn Width="95" Decimals="9" Subcolumns="1">
<Title>Overall GFP</Title>
<Subcolumn>
<d>0.69333996</d>
<d>0.413377193</d>
<d>0.316337719</d>
<d>0.627011676</d>
</Subcolumn>
</YColumn>
<YColumn Width="81" Decimals="9" Subcolumns="1">
<Title>PtC+ GFP</Title>
<Subcolumn>
<d>0.593391773</d>
<d>0.250394322</d>
<d>0.194006309</d>
<d>0.497301587</d>
</Subcolumn>
</YColumn>
<YColumn Width="81" Decimals="9" Subcolumns="1">
<Title>PtC</Title>
<Subcolumn>
<d>1.713357703</d>
<d>1.8050744</d>
<d>1.749711307</d>
<d>1.060868361</d>
</Subcolumn>
</YColumn>
</Table>

<!--Analyses, graphs and layouts as compressed binary. Don&apos;t edit this part of the file.-->

<Template dt:dt="bin.base64" xmlns:dt="urn:schemas-microsoft-com:datatypes">eNrsXQl8FEXWr7nPXJCgQJQhckMmc2RmEjYkEwgYlCMGUMEDxmQII0kmJpMAusp4
C8tKFsVdwSPIqlEXj4VVF/1Y1mUVFS8EdV2/ld31iArrtZ+Lq5KvqrtquqanZzJD
Op0Q++XX6aum/lWv3qt69bped9WMWbPOri4vVITNAIB2RbtCCbdacKFyGxgDrzyr
BFFEzhVw2wI3pQpu4arxAMxEZ3Crg5sGbv9WsOcKvHVDIr8k1+lzmWSSSSaZZJLp
1CY0pqtkNsgkk0wyySTTKT+eyySTTDLJJJNMMskkk0wyySSTTDLJJJNMMskkk0y9
JxWYDv9XqwCYo+b2w+G1yXjzgNhzjtByu/1AAXQZeua8QdWhcQEtc/YNPLtD6wL6
DDVOrWF9/Grw89zkincX+HLkGY+xjwY+NQb1tQgKVDLnlUC8Rwbp8C+aRn5ZUra6
od7S5m9uCQQbp+XZrbY8i7+xJlgbaKyblrdo4az8oryyUmPJ6Ir5MxYurpppaaoP
tIQsVYumz5k9w5KXX1BQ3tRU7y8oqFhYYamaM3vBQgvMo6Bg5rw8S96KUKhpakHB
qlWrrD6UyloTbEAJWwqqmoNN/ubQmjkws3z4A2ttqDYPwrC5RxUHXq0N1IRKjYaS
lf41pTALnFlTc6AxZK3y1flnBZsbfCEruwvBklehW/7mkgL0C/hDnIFwDqFAzUp/
yFrT7PeFgpHfGEpaQvB2HZX88uBlbNqSAnyvhywDIX9DeXOzbw2XqQ+doiOuUIaT
r5iBK+ZSu6NoqcNetNTtWVrooUuYuIwtIV/IP6veV0fniUDq/M2ltpICcsgUuSDC
yAJSkci1nipRNbcy2By4MtgY8tVX+1sGS9vEqRb6JSx0fanHUVLAHAyklpjfHPDD
Aoegkg2edhCoFM1BezQHB0pTLKjx1UM2DZ5m4FUoogj2AagH58MxKFAzyPojgUoN
7N6IFHjQqUKcig00lWhpvWwhi9Pkg1bZ0kDj8uBSwjOhtqiaW1VVUYXSzgjW+uf5
GvwcqyL8SaXVkm22FNuNbji65XqsBVWiOf4QY3DR9lTKbRW3sajWopqLbsNISRc2
+xpb6pnhbQFTFqbopzTzk6jSgGuJhYFgne8UZ32cOlDlafTl1w8AdifsXctrL29t
Cflr0cVqf03oVGyLk6sgL9cEXE58izUJ3E6r21Voczk8zkKnx0WPSSSNqyhBGqr5
BqyEQFEf5CLCr2GsjDBNlm8vtNo9jmKP0+10FNkdgs3NJnLabDan0+Uuhv+KhZJ5
PB5rkcNjc7idbo+9KI7oFCdKNMBkBzJxNjR+IGNP6R4+tYqdCt0+V/5Fjb5B2e8n
VUO5409ZRgZVz59cFeWuvxfS09RUO3i7/3iVG2CzrDhI5VWzz2efDMW4e2w2q8OW
rIMntKbJn8BhxGPaQn5jJXamxC1rvKImW9L4BSX2IL+kpKAlBcxjtVKjNozeDqIE
OuZ5KEvlzQFffcLnodFEv8WEzYd9K0mq+bRTTzW13quBmn3O2n0Nc2TOBeB2oOee
v3azZ4qoM2XUmSrqjOT3M+aoqxuAzeCQjsvh5Esrk0wyySSTTDL1N6GBeSsga6+e
B21K+X0pMvUHKb3FYfZtfAaQA/czgvWWBXBy1GIJLrfMPXd+QcW584ERWHimJDJG
ibEKZCOUYclUkAl3JtANmakA32HuPA1ygbBym/D2k8gkATVECZgC/xupqUFPNA2M
Y1IbeXmTdjJTxx1gBcZRYRR+q9Jk4rUk/765h99/GqkLoGqowhMd9JJILTMhAwwH
DHArY7ilBPQrIrMjeaO9FwxhxbS1odGCpvFwkhioaaF+GSE9N3FSMr9k8hNOqEw2
oSrZhOpkE2qSTahNNqEu2YT6ZBMaYhPOAhWw5KfD3uPjNLkflUmmwUTJDj7J0FLY
Fy6BvVdP6aKHkc/XMifh873kvL/3xJJZigewJSDSJ6/tzXaIyfU5PB/YNf2liA8R
1f7OyDzhAWYoJKWoxBu6+yBopTptBWVAzPX7GkUVjHcqqs9Zt/xIGWIJBFFx0Aoe
9JzgKn+zpSbYuDxQ62+s8VvqAw2BUC+g13ef88BtN72CoRUUtJIHvaipSVzoV1/M
eqRh5ScYWklBqyho1BRn+4MN/lBzoMbCsL730G+23DLJ6n2fMFzNQat50KIzfM/m
9ceXtL5BGE5Ba3jQojO89ad3TLIf/4wwnILWUtCoGA5XaIUFotf4G0OBej/oNbQ+
/92Diw8cJgzXcNA6HvRcf20AtrF40Bu2rzrQeD9RLgUFredBe8Su9arsIRNB54eE
4RS0gQdtt4kM/acJyzceKT2EoVUUtJEHXSw29IdPPVD5dsFHGFpNQZsoaC1WLhTl
5atv9QPxaw20HLSZB10ZqFvBYYteawUFncaDrvY11vmBiNC6sz9WvGp5h4gZBZ1O
QevwyGXJtzgXVABxoDvqNod+WnXbHzDDdRx0hjC0QzToa7pMauX0fYThFHSmMLRd
NOjjpYteNqwivZmSgs4Sgp4sInThp98++vMsImYqCnqIMLR4DG/fuG3opmfJ8KGm
oIcKQ4snZm1bxpS8vPMLDK2hoLMpaNSfQ0hxoa/YfM+mrN88T7oUPQedw4eeORf0
AfSTRMIp6GE86HlAZGiWMr1Ywino0/i1bm0QF5o1hgGGVlHQp2NoE22HiwmdOfzK
p/ZsZDtSU5QdPpwHLbpZ+Oztd/2jSrMLQ9N2+AgetOhm4eqbxm3NzvgIQ9N2+EgK
uk/s8Na716y2jn2LMJyySHN50KIzvCB93zbPkecIwynoM3jQojP8to7WXbnffUIY
TkGfSUH3iR3e/uK43NHbXyIMp2yzUTxo0e3w1eXtx0cde5swnIK28KDFt8OrP3xt
ZtE/CMMp6NE8aNHt8Id3FhxxHN6PoWk7PI8HLbod/qzqwj2ZP5Ba03b4WRR0n9jh
0bWm7fAxPGjR7fDoWtN2+FgetOh2+Pb8X5lv2fgXImYU9DgKuk/s8OzQ1b8Zdc/+
P2CGUwbSeGFo8cxC8Piri7+c7MTQtB0+QRhaPGO49v6znvl6PREz2g6fKAQtph3+
VMET+xUNRMxoO3ySMLR4DP+o+n7XmE1dRK8p6MnC0OKJWU7bnffNeupfGJq2w6dQ
0H1ihz+74fWd626PdCmUWZjPhxbbDmehnyZdCgVt5UH3qR1uirLDC/i1FtsOZ43h
40TCKWgbhjb3lR2+83l7W1fVt2X4eThlkdp50KKbhbMe3Bcae/kXGJq2wx08aNHN
wsyW1545PFLhZaFpO9xJQfeJHd5589iZjn3HCcMpi7SQBy06w0uH/WvkmvYIwylo
Fw9adIa/+ea///ra9UrCcAraTUH3iR1e7f5jxarNXxOGU7aZhwctuh2+71jDTZfs
+o4wnIIu4kGLbocrbct/+UHn9xiatsOLedCi2+E7fjttxHnfEjGj7fCpPGjR7fA7
Nux4YvPfSa1pO/wnFHSf2OHRtabt8BIetOh2eHStaTt8Gg9adDv84M73rete/5iI
GQVdSkH3iR3+8LUryxdk/Z0wnDKQyoShxTMLb79x6Niry48ShlPQXmFo8YzhPfsu
ueHNp0lvRtvh5ULQYtrhnfs1K37oOkH0moKeLgwtHsPnfXh0yjovGT5oO3yGMLR4
Ylb50Vv332bWYGjaDq+goPvEDj+oq3phwbK3iIRTZuFMPrTYdjgL/TyRcAp6Fg+6
T+1wc5Qdfja/1mLb4awxPBxDq/QPMXMteqEwoKAJ0SuEk/uFMuVfqFL+hVwquVRy
qeRSyaWSSyWXSi6VXCq5VD+WUhXjqEBV76IC+dmKNq8ApwxRUYEqUaICSRDYQIkK
jL0vRwX+6KMC04EcFSiTTION5KjAUzcqkAzt/RAVSENLHBVIQ0scFUig+yEqkIaW
OCqQhpY4KpBA90NUIA0tcVQgDS1xVCANLXFUIA0tcVSgCvRbVCANLXFUIA0tcVQg
ge6HqEABaKmiAgWgpYoKjIGWLipQAFqqqEABaKmiAgl0P0QFRkFLGxVIQ0scFRhV
a2mjAlWg36ICaWiJowJpaImjAgl0P0QF0tASRwXS0BJHBRLofogKpKEljgqkoSWO
CqShJY4KpKEljgok0P0QFUhDSxwVSENLHBVIoPshKlAAWqqoQAFoqaICY6CliwoU
gJYqKlAAWqqoQALdD1GBUdDSRgXS0BJHBUbVWtqoQBXot6hAGlriqEAaWuKoQALd
D1GBNLTEUYE0tMRRgQS6H6ICaWiJowJpaImjAmloiaMCaWiJowIJdD9EBdLQEkcF
0tASRwUS6H6IChSAlioqUABaqqjAGGjpogIFoKWKChSAlioqkED3Q1RgFLS0UYE0
tMRRgVG1lqMC5VLJpZJLJZdKLpVcKrlUcqnkUsmlkktV7NXjb3EbmHTxAwEJyYGA
HCtMwIbZb8YbWcd6Ht6WUsfyNvC2KuwMOU+gefX4aTFSSss2XSQ6A61fnadIB/cq
MgSv0bqMNgOVJ5KNW8EcwH2CRY03Iy4FiXI4AdVBK9ArECJansFI3unUHVI3dNfb
hJb6krvk2yveNVzqtKj32gvfpb9gQt/NCJdQ9aNDMP3UMbphFuAFYM6ZumUCbeTS
18xSWbJkNhNf3cg89NEALkKRZooyDpMQbDu+uynSWE9Gwm5QXhlethrGBNVQYHEw
xq0GQprf5m/21ddbzp5VhWukOKkamSjh4ZORqhEpualXJUdXqkIzJve62PoUi23u
VbHVbLF7VWJV0iVeh8dZLkZLj0fOJOLpu1TsJjSMxoOOp+qDrQNGbIgdRsnj7DwF
u8nD6OAZRmlC68Bu4ukA/xpR0DTBYRRdPcjr8Yl+IeppGAXJDaNr6WGUfNbKu5b7
PTeMZsS9S38cir7LdodpvPqiOi4H7Np2/jCaRo0UJnoYXR81gLAe/vBsurLouoUZ
M8OVCgzhVSybjY6vQ3ko2mPSt8OtQ9Exmxx7lR0xaXbC7Yhy/2xy3KnaP/trsJfX
H5t6aAoQ535P56AP02dB0wGJG7TwWhsu8zejDp55LNyCHqEtCNVaLRX+toAvFAiy
ZzObm4NMKnSfXZtS7BprmTEbXWuA19hFI9HX+Onq/EGrYOLIjcMDtFzceJtGjbe3
pmSq2SKykon/q0E2VLw8JqIIrQDKBpX4hSEXg+GgFW5PMq88oeePtDVAYmizsQKj
c7TaeQh+4F+I76EOqhIfG5jc2UALNCi34mNUbWLFpMdR22zAxXPGV9tYszFag1ke
hM/my6aV0eK9leT4CD52MZp6pFIofVjJpfeq9gqmAWo2DeqE96o7KgeLBqOFiWgh
aqHN6rI7XDar3eOx26y2oiKX22Z1OG0em9VTXAhvOzyOIpu1yFN4mFmE407tR1Rb
CqvBZMzCVNVAgf9roYBqYY7sOJoNj0fguZMF7sdBvFg1UFB4JKhah4/VuHzkPBtw
7+oZgY8NeMjQYjUYh+sFqNlTRhw1yElKDXhzkNR1YDyjAx0RHQgL6AC6vkx5JGkd
sDI6sHfQ6AASpimsODuLnFBe7cUOKM3FbhvaeYocULbdRcVOeKPQA6W9yG4vPsys
vytM8VekKYVVYAoWh96ogAamYlVgKNxHq4A2BRXQYBUwUyowFB/3pAJangpkxlGB
YUmpADefTU76xzMl6uAklRoNwopYyR7P2m2ctsBjoTRhFZfGMohGgEm41QrtVlcR
FF1nIRRh2KMXFtmtNofbYbU7i+GR0+WwOu2w80cL+CcmnR62nLCwkyCbkxV2DRQz
LUzFCtsQeH4a7ntz4X50j/09eX+HlurvzdT5EJxGh2caxE2Si4+RsI+O6u/ju0K0
vXOFiFnMvpKjPnaFdMuuENkV0rMrZISgK2REP7hCRiZ0heQmdIWcEdcVMoIqJekV
0EhaLuAKGUHN9TJpV8jzkcuJXCEuZk56JOIKacKuEDSMdmBDEF1/XMleR+ktuljj
knGp6CmXippzqbQr2wXdJRYV5y7pgsf8NGiqGR7rhUNwpiJ6CM7soyFY7CG6L4f4
LHA3MwoJuD8CjYGG1gaHa6ylKhIywYaseKKv+VajhCfjLunZDbKgteHwwC8iZ7WM
oKyWO1Ny1lRQbhr2vw4O0ulgLFTcyXBfjE11LxzWK+B5NXbi1EIJv5qRcgDugIr+
JPgV1W3xHTjknVynUQ6csbhz0OCZdTo+Lwbc22a9OC0yFypwGmQuVGOzwsyUhNU2
ZLldjY8zmFKxmIhdxMwfGadzKhUw82M7p1iHT3Q/larDh+mnFNzxMsrJY4kzwT2i
on6r5hxHyzTCjiOvlptkA12HYN/XoQvL/VScfmomHrrQFNrudqK5hA3OJVwONIV2
e9xwUu0udjqFvUzEs+Sw2lyHGetijhhZCTqq6C6gPCVHFdcF8B1VWjif1kKFYi2P
UXDPdgtsl+CAx0XYap8G1TS2C0jGeUW6gKHUjGE43usB+xoRMosfS83iJ+O8zICN
pNXi/IpwfhmADQxTk0c7uAvIjdMFlCXVBfCcXcnpf0/T/YiuUvoP4uj/XhWnz2E1
5zSzxNF/oKUcYlph10JY1yHrf8/6by9G3mJbEdRKpwd501xudMVV7BT0r3EuNbvV
5YT6PxdmM1uMrGJddHzl1/dC+TmvxRC4nY6V/0y4HwPvTcTKb4PnbnyvhPFkJFL+
RJ4MDfUgB22nU8p/JqX8Yyh3wURK+W2U8rvxcQZgA1I1POU/I47ye5NSfs7Nl7re
Mw9lqONlCu4YUK69jjiuPa+K6z/4NoBQ+mUaKn+tcJ4dWlnv4+k9sginsi5Em9tu
tzoc8MjjdMB/xfC0yOYS8i1ij6Lb6nQUH2Y0cVqv8ohyTdJKPjUl16Swkmug4Grg
dQ3IwaP4CLgnozxgxlgNVC/2nislJSe+efIuKg0uAfmcRA4+1uN6EZ/gKGqEJ6O9
GY/2xD1ro0Z4V5SSC7k3h4TZ8gmtka6GxZ2j5jwY6QIezf6oSX+JPX9x11CmhA9o
lhseNQ9LVzC8UYEVCgfYBX+HPqBiViPuKOEkTMWcI7oHXEp1o+g3N+uJv4tXmnCb
l/Cavke8XuS6mrpWC609B8iO+hzLsAQfVwE8iZX24yq/iLw7VkFtOZGr9KdVTmOG
LGH6oozIM3eu17ELDhXMo18jrDGbA3nzI3n9C29BInX+uJrlFFumNDi9FirDYm/8
czYHHV48lQk7zvuZOHl1D1LX81cGovJRiJRPL8qzI2wGycR4JKJOZrqt7CFVcvka
U8oXpd7hja6DImksRUpYyedrSilfk0AdlEljKVPCSj5fc0r5mnl1UAwCWVIMAllS
DAJZUg4CWVIOAllSnrKyNDZ8JSCfcqNtjvkju3ZdO++iMmRK63Ugao0LsmKXx9gp
3F5J4UYtHugeS63DYa3iVUyt8pnpKZKMJSBXaWSiqdjzNmWu0kSdb1LnKs3M+Y1R
z1Ujz2wjJb8Jl+JmvL8Fv8doB+MSYN68GG/oH4vZYoxrFrFsWcJji4N5MsHSGG9s
QyqFLZuEbBGuJlcSEapp+nFUMwfwzeIshnxlnFkbT8iPlMV2LfEibuNVE8StJlcS
4WoCuprx9JlUMy2hLf+4OrXWVET8B72vZk+tCVJpzfQfRzUzYjJfxNDv4git2LqZ
qJqkJCJUM1PU1hS3miK2ZtZgr+bpYf6S2bxIoD0qGNqfxfj+jTFG4WhOCiipt4TP
ZO6/on5Pf9A8OfNLNTA8atZlsi6qkbAb+ALcgIv4V1hY7rutgHKe8rcvQN/TaOxb
pz+jmA1WRy3VSs7gViTwh1i8LIf04CLNV2mIQ2s1w9JZDqE94pDtJDhkk4BDfElQ
4LNJ+LM8eYDvbOsr7ilBvf6DjE8Mb2S26/WZfzbsyOzUWzJ3GDbDJrQpWO6pJ6TA
PYV6Ql9zzx5R6Vg+0bJHrmWDArYeShvzy+OwoFcwbshC0lWEh2D3IloQwKwkZ2gK
05lcuDAQqvfn449dkq7HzHCPfTbFTiPUsNPSgpXwCL3EBH3lcrL3ZNqtMSmpR/3C
a5qp6ahfeARKPOoX0F55ikp9jqRSP179hGGd5tW0c9WHDX7Nw2k16mOGuZpNaZzU
A0sqUg8s42FBXoW/R/snDACs03B7dP1ceP1hvD8Mr/s13B5dr4HXN+H9MXh9robb
o+us1N+gSlXqH+hmpR69uEZI6k2M1MOjMCf1Q7jHR5a5s2ZbqtFSvrTUNKCrjzVA
Cd7VTdBfZRxnOKGbo7/AqDQM09fqy4yf6qk2TKnnAgO257oOt+GtcdpQzbShLqrn
0nFtyG+49H5uuC/TPjb+LX2LOSfdZNqd3mbOTz/LdF/6pZAjDlXqQ45DpZ7wN1il
j2FfgvZbYD5fpnF7dH03vG4ysfs2eD2H2qPr98H9WXiPypFP7dF1tuE2GFNtuPsA
23C7gfCQo4vTcIvteMwZwVRSFaNxWqYwfTHysDnHbz4DcGtbzR/ppqYv0d5pfk43
LH269lrzuzrrALa3JoTbmZopmDFeyXCULNCfI+BWJB92Jl9ZNsOaJH6sZoA5K8EK
xS7YEgqQq2QmDHrurkHgJWQTI3neBb7FzkizwIM6AMjSPk2ix3qAevqK3SsJPKFC
z9/Jp6MJsAEP0AYQ+2YbofS876Z3k1JRx5GNSAXaJnhtEVZwXeTJCDD/y+3CAlyt
7zQrjVPT2/QHzH8zDEu/VL/L/I1h4Asw6i1MMQJs+yE2PXkuTj5PaMYrC1jq6Ph1
ZKMFWCWCAKclFOBEKzS6UXFiBViV4BFHbwSYoCUSYJimGzOKOSYCi45RMnJdagFu
NH5hONM8NX2TMdv4X9Ow9CuN3xuGmAe+AOuZMYwvwNnfxaYnnxIiCzvMMDUnwOFw
OLLRAqwWQYDTEwpwogdL3ag4sQKsTvB8qzcCTNASCTBM040ZxRwTAUbHKBm5Lq0A
p4PrNF+lvQQnrw8wE9dh6bdqTqTt0SABVipTF2Clsu8FmOPP3cy6ezNuES1I/H5R
PU+cToaniWgw8TQN81Qn81Q0nqZjnur7naene8PM+tRbFNcyzwMmTa/31ay0+Bpr
LResCIT8sA8m8W/XAYs2cVeSDCxKQtKhURx1hIcOHQLLli1jztG+q6srYgadKmkG
I8ntI5NMMqVCR8PEwXEMeFWcMV1I+R1kkkmm5OgYyFRH+1W6B+HoLKeR08hpkk/D
ja1KamyVOSWnkdOcjBapZC2S08hpeqlFanmeJ5NMJznPI1qkkbVIJpl6qUVaWYtk
kqmXWqSTtUgmmU6KjnrD3usjCz+4V4Jtj3yYkvXo/zryUvPYD1XSd8k7FQmh82p9
Jby0pM1XXwT3x3IBWP3usQtfnvdPW3brzb5henX18MzHRnl3nr1++W1D1rd3dnZV
OneuP/hW+KHxj+aalpz/Q/aw7w0X7btHc+9ezw0rN4W3VgSqx3R1Prrwz4+1HLvq
X8Wbt75744y6rOkbt+oXn/He0vA35Ve/fzTrNXfxqv8Om9L5x/+MnDPlVUvtlR8Y
z9y/8Pl7q5ov1v5vefnrzdm7rp2fNuPIPSvsL63O3q1+c+kbL7/wmO+phrszLygd
X7hwyq/HLbvcoL/Xccg45eHPz3/km9JVu+tueuPoXbuPHVqx5/Pt+kXXzPjFN6Ov
uOJgS9mM5X+YcGCS7qLqlnM3TNZdfMdF5427ZugV59fty5l4Ys+MT06cyLr1l5f9
8+u/P/3e6weqXnjwyOb3TvPteaLuDNdrV5w75s1rLkx7bsq+fc9cYqz9bc6ih55b
PfLrm7oWmHOu+aTWpN27MuvpcyakbRv/eu5DP38le9nbWcqWVWPaztJ89n/druGv
rL104guZ52xb/E7tqNfuMeZeP23t7r9ctfGbQ3N/980u+Fd41Zb/2Vj3WMn2tf9p
/q1ub3HX999OLvhz2yufLDFufGqbcalz08/M2//xhfGzRV+98bRjwyvjyta0mKry
P5qel3fB1Pdv3varFvd/b3/5Tx0Xt156xvMfuCo3HOjYrbjzGc2LB7Zv6DrxWIPj
Cvfv9+wZ/qdx4S2rt3bemfP4OuPky28zO34398TKrWbt9fZ6Zee6p9ZtWazY2vn4
fe4XLV/f7f7922vdpndqDVNfOPrVaVnZo4YU+O649Hhj27R3LUuOKn4575Gajc/u
e3D0h89cctEFF8K/1Vsm5X5Wpvr89tsvXOJvrB3iLQorseShoNeq5uDl/pqQJdC4
PGixC3zXm15blUgVkl2PlBJJvRyTyjbeO+vQz9gYEpI9p7CTvQ3MUlaUZ+TrDXuf
KEn7zUFFIxOtMnN1k7850OBvDFkqfCE/CDLrGcubmvNtznyHze4BjczKMSrd7AqY
iilNI5N4XjDkvywYXBl1Q881JXcxLSojfzN3x8AmDwVrgvXcVWaHz9Yz70LFTCj7
6ec/lL5y4ECpUBtxvV6RVxX2itDqCu//AwAA//8DAKtIepM=</Template></GraphPadPrismFile>
