# Supplementary material for: IgM and IgD B cell receptors differentially respond to endogenous antigens and control B cell fate
Source: eLife. 2018 Mar 9;7:e35074. doi: 10.7554/eLife.35074 (PMC5897097; doi:10.7554/eLife.35074)
Supplement: Figure 4—source data 1. — Numerical data corresponding to competition between IgM-only, IgD-only and WT B cells inFigures 4B-F.Numerical data corresponding to splenic and peritoneal B cell compartment sizes in Figure 4—figure supplement 1B–C. Numerical data corresponding to competition between IgHa and IgHb B cells in Figure 4—figure supplement 1D. [file elife-35074-fig4-data1.zip]

Archive with 9 entries (8 files):
- Numerical data corresponding to Figure 4-figure supplement 1B-C
- __MACOSX/
- __MACOSX/._Numerical data corresponding to Figure 4-figure supplement 1B-C
- Numerical data corresponding to Figure 4-figure supplement 1D
- __MACOSX/._Numerical data corresponding to Figure 4-figure supplement 1D
- Numerical data corresponding to Figure 4B-E
- __MACOSX/._Numerical data corresponding to Figure 4B-E
- Numerical data corresponding to Figure 4F
- __MACOSX/._Numerical data corresponding to Figure 4F
