# Supplementary material for: IgM and IgD B cell receptors differentially respond to endogenous antigens and control B cell fate
Source: eLife. 2018 Mar 9;7:e35074. doi: 10.7554/eLife.35074 (PMC5897097; doi:10.7554/eLife.35074)
Supplement: Figure 4—source data 1. — Numerical data corresponding to competition between IgM-only, IgD-only and WT B cells inFigures 4B-F.Numerical data corresponding to splenic and peritoneal B cell compartment sizes in Figure 4—figure supplement 1B–C. Numerical data corresponding to competition between IgHa and IgHb B cells in Figure 4—figure supplement 1D. [file elife-35074-fig4-data1.zip › Numerical data corresponding to Figure 4-figure supplement 1B-C]

<?xml version="1.0" encoding="UTF-8"?><GraphPadPrismFile PrismXMLVersion="5.00">
<Created>
<OriginalVersion CreatedByProgram="GraphPad Prism" CreatedByVersion="7.0b.154" Login="mnoviski" DateTime="2017-04-04T16:53:51-07:00"></OriginalVersion>
<MostRecentVersion CreatedByProgram="GraphPad Prism" CreatedByVersion="7.0b.154" Login="mnoviski" DateTime="2017-09-20T16:32:01-07:00" MinVersion="7.0.0.0"></MostRecentVersion>
</Created>
<InfoSequence>
<Ref ID="Info0" Selected="1"></Ref>
</InfoSequence>
<Info ID="Info0">
<Title>Project info 1</Title>
<Notes>
</Notes>
<Constant><Name>Experiment Date</Name><Value>2017-04-04</Value></Constant>
<Constant><Name>Experiment ID</Name><Value></Value></Constant>
<Constant><Name>Notebook ID</Name><Value></Value></Constant>
<Constant><Name>Project</Name><Value></Value></Constant>
<Constant><Name>Experimenter</Name><Value></Value></Constant>
<Constant><Name>Protocol</Name><Value></Value></Constant>
</Info>

<TableSequence>

<Ref ID="Table0"></Ref>
<Ref ID="Table3"></Ref>
<Ref ID="Table4"></Ref>
<Ref ID="Table9"></Ref>
<Ref ID="Table10"></Ref>
<Ref ID="Table11"></Ref>
<Ref ID="Table12"></Ref>
<Ref ID="Table13"></Ref>
<Ref ID="Table24"></Ref>
<Ref ID="Table25" Selected="1"></Ref>
</TableSequence>
<Table ID="Table0" XFormat="none" TableType="OneWay" EVFormat="AsteriskAfterNumber">
<Title>%B1a of PerB</Title>
<RowTitlesColumn Width="1">
<Subcolumn></Subcolumn>
</RowTitlesColumn>
<YColumn Width="81" Decimals="1" Subcolumns="1">
<Title>MKO</Title>
<Subcolumn>
<d>12.6</d>
<d>17.9</d>
<d>13.3</d>
<d>19.4</d>
<d>12.2</d>
<d>15.1</d>
</Subcolumn>
</YColumn>
<YColumn Width="81" Decimals="1" Subcolumns="1">
<Title>DKO</Title>
<Subcolumn>
<d>31.9</d>
<d>20.7</d>
<d>41.1</d>
<d>31.1</d>
<d>30.5</d>
<d>46.4</d>
</Subcolumn>
</YColumn>
<YColumn Width="81" Decimals="1" Subcolumns="1">
<Title>WT</Title>
<Subcolumn>
<d>14.8</d>
<d>28.2</d>
<d>41.7</d>
<d>17.9</d>
<d>18</d>
<d>31.9</d>
</Subcolumn>
</YColumn>
</Table>
<Table ID="Table3" XFormat="none" TableType="OneWay" EVFormat="AsteriskAfterNumber">
<Title>%B1b of PerB</Title>
<RowTitlesColumn Width="1">
<Subcolumn></Subcolumn>
</RowTitlesColumn>
<YColumn Width="81" Decimals="1" Subcolumns="1">
<Title>MKO</Title>
<Subcolumn>
<d>30.8</d>
<d>29.8</d>
<d>27.9</d>
<d>28.9</d>
<d>30.2</d>
<d>21.6</d>
</Subcolumn>
</YColumn>
<YColumn Width="81" Decimals="1" Subcolumns="1">
<Title>DKO</Title>
<Subcolumn>
<d>26.2</d>
<d>14.9</d>
<d>28.3</d>
<d>33.9</d>
<d>27.8</d>
<d>28.6</d>
</Subcolumn>
</YColumn>
<YColumn Width="81" Decimals="1" Subcolumns="1">
<Title>WT</Title>
<Subcolumn>
<d>15.1</d>
<d>24.6</d>
<d>24.2</d>
<d>31.6</d>
<d>31.6</d>
<d>29.8</d>
</Subcolumn>
</YColumn>
</Table>
<Table ID="Table4" XFormat="none" TableType="OneWay" EVFormat="AsteriskAfterNumber">
<Title>%B2 of PerB</Title>
<RowTitlesColumn Width="1">
<Subcolumn></Subcolumn>
</RowTitlesColumn>
<YColumn Width="81" Decimals="1" Subcolumns="1">
<Title>MKO</Title>
<Subcolumn>
<d>55.7</d>
<d>50.9</d>
<d>57.7</d>
<d>50.6</d>
<d>56.2</d>
<d>62</d>
</Subcolumn>
</YColumn>
<YColumn Width="81" Decimals="1" Subcolumns="1">
<Title>DKO</Title>
<Subcolumn>
<d>40</d>
<d>61.6</d>
<d>29.2</d>
<d>33.1</d>
<d>40</d>
<d>23.2</d>
</Subcolumn>
</YColumn>
<YColumn Width="81" Decimals="1" Subcolumns="1">
<Title>WT</Title>
<Subcolumn>
<d>68.5</d>
<d>45.5</d>
<d>33.2</d>
<d>49.4</d>
<d>48.9</d>
<d>36.8</d>
</Subcolumn>
</YColumn>
</Table>
<Table ID="Table9" XFormat="none" TableType="OneWay" EVFormat="AsteriskAfterNumber">
<Title>%T1 of SPL B</Title>
<RowTitlesColumn Width="1">
<Subcolumn></Subcolumn>
</RowTitlesColumn>
<YColumn Width="81" Decimals="6" Subcolumns="1">
<Title>MKO</Title>
<Subcolumn>
<d>6.9784</d>
<d>10.2141</d>
<d>16.8155</d>
<d>20.80155</d>
<d>11.1744</d>
<d>6.69799</d>
<d>11.5092</d>
<d>9.83016</d>
<d>22.97684</d>
<d>11.868</d>
<d>10.8624</d>
<d>9.7519</d>
</Subcolumn>
</YColumn>
<YColumn Width="81" Decimals="6" Subcolumns="1">
<Title>DKO</Title>
<Subcolumn>
<d>5.803344</d>
<d>9.72504</d>
<d>12.70014</d>
<d>15.3912</d>
<d>9.2016</d>
<d>10.5138</d>
<d>9.61814</d>
<d>18.564</d>
<d>10.19536</d>
<d>14.51862</d>
</Subcolumn>
</YColumn>
<YColumn Width="81" Decimals="6" Subcolumns="1">
<Title>WT</Title>
<Subcolumn>
<d>4.42242</d>
<d>6.045914</d>
<d>5.819373</d>
<d>7.621864</d>
<d>8.55507</d>
<d>12.3201</d>
<d>13.3653</d>
<d>13.2163</d>
<d>11.54192</d>
<d>11.80185</d>
</Subcolumn>
</YColumn>
</Table>
<Table ID="Table10" XFormat="none" TableType="OneWay" EVFormat="AsteriskAfterNumber">
<Title>%T2 of SPL B</Title>
<RowTitlesColumn Width="1">
<Subcolumn></Subcolumn>
</RowTitlesColumn>
<YColumn Width="81" Decimals="5" Subcolumns="1">
<Title><TextAlign align="Center">MKO</TextAlign></Title>
<Subcolumn>
<d>13.816</d>
<d>22.0869</d>
<d>25.857</d>
<d>34.12895</d>
<d>26.1027</d>
<d>16.4566</d>
<d>20.6172</d>
<d>12.92484</d>
<d>23.42914</d>
<d>22.618</d>
<d>17.3448</d>
<d>24.6818</d>
</Subcolumn>
</YColumn>
<YColumn Width="81" Decimals="5" Subcolumns="1">
<Title><TextAlign align="Center">DKO</TextAlign></Title>
<Subcolumn>
<d>17.78592</d>
<d>27.21141</d>
<d>28.43727</d>
<d>33.95392</d>
<d>24.0264</d>
<d>26.73</d>
<d>15.59446</d>
<d>26.078</d>
<d>26.85385</d>
<d>26.55621</d>
</Subcolumn>
</YColumn>
<YColumn Width="81" Decimals="5" Subcolumns="1">
<Title><TextAlign align="Center">WT</TextAlign></Title>
<Subcolumn>
<d>15.861</d>
<d>20.30903</d>
<d>19.39791</d>
<d>22.6392</d>
<d>17.38611</d>
<d>23.21865</d>
<d>21.7074</d>
<d>21.3767</d>
<d>28.57556</d>
<d>34.82985</d>
</Subcolumn>
</YColumn>
</Table>
<Table ID="Table11" XFormat="none" TableType="OneWay" EVFormat="AsteriskAfterNumber">
<Title>%Fo of SPL B</Title>
<RowTitlesColumn Width="1">
<Subcolumn></Subcolumn>
</RowTitlesColumn>
<YColumn Width="81" Decimals="5" Subcolumns="1">
<Title><TextAlign align="Center">MKO</TextAlign></Title>
<Subcolumn>
<d>57.2</d>
<d>49.1499</d>
<d>35.828</d>
<d>29.8966</d>
<d>46.0071</d>
<d>47.9856</d>
<d>45.0432</d>
<d>61.25646</d>
<d>37.72182</d>
<d>48.16</d>
<d>51.8592</d>
<d>45.3075</d>
</Subcolumn>
</YColumn>
<YColumn Width="81" Decimals="5" Subcolumns="1">
<Title><TextAlign align="Center">DKO</TextAlign></Title>
<Subcolumn>
<d>61.884</d>
<d>52.73964</d>
<d>45.92297</d>
<d>39.92384</d>
<d>43.3668</d>
<d>49.2723</d>
<d>62.28446</d>
<d>40.5756</d>
<d>50.70371</d>
<d>43.28019</d>
</Subcolumn>
</YColumn>
<YColumn Width="81" Decimals="5" Subcolumns="1">
<Title><TextAlign align="Center">WT</TextAlign></Title>
<Subcolumn>
<d>67.0827</d>
<d>62.79889</d>
<d>61.38118</d>
<d>52.63614</d>
<d>60.7134</d>
<d>55.15614</d>
<d>48.438</d>
<d>48.5189</d>
<d>49.3324</d>
<d>42.0261</d>
</Subcolumn>
</YColumn>
</Table>
<Table ID="Table12" XFormat="none" TableType="OneWay" EVFormat="AsteriskAfterNumber">
<Title>%MZ of SPL B</Title>
<RowTitlesColumn Width="1">
<Subcolumn></Subcolumn>
</RowTitlesColumn>
<YColumn Width="81" Decimals="2" Subcolumns="1">
<Title><TextAlign align="Center">MKO</TextAlign></Title>
<Subcolumn>
<d>12</d>
<d>12.7</d>
<d>15.5</d>
<d>9.95</d>
<d>12.7</d>
<d>23.1</d>
<d>17.2</d>
<d>8.98</d>
<d>9.54</d>
<d>14</d>
<d>12.4</d>
<d>13.7</d>
</Subcolumn>
</YColumn>
<YColumn Width="81" Decimals="2" Subcolumns="1">
<Title><TextAlign align="Center">DKO</TextAlign></Title>
<Subcolumn>
<d>8.32</d>
<d>6.49</d>
<d>7.97</d>
<d>6.72</d>
<d>14.8</d>
<d>10.9</d>
<d>6.62</d>
<d>11.6</d>
<d>8.97</d>
<d>8.11</d>
</Subcolumn>
</YColumn>
<YColumn Width="81" Decimals="2" Subcolumns="1">
<Title><TextAlign align="Center">WT</TextAlign></Title>
<Subcolumn>
<d>6.7</d>
<d>6.41</d>
<d>8.93</d>
<d>5.67</d>
<d>8.01</d>
<d>5.23</d>
<d>10.3</d>
<d>11.3</d>
<d>6.92</d>
<d>4.05</d>
</Subcolumn>
</YColumn>
</Table>
<Table ID="Table13" XFormat="none" TableType="OneWay" EVFormat="AsteriskAfterNumber">
<Title>%B of live SPL</Title>
<RowTitlesColumn Width="1">
<Subcolumn></Subcolumn>
</RowTitlesColumn>
<YColumn Width="81" Decimals="1" Subcolumns="1">
<Title><TextAlign align="Center">MKO</TextAlign></Title>
<Subcolumn>
<d>62.3</d>
<d>63.7</d>
<d>59.1</d>
<d>65.8</d>
<d>58.5</d>
<d>60.6</d>
<d>60.4</d>
<d>57.6</d>
<d>52.1</d>
<d>65.1</d>
<d>62.4</d>
<d>64.1</d>
</Subcolumn>
</YColumn>
<YColumn Width="81" Decimals="1" Subcolumns="1">
<Title><TextAlign align="Center">DKO</TextAlign></Title>
<Subcolumn>
<d>55.3</d>
<d>52.2</d>
<d>52.2</d>
<d>49.7</d>
<d>55.7</d>
<d>45.4</d>
<d>50.5</d>
<d>61.3</d>
<d>51.5</d>
<d>57.2</d>
</Subcolumn>
</YColumn>
<YColumn Width="81" Decimals="1" Subcolumns="1">
<Title><TextAlign align="Center">WT</TextAlign></Title>
<Subcolumn>
<d>64</d>
<d>54.1</d>
<d>57.9</d>
<d>59.2</d>
<d>55.2</d>
<d>55.2</d>
<d>56.5</d>
<d>63.1</d>
<d>59.7</d>
<d>59.6</d>
</Subcolumn>
</YColumn>
</Table>
<Table ID="Table24" XFormat="none" YFormat="replicates" Replicates="6" TableType="TwoWay" EVFormat="AsteriskAfterNumber">
<Title>Peritoneal Compilation</Title>
<RowTitlesColumn Width="81">
<Subcolumn>
<d>B1a</d>
<d>B1b</d>
<d>B2</d>
</Subcolumn>
</RowTitlesColumn>
<YColumn Width="486" Decimals="1" Subcolumns="6">
<Title><TextAlign align="Left">IgM-/-</TextAlign></Title>
<Subcolumn>
<d>12.6</d>
<d>30.8</d>
<d>55.7</d>
</Subcolumn>
<Subcolumn>
<d>17.9</d>
<d>29.8</d>
<d>50.9</d>
</Subcolumn>
<Subcolumn>
<d>13.3</d>
<d>27.9</d>
<d>57.7</d>
</Subcolumn>
<Subcolumn>
<d>19.4</d>
<d>28.9</d>
<d>50.6</d>
</Subcolumn>
<Subcolumn>
<d>12.2</d>
<d>30.2</d>
<d>56.2</d>
</Subcolumn>
<Subcolumn>
<d>15.1</d>
<d>21.6</d>
<d>62</d>
</Subcolumn>
</YColumn>
<YColumn Width="486" Decimals="1" Subcolumns="6">
<Title><TextAlign align="Left">IgD-/-</TextAlign></Title>
<Subcolumn>
<d>31.9</d>
<d>26.2</d>
<d>40</d>
</Subcolumn>
<Subcolumn>
<d>20.7</d>
<d>14.9</d>
<d>61.6</d>
</Subcolumn>
<Subcolumn>
<d>41.1</d>
<d>28.3</d>
<d>29.2</d>
</Subcolumn>
<Subcolumn>
<d>31.1</d>
<d>33.9</d>
<d>33.1</d>
</Subcolumn>
<Subcolumn>
<d>30.5</d>
<d>27.8</d>
<d>40</d>
</Subcolumn>
<Subcolumn>
<d>46.4</d>
<d>28.6</d>
<d>23.2</d>
</Subcolumn>
</YColumn>
<YColumn Width="486" Decimals="1" Subcolumns="6">
<Title>WT</Title>
<Subcolumn>
<d>14.8</d>
<d>15.1</d>
<d>68.5</d>
</Subcolumn>
<Subcolumn>
<d>28.2</d>
<d>24.6</d>
<d>45.5</d>
</Subcolumn>
<Subcolumn>
<d>41.7</d>
<d>24.2</d>
<d>33.2</d>
</Subcolumn>
<Subcolumn>
<d>17.9</d>
<d>31.6</d>
<d>49.4</d>
</Subcolumn>
<Subcolumn>
<d>18</d>
<d>31.6</d>
<d>48.9</d>
</Subcolumn>
<Subcolumn>
<d>31.9</d>
<d>29.8</d>
<d>36.8</d>
</Subcolumn>
</YColumn>
</Table>
<Table ID="Table25" XFormat="none" YFormat="replicates" Replicates="12" TableType="TwoWay" EVFormat="AsteriskAfterNumber">
<Title>Spleen Compilation</Title>
<RowTitlesColumn Width="81">
<Subcolumn>
<d>T1</d>
<d>T2/3</d>
<d>Fo</d>
<d>MZ</d>
</Subcolumn>
</RowTitlesColumn>
<YColumn Width="972" Decimals="5" Subcolumns="12">
<Title><TextAlign align="Left">IgM-/-</TextAlign></Title>
<Subcolumn>
<d>6.9784</d>
<d>13.816</d>
<d>57.2</d>
<d>12</d>
</Subcolumn>
<Subcolumn>
<d>10.2141</d>
<d>22.0869</d>
<d>49.1499</d>
<d>12.7</d>
</Subcolumn>
<Subcolumn>
<d>16.8155</d>
<d>25.857</d>
<d>35.828</d>
<d>15.5</d>
</Subcolumn>
<Subcolumn>
<d>20.80155</d>
<d>34.12895</d>
<d>29.8966</d>
<d>9.95</d>
</Subcolumn>
<Subcolumn>
<d>11.1744</d>
<d>26.1027</d>
<d>46.0071</d>
<d>12.7</d>
</Subcolumn>
<Subcolumn>
<d>6.69799</d>
<d>16.4566</d>
<d>47.9856</d>
<d>23.1</d>
</Subcolumn>
<Subcolumn>
<d>11.5092</d>
<d>20.6172</d>
<d>45.0432</d>
<d>17.2</d>
</Subcolumn>
<Subcolumn>
<d>9.83016</d>
<d>12.92484</d>
<d>61.25646</d>
<d>8.98</d>
</Subcolumn>
<Subcolumn>
<d>22.97684</d>
<d>23.42914</d>
<d>37.72182</d>
<d>9.54</d>
</Subcolumn>
<Subcolumn>
<d>11.868</d>
<d>22.618</d>
<d>48.16</d>
<d>14</d>
</Subcolumn>
<Subcolumn>
<d>10.8624</d>
<d>17.3448</d>
<d>51.8592</d>
<d>12.4</d>
</Subcolumn>
<Subcolumn>
<d>9.7519</d>
<d>24.6818</d>
<d>45.3075</d>
<d>13.7</d>
</Subcolumn>
</YColumn>
<YColumn Width="972" Decimals="6" Subcolumns="12">
<Title><TextAlign align="Left">IgD-/-</TextAlign></Title>
<Subcolumn>
<d>5.803344</d>
<d>17.78592</d>
<d>61.884</d>
<d>8.32</d>
</Subcolumn>
<Subcolumn>
<d>9.72504</d>
<d>27.21141</d>
<d>52.73964</d>
<d>6.49</d>
</Subcolumn>
<Subcolumn>
<d>12.70014</d>
<d>28.43727</d>
<d>45.92297</d>
<d>7.97</d>
</Subcolumn>
<Subcolumn>
<d>15.3912</d>
<d>33.95392</d>
<d>39.92384</d>
<d>6.72</d>
</Subcolumn>
<Subcolumn>
<d>9.2016</d>
<d>24.0264</d>
<d>43.3668</d>
<d>14.8</d>
</Subcolumn>
<Subcolumn>
<d>10.5138</d>
<d>26.73</d>
<d>49.2723</d>
<d>10.9</d>
</Subcolumn>
<Subcolumn>
<d>9.61814</d>
<d>15.59446</d>
<d>62.28446</d>
<d>6.62</d>
</Subcolumn>
<Subcolumn>
<d>18.564</d>
<d>26.078</d>
<d>40.5756</d>
<d>11.6</d>
</Subcolumn>
<Subcolumn>
<d>10.19536</d>
<d>26.85385</d>
<d>50.70371</d>
<d>8.97</d>
</Subcolumn>
<Subcolumn>
<d>14.51862</d>
<d>26.55621</d>
<d>43.28019</d>
<d>8.11</d>
</Subcolumn>
<Subcolumn>
<d></d>
<d></d>
<d></d>
<d></d>
</Subcolumn>
<Subcolumn>
<d></d>
<d></d>
<d></d>
<d></d>
</Subcolumn>
</YColumn>
<YColumn Width="972" Decimals="5" Subcolumns="12">
<Title>WT</Title>
<Subcolumn>
<d>4.42242</d>
<d>15.861</d>
<d>67.0827</d>
<d>6.7</d>
</Subcolumn>
<Subcolumn>
<d>6.045914</d>
<d>20.30903</d>
<d>62.79889</d>
<d>6.41</d>
</Subcolumn>
<Subcolumn>
<d>5.819373</d>
<d>19.39791</d>
<d>61.38118</d>
<d>8.93</d>
</Subcolumn>
<Subcolumn>
<d>7.621864</d>
<d>22.6392</d>
<d>52.63614</d>
<d>5.67</d>
</Subcolumn>
<Subcolumn>
<d>8.55507</d>
<d>17.38611</d>
<d>60.7134</d>
<d>8.01</d>
</Subcolumn>
<Subcolumn>
<d>12.3201</d>
<d>23.21865</d>
<d>55.15614</d>
<d>5.23</d>
</Subcolumn>
<Subcolumn>
<d>13.3653</d>
<d>21.7074</d>
<d>48.438</d>
<d>10.3</d>
</Subcolumn>
<Subcolumn>
<d>13.2163</d>
<d>21.3767</d>
<d>48.5189</d>
<d>11.3</d>
</Subcolumn>
<Subcolumn>
<d>11.54192</d>
<d>28.57556</d>
<d>49.3324</d>
<d>6.92</d>
</Subcolumn>
<Subcolumn>
<d>11.80185</d>
<d>34.82985</d>
<d>42.0261</d>
<d>4.05</d>
</Subcolumn>
<Subcolumn>
<d></d>
<d></d>
<d></d>
<d></d>
</Subcolumn>
<Subcolumn>
<d></d>
<d></d>
<d></d>
<d></d>
</Subcolumn>
</YColumn>
</Table>

<!--Analyses, graphs and layouts as compressed binary. Don&apos;t edit this part of the file.-->

<Template dt:dt="bin.base64" xmlns:dt="urn:schemas-microsoft-com:datatypes">eNrsfQVcVFn//tDSIB3KgISIdHd3d8cAQzdDqYQoIKG0KAYGLaWESAgoUtIh3SUt
CIiE/AcEZV3Yd3fF3/vu/uc7nzu3zjnPc+Kee+733GdGRVxKSlpNlAPODwMAAETA
RcDBQxdzgA78QwA19EgJPOA3tr8PB13ioQs8AnTxU6EDACShe4jQxQK6IEGXZWgQ
kr1YKNBlG2o722jQ5cTeej+lHUPYi4+6dw4duuxwwoQuxIDvacEMZjCDGcxgBrP/
Xdu5r8MfuK/vjAmQ98YCMIMZzGAGM5jB7J9/Pz+x99wOM5jBDGYwgxnMYAYzmMEM
ZjCDGcxgBjOYwQxmMIMZzP7YEABi0G81BABAAfH7euctOIa9hRvw+/3vtvO6nR4c
HAAF+8Tuvj3CAyQ2APKBPU7ACWzEvdBIX9/DQwRcJ/9z9O4CFslOZX+dFphGczxh
Dt1CAcjs7ssAvr/W97OGBf381sgWBYQ97e2A7mAXV2tHB0EqViYWKiDYwczR3NrB
UpBKU0OKkYdKWAhNgFJCWVxDV0US6GRn7QoBqmiKKciKA6kYmZlFnZzswMzMEhoS
QBUFWXUNIDQNZmZJJSoglRUE4sTHzOzh4cEE2gnFZOZovxPQlVnFxdEJ7ALxUoAm
xgiNwGQOMaeCwnxN/Td0oEfNrc0gQmioArZgLyFoEnuJOblYO0CYVECWYClHF3sQ
hOnrCgJlrrJzCuwiwLwTAxpxL4HDU4BYm9mCIUxmLmAQxPFbHFQBVwj0tOWB4DaO
pl/DCjDvnfsPSVpDwPaiLi4gr++JgnZ2d7a+k0L9+xlD/U7TmJWNx5iNlceYi9uY
g/sgwz/m6AoBQcBSdiDLg2nugFiCXYRYBJj3N3cpM38rSOb9jHw79p8yoaIo4+hi
fcHRAQKyUwO7/lvq5ohs7cSEkrYT4mYTYN7d+F+qCWUXazCUMAR6kf176uGQTB0s
QdbfluD/SlWom4HsoMX076mGHzL07UJg/R+8DrSg9yBrs39Zf3RIpv63e6N9wv+6
S+GIjP2vXRKubqYaX3GcQNBRmbG1g4Wj8X6ZHVYXKooqKhIqO2HFHc3BSiB78Pei
+lY+f6XW/my1/cV6O1hxB2vuP+biACMFMGR3wHVwPPWX6+rIyjpQWweq62AdfmOq
4QJycLXbvb2p73LZpf6PLvw/kaX/uZrQsHa0BP3Di/6IPBzg4wBitPsfKO4/7F1F
zW3cXCFg852DamAzyD+xLv5eBn9I9Q9K+Y9PfR0ScLEzcXFysHCycbNzsHNzHrwn
7Yfh5PmDMAeq73+2hUCb+r+8ifyYw9+3kd0qY2TlYGLlZuPlZudiZ+NhZTu0ur8G
YmdhYWFn5+TihX7xHhaMm5ubiYeNm4WNi52Lm5XniKbD+0eB/sfaDrQQZaGDH2jB
/qN7+L+WsX9Ct/+dv6YD6F/Z7/+pHMI6/r/cRv5VPf+fyyKs6/+J1uPkZP7v7f6P
ytz/2FPWEUiiKrJaX2eGfufuYWFhYmP5sw4eiJcT+A8cRj8UmsaPlfXHzpQjuR5F
9c8yPZro/njwR6b7RAWYd6fVhNCQ/XZUR/AAlN350K8m6mINsvvD+dDf2sFfMfma
Dtzu8lfTiTgwq4ks4r2rg9r5XROf3S0McgAgBnDi+/zr9tc9uN/swf9mD+E3e/vp
he5uvd8GAGIB7Sjf0/v7bGG/rQIzmMEMZjCD2X/bdm7MdwD7715VAdzhv44EYAaz
/1uDF+H1+zo4HtsdmQ77oQLooGtlF3NrB5CLF9DRAczoAfICiiopa4kCHS2ANGKs
oJ21CthFDDqYBP7wot/OMBUJ8P3n/mDDU8A2HwAHuprbLRA4wAZ02SmdQgD53gMA
8g8RoCG38aBr/m9dhADg/F7ZwB14hPgjEwR8rdYH3x46dkxoDwsOQAGY/pYmAPDn
ft5BeJcx/N7y9YVR/G+1vhNLZDfObls5LDQA/9vD0NfQBNBvRTc7iDX00RAIfUh0
ArlYuzo6uB6I/M1OfM84/G7k3SQPD4jwZwMi/tmASH82IPKfDYjyZwOe+LMBUX8f
UAogAWUOD72KJjFhvR3MYPZvse1jNmNoXwh3oKuGO7C3vb0MtwyHCN2H28Nd8N3r
dUS+rolFfstrwfe/td4fRxvv3cjgDnSUcD+MwQ87t5PKzm8X7yyIB25e7btn03Zv
mogHBjhHje/37c/FgP/LMRD+cgwYKxgrGCsYKxgrGCsYKxgrGCsYq/9fWPGKDO/5
OY/Bv/kj8P/nrvs9/yYe4M/6N/H2Fv5vr0f8XR8n7S4C3A+Pc/s+RoQD2w8AVgc8
nHA/LD+mDP9DE/3xPMJ/OA/zs8L8rDCDGcxgflaYn/Vv+Flvf5v6TAbgH4hFuLfs
nE0BuP3QOX+Bpkm82xsfs5nnpw3IWVGI7JD+sg0g/g4N9wO0CtAdZOcGPkbs4VMA
dERX4a/QcAeg4Q9A70yRn9kZtkIcISC739zif9ZO7Oea5Ds0wmHQrtaWDtYW1mYg
B8gxEfiwn+sD0IgHoIE7wxp5ZaC7KxNQQl4ZcCzQ13aNrXwv18Dv0EhHQGtrAI4H
+kn6jlHvQcMdgEb+AVriuKEtdg24V9fwB6BRDkCT/YoCN3/clk1iRLjfzMi+Q584
AvrYcs0VvSnBs7jfwuEOQKP+AH3sBR6Tm066UYewX+AHoNEOQJP+igIHJFW+GDpp
t3dxAUi/Q6MfAX1sub6GXFxPqVK0f10fgMb4AfrYC/wqYzR1AH39HjT8AWjMA9Cn
oGsxF0cPB0YpRxdXL4gVGCgF+FnoN62XLZn99+sacOo7NNYfQ6v8NDSgUuqWzpeX
+wV+ABr7R2iQC2RHSAnN7/FAX34zc+IsBvF+Cz8AjXMUtMoxQQP8O3FPaqft5Rrh
ADTuD9BqQFdnN5ALGHBc0J0ybiJDhkN70IgHoE8egKaArmmAKi6OpiBTaztriNfO
DdTBzc4OKAP429COI+2rorwY+82M4js03n+CBtlBwC4OIIi1Oxgo8zeg53RkP3Ce
1tnvSA9A4/8Arbbz0xk7kE7fGFiDXQF/H5qtFj5STYd/v5kdgCb4AVrC2sIC7AJ2
MAMDrR2AorLiZoCfg/aj5Mob8iDdg0agONwvuQ/9532fP8aA/8sxEP5yDBgrGCsY
KxgrGCsYKxgrGCsYKxir/19YDe+poOD+igrK9C+ooH4EPLYnjn/QPMp3FRTc7lsC
gJ9QQe3Pmv+sCgoIm52Hzc7DDGYw+2far5md/z4GgTuw90+fnT9sdAV3xDmYCgrG
CsYKxgrGCsYKxgrGCsYKxgrG6t+igoIDHIN/E6aCOsy/uaOC+nP+zd+roBD+po/z
qwoK/8DjHAHgu66JEHCUCupgjMNUUASAP1Y5EQL+rAoK5meF+VlhBjOYwfysMD8r
4NepoHZC/DIVlM+XsbZmogbhw1VQB6GPXQVlS3Ey7UbM1BEqqH3o/4IK6nfQx6+C
+tpKfq+C2ocGAn6BRsREc8c+Cx+ugjoM+tiEGia7UiSAyOEqqIPQx64R8evfNeHD
VVD70L9EBUVidyb2xMUJ4cNVUIdBH1uuXSsr4UTJ5oQPV0EdhD72ArcHBTwb9qsT
PlwFtQ/9S1RQiV8MloQ/zRyhgjoM+thyLRUcFQwfOXWECuog9LEXONPrXsyOhIUj
VFD70L9EBeVp2jAlmzwpfLgK6g+gf16Uk/eJBTH6weARKqjfQB+3Cor2RW+dS8u2
8OEqqEOhj0uKVCm8apCd2XmECuog9LGroJT4BuvTTt8/QgW1D/1LVFCNmY8dA1K1
j1BB/SH0z6qgiM68QUrzIDhCBXUQ+thVUGGdJ3MQH7EeoYI6CH3sKijAlUfJ0iuE
5TAVFIwVjBWMFYwVjBWMFYwVjBWMFYzVP4fVvgoK/oAKamdq+Y/eEmD7b4igfnzg
+AdNo3wXQcH/9F9B7U+W/6wIihI2OQ+bnIcZzGD2zzTY5DxMBPXXYsBYwVjBWMFY
wVjBWMFYwVjBWMFY/f/Cal8EBQ/4efcmTAN1mHtzRwMF/zf/CQrxb7o4v2qgiA88
zZEAvquaSAFHaaAOxjhMA0UC+GONEyngz2qgYG5WmJsVZjCDGczNCnOzAn6dBmpn
/cs0UC5ygfRTRDhH/BPUQehj10A1f5GDBDkmHqGB2of+L2igfgf9f/dPUPvQQMAv
UIhk7P4d0/471T9qoA6DPjaZxof5HQMeoYE6CH3sChGrXfkVVfnhGqh96F+igbKQ
xhR7hYZzxD9BHQZ9bLlusU+ViCn/coQG6iD0sRf4qHYViC8fcMQ/Qe1D/xINVA6e
ig4j94MjNFCHQR9brmdnBfwXC7qO0EAdhD72AmcTpadvxes4QgO1D/1LNFC303zv
kvqsHqGB+gPon5fkUOe7WvcnthyhgfoN9HFroOrqjbTfzuMf8U9Qh0IflxCpxpOw
2j332REaqIPQx66BmpiWlXDUeXeEBmof+pdooNCoCMBX5EWO0ED9IfTPaqA2HNwU
hXpUjtBAHYQ+dg2UN7DBiyYMcIQG6iD0sWugRBQfZveLfhKGaaBgrGCsYKxgrGCs
YKxgrGCsYKxgrP45rPY1UAgHNFD0gD9+SWDn227nwUFdReH/Ugb14zPHP2gm5bsM
CuGnZVBYex6Mn5VB0cDm52Hz8zCDGcz+mfZr5ue/d9VwB/b+6fPz8IeMr+COOAeT
QcFYwVjBWMFYwVjBWMFYwVjBWMFY/VtkUAiAY/FwwpRQh3k4d5RQCH9TCYX5N72c
X5VQcgce6OQB37VNCoCjlFAHYxymhJIH/LHSSQHwZ5VQME8rzNMKM5jBDOZphXla
Ab9OCbXD55cpoeJm+tOzummPUEIdhD52JRRgCDe2oPj8EUqofej/ghLqd9C/4N+g
RA5XQu1DAwG/0Yn4IojCIcHBQb8BPwvtR3GEEuowaG2NPWR4KPLPQLOw7xjiEUqo
g9ASxw39VQlFcIQSah+a7FcUuNyQeX5IKekRSqjDoI8t1+83Pk+/o4ETOVwJdRD6
2Atco+/Ds4fmuEcoofahSX9JC/dj+zjrTn2EEuow6GPLtUl1LLYUWdsRSqiD0Mde
4ICcV2wAluAjlFD70IcqoX4WemW5bgQ+v+IIJdQfQKv8NPQm/0qs6sjMEUqo30D/
qIT6Wehmfr7H1mETR/wb1KHQKscEXQjwlbD3nThCCXUQ+ndKqJ+FNmwmg5hz9B2h
hNqH/iVKKBFCD2WysFLhw5VQfwj9s0ooPqrzn++u6RyhhDoIfexKKGOgzrgYeugR
SqiD0MeuhFIBjV24iskgAlNCwVjBWMFYwVjBWMFYwVjBWMFYwVj9c1jtK6EQvymh
TADXDuFy2NzA/8UcBAL2vidshx3b7g95HmWo2IB16AOeioQUIysTOxpN5fjS+EzK
xwfNlVVoHEAWoKOpDZqAAJBZAexgCbECckIPqQGZpax3HgChazsQBCwBNnM0BwOF
hNBcIS5gkD2aJ9ycoWJ0n5RL6aj20IhTEyge84Fw+LNZpy6szNKHqDNDH0ANBIp6
7FE1LT0PfcsWSuvP46sASNse94cGoeGiPkhnyz0n/ORkQ9PKwkzTSpZDcbIDc8q6
Z1rZJWNf7W2dso31F2mDwp2KW5unMYv6s3xaB6+eRloseu0bvlK9Lh6AlelmldFW
7Ft5YnvrLt+CfUw1qchFvrRcwxZDBFSionyCIu+qs+Rb94movLc1tvvF+/O+5GUq
T85N5RTfnZlQExboWDh9+trnYfEtipUJ44Xp/oJMbuMvntr96OsQbbIPZgDfE0Nv
s/O5t+lPJ0kNVkdvbIdGqgm785MXGJZ+nvZoOY+zvWHo3RPtnz0/vZ1B8eXFlyCU
erf66axXGUaTH1rtwje2Hj4pVq8Y5vZli+mYYHXaHjGg1vK9wZ0ma0rH45Og47P+
wuSDPOkUL6c8+8e77Bam5mqm6IbdYhRYBc1FPjFWoM/OQVob4lEFvhtf3m4s+H4Z
V/b1zCi7dM4i+VVP2cbqmbHRM7SRhUWhoWO1ftWkgKAAK2STrk2uZs2T87oQIYfL
CxD3S4pmzWaYqWxhntZ+oOXecqtpjtAWKSZeu3j1BwLEiDF+GHiDEzyjRjJPmod1
E1k9KyxdeZDfhQLPmyHUPB2ZAzwZzDbvQEkYWnFxyrC3bD6j0EqZ8/XweAcKs6d9
sbeJICp8NiPw9ZvnvO8KjWufYBst9dx/0GihSHYF+MyPnGEAK2fdu1dUPyvbFsPo
gw1fpylNEiQZyeGph77A/HbdrGDvnVK6diOm5LdFrVZtE9rGvm8bg2azHcuyQG/4
SbfpyZ73PmItQc1+MPH0y7uYovhFcRcGCNIStvqZxvUAmwrmQn4ZWiaSAvNB17Ih
I2pOuUB8nwppua2bW2L5Y0Tv7bNdb30O8H/9AX2F0edhj8J6AOsV200xAixHvnN+
pLcJWWZPkFxRVDfxi9M1B7yQiay4q9AgV17uqPW6Zgh8cijTED69Ye4kSxhGqwT9
QE+pDvwFLIZQbyMauHx5kXwSCeTnMn4BAmXZxCY9ehuPBk+TmGSwnSuhZ0v1CRMB
JYkmhGOcM3PAISnE9XU2j2C3ioQbHaAMGi5JwMe+Na8ggRwreeZKzdCFEoIrkzoM
UgaS5oDX3hfNVTAflxALVKfzZDtPbiV6ls9V8rD5DbobfawxQcqGhlGqtcUl8evs
PXMFNxtaY7Y8jmO6HyNFR2IzSejPshU22mIMmLkZSUeKUvtOQDolkTsg5iqDJ0nK
u+Ii4TBqzAOLyElYVvUmiaRIzKaI+jbosBOkkcXLVIw/ondcJxmNMT7LW091ZYDZ
U6nkPdHd13EWYXjQEi26yco0S9T8SZhSNGPdaijnebN6p2nZ0BtVUVxOyZ4bW/4u
K+i0uVv+zwtzBpZtIv2nPnc8d0rpYy5fZ5tVR6PQzp12555Mln7HOUeA6Z18cYHO
Ae8W0e0uZhUtjh7mwqjSJgmk2A2HwveXyoaSU00qh5488h8TNDpFUPjpRDWmlHrW
GiGBU/hUj0+Fle7gI/8kKFCqiQXF521FDZHBBzmADaTTRE6TDzRFgNUVJ4YZ2WS+
OBJ/tnAG4W6crwo4vVFfFVD2+UaLvnk5Y4smHeoZoiVCEpO4Efuy8isKgxQyuIO9
PqLkHvX3qGO6l+vwJtjMLvUyX/MeW58WWnLMMfYDlq+iq3H4XUAmpHPqrHkE78qA
QdTFFkomxUhSpC9cMJ1F8aJbpyDzHRZWKubtJYVKWgI4SrPAKQjuncFHgMfFL6+n
zEIWUkJIisLGOGRqNippjYSwc3DiIxotMDqQucx6Hni1EJ6ubX040PLpg4pSlNIn
wk8fSO1mqkmwQ6XOGVPZbSQDlSMmFBmime1svAs6PDNQPXvPJdgtpMvHp3abuVA8
NzZouuCteLs/t8svMgUIUpiZFerTuog12hXU6ykoxU/aweXPqOdqkn9Z5eRJOQc2
gFzBwEJ+FsNVuQZW83BO8CdCEHtxuI5+BAjM6Q8c9P60EZvREyl5g9NzXDcXP38O
w5QTAHxd95w3270sXpuiZKhjGtPqdA/eDCbPa/+rmo7sRqM+NNC2GN7hla+OZDpH
+o4M5wk0gs3VMO38KjKdEM4qKuSFp+tFITYYj5HkbVhsmbv63p2RvfyM5TZaaUm/
hcr7VRbSjvtSV3BCm7P0rldhEd1Yd01XdfbrwqZNziaKZk0Pt8Sw0pJ4gFnSe3rm
Wd21xJyzsoKFsmdxBC+900C43O34jI2XTBZsyBaLjui8tnFz4Aa+W/FNkHiMcFja
8yq33uQq+OubzmbPLgyuxvDz9HdJrwZTknRXXsoKjH5/PVIQuQGeSNohXlB/VCMv
oJuqpK+EP6mCrKKt4V7tRFdTws7G0kTfymN0KdeMSU80s5ce1e0lBCU8F3qNgC8K
bvnH6dpjd7ug3T/drxuwMhWMK9AvYFV2K8N1QL+iatqhtzuBnlHVuPHsGIqYxLWt
FNzILCxyfTPRj9d52Tho9chuxU9O9lm/fcSvii8RfDnthRK4IYkd4/1bjYe+HXQM
T2K+GII6UodwzZofm2otSWyoB6coULiz4DmrvHkRvK2a1LZ6m/bsUrR1j7Sm9HBm
QoiPxtuC0U29E6+n5q6Q3MAz0mBZDy3haMXFDVsByYuR4xk166/yTIVn0ngn5m8O
uXqUCRso3eIxHaDwWIs27SW6uZ5M8pBeQZXM1t0+4Hz5TYTHrl33RJ0N8kWf9z+n
Uxg/nVR8S4WHUoHurY9XWArlA7X5R+e5GAPL4yHnuZIrtN9gFC2EqosUKckMO9Fl
8NrfMXte3J76gFwjyD6+eH3YV+2eg26BBNa9DB055Id6cqq3Cld6CvVl+xZU7Vmp
sQLky0KjZZk3M7mVtwnCSwjTei4Fr2dqZG9UhPqPSvaliBenQKzi0q8KS9I4pTuT
4m8ESmG8GyTCxgOFErG33sW+Jq/6yq3AOzNCuk6yRS3qJCMjweg9C0NntDr3gYbA
GVpzHee7W+AXuK60lGbmTM8AxLqesWYfe1fSiKVcIZrnFLm0LkZl3vIpuP/oVlB6
v5dzSRaT/Bx6Or2VkgghBP0mQrTCE6SPFlL9J4dbSc1BQ4l9WIwFj2+pMrIIa2S6
p+rFCp2vCUMJqM6v1pSfkeh4tlLxVuds7D3kYB5itlHWtK27AZTBKpnzAtRZ2pk2
7Nl6azFADiutfGQC1zeEKmq5abmLxPxzuXQNCD1yFCwZqn3GH+M3ZTk52RtexCyt
5F5MLC4/PyP3kF1U1+72SaUZ7pjPSJzjD8Q5AyAvlqauDdQ8ig8hf+lSdKn66nN2
G766VO8uSr5KX3XqcHaggsDmecT6REcOM0ta20uvZ9w4GYVspjo0KoLaITEb9an0
mUN62DrTIkt+1VjxKiuDDXZFD+OVfBpH461sbGaoOQULCiLx0TlV1BXa5DuWu/BR
NI1pUGLbx8w8RQpzKyy5ED4ZUgp8cIyUuZ/5GDGkT0Qs70aRRZRwR6vB7ecQlIDi
lahwUUP8i+GX4cIyqD8gXr2ajdhFGDqYFbd52rCM0/o8tqxR1KbL6RsFxT3v1/lq
g8rvXClq/rIWB8CJK8sYSwg/UzuYHXOpIeAt/3uCdkODJe+Ha6xkRA2VCtj0FpiC
TgbsrGR5Y1WThUmhJOvYnXa15f7Jr0bgIiNjE0P9akYY4EpvDb97M7tOp05eIGIZ
hiEbeKvl0yeKO+bI7izY5vmXU7jejLmp1Vs9wK63pSvjrsU4n/i2MkPUvPS8pa4e
vmqVfIP2s5yGebY80zuv5UTb7Ao9L5uINrQgNcRN59MWdN8LbKfEv1D4ujpwM5E1
QEw4UWWsswzM1NJ+Z/KE9n21J9UyJEZbuI+U2tLzJQNEZR8oVgqNogqKrZeYDuGe
ZRnGZbmTnB6vdWLgzQ0xSC0+QVtZe2M7/r1AqrLEJOKnKmTakuhXJHDzNBKHrkeP
ieLMsymrNNBJCVlcls/AquWUNrmsnJ1MCE+AB66TkAzvU2K19LHK0xPnDXySuuxT
S7CZfK4nX5ymi1w7PTX5NUGb5nLr7cB1vhY8QEz7e9yJdfMExZlW9E4NhjGugToJ
dO7X+Xo4jGFx2QXuAoo+1DpUyC5Ji4sCr808bhtcPzkvgJ2H6ypxnxM/8cYo+guA
D6KhUgQ8nMCNuSdiiV0eLe/V0259bL3MkygDlk2caDUOvMHg+nZg+vE1r1vb98+q
aZ/HfaelJhLcuo7T/OpqeyF6ora/nUH353OjPvYMrGMUPucoPoN1Wh2/0IQMj9Zu
CzlK35HxpQBx92KNztf2GUWd5zwRuFpQ/VA+G9nzzvP0wEwFzA92+aQmAnGNonmM
HJRfCtEwr3anOX8MKSbhPKtef1r1tCVRIlNqxTU3fqTe7jdEXwIuishiAjezkOU0
t21s/PzzLufYN860i6hHJib4ESI/mUePgU/Q7xiqXNtesflw7wmSf7KmHGCJZqBC
yZb/RNGyHIuNJqb+7ZND3TY05Z7qckAOyk0oaEx5mjNNeb8NzXvccTmViKIHiGfe
2XeefNvYPhUrB2jhpsmZ6yi7eTKPf5Nalsnmzls+mmYN6m66BwHD6ZYbitmLSDxC
pCqB731n0ZHdjYojPgo91ECWOBV9McJHAydJxxzF7vN9/+y8TtskrvufhzLz8yRi
P9gIlpcoTsGdZqBtzRPDlkFp94sTIquaM38jOYV64fyLk2G1Bs1wLXhv7eojrR/4
ZmKpLBmi8Ek99EU91WXv/KzrHfbCR+Np66K5F4JLdPLlBlG8Plkvrd1nHtk3yLXC
wxsAie6Ex64a1Beuf9x4x5U316OvvS62EPi2sMOjSy8/heujtq9swMn3ah3Zzysn
gwl8qZGJxK9Ui17X1x5olHn33sOJx/z2eaVIPnq9l8H3PCeFommoNje42uRezoXR
v+y218SFhOqwUgw2zUWMnkCJRS1uO50MOau9FpCkniu9SJYBjmK4NK9nH2+b8sJn
TML5hPVIB+FZ2UBq+Q6xyMAHIlXocFWS0i/7r64H1JImCDi30nNPYl/Xbl9bPqPv
FmVj+4hPll5bq6CN+37a4uVK58WV13pWCmnwJAw2l9YjS6uk86l0rzeRh2p1mrmx
5XIKdb/PWFx8Ft9NmpDxWeN6U2UGz2OtzlFJfldOoa33Wp3s6YusTROSVq6cdKzI
4+NfJESjDfJOMfLGjn2slNPxvq6HftdRcfHpOUKyPhNHYSZnF72SV1WB2vmKwkJy
1hbpU83dk41Id6ZFs06zf04qNfeKvu+Fe+r+ixixcgPSRd3nRF3LYkHuRtqBlpT6
nsSP3qQY0ValGNEEmhalIo+qEwSiXsT3XkzrvAS6quMhcL2VSQiMSnTOd03jASMm
uq9Yk1d+G4NmqkTFDQqNJ42SN2SFNAOE/TM+VDeyFmJTzjyiInew/OQh4D1yy3lE
1NWOx70ZjmB9rUba0WzrcZD9DeniByEWpdXOUmuVhKLXb1+SBU6T05OfFRdRVTLW
QXLl3tjwJQ5bUcL7YjZtUCaqziWNu/hiUYxebL2wbER/o17YAPLudKhpgCZmnLQw
ZszzFLzrF7l0VDMproh7BEpSCbxyOjecDXe5FjnC7E3vAzWdLSOdtnctsz53sY3W
F2i96QaSFypRebVKTpmsXNTaTmZs9koUcq9NV+bt9OsY1vbBOJ+coSNMUGT9BQm0
NSsN/DhnfLZl1sgQAwM+ySYCx4jgvVRDZmACYdPU1mYEK/FsVVIm1Rg7qUtKhPTS
AhtqqbU4H2rs3NN5zZq5HrdPFaE0Vr33tm1ULmKQ0JnrLLrnzDsLB7nFXM3hlXxR
eeEEieXUA2tCyuqQ537ATzdX89zLuMpMP1JqrQEbWWxUV+AZ/Ld0XstBn4wzRW90
LHwO9VRPYArzWqlANzJLIu1qtHtwnqexkcekn25M6qT5+F1SxsS+qB6DujgsXjZ6
4dyw+EAVv1reZKs6DLoVd/9QNX76QKFrWEqg7LP961dFHJFY/a4TJuNx9bai2t65
0AIvrdzmTnGdcZnEf6Bu9CmjHM8kOi8R8qtqldeX5ebv0qboQEJMhwmFRQMk+dJK
IdpzSARz4NLrCbq1p2t1FGwpzVrlh/znHsyTaom9Sn8ezxlnZ8M5UG+9eHY4tOJi
xkPldvnXcv2cGVcxGAbR6vI84WauadMLBs4+LfJTC8V8AtHWQSLRetnglX/xqo3n
pX7hqiFBrUlOrQtGoVMmm50MhqH35HouqVm/Mw5OYxxT3Dgbo32L6YITffZLLVyO
1C60p6el1dkTgjVe47dGnmW2ywkeaXEnM4nkXD6VftH9g0bUqWRhoil+4JY4Q3hb
N2WrbFtKDU71KYFrlijhI9LB9ani49Y0/Aq+fGzTEa98V6+tGfOsK6uHMN0nSw2l
Q9GuCakUNRRw1ZmHZ7BJiEqVvySn9nESU11IkPa8GpZ78F0zEnmCqeQic9Tak4Tb
GRKG601yhKgfleXbwettUbjMa/EVwklUzIteqGGv+yZpvHwD3Wryz8O9m3jjf3a0
t8GKKXX7ROJdhGmz3sRV5NVTr3KlbMA21sbC1E/Mg7ES5VNawpSH3BT6I8VxSWn5
WM9m8A60vFunpVytbireSuo+Qw74lMKuwPpcvLcf7FHe6V28HqTnHs8OunldP8Zf
Y74+Dv69gSAcexHP7cpKH+SnFPQmq6nP/UtGza3uXnIATg6Yh/ch157LzCIU5lU1
uKIa6bb4+VWHI0MhGYrecmYWvzcvIa93g6yyNZr6hz4vWcYMIEEMpUaTjdq7JbE2
/okk/vBp8Xcatcj5jaHvEZiVCAZXl51Pe1mW8KDYXTYV1+8Ljte7d6knq7JQoKLz
jdftvojBTh68VUx1GWLukRYHRXu9CIcwkqcG1JGpm6l0WmFppmqlYafYAme7SfAS
kdwCvQ008WwNoC30zYgrRkLOy4C6pKuaEbbiKVHiXnmceDe30BF4Nioja03MSILM
BxNJc5cxFdd13/OclkexTJumGN9ouL0NFGlfdFxIH364aP4i30KpZDWXssZzvATn
VXhpsrizM5+2U6kYDzBEPfZyHIJd92C78bb6VlvQenhCJXahqHUNAVdhJkXoiPzN
a9oP0Y3RZPz9PjGdsJEN7BZZ6nie58CViHl1SmTRr/amX7c1yT3OjFuEPjGc6fe7
Z59vZL14QihM5tpm8UawIthF/gynFZaaMW1m9HQDAX6ml7NvbtL5rSV1757TTbZK
0jx0596YlEVzVQKGEt9MaIvgeM+ZlVRsvhJWIj9p6lMNJrkzWmDtZuQznivwuBks
1VYXzKV2ZYIoatrBPkqj0VHUtljQrAzn48Vu9xTclmhJ1bt4EVZLd6zeiKY0ZPv5
W72rV4xJxJzQVkV5lTcMIpkggqsqv2X/YSHUQCMml6WMsoyKU5EB7gzBx975fFtI
KFJdBqPlClt6XOCL0qAMKjz/8bBzHPhWPQj1z+BSs9mBs9mxCNp3ljO1SvzCybAC
P062mHxYCJC8Ej3my/X5HPm7MPZPKbNJt1UUAtzGY20nmQUxhlpNR1iIbxL3qzGs
OPW+X5gFRumM1HdJmeHU1Foa3xifY9EbZEq6k04sfuGVN92mcfIdjHO4H1lIwoxp
TZT8SEDLHJFPzE+9S7rzXkQzXp7b/pM8EzpK1G3iJ+KRDlraMnqxDqTYN9mqrfFe
nE68c8tEmOYUHoG06vQrCN4r34CM2CkLIW32KQsfKx7aDBnubDyuOIdzGzVlqQld
6SdUVdbdxi+xn4mVNQRL36xbWMeraYp2nf98D4e471M566m7tVOXbD6tqXpi9Bms
Em2+ZjR4QWFF52bKHQehf90sT2+atMnwSk45M7UvZGCltfXMArx3gLsLYZ8JA1Ku
qDn2GW1XMhAm54ORwZiyWpU1Fbs7yATU1U+eh9kJkbZWNbY1n8S5XqvBZDWWRpPe
3NMoBW/uzZMMDKuNZpqNQVnlSM4f03cMXhDbxnjSqa+FBnYw33OKQ7d2fOmcez51
Th5env1jbAf87BpeTmAgswrIcvfbBewAAbJ/9bmrgV0d3VzMwK5Arq8HxB0dINDz
rkCOr/uKYHNrkJijJ1CfBXqAnWV3MUQTEtrH4TqAo+LiaKYOhgD1oZsSUlBcsCcE
aLiTqJ2ji7oTyAwM3Akm7soG5NmDc2UHsrLtb7MCuXc2oakDmSU9IdLqEBDkaxRp
6DnWPc7SrhxAVo79bTYgK+f+NjStr9nYSUAKmpOvuddgBfJ+O6xuBTK3drDcTVXd
Chqb9WtsdSsoAst+sO/52z2/n8EDGWHl3o+3m95uEbPthHB0MXeFlgDL7oeNfSf/
Eo72IGuH3YOsQEO0nbxBU4fuW4DsXMF739BwUm4OZhBrRwcgK88ekW8sWI5gwftn
WHBw/i0WbCw/smD/XaP6Xk3MZiDo2QOBOf5TYCYezoPhOf9DeNaDgbn+KLC4KDRx
7oOJs7H+ftqJba/dKUEvBmbRvZcPobElwO7WZmA1abH/PCUVoDno2KuBLxTsqJZI
KAzUkQ4KeZOtqa7/gow0swpZNjppTo4waarrHPUYH3dwGhlK71RBuvLFy9zIm3Ai
3QjYMgKUmMimF7tXy/Nk1YPOpcvKXHxfiU1JO4ekOVzsbkqnXmmwsv6Wd5B3kn/S
qFdC0Ng6P55E89rNJ1n3mqhjo1MIY+4rhrTmtssjtD+ZUmKMfNtwkqmC4FPjzPCp
kBNv5yLnvyitnim7ENrXEkylXO5AcMqbZA1Dtb7dtkAevwxlY836OXLfR/IPbVyI
8E/g47zvnvRsqaYTVKIURr3RfG6GIPNECbJASZcF83OQMQJxTfSwpgNZEZVFZG5m
FMilaZg53Pk56zY20x235VnDKzobd5NemBViBw8wrGq8DBbuzF8m/yCfY5z9Qhbk
i7QWvt56Cd6TQnU5LcobMjApbWyciT+APIB0scUpBV1xw8aN9SI58dOWFZqZWzVn
eDrdLE/mJhL5LWit5XWZvY9MrVG3HgINVch5p982jnfWmrja/zZX73Y9/Jlw87KU
hjE/FD/hvMySVKSGVj5u9keES/Latg5ZaaI9WfG6quhbbLf5jcJr6O2LY1/FULzF
KnJ/SPKWUK6qZYrWN9PigiVuTxdS8X2inoiE/tZZCDKxV5dwCR/zBDJ5r2G7mmnB
43Lp9xISZ5QIGU070uT4E1Xus8VUlkpxCdCw1VwNeP0WxEql3HrSrt+LN3y0+mrY
M6JSxkeqSfzV2U5ltU91hNW74TYpTHNnWcgs8RJzuLvuzJ6Qr+CrwEJCc7HnIzjX
5n125WOJspsGIZ+SytKmiPfZa6qN3Quk6w3hXwLjc+QZls8oN7Ny6M/hAVHwrNy4
W4VSbG2FZ7EE6pCL1xrnXtraQjadP17vD7Wv5spxqCp4tdaV/ZRx014Nnt/kQsjN
h3Uf3F+hep45JWgA10aDOeM4pNvco9bz9HHS9OfLzWdoK4RrhOpbXww3p3959CXN
IdU4lah9kN/mKgl/MrX3OW+GrbPedN7MWwohEN0iqi1qw9iXkUxIvMULpQk0XRez
jUF4/SGGVh22CZx06kp1F8eIxmM2SzafCZDl4L8wPh2dMlb6YRZ1tQFj61QpMQQt
10Yx/yLjIiIxBzYN8j3kziqNN1efQAh1exOik9W4aqq6ls+kuBvcHb8Z4sl3P4RO
JnghVLmyeoQd/vn9kjWjNdqcZISVL9F4LHx8Q/bnFWhq2Efu8TlrSS6jQe40Nxj6
IA9iPZJ94v6Oq45Auzs7PZse9VJdIZthh3QQQQMHQdP4WS6PwtJXoY+pX16huvFe
dGDjpaR7P4b9vL5E0PYr/hktK/1UPO85nJUy0p7AD0qXJtgfhaKsFJWOTD6WGUOO
VOfLGdw4NSU/0g953uLp90mziU6Cn4KbdDuLm5TfmGqbsAX8UVgX4Oz5+/sz2/7N
mJWFg/tbF8a7dxB6t5QVFxcDuYLNgWxf70aG32KyH9Jvcez3W6yH9FvSLiCvP9Nx
GVqRa+ILFbPzewWL49rLM7h9yKZMBKll0hLm9yoWFSt2Zd25zqWZ3tbdPQ+hYx+9
152H6o3m76iHU6kteekk47Vmm8qxNy/zNFKD8UOBZ/N0RHHWgWg+lu7P+Mki650s
X/J+4p+8/7H/IvGjl+DXn+7lSXFMBlIZ1zaeThB8uOItba2WluBEYjFk+Xacvipr
Um9zvnQ+Uz2EkXvVOWPgBWMZGycDS4VexQeby7zSMa3BMaA2IkrVwZmc8PuY3lUL
CMLNGVou5QmAJ0+ZgYK3nhvIdyXfJKry1yI06nePeuHA2cRaUDJxl3CyrvN02JcH
vILBn4Au0NFfFYkw0uZDawUFBGy47I3hYbk70UrP49m7CwQFNYikLUw3FqWelHve
Olua15X6EqMEc+3RxXTI+YnsW6LziB/McgbtdSQHsK/L9FgEvTnHconG0JNg4sqZ
exm6o3jlTfDMnKWyjSC6Dy4swg3uE75lXTWxfk9v3hUyI2dEcER5OeiyVC9N7lWO
/ZbcFd+zzk2uhGk6djDPP7UKbkj5tVQ+zsdOcVXwoLTJ9hMHCnp48aB6cUxVE/6l
WvxLdHzKygjMwVoBtr7wa1GUtEvl125/rnWx1BE3kXwYp4asO9ZCL6DoMkXRfjpC
8SPukqxJ1g3HoCWTQmL413AzHM3Z+Kb3M2cpVPC4VsFSfpYk4pVfSDs+dKzmsr69
dmbgxqV6xT7ykcI8GWTPudiFSgHlAcqZpWhilHH6z7xeGqfPKPqIClELM4e/5qOl
CLuEeIkIJ18fLtsTRbU3cuCBlrLQkxreq+HiwldGJUmQa4YcJayk6q+SErnnI1/a
Ln0eV2lb4LV1T/jktJN9Q2FjlhCqMd9NDf7WsgLduXrm2723OQUcLRxo0lvYhC0c
hl92q8cRZVs8FiK77Xj2bU9vl2Z2UOlThDu6uhrzEhfZgmx0vQdUtRJi7eCCPN+B
3KyN2UZiP77l5y9Ban03Jp898L7M5YsvJ8hbxzL0ZHp7P3rxpe2x6ozkFa0po+Cb
gcuh64ZbZ7ZQtjy8FbcB77mnDKfQp2ynni0nQWI5rCX1oJ3by1ih6JevOidzsuTi
IvWX2vOVdSeXgW2rvByjeFUrH+ixrhGYcHU2vcNMajTJukOfMNfAkNPYj9evKy+Y
Ma9FoVndEdRR3UHvpiL44LSaR+oGq1S7fxERezH/OWflp++4BsAl3OuNyd0yT1Zv
OGlhptJFJF0uvkP0KbU/OJAnbeMBu/SMi+d1d4/ea4/e9M88NMOMF33Dde96HvqH
uSGy4s8UjvOy5nEXkOje3vxUc8aFdb4i4xLAkKe7LfxxX1LdVbYsc1l15FhWsARv
HU96LL+G+qqpO0ZTsPnqtftDy2f9y5St7r32DT07+Rn9lVD/ifytoi9hN984traG
ZPEKJJLceCypfpk2o/zkRy37W2sU9T4Svi+Jt/TVe7PjGVkHC1TPuV1/b7xeFHTx
kB6O41sPx/PtEYT7sA6O/YcOjvOQDo7rpwdm9256aKh3EwY1lXKXNp+kAtIsk15A
BbbyyxAgqgbL+qnAB16ldZdAksLHpdcy1yiHkw6iMpPER7/ib9qJuoSjUlWhKiE5
3h9mi7qQyflxIH6rWnewe/J5Z7flgndnEUBl0x/xFUQHzo/joQ7+/EyFwUm8t5Wf
4Ilx4LB04MqHLSwQpdck4Ns3SwVv306VqcpdnWfyMy/uPV+mQuv6bts3kopbnBoZ
gCbZwSXgQ0s0Dh+jnvuGhG0bsW45lp4tkJWN8CHqowyq0cpsu9WUCYbi2ltxtGMP
SXUbSUo47ocVqwzE0ww/DkN8aHCLZsjy8SUUcKmGbDxg/NPZtra1uwoAFvzbxvWT
tA/tgtkk8Unmg5fgASdiKnlLXLBCP/Na3Qd4JluOhSAGy5om43besh5/X2Oxvpir
/tmUlSHmteLwNU+FpuU8jBssRH7Zjjcl4Wh07W9bRc5lks/N6b6bsPpc1j142kd9
S7DmwobmIu1s033RsPu6g3azGcylhIBVar07p3JfxmoC8uyRRcaHM5QXgIAlJEDe
wN2PpwPtjKIqRzDo0ENnZ+1c4RJsmRjec28k+DvWlQXyfrr9dn5Diz+ZSPjyGVkC
drDkeHJKsrxEfT0GVlyT+dYnnO3Rcl7rhtrX5+8mlBMtBrzXVH0fg3o12Ko4QOCy
TgSTOdpV345hX2IuOhQSn3u2+FZuxgDvAF6VQlmUGkdBgPgZBGoH4Qvw3jP6OKxo
NS9LrDIjs13D2S58mVynQDcIcRhWEKVSn1jFCDd3oXl0nuTx4FW7CviTESiQB2gc
l5lY4M+bYJL7sTshDAABV/1kcBBuIjDJwFuLID4TFeoCoImydsG5X7FxArRfvtCM
qOTP5YRsgKhdjumEjuEnLYIWWCHPAjdw2fqE/wccgkei6RGEidi3xd7hkOmd8BIX
VeHBR3gjHhyBEyXyuZk2lfjclfSH4iqCy2cgpEUnDK+sP0BpBnIgb8F5X8W9Bd8G
wuwCFPh15/CTn5B+9XZIwpPgLgpRee+wXCGhENbzV0TDZB8A5wOMX0WfEKk5gdAi
pXOCbFFCLEKHGg6X0jaSKhE+TTI+AiuR7MV1mUjnMQTkoIegW8SEVSSjQbphw6Za
oHemciwdt8xuaSkQTXBZ4LBf/uyfZNrxNFmHLkPYHZUL9851xkotk3AT/Zy4pwhd
oFl+cqzqcpIRciefQmIDNgfOLMTn2J1hxX4zrzGHaRc9S84N4C/4Y1e4fjC9RPkS
zZfc9/RgOEVVGV0Eqh6irT825U0gtR21Bg7pickTW1dxX3GoXk5VhlAF4nhVGpjS
P73RJVoiS06rFI0vG0hNpEZNfzvvsoasDZUhrSBtKWV0LZ+5tAuxroiRchZ1AtCY
BjtKWCXmLC2+shy5pFi3Eq/cCxEvES/xJDXMVId2nfRbRff0lEslvOW8maWj2eM+
xo3WZkY/ibSNnYm7SKMc0xnnEWfMlEBnTOkr9yV5sxBetUKkQv3y4xyth1LDea8E
A2Ql4x/Fml4zjTcNNr0ywvlGlaYk6nLU85PKaSJTOa00SZSkYm1JXq2FeYp5fD3g
HpZT0tyJG23RU2+WKd6XLqOCacD642fHycdJx3Pr1JBfsZissauRJIVFhxWHhX/k
mHjRNNrUy5VtbbRdQh/7+ZzDuUuxVLEWsXCx4ekKmo4d+B330u3TldtZbGhtQDbd
NhsdTE+uN6U0edxvumfMsT22GTSdUxR8oXDdZuX1tOB0NGk86UtSElJN0jiOKk6S
eIf42vjx+EmO6jwrPfR8RL1xvcl8I5bY2/P1GhY0uaG8DzOz5lIYW4QS+58IZpql
5upYPlbKbcQzjGLS5xZ9bvBc3UNMWZ5Zh9k4W3XhoZBqQmZCYpl0mb5vXXkzsMck
VPRORerDkIdloPugx8NmZ9Ijn7Sce6z3mL+Kx6zAOWRRaFSfNif4nmyU7PVaRfWu
9gENk6KmvCYM2wkrWo4nnMXVj3L6dHUzpN494H0tUHPpsdedzwzogqE6ofcI+wmN
z8+dV2ecOU+hS6+LpGOfN52z/rqnMt7W0My7OtBm1Cy3Mbl/Ij8zjXHQvWzOmz/e
MKefsFipuGkVa5Vqg3aDFUUwyDOoFOtTF8T9bPFV7w7cmffDhY2LYaModBfpnrbJ
pgze022kb8RsfIyOQfSBqJ2R2KXFebiQ3CWSyZwpzNjT6WG7Zm/sqN7Mer1i5/VJ
90r7yv4uwe6twg0GbHnsSOnQ6piU6EnSJnSja3HZ2pHa2c+jPpku2CykCPEJBQtd
F8J76f7yiTfzGmgLfst9vf9j54fJ9c4NZUQexAzU92iJiFKIWihC6GyoJ5HcEF9X
wFUU+1MwtxpTG7QTwottirsHCKByYhgSrLsSM53nyKCd9SrU9PTx9EBkNJWUEK8s
lgmvaa2RDr1OKE/oIVUr/UayQ1pR8qJknKR8nM553dwxqTC9MGCyICEFGcFFaneX
tE+t/fJBo7MjaKPzTOwGN3Nne1zyx9PeNmVFGFfoOp87TUZxahBnOxjvVdq4Qtay
8QuPccTO6OKgjajJKobJ64uGa+DNSMS4q8+utkjEVRoGm8lmyRLIjsIri+YPuT0z
Xro8lhYTEfOYnj2tJa3B+mreWl6bGA0oJIfBkF2QrpT5NcdjFvGiOuuOeU28RyIt
kQpnXXUtim/d+KKwIhNGfYfmii56rs2zAUtpcEKdaj3uxPJY/JjD21O1H2s3fDgt
OD3cLF+6fwncrOCct8XKDHiXZdD7QsnDsKJoeOXlTLg90F6m+8NbqbfXwWSDDiED
7aoPVHNemljlLkxUib0QUx0uZWzUx7J7Y0dgN9dvkZtp0xtHZdSyYvp2JGREmaYv
amZQ11v7c3/96tW50qTVpA2PIfcTHn39U0UfdW6b6hp1N2cNGWaO1y89WnperD37
Uguk72yCbR1uHp7HlvqsVC7bRrojZTpx+jJpePxE6fTF53P3eqp7O8sG7X3b4K4j
vEEROo1PXuJb80nFNlPU/g2obzjjddPMo+miMktfY1+JOZnFyCbpAOmk6lfhbh38
7Z3cqdwxXK+uR1U9HXWudtwaWhG/iPdkSoX98Ys1RB5K3sWR6jWKhfsYAt1eId7p
U3RbCasFzXoheg/f9b0LLkjksr6ocHFwyq/t3qnGU4zCd7YvLYet3o7PrbOUb4ps
JLh7hzfBw2dJrCpgMTSYKIhPGyJUlDfWei8rJ2vg7eW4bKPFFy5pvaUbm5pxTyyz
eA35ve95l84Fbl1/d7r4/k3jWR/rqfwF+9Ipp9ytm6OZN14ieU+uG24wD6wWeY/f
2L5HhhCKvD7P9PLitlGf4JT3wFYLShq2kXD9BZ4tqy2z2dFHdGjK5+6nC2dudax1
WqSVLs8+6DRpyr1mGR5YKM68Hfs5W/k1UlNaE4NUntS0dKZ0U9jnsP4LT5fffHgb
Ftc2GlBG/6XgU2zLkwQfj41SS9Payg+2LTO3heUGUl/yrr9btZ80fz/W5mG9kJwS
MvDkpfDq5a2HG2bL1ZFTs8pryrEJ14U9LqFuLnnS2ltMDH66+nHjkDHtvo+RjYuV
7dtTO9thg1rOHwa13IcManlg3kaYtxHmbYR5G3+5t5HnMG/joQ/j3D/0W7y/77fY
WWD9FqzfgvVbsH7rV/db7CyH9Fs8h3VbvL/tttgPfdXB9aiXF3amx90cIDuzJ/LW
u7PkXyeCDQ/MF7Oz/i5NcRAEZOdouZ/43ssIWmAX1525cmZWJo6D880sh/Ske/PN
aiAHS/DeNPz+AiWl7GIO7URZd3rW3R70hwBozGLWEFcVsIs6yH7nF3R5fpzQBzJL
OnyPyM7FcXAufzcLLEBmdesLYGhZQk/vvhLwn3ruhgpJuHIRAODBl6mJeSZt0wVO
gNial2D4ZJXB/TZXE/emQF3BUMsqhfst7CYXlIOsBa+nVGncb1U3cVEOlBUMpquS
iMLOeVJLeUhl74+juTm+3aJ4DikzdliZfS8z9t+VGe/vmunOay9Qzm6mkN1dDRc3
8NcTO9fO15Oa0hJq4moMoi7WIDtFja9RJMCuZi7WThBHFzT2vfnF3aLZeVWGWRFk
pgYtN4fvR6SsXVwh4lYgl51WzawA2tthZYPWhba1OcRq97Li5kFj2XsFhYdnhyor
LyuQ5duHHZohaBjoFicn139a0HbWLL/5cHHtjF+42dh2l/2jX1P8eo4HirB7fvfY
XixWVrSv53k5OH5IkeUgF5bv299Zsu0i7Zzb2YKmj3aQ59c87Z6FxthPhftbnN90
MRyH1t33ivi6rwSyBx9SZXYgS9fdst8JI7bbxzFyQRsoIzv0YZSNBYrFysLCBb0C
ZKG9lrWZqIOl3W5jFnU123n9i5eFc+ei+brDyMa6884QyEkGbG1pBQFys3JBWxAE
bK8F5OXcuRR33y3aaX7MOntBOFl5vwaRAfJwQFN1t9ytdSAHB+tOc/H8urfLY5ch
9KIBswHZOX94oYj9kNkf9r3Zn6+7rNCSZIOOaP/jZXfdG9UEX3LVQ9Ptk0JTv2tC
LWQ+Au5klBMilfUNvxByF9mI86IiDrz+ng8RY8UlRD1KsT9URVOiEpcbPgspenR+
dnp6Oj2H4X7x2ZlnniIWL407FHA+lW0vbLBpdMxMT89PX5Au/TStmXupOzY3+F4e
TjAxO1GDjlilMXXgSOZthpszt82kr+G0Vb6Nq9eN4V1lopb4fKHxlS1TE7k0M5V5
/eaLXMv6OvJo9rMbDZKSE7e0Hp+/W2z1ueP26AeOmHvoRE3198MvXR59S9hQyLdx
aYnyxgqDxfn4e9bCZTcpmHX7SgRcBbIRxhvkbzY0FqSon3i6RWtq3jhiz+aLL4n0
+WZ7VNC12yyPIl3YbuN4Zd0Vxyf/+BGtFzL5nExZ0aPji/719JEiaWF6+tFyhqWo
BmGHhfjHuB03xEOtmpSH+D4OtROzKZwRdthe1FNs/4BnuX3OPTpYzVrf+azPGk0a
Cm9IZeLpzOC7aw5pEnXWp/C5+RL9ucLLWjkT4xJHb4xTdUYyS/XcyMOWpW1LMrjb
EZEtZiO6sz/FEhWMM7aZcSOP2Bq9VZU6OubMG72VQq5ECbTRHpaBThqkWm4Za+rg
ysi4M9cl42/koVqjR8nmjXKGRmpRzonzXTanCsS3K81F88YuGDgXUvAZneHNcFj9
cJ6Uc5e7rHgyubdzMrmPaHJ3uUKuUMft6QFxdrBsk8IUfbpdRUNvxo26Rko4er84
jAej8hHqBQmFZ2mcn2kuRVOfjG7WVDWTuV/waqSOcYP6tkqwbEw91SIkRUL/1Hwd
pdZNi0Ec7ODc7O7FehL3koaprD62MbFV7menrCmiKr8EDhp3G9eec48J513iS2SU
2YjAovS+Ym4qvcjvP1g9azZiShHpksiXOCWjH7G6c8aCgrKzK+iuqUTjMB91lZBE
1tOyofwv/n1vhADLcBvA/toBhzlj9Rf6gOCl8zjMdfAVVoQfEM/xd1Ho+76HCzmH
nCyqejHpEtstDdnPmZLeI6fUUvPdjUqueLcm043oB2nkeMicDH5ItzBUu4Bzyppc
Da/1JDXeAw+4Unm9CK4z9pJyVJfrImxl+Pj9lglbixPha0VIgxKfvc70VEDhb9cT
4BCiLvdpMqITDVsTXeVXffnGCG/8zqym6svLbEST2Dmdeq6j5tcwJ1GzWlRszr51
NgKV2TMsV7aJ99lRSLHcKCFPw7I+3wpJVJShLQgff94YctEpunQM4MnTqFcb9+hS
lED6STOfvrOnkeHbvbQEPgiI1BS81w+5rXrpkzfPmO7inAf8iO5iAxncYsZaT4ef
p1aJExLwPkFTPPY1yzfqKQjQk13BfhFuOUHG588Hf6Io9psWN5g9F9aqSZz0hEVO
G/e24RvfMZTbnxYvv3vGFta1JfVIWrcEjG3vFVwQlsIY3nqzO28cuedZfEF7603j
5puI9sEtNw16TJtvlkIAgY8CSOeE+TNYxfLGAfZe9ws42m6a9qhJ6KNZhyptkJ06
n70C73Qq5IJqHuawQvVSTyMZxtSoqRdxi0DzpdPmr4TGgiJaR2pEzggKt/Hcfft2
s+BZUb3zwuXY0KC7TUYVAdkAzOyIMzJsOMtoNe8J+sYI+hoDSrCs+dToWneaPZ7e
5KggV3BfwG4Z8rWeS3SMUHjEP/iAIey8VGNxoSEkg9zrVKuOT6VRBTNFmcBNyzEr
VsaH95jtQ1S1mU7dudMI3pIFAipmnZ/MY013rdwb3Vggr2SrfOVgeUcGC+cpr76D
zRYl3YDogj3jABnFSMqnCAMSDWlbGVZGMV4/jtDRl9TJS+s2J82aHmXYXVesAme9
G7m/KNhem91DsE3pfv4LOOMK3CZVAfeX+wOUbe/WElQ+zmat8T/VH3GM8UhN9Uor
vPKo63FocrEZwkgTBY6i9mjlVuYimedTBh9vO/NLogp3b93jXQy1ICfJWlsbSVv8
6Fw2/PTtiBT7/AsGI6INyRKutnTmMgvtEnhDGfNyNkiBtIJAHlC7z0ltG4uv8731
y16BNwLv+poMrOetG9mrG3gnUrtTLmgouqW7d6Snp8vGaiaf7OiMFLKhXsuYZA+u
bUL0T5YgzEFGFX9xS1SJWJPkRQR1aetZLptXKnznunmjw4oUlO/HqzSLZhIpK55D
ErduZQ8Ji+fh4AWypr++ezphNoE4liO8GFKHJefoKGIflbnwwHwkBit+QtP2kWxT
Dn0xatI853NJL92iiYJA5JNoGanoHV7IxbZSGNvMutGpdqT316aYl/FunaBxifII
j2eh+aygJP4sCmHqbqBqrbFSc4pit2JZEt100ELy9pjk65j+VpN1+y1PI2bM0wPN
LOlXlAjnriltB7s/IMa3SjE1nZi7ljVh0dOfYK19daYlK4LIyvJpBFVLVo0p7px5
Xe+cFVMGxcvHOCQ9iG6t53s4UFZce8nPit2hMrfCs6JEkbiDcJlwgJZXp4+WUDza
wNxK7Aw1bXyllQQHruAgZXyM5Z0+l4JaxhFZtWTuR5hNTmTVLfNcNx5buTaKfBms
6BbHQ+3hSgVN5K13I60oIq3kRsZHPc+6RSZXYJA8w2/B9QHvgto5hyK7CQOjxlv3
7M7eEhTgzTUpfGkWUTgvrKQ8moJCgDEomtyhfPeZWTzrRc8ZoJmKd0XYMKb9mWrN
T9vduQ68GxnTztvjuqNrDemfc6VCZr6M6m59norchH7nrn+0vM4hFWKJKzo6mjyr
UtscCCqnYO691YB2wT5kghMD00oeGX3kVAxREWURSk8dl6k8B/Uckng0FrVSZ2ng
Mukr5cspa/R06Ybd6g/JkMclPzXbd6uTpvcjicuafo5t0I5S2SoZvu3bsCbescTA
e47Ny79zq1OYI02ZlD3Qtf+CxjO7V6nm/dD+Z5bljmovRwmcG0LxjF3B+g2IZfIz
7nMoS4FRkALK7CfjboTyBcPbiUgtdBpmEHfxlq5eqesGRXc5uGVq+1TxSCQqKtOI
A62h6VxmekMXPIFcYsKu2DwxX7z4CYelth2nxN3VQ88HTFh3482SHX08F53MoxcX
ZYoc44au0LCxar3Fw7GvO31SKuSscmSOgYLY1URhaf97UV8EOJm3kISb5FcJEE89
l/KkMifzut94pinaewx8AV7bnq5Yln/4XLPTElBX1kfyHUjvTki8fo3nJn77dkhg
21yOwumKq59P8F4riIsgqzl98sHD5ThzAt0zpdefvMNBqaUTr+F5dqtPilnOWDY5
8sySYqLwi2sGojebby7HLM9N8beFR9PVOEx5TDGZnsFlwyu7MpUdK5wiTF3q9MZw
TMjl6sD/AxFA7r9p2UkMPKUFLR8iy8j9UqNM03PSP6IHeeQq9EEmo8lB2skSuPts
8jkN0ZXSMNzlsXQyvR+tYqSRzCX3kz20Lx3J8pRp6dHpgySAZ1yNu95HWsku/DrI
r8kH1K6cSD+ePkHCpCe5AO/TTn5PO6VU1+pUHUZMwSj1IDU4s5j8hrxODtMC+lu2
WLErlYqhXJt+h/hIHzIJvX0KV35Gv2M34LdKek0ekR5KnBiXO/hok1fJX2mEltOx
dDLrwRazh6VlRMUT++A3i8zDeN+Lu38MMtrF7OyQ9Jj8rHzalJM6mnYCI8XkAfIQ
+S114E112kxvpO/ST9gwNp09wP4m/Up+Wv6jeQbe+hdkEbmNPEu+ox46gF5ML6Vz
6Uq6jt5B76MH6WH6BRvCJrIF7BtprrRU+rU8FL8JcrN8k7JWudX0RWpKan/qD6nv
0pXpteRi0MNq9P4u8jDebDc5RN7H7wj5G1WojTrx02kenUSvw+8Geht9lG6jT9N2
POUw/Rv9ElPSv+lphpmWmVgUyg9XgQrYMmiYv2IPskP4HWb/YD9IQSlfSkh9pVqp
QVqMXq2TNuO3U/qrHJEPyWmMc6Vyt7JF2aY8q7ysnDDZzTdijn/rzGNdZV0fp0hq
feruVGuqPf1X4gcOMXvABKtF72fgNx/4vhsUt528Te0Yuwgto4PpRRiZ6XQ+XUqv
xkjeTO+nT4i+v0Bfwii9R79Bnx0sJvrcm/VlQ9lY/H7BZrOlUMbuZO3sXfajZJZs
kkvyS2XSSKlRmi0tl66R7paS0lvSR9LfpFPSGfzSslWOy/lysZyQR8rT5Svlh+XP
5c+Vacqbyqcmq2mRaa2pw/RPaDWDzePMF5sbzZvMu8zvqE2gzlfITvKi4NpsRo9K
q6V6aSe5nVXJYZgwvwc9TyezpNEMlMq20fXsetrOCpWrTYPYIDqGnJCLMdavsS3s
FBskjaaj6AQyn/XJ3M7kk58BVCu/Qo7LL+Hdfo87X22y0xvYNyY7aYWOVAMd6VWp
Qk5Ib5IPpCPULD9C/iJbaZAeZ09J40AFv5YHK1NInvQgeUFaSq8nO1k9IdbT6kbQ
8Rj6DOTCRFpJv5fSUIPHgIr6S5+Qm8gC9mdyHHy8ntxDZ8lzyO2kiq4kn5MnwRU9
lCtMZSY/fYPNkzcwL20nTH4ab1dDC6mk+MjNtFG63/QNe59cSQ7JVvKx9Bx6f4i9
II2WTyjj6VxwwPVkLVmaXk2uUabIf6RziEQnkyL5KKTbSqlSzkO5ClJlGmTaLnD3
HsiBIdJo1IRAOReBLiZBQtyP372QEzIoaB54/BJIsd+TdtNE1kHmKE4KqQNPzZup
8WRq+klyX3oOuSJ9J+kFebAuvRJ33EY+JZvINromdR1ZAlPyffD2RcoIdkgZke7F
NrD32QR298/xi9EuoiHyFX4vADODlb1kg/wemUDq0hvTfwJ1l0LC3kcug8J6DG/5
NZ5wvtRJqlJj2I70CGkJ3vcIuTj9VDpOrWRueiEZS14iT5gVMsOcAI6T9I943+vI
bDY+vVyanZqHcdiEUTAwWldC/txiDJs0cYhRN/i82kEDawb071tdVdmnorx3r56J
sh6lJcVFhQX5eXo8NycWjYRDwYDf5/W4NZfTYbdZLarZpMgSo6RnfcGIJj1Z3JSU
iwvOP78XPy6YgYoZ51Q0JXVUjfh5m6TOr5uBUz9raaDl5f/R0si0NM62pJpeS2p7
9dTrC/TkweEFegedevEUwLcNL2jQk8cFPFrAmwXsAJyXhwv0+tDc4XqSNun1yREr
5m6obxreqyfdYbMOKxg229qrJ9lhtQG0AUoGC5bsoMHBVAAsWD9wByOqA6+YjBQM
r0+GC3ApbiMV1c+YlRx38ZT64dG8vIZePZN02MyCy5KEa0oJ0YQME49JmoYlzeIx
+jzoOElyq76jZ+eGjR0auawpYZ9VMGvGtClJaQbuUZ90J/Dc4cngtcdCPx3i5tDJ
1p17NiptqA/N03njDRvW6cmtF08559poHr9DQwPugWtZ0YimDSPw6I3A1CiuiyfZ
moYpSboGj4RiWSTeKvN+Ga23qGm+nrQUDC2Yu2F+E1AT2ZAk46/Ja41EjN3poyRS
r2+YOKUgL1kXLWiYMTy2w0c2jL+mLWzo4Z+f6dVzh+bODOwOpysL2B3nArMx6Jlz
AhLNOTRq/NmRpbyPBRdAE0zqM3X0ZEoB3mkAz2YPIBtmDgAC8NdAcVVyFjAyL2kZ
1rRBG8jr8Yo0qRRpBfqGfxNQQMHxf/y8Zka2xlSk/Zvwk5xOzpJaks7ohpOJRLKs
jJOIeRhwij4OFsd9e/Vc0cEKCpZosJ+50UDGYWxnNAwsx/Dn5XEE39phkMtwkGy5
eErmWCeXRVuJUQ7dmjXxM53dZ/yT+JmW7jNnL28qACW3c3uW+JNq8dl/Li3grZ87
MEkD/5fTszPnR00oGAXVWK/f0JSl2lETf3aUOc8HFOOGc1ko6R02RYoy1HGIRSVx
NqMhdzeBujzFnpSL8M8kiHpWh1kFVYoaqo9Iak3nZ/IGa15elmf+Xxd1pE/wq0Tx
02XZ10gOTGQ7mul2ctDPjn/WPfsGadREiBwGzX7DBuvPzoHUMr28IFuA4mHo5+nD
kmQSOLMI/2ByDOCpIZo0MGQ4MxFcJKobotnDnzWMZi9qwB+nzl49R0BmbtgwokAf
saFpw4yOdMtlBbpWsGE3e5m9vGFJPaRdhnA60ntujSZHbGzAiM2lA8EejAzdUUDX
X7zDoOsnTJ2yGy4Off3EKa2MsmFNQxs4WtiwiVOywyIQwkkfOMSKCSiGz/HmHHIV
XUemsmfIEBzvkZvJJKQjSLVIk5EiSLxuNNIMJOiMZJIyOd2lvE4uR3oY1+1TJpO7
Tc+Qe3H8oKmGzJQ/IRWos5hvg43STC5EWgvLcBzKEUijcI0X5Tr6OlmP+vUob8L1
63gd0nBeok9rcK4ObQtxfBPgCO7PHTp5IHcqiJ5ghcgE7RzvDtuFs0Hmjzt5pO4D
lDK0ef7aZmjeFmKFBWKH1eIkrnPacBCDSNzEc7bWC8iH5IcFETxbGwLE9c3/+ReF
DprD3cfoD+9nPvICUkiKoMeXYBYnsCjKSALafy/SG0flSPzufvIltNRyOpol2H3S
C/IDyihTqdlrnqe2WQ5aH7XV2T6xT3IscSmuD7Tl2pvuNZ7HfQ7fGf+7gWRwU6gm
bAuvifwhOjY2J+fC3ETcEd+cNyvvVP6rBe8UW0r64gmYnrlBg0GQMAYkz53nLkIG
zxg5o0udZwyFnCa63MkbXZU+YNqivI0xCpIoel1FzYZ1c3hzhM1VI9Eo9wu7QmFf
KBQORf2ucKRPwvMS20IsUIzsbIthkyLhsESjoVBRKa+Po74329JaZIu9xO4nCfSk
D7u/Lf+5viZ+7MexC7e06EDfldWXTA0ltFONx08e104hI3XHu45rtVptHZIGmLo9
NTU8reuduF7b36ciNOwaYzyt6oHXJlV6nzjtVQyovBCQg7niJCj749RtBeRVAZXl
lMIvmoesZ0nvOKkoQOak9jgNKMg0mydOfGZkWfsdHqFuW3w1bfRW96uqhPZjKsgv
pvkmvy9QVdmvb3WxRKso/V/OXfXw3Rt2vrh2zQ5aM6xh6tDhSFL+nWf+Sj99+B6c
WIcTA3llfcNUeepDH766b88br9FXlz9wW/Py+29v/rHZZPnhO3r7w3/hJ16n+5c/
sHE5P4HBmiq10RJY+wopNvxEkajyNSPSap1upozONy19KjOSGEIxaH0qvFLfKr+0
vvfBClzp+fe/U1/jLkNoB5vPFoEuehrhJWyJxEaDChktICyiLEGDsLzktlBijHas
UfuMlI8+3qeCLMVQ9M3zD2E9aMfOnZwX9yBbB+tcIkVGiNUSK6udDrN5FcwveSvO
b5UfuVd0p5GjtE9FFXqy5+DBg6BMMin9uexWOsF7OXTSDsaFlmGN5MqKL9fhCFo6
0l+0u1xsEgeMsMMByE3svIYE7Hbkdl5HyoGng8gO4v78CdEdpv95p5O4k4nf6bN2
h0MAXxthmw2Qm2i8hmh2O8953dlb/nTPdpMe1mKYeFqZbvsNlJ4AkgfJBbfzZbJp
HVtvW+96w6lYzLYQq/de5L8wPCw60TvNPy08PrrAvMA207vQvyDcFL2GXWVaYbvW
tc50r/lu7Y3QB+xd07u2v7giZ1+82WLkFVRXWCixaBZm2Rx3NxNMNoYTtToxMHCb
c1+/VQxqAszSuDTBh5a/Om1cCifIAP5HkRoavJqHE27A49cYaLek2KtxynVrxQX5
ZtOkBW9vXdG6fOj8tx9555o7dj+9cuXTT9+w8sJG9jaV6XnPTW9LpT9IpVKvPH/v
i/Sh1D3fnIBnYf7X89ZyvB8BAk8Dd1ay3dAlw+GuXiCvYpvYfar8nEwtxKQwyaJQ
O6MHrKL3Vv5OhOq4Fq76dk0D6jrSXxlugdCYQKhTIBSjbIQ5urpxIvATsSuGw1Wt
dI9EhUJ1eGOYErbtobV0DcmQ6tIEpEiWczEytaO7akldXbCGumv4+JDGRF6B22Qy
9+3Xr38VO90+5O2J9/ytfLl83eCV8RdGHpjO3w0r+7IZ75ZLX8/SksWtOUJer2mS
oyN9st3tFsDXhkXTAOX6lFxOokHeIDeXn82NOXEmFwSKvIPtNezMGgxi5dvNmB6H
FCt/5yDPD5Ly47yzdTzfD9MrmmUD/kC7x8PEAw2Lyw0o85yjhs3jZZNyfbyO37sV
t+asYrOxSQD+YYhR/G9P4zzCn8efJh5m9BukDDLtVfaZ9ppfV9+ImS+wN9gnOhfY
Zzmv9VzrvcXzkufTyKfRExH7PtuLXhbFQlaOlquZfgPXmRnEr6K0AFuRXKummkwH
YhFfLBZRYxGJMjUSkxy5Wgd7vG2sm2KZK7STvwERw+GizG5tDr6N0ea0Tvey1UQn
Gh1g2N076+DiWsxWMZntYYWYRTbtyBA7nxkStRqfG2q7ajE/NB5zezhmka1z9k44
MS1wgQc51c0BA0gjbVzW0FDkzyvuD4z340K7IN9kLumXFegmM4hBNp/pz4JFj93/
zbb7rrvxQbrb+/0f3j51/lMvPzot9/nnh9TO7Lxh/6eXL/jlgxu8h97/6vkpz7z0
+PoZfUApk9OfyQFQSoI2ZBFnC4cMTsWhGKGcVBN2HNAeBVaHy+7KtVp7+HNjcm6P
mNLDUeCwh8KUeHSIHjZJNxdzLPLmxeVcoB0s5z/iqamr045rx0Etx1/TXvPUaPsT
lTyBWIxSxRFw1DvWOuR69yXuFVFpfGChNt83K3Cl4xrfWscG3y3RJxxWRZf46pjN
Znc4ZTPFcyH6H28z8AJ74XzoQRy0b7vd7pdDe9jjJMzmGiXopYJuOjzN0/XFOtND
nJL1FnNzsZBNxZQUa8UMPT75Ij9TvLlXqIMOaA2/TffQAXBIdxq2n6RVzw56ZxaH
CTG/J7jMOpkQUwLwCDTi5TSBzww6waoQYeBWurTB2z+QnW0hs/qfBbtxyGdlcwA5
wdw8uT1+14JV2x+9vuoin8fW3LF2/ryNvva8r164+sCCy2fduDn1xbu/TdObQvet
S9648hHfw+zq62feePPN+s7X57TOmv5g79xf396Z+vdnELHQ8WQNc6wVg1Ns9PNM
sc+1329/2v6GXblIusjxK1nygMaJ3SSZFatNMhM7mP2AJPskSZYchNkdslnai8V/
FSrYVsNKZBlNyAGr3MEuf1FRrEZOvNraLQkB8ImJTQLwtZihrB20v+EwG/kF1eaW
vL7mzS7Gycnm8FUTpjGdSTg+Kq4BcGwXxwLb6eygG8VI/yORaBSC8CQXL7XaZ5qQ
g9rJ2lO17ho+yEKRksEyLpcLwy3WPhzpj1s9NZBx7xi2qhopv1eNJOfk1PJbNAAZ
aGP47Iatxt4yrsZuFNfY82Moe9XwBokGqJV9aZW7yl/gltyU3d11M3vol6+91p7q
S6c/Ie06c+ETqUfA1Hd1LQDh8bk/T3kSMnZyhnOwZor3c/BBoDGnNdfvj3m45LS5
ZDk35nBSYg5hvhAagQAEl/F5n3MJn/9ARF37wRmcMXp4hOx1iXxU5JqcDTl3e5/y
vmJ/1/6XqGrxhpxlEclSoVTY9kCOSeAOzWv1e7zeA06Xz+n1OV0OsIjh5R0xnFud
zOl0GX6a7dSLLpm+zdkHUs3Qeffc07XF2iptkyZrYJKQYJIQJSEtxNDZDJOENuue
l2hf4qJ3gagGtDp3/jdmwbL9ucwihJ5gl0ZMZFzmiRdtdNeUN0IsHFun9k4owCIR
go/P+gPo0kZg41y2Aa948/x5EmQe8fvMXIud9Gv/fQtvbH9+4yUbS5++nb3f9eLY
m+/opOry207+rou2aBtu3f/o/a1j6wLsn8+lVkxLnfrD63e0HuVa22hgzg+Zl0PK
6Nis1Iu7aBzudSj/pbmGgzocmBKjSn6uz2HNpaRIwxBkNDgtN6jxCT8oZF4Q6AGc
1eAOvnNQe7Ubk43Htf2NHJO9FoTpcLPhHx4erk/1TNQXSLPMs9T5nln6cvXK2Bp1
bexd9Z2A26xzDijJ8IRpUoEQeLwqT5ww8xMleoGex0+4eS/HORj6GaVvT+eIhNCz
dPeZQpQZHrKzqFkTiNQQeAV9BW9x4kWuJWqbe1q5mMulNUagLjg9uDi4KigHoZSa
JgUD/KHBDlbYlsgoaeDE43zmEkjMaGoZSVfeyFU2jjHOPlzaNVBzcYlQzUxmPkF5
INuALOLW+uMoQH0/SUKTdLot1POCBZOHTLqMDXlpTnvXVYdv/mvq2EO3fPH8R139
x94+Ztnjj1537TPyBOf8itEVg7/+cGZT6rs/bjh+A5YEVtKnf7vt5TMfNT7T0PHw
vdu3YwBmQN4FsLLoIEsM534HlfGPqbIFsoxzYQWjssXuaJYkxodkrJiiJRZxqc2W
v5OxwP10JtWhWExXQXkMQxAJKh6jnWxcWjv65PEx2imujWkYAD5717iFDML7LxUW
hYlIJnNBP4+n/wxp58bU8VH9XLulG/91i/zj8xvvSnlSpzv+8jz9ir7+ILdjJ4AC
w6DAICzsCkYyNNhuJ9Hc3lxGQg9jk3r39uTlmpTSXI8j12LnEyyU/5MQkwASLmBS
CBIAGcWJA+KkK4S58oRQTwXAiRVAlnylQr+d61l+cUe/IF9/lnwzVsg5pgjkUeJ4
DdSRrEXyouiIMD54RwDwjhwTlgkHRF32+Vz9xWPPGPm8IX8sJy7+QJ7zN/3p/bpZ
Bs+iQh5meiJsIs5B/fsGaI/ABYELij+zf1mhWCqwaHM9XSkvV5faltmvdFwbvJVs
oBvltepq2832tY7bgm+5X/N68sEprTE9wgtdL+dFLx0z/lEjt4duJ7khYkc3tvam
P/Ukt3mfhVo62BxDSzS7DB0av4sSl+Zirg56x67KUHNSohLOtxY2+7sVed1v+Jl/
c5+zJs1J8D6oBhpCVkHw1DSW85fjk1aWY4Sca1y2lCxtaKDFxX27bfBuTYCgxttt
pUPhk85lHTp/ycLP9nV+tWDRuttSp95/P3XqjsvWLpi75pbL56wfeMHmCau3PX/j
qqekaI9752/94MjWy+/p0XP/+pfShNLOTb+lE+fefNP0metuPpMevXnsky03PrOt
25blNJkLqfhCxmp40RbHFFDkxgRwSiCZzwRicgdwwijlGA25BUrdwvp0h9w9E7bS
XJcz7hzrlJxOHxlHqVAjHRqsCspnGghVRWB8f6KxEiTWeLxSDAwwzwlR41L0o1c5
0QmD+pxO/DR3GmVi8nQLKv5fnvrzZ/3Ho/Cknx5kVA+MXBQwCi4NXFJwubQwsCgy
p+DayPW5GyO35t4feDryUuSrwGf6Kd17XuDhwPMBaWCPWSZWwufdAhBTKE836aW5
Y53T+SQb469H3x6XEcntvBMIYKshNkhk98+n1c09uZxu52LafZaW3IabuTdnJW9j
RtvkpMTl7tm5s1vskkb4M2AkCwVzMOtbXcKlLUoCYYt1Lm4yF1NhMGQ8PkueD6yc
MeH6cf1ov72Ldp2h5tc2Hb/u2n8++twH7M0nll/d+vTK6x+hE7Rrr7ho1Z+X2EOT
F1D1z0eodn/qk9S3qc9TbS/sk6of2LX/wY0QuYQhHoIoDdAxzXBEzdlFnS7YxFDm
vm3PAt8LYkHNSaOBEwuXY6ZJisjLtQptjjrX0qStlzZrbyivmTq1E5pNVRoQbDBO
m2tLav+y/8vxL6dFtssO2SlhwU6RZVgAqslstgNWsaoOF1xH+nvDJaxv3Wz34RST
IHi+NyBxIPl02e7DVZZcRVFzTZKpgy0xLIg9/9KAt5ntoTYwhc3w2HUy2yyNH4fF
+yOytFmmMqL5DNs4e6f5iF3abKd2fqy5zIfMbJW5xczMv3S9+x5cGODzMBL+hWDj
RMIaMBWqq40crzsGrx/+rVN6J7i/b11vBMZlDTxMHjXrtP37nfv3r1MyJcTCqKQN
sT65WNBol12Sat4D45Skv+eSooEu4zoR/yuAx65AypO8eVJxickssao/sCkfPdv1
wCPv03/eNyI/VqXs+XEEfSk1nE2ld+++6rZbuUfg8vTnygp4RnPI2ztnsvk5DEzJ
Jw74KAAY0zmkk0rHTKz7Ls9pITfnbCb3K89KTzh2S+2O1x2HybGcf+W4nZ4cd06O
VGYqdZfF9PhIx2TfJf7J4bnKgpzrPLd67pfuc94f20YfZ9vcf3J64X+OaD4tIoMC
Pm4trRGCoFdpjeYiVI56c+1SNFe2aMWuC0mxDjkRiQeLdZWqmKFMk9Rw7sxp3CUC
M2s0n32RC69q3XF3kEtRqCXcWwTFYxkNmuSC/EIQvqewqlIOmouhg5iY3+fh1pbc
/vJ5qVc+PZ5674HtdNjLH9Keg/ZVvfzLpz+ZtuiztY/9jbE+35z+Lb3ij5/Ch3f0
zV5b73w09c0de1NfbniJy8WHQeNTQeMujN2nRrkep8PUWE4uqMet5bqIii5baFyY
zBadO4UsVj7lWmBwZqZsTogg/Ug8R9OF90i0wrBzmSp8SKeEFYSaH2HEiprvAAjU
fG9Y+YxJGnMHYTC6HUONUECyMJ9huDMBqU8FHMr9pKgZMaUKokplUzgUCTGTzWq3
OqySyR/wBbwByRSVgnnU40QWUmN5NGB158FnjPEswx98xVXuvMpgIAifm485WUFR
XmXW7wDNLu9h+sOzU29oWN485to7Dq5JwTd8xxN96kffs3DM86m3lD3+nIsuSx3a
/1Qq9fSMyuf79an/8snPvivjuy32gQxXYxwl8tZOiiVoxh1hbQPOEw6xtqrqTNmr
IlOW9siUBUWZMic3U4YiooT816p1ZbOyXZEkHUJgE9lKkkQuh3dxHFx7J4ji0VG5
mUjC32bjyIAxk/HZ/aN74LmlmsGAIdR5oguOeFR+t+GcwYbV2NoCMdHYsHRZbVeW
DWGTQhGEO9hd5d73Mmc5vOPdoJXxeEcbTRm5Un7/GtUysMTa19TPOtJ6ibRWek8y
r7C+L70PZHCZKEikVNkob1Cekb9SFatM+8rvygyK3lHD4smrlnSegXna7DUeXtuG
YzVbyrzMyatG2dnmCfD6j43zwnhmUdF5qiUcPg+OIQuiHKyKJMu6YvXBaLeoqm42
QUqarFbsBZApM9sQmGSVmA0rKh1soOGCX3KrklQ6laOKrFyo8jpbhZnqkHpJs2Tu
YGsNu03X8br/H4TMKVoQ8rfdhGwftI2LzYwwa8ScthRq0lKxUlKLIa2tBS3X1kIv
4IKTe8RQhhLczjerWq1aCzEZgpiMQkzuJnL6zwMaMsoKPzjRZnfz8TphBAGYNKe7
WtWcWrWFQ1YNNJNdHGkQ8kP0gfsE3JZ8jFvPcI3MU360BkTz8a4AwEANMPUxPJY1
ar6vRjZ8NXyYdxYB9Ge8BpkXQTglWGjpssYE4YKaUwXNo/hndt/9MvszNXfdx25M
k65TJ5Q9XT3Ye10vnLmXffZVCsGqiNghJheoRmPHuj0JavqUYeOyQHU64CWF/ASp
AkC/vjZKOWT38NOKyy5hCxVTLTYnUS3MajNxGrdhRQA5BMou3sqmQbZ81u2x/r6b
+s9kqJ8rXVzV5msFdZ2d2uHDndwhmYAbgq8gke7liLhZcIdJ5JLIZZErIse4fGsU
cP5hQn5LJo555hTCT8z4VpHDkM2oBbjgeyPOpVsx3Oy61VPtEplilwh12oiqUia8
SfyeAuC3su5lk7HKqbHJhoOIBxHxILxh5raEmxCJk+WgMFATaCnzMjDFz66HZYgg
aqwizKX6WFSVV9jX2n+HobRfYL/AJfWQixw9nVOkS+UVjqud6xyqjSlqjaOfcywb
JcGUV0c7hjqt92K5827z3eo26SmzycNcTmeFwsBjTIVGXKGoAFX7eNd4akDRUFWL
1QYp5HRi45uFNXlaPMyzh22DH6VPq6KrHbSPYbVbrLphX2Wjtj14SSe14QzrgHpi
gRGiu5ZoFN7oyS/qSpPSokCwsW1t7kGQVGFoIScba0OYFIQGAjhy9uBYI/QRDANf
iuz+RaClcPZad71QS1DA5fyT+vFrYk+fhm/8Xah47wrtY1TSDp4rFTznSH+/w2nl
OknW5fbOrrwaZ8884Xbb1b/GWdlfgDt7oTbrWks0QH8BZ3BtFdMLDQT79ad57gI3
AlPd9yJK7tKKQBheNqrsTU3enpqi7Dn97R3nj3tAOvPjCPnN033lo6e5wIHxrMTB
KRZ6/Q4PyLvTsHr91WrIHhA27hdGHodUKIC6WYWQU5lZklSLzJjFrMqSbjKBgTLS
H8C3cEaCTZQMJ3WkvzMinNSURt1Gdds4W5Ntia3FpthUi86XfODbw8P+H3Ivw7VE
FvMIbtkt/s7O41aOsO55HC5OPpNDfQTJwsnJXZwgWViJWO2pWScLDHWLN/j4XoRU
U3VkoGCIMD5pAwftqjGiBlKvc9eIGtWozICVNWbINK547QoDrMyAvLZAgIatoMbs
9CF5+fHJXV6AORkwB6Cfg9/vOCvksswjWAcorKKQcMDdg69LbM/rZ1JA2Gp5FZDV
crqFa00zoW9+pLyDOIUoOWCMi7ioT/P5osFoVJY12WcL2qLy08FdztecUjAYijI9
x3CP9Y4NGpEpyhTLJdok93Tv1OD00OTIJdFbg/cxLZwrSZ5cm8VfrJspZMgXQpwB
yMzhAE4I5QnAV0KvBZCxVQH8CMKA7DBHWnJojquY49AkMJQRHeFYt6aZUTUbs+tv
0DiFoQrRwTVNqJtejeRVylwxEvpmfw2GFnFXM6ibZCZdT/u9SUc8257ate9Qas+2
39Gc9/5Co9d8ecfvU++xA3QRfejl1BMfHklt3fk7OvU3qe9Sh2g1jbZR2y9Tn6JL
FfBg7QF1mxHV6FBYLkITiQhRhEOiuU3P2CQvmnTKyrkTgtKdVOiTXIG3CdVGzSqU
34qhAM3+rVvBOdNNiCnU8AkZd1R33fcTKTZiXQqp61jjZ1xKZJxcfSq4SxyOVzfz
pnLkDamo4nj++R//RdBbC3hxBHprpYOzPlSPQqHWcd0OqoVFVShTyj+CLX/QXVWF
+9UJB2/UKCxXaBkplYqs5fYKe5P9FvUWy2Z7p/0EtAr7ODsc7DaVZR0QFmrHRIBb
1tUJHwGutlosuqr4VFWBSqYzxceYYsGjvtStkKyzVTqbYWbBQkNpzTiVtqibsbuK
224OZpTWTGd0EyKLGaQqNdy6Mk5hFZCmm6HtnFAUSNT1bbYm6Cdcoi49BrubpxBf
vQJjRsLHYdlxuZk157g1l5GaPkjGVuLCLPXPVosHds4/WzGxgDghPfHXgGalEKD9
hADF4hJWtgVRcZdpHgw6IQ+rKBvS9bs/0ut7x/N70Y2vdUGtPP1ey5Krr5Z7QL3E
mIcR97QCYx6ifzGKe5Bidw9PcaiG9HPXePqFLiAj3Rd4RoamkEvcUzyXhLR71Xtd
2YE0qjQaCSf81Uq1fbgy3D7KP1GZaL/UP0uZZV/gX64st1/ndyl+PvN6oA66mMAj
cMaxFqxpzA5+riRjfjOZMfhWqCcWh9PlsiOi1uMPBEMhOMRq27D1QOel3ePmpTHV
D/EJTZPp2NhGsaCgqGquP+Tz+0Meu8WS6/cA9LgRFaFrbp+muT0WuxryKy54lAhD
lxQpBIe7BYorQjtYyONxu4kaCQYj2hALvZjoxI7cj2QQhV68S9dhSIbDHfTWHcAj
995GwqO7MB12RcJdoTH1s4d/BlRyEs/kHOJrsJC53DsnEkTv6HMnR266/zRVQlKv
c8JoR1bLMwGdmwHZLiDbzWnCY+XOswwFFKGy7CcKyE64TtS02Q3FQCNOFMsaQRDe
DEF4PZgnvbD3KTf1KX04dd3rRwojAxDN/tUfxxbEen32SuqKvak3S8xBX+oNZc+Z
unvu+nuh9HFXJPWPf93aLr0Agdy4UZ898vRjkMkXpr+QY/JgxHL1Z72MnhaHpSzs
iJT1cJSVQbnx948OLLugrNHRWDbfMa+sqWKDY22P+wMPRJ52+Eu7nQUlXNaIsJMn
w8+U7grvLd0fPlT6R/9HperwAEUQwUkDPjnTJA/m1G5HT19uzUzix/FgPJToWVZd
I9f0vEA+v+dktSFxuTovscK+DsuSPzh+SLj7VzuprJUXVgcr83yh6T0W92A9YuXO
Oucm5xZn2qlscW53fgPPooiicXJZzwUfgJOGn8cyOIU30mni7mc44ySsYzyzK3QX
VvXNEIcnjQjvB6kvsVbGJFuPGdoMYhImYFFeIdcM+M04kNEMCmWuPeP4mIhNAHBS
TC0APuQS1zSpUDwIxxn5WtjBLjWcJQZfW9aLK4q3Fys1kEXtTifWxDvS7+4SQB9e
Zzhy4Vyu6axhW2toDcIeThpD+B2DRaH88sJ9pkMmFjfVmZgJLMYmmfBayEO8Pybh
wOe5aZIJoRLIhfPV1GfAT3oFjKrjCSgWCUxlCEnj6gX/q+1KfPopn9OOIYYis2wt
6mGALQXpc+oHq3P3CnescIsGBVlaxN2K3EcNRwD/wdHIHSzmksGMB+cgrB7uxWBB
MZZAnPC6cKcLGkm1s3bP3/7SyObz+y74YA6tql+/6pqcZOiKw7esf2acZgnmvxQL
XrZ/8bTKRfPmPlqcc9OkEc+uGbN6jM/piBQWWa/odV7D0tDSW0cZMy7sffWJ02vO
G0A/Ko1ppaPLz2+6dOx5V4Gi14KiuT7I469ajAeoYncVKn2VekWpiyfjLB6HNyw2
NLYkvjluGuitDdTCzXtRpFFtdExxNQZ+EZmvLnTMdV0RuCLSGX/f/kHwg/DfvP8I
/iP8Sc7ReDoe1pVyV7mvQqlzGcpFrnHK5coHOf+Wf9Tsmt8pmxiJxsCUVn/MaQsV
HrYhBM+AzthikzPeIJugUZsw8qGrnhJzMoATgoYAZEK6ABwVkzOvMco5Pm3LoV0R
QXxEFtN1lVTEWCdFfNxWmqQnqBynddiVJWGmSQmiBXDGyOHkRQWpUOHPoB6+1oM5
FKSCFt+jqQDOGAHOIBT0hNzHH0HDuSP7Z9xtgiJ41gh/x2itC9RzTOvqrgWpcALC
PzenF04p0I6WkaUIS6pyY5Uvl/k1hDKUSL4gJ4RMvArt9VT7sh2XbV9qpL799UsL
WPWkO1Y898SVK56DOfzvTWM3HWhOfZN69yF6975Jtx588/BrBzHbjUt/IR2HvIrQ
qVkNo9q5ykVdNsqdPEvgSZI9MZs5FJOxs8tvVvnbm8Xbm2FpAkYsHHJuDiYOvvOa
UOWwJovYk0YRezLSYqfx2DDvsOAE74Rgk7cp+AB7QLrf8bj2eMSuOsLW+WyeNF+5
0r7E0eJ40r7Tssu6024PwFT8hEnO/Omuxa5VLsmFUJRnjGsqhOepCd3aDFfUUXig
LMTlskGl6+5jDF0vdKp8sJ35UbxfoS0Rx4yI+coQCDIEds4XOIkInFwQ8xceMtO4
uQ4OZydvZLbyRmYhXs19otX7sxoc96AIrbVxWTZsWoQjDGg4vuxk4vgy8e7wqWDR
XWs8hn8cbVg7WNoA1yl4GzqsiLPLek4zLCzV7sj55oUPUt8t+/KW5z+Mbw+vmrr+
mcdvnn87XRN88RDNodbnKFu9/ZHogoWvvP3uyzdyvX8EcHYEHOnmEZHG41YmO4oc
1Y7hDqWvr2/sEjbROt43ITaHzVJmW2b6mmKd8XeUP3k/Cn/q/dT3TfDv4U8F5wXi
8USEs+uoCOddc29W6OgdGMj6OkaxescI3wWxS6yTHXMcn5o+D/xITzo16pecNriV
o6AHNwFLSrZQFV+6chVp2mE31bCs0uRucYM1OU1kGNTt4eIeSy+YtLiQdZs4BbkF
w6IW5iEfcbeTjziOvxZcCuB7YyjHjnu5p3Af1gOOmNNmmaNoLLxjuYLkhJw2IwaU
E6RAm5iWzGL2MYdzq8edw2mNS0cfP8tdnOlgxcMSPMZxhiCxOoS7dPMZt6Hz+nJZ
DGGcQRh3NJ27TDhg9v5Vf7py/js3Nd1d3talP3fliie2XXf1I2sf3nj6sS1U2nDx
EOb8cQTzvHXgt6998NZ+jrNRkKK54DM/cDbBCMZJzA9zulFptEyyzZYWKIsts20q
lLtjwnTAABwzxvMByInxvMTzvvKj71RE7uMZGO4TG+IZHRkSu9iDqNHYDM+iyIzY
1aar/afYqZCGzbcuRzA4LtAUWILP0MRcm7WtCErQ5GjMaiZ7EDWPAJpuadYJbsC4
a+COu7zg8KCBqJ4PhTkDIBNiBOArgRQAnYalpKw6idCNSBxHbUXF1bw0hvBpNk7j
gSqt0GwUllV3YwpOK2Angym8COAMgyGQEwwW4K/GMXWuTGxMjO46NkZDhCZCAfAn
zEPuEM6GtNR2La0VmjIXiyJUU/gEu1ksYyz6zHkiCILmiUgJk/SLPT2/3v1l6hvq
+/BP2J965gtr65qZG7s+YBfbB0y+ZeXTdHLwsXZEp0gIsy9NfZz6QdO375lL71o7
bO6TkCKI82ctWNkJUoeR67NQV7g8XBFGQHT4AfuDjqcdasRR6kiGO8NymI9HaSRe
naM6JLsrZqV+lvB5ZXzxx7rFR31pryEHi2TserwTYokPYp8B1bw0ErF49WZCwwZn
k7DhAJsQn7A4S4XFmc8Zh/QUmpRgHC5+iY9TPq7nOpoAPhOLyKj5UUShkMdC4Zfo
HpJHTmHvH1bHusNe+dhiVGGRQjmH7XW8kZujtXyZ4ziWzsQ6hw/ryRazSYWGpFk8
UeI2uaIU/pCy1atpAnyyDO6JvlV9qxExWVUJsQZ1xe/nkV2tW7Z4IzetuGhadEDl
+OGHDkn3b1y6oHrEJZ6HrCOaLtt45nKM6ToEafDd6D46YzcCpTvb/EHuVj7KI1NN
k4rkvtjRuschi6qBwXB1UHXb3T4J9q8rpph9WHApshhV/arTFtppoQEhcwIgaCwI
lYrcxwcMDv1/GG4+aFjixIBZ4H4StfD98qGzYIiRc4EDRxUgLCyJ41Pw6gIYE+C4
CVb3q04GTgTYksDWQDKQDsgB5ivKOKw09OEE3gdW0mHMSTIfesFgHDCCAmsZNUPl
jz7rtvoxox8gCJBry4gyQj7GPxJS66yGyaOBMr6rxFntUuBNBHNzuQWxxc0qgS2n
yWkucprsUepQgSeEmyYSqwmQTIWrHChCACTcgWKp2uR3r2u/oXPFC6Par1ww7rZa
qAjf3tn4+INd09kj666bcPv1XXshtdbDIMYpaAFmctD4haUff4Oxls2WrZakpdNy
xHLCYiaWuGWJpcWyJVt11JK2WOOIS8euYER3m6Qb4AhSTLLVZC5SiLxF3ion5U75
qGzqlE/IjMi6fBhHspzRndgkANlxw5oyUCbDqYtcUDrOZSgdQMbLAuAMvLoYQ3mM
+p+jh6Uk4WXJ7nHgqjcXGsuWJrx8rwPk+vr29nb574cOnfbLxac/4PY/3ln6Hu9s
YzOMKLcJIKNMk01TLZLL8S/llAkObE5efHFJaJvwR2QAEFEGAMl+YYj9ApOkq6zM
Y9K9YkXpRJunpBqtTrSj9MA5ioo8UWHcjBqTLCuyqb9lpKwUmXpZp1ivkq60fiB9
YjI/aaIFpmJzkVpjGmCpc4x1NMgNpinmBsv18jXKfZbXTH+U3zUdM31p/s70g+r3
WLEYJcmMr0xhYcoKN5FalFmPwhpVUWaNygrEyNzpIyvc1WCzEcScUhfC2zDmsCrz
4c9xGXm60IqE6WOObIbgtxURVgQdmdA67CJmoPGU0UfQuFgO4cH4oHGBMQLFGDQt
1CjshuX0HbY7/po38nKIoTHdBM0Dv7jvByIf0W9Yfub7FLK+A0zLCNqGL4ivTIkl
Kr5WZdZULFFJIs+4sAzHKCwPW26WGFaEueMWOhfwzFedrJaeOTUWFfGpfI2pNYcv
Nb3TqotiR142JlV4zZfC7Sqc7aZ0Z2uecPC2BnjxcasmFqhQiCO7KHbYsktTDdxr
yx/l+Uimqi+Ap/l8tSLDs061hvjF/9gRzTSHcz5j9SGUb2lmCQubgwqwhLW+nT7z
ZWo+3fdx6pFVcDO8RJOpFV2zWPza1KWcLm9C1l/w4ie7FMGIoKDOtv4DMou21X0z
ZUWfTJmfWdQ1iiBWXXDob1GOKPJYZCcUKa4sweJGWsFXobAVR8oIMn4noLPT8EOi
byG0E+o1O1eqccsGuOXcKYygrPGUwXVmHlKzk1C3AzSdFqoDrsnyKBkj/5xHuf3D
TWbOppw1+RH/44t7N7WLJV+8O+YKUzG0pwL6+m7iAJtxaoIHMgOApf5sjLY5qovk
Y/Ixy1+Dn+rKn5RTOguqeoElFNUtklSQGzP5YyBIMzUVIILEeriIbi7aWsSK4OVy
Fm3G5gOZv547JLRU4Z7gZO32cYKGPoadG1wMuRknajdEAHLhmMC5zAIs11qz2htt
NOyhos1RbHPjt4uevV1U3A7HXxtufruoWMSICoMDtanMJBSFVWviV2U8HtEO3A9f
E6wqKKKHCXhvK2FxwvlPEvyXwca5/Ce8FyQg+I/fJYuWk4aP35gIcUnEPEvChUUd
9Oq2PI6Wn7gya5d2HeteRAZKznFx4KBLuPlgk3KlAZqDYGKwK9fNuickuC2LfXZ3
lHoc/u4JKauyAb9+rjXAB4csMy0J/eHcCeqRyifnr7gnfsOBh59pK5g2eMmv2qfM
umj1QLn4rjHTL5uyZ/uurhL20MLpA+96vOse1nr11ePuv6Prfc4rXLf4DPQSoNcb
XkUyedk2rUP7RPrce0I65TVhzjhh1IJgrtHovdrh0NFQOiTrqs/pC3igW1BTwGF1
OO3OwpDQJ0JCt7AJrcImtAq4EbJahU1MUbZ8jkzhXBBahU1oFTj+IYNQm9AqcHwK
UVAQrzahuNhoGsuQY+C87DQiXMMInQixJaGtoWSoMySHEHXkDwjePIXNRBnO+4kF
z1UsMizYvR72I7e0gOWMYpHxbfBHeP5TURkTFPvCBL/xDFwIZZD7s5DO/UOIlVg0
Q1TQWW0jYHJbrKrVjDALrRhWXZS6rJ4sknmAC8Rp41KB5az3SiA2g+J1j175UdMj
4zRre9mC85ufkovv2V6/ZHTl9V3NbO0Vi4bc+VaXiAoaDpupBFh0kDBdsMsPm9E0
ycu9pBzgsbhGM4fC4oTHbA3bR5rOVyebGtQ5pnmqWq0N9AwM9A3Va6M8owL1oWnK
NMt4rdHTGBgfWqQssszSFnkWBWaFrqJ+i0lxXCrBXW+91L5Qmq3Mti60W4Mx2eyG
yPAVRkXkUVSQAVa6stvRzMKIzTpAul1OOH1C9E8AHA8C4EgH0Gl4C4uqEehBzJpZ
hynb5whkBK+/gJtQgJ2FxO6EyCAeoegLHwtBJ1AjTKcs1wr5wzc4As8GbsnFASN9
ItyUAlLPIu84DKnGU40/Vfy0C5DbuXzaskxQJlguUy6zyHxu4ld6RSA59gAIr8W5
AbLDH7/l1b/QwHV/v/VI6vju1nVrW9vWrGvFx1hKbl+R+mvXwb/fSHOp46033/rD
q28eQIfWpebJecCgB1Hwlxm327Ve2nnaKE2u05M6i+s97AU5lf7KnKE5S/TNujow
ODB6YfDCaIN6qX1acFp0vrrAPk9bFFwQ7dTf9n0U+ijydu4x37Hco3paDxTICS3h
7ysP1EbIF2pTtU9tf89JaTa3E0YvdxmaAnAZEme48LCValbD2mRtscq6QKEu0Am9
7TPsG8FYWwUicZwJDQPwtXAfCs2OoxDAF0YBH2zrcuqtYlWeIkL+u6ew20EopHHW
QShcZGcdhKeENBa+xIyDUERsQESClGk4DgchFQF53TjsdhD+p3sQ2j/nRy5ru72D
3m6hio1OIiy1xI2Q5rP+wXWPD7xz7vrD8688ct3UTb3dT664+tmnljfvSM1Tfr3h
4os3pu99LHX61osGdp2WHj+4/80/vXngPS5L18D2fQ04dJM3jEHlXqrJtECulofh
81CXy8tlk8WtWlSLw+u2OIikUpsYfGK1lG5GlGG+7qVelu/+322ls1rF94b7HFsJ
S8dC4p0zd4nRygaiZNTJMZ6R3b45MVoQW7WYshpPLoNjR4wODwIV3gKivbHOKUIw
Gpfx6LvM7JOxWc0whtY8Onhe3aW/GDx06KBf+HLl4keWnj/wqZKRdU3Lut7ho1AH
n9sOjEKFFDSuk/N9+QMtF1qGF07On52/0nK75ebCJ73P9nxZcliCkVCwYlTPd4NK
FDFFTKuk1tA0dZplmnWabZp9mmO+Ot8y3zrfNt8+39Fe3F7iKikuLCns0a9wqrXB
Nqt4VunyguWFLYW/tD5ov7P0np53VTxufdr+WMnj+Cbzq8UBLBJldJ78bqCgGyjs
BkQbTqyiDQdEGw6INhzIgVpreHJrpqolRXarHNGL/bKtd06Eu1nzwz354MfDdeGx
4enh7eFDYZMrHA8vDh8Jy/HwpjAL/xq48YMuhDfJgO7H4ERCCI6GL3wxQjXsMIdQ
a/MFqnlp8MgwSntPy1mYw3JifjPmX77II0w9HjIF240zo5fzmhzrbYtHaKQwbHhD
1ZX88nLOpGGhSXFZDxiCD7nOrwzr/KqwMFHCwqMUxgJRq7mwDJfujNUcLqOAPhOm
GoDMZnEB8HEA8JXYUVEWEY/Kg3+rqbKzktVVtlSySu4ZKyTimdkN4HpmlLETkwO8
AxzI7ETWC12C1V2iey5sKWJ8mvrRQBcBiSitzF4zV/6RbgMq3Cfr/oKLMmsT8W2+
WgIe5THZxaVEYin8YN0WEz8DvyUa1R1fyrePCB0a4oErz3yXJP5lF5gQq2qU9Mot
UHw9i92aR/NqkinfoUeJpdQcpUovZLk+HOY5C6IkH1s+1R7WKC0tsVhNCTlK4loO
n9ETfP02k4kIlbLE6tVwLHT/cR83Io/ObiUrKS7Bt9GqsTolXA5n3d083DWIhQsx
rRTXtbpuuW7l1X2LfvnafWOHDCi7Y8L1v57qTtqb562cHwiUR2/ed8/kea9df+h9
el5swbLZw88rCBVVXrB6zMhrSuOJ86+bExo/bXz/gliO11pYNWTltKlbLnmO82lh
+ltWptyHXT9/3k2soMGCYm5hw0cJoAUbabF0Y6USCWjYV2PFJCHZXFo+yacOT5Gd
ps1qvaW+ybwEcZibzTLBHL0VAZmd5sNmE6bvr4X6BYCvKsGZCTecWHYEwDV/UfO9
oDTUcCdQZvbnswx3InCCw4mM/mLew+YjxqDfDljDPzl8gMqTxxDSjoClYyehc8Ez
3QXfNHBaVaW9wQ2kRKIomHFOc9+bu7/YSSn2rTAtclHtZQt73nxz286d3kRp7iNb
tMGzH2UzN1LzwtRtG7t+ObonNqzCkoQsO8q/DUnH7iYRjI0FNiLTvYFqUOsJo8rj
q054aaHqDdipN2CD59KNYSJVgaJQkCuuEaEVB4U+HPRwoS12lItAr6DQh8VSq9CE
gz4+CjjO+teCwrTB8SnDwccjHaSdQRocgw1EsDy5Ehw5EWFLIlsjyUg6Ikfg5ONn
hJONf+tAtxy2HLXIqMxMHBzITBxZ/x504Yz/LuNeswgt2CLca5Yx4Z8Zn5gujv9P
dRczCB/3utrMzCFcaxFZczpcDh6VwcO+ofLK9ihxqO4ovgQCf2jZakzB4IfsukFJ
cV+Yr1ia43NvPw5LdSv/9IvHxmq2dpv7iosvvn1Q+4Pt5y8a27eZ3dnVdlufkRdP
2LSe1cABRQlQJH0B7FjpV9kVuaCiEqtqoqazIT+FnPyU8sS5kT9cEYi+2FehJN9d
Y+Xy3eGuscCgqVZ5hkCZr9pQQiCLEi3+bFhy86pJKTIcfWFY4DMgAWQ4+sC4obR3
NdGRuew9SKml2FpD+lrPJyOtk7F3pEGdYrmcXs7mqfMsV+MjQVexa9SrLVdZ19F1
bK10i3m9usHyELnXcof1OfKo9dfkRfMO6xvkVesH5E/Wf5BPrKfJSWtPvI41RALW
UlJs7W8dS+CsUQxPoFqB0VSd9ezg6xCEvzpBn04aLq4kWfknPaD3wq/F64TixAOh
RC1TFLsNArD8owSiopAOJg4mSPnZwKj+Vni7iixWn8VihRMeviwRMaMgUpvHbSP8
xWS2WhCio5RjP0q+ahgGfJuIFqfRnQacJoiop1F8jYYZNN/21R857yIctKuxqzES
On6sEU8Gs9ac9WC5hfvqp7gWuKUgOMWKf7f4xNq/iE8S4SiIQ6EvpBb+5lgRojj+
sTt1hVzcdfOcxRNXsPUZ76QJEWEvgjo8ck53HLOHr60J6ZMJsxA5husd8ZkAzKyI
XOMfDHDrPMcJxErA04ETmFo55DbEsdUtUWxVN2O0XRgNhx0CCzHQ2KSNb1W64TMQ
fpCMoHNj1jl4UHv3oPaOCGnOxjCJt+MvxpkhCg700TK5h5Vd6L7UfTv2e2NKFNo0
35IuJv0MAM/JCcMSz6vWYjkZD6nxYrywWjbZLV5T1BL2KPiosMmG+GvVoxGv5DPH
1KgtB7ZSkblMTTirSV/zQHWQc7g00mSYR6ujbMNcI90Xei51jfcswD7gOZ5rTNea
l6u7TXtcuzz/Np22lNrcpaTUUeIsdZV4yn0DSH/PVepa9V7pHvtTdBvbZsNSNNll
2uP8HTyr71u+kL9wfe45afrRErNheE2T7CLXRO4UuUvknizZRq1Ol+whbtUM16ur
yMkNBqdZclB7EdbR3jX6cynlAPWVcQBfb/V5TVabu9iacE+Ux1unuRe6V7o3uK1u
qwxa5OjIIIarteeGi5UjCDtxkkeTaMf4LzP7I48aWCrhYWRmxWK1qggks2puN+T7
KESPeaCzXGBcbnU59VfcZmxWcHs8CaypKIrZCTwXOZw+RFGrcCMkrKoPl/PYsiyn
4EMFZo+sutx2p0N0zwM5rqpmM2cdjwsR2sTqO6U5aJODL+lLjg76lGHVx1rpYusq
K4LN2STDgm99LHavwiY8fmTTFNokPJIIt6ZP7aSnvKcwKSKsLDz6ZGNjCHoN/nEm
awz997iyLNdB1wfv/X+ElZkRVcYTDyzjaVQyPmFKu0O36+wlbDikSM704XZS4dI9
WJESu69FiOGoZPUE7IhQ04d3mPmmbHynPA8BZ1Ui4ExNH91h1jO1HtTyTWa7+Y12
QRXEvSGtDreaK/gdW8kAxrc24klnby7uxq8Liuvc2Hhi1WWdf6VExKwJ37Qz/c4u
Tw3piQQG3+HlTuUGznAZPyo+Eg1dkUeA8/g2EdfmDYrgNqlEoqNSe/c8XSdXPb17
S9/zdm1Pte99usd7EDAPHHMfYFd03fvmQXb56Q/Yyp1nDmEeyktdLH0NSROh32Xn
oRyrz4VP28bCLo/JZvIaHpduM+y6S2jmWBJNRD6KhA7CucoLYYCJKKdomwv/pwGf
kBbFakp9k13brfgUkIHtvnppRbXGM2w19AQcIU+JrcRe4uhn7+fo67zPbSv1lHrP
DzR4GrwN/nmeed55/mtMKxzXuK/1Xetf49jg3ujZ6L3Fd691m+0lba97j+/svQVU
HckWqA0ECe5O4BA8+MHd3d3d3QkkeJDg7gGS4E6Cu7u7uwUPBJfwQ5KZO3cy7937
fl3rf+eDltq1q2pXdfVuqV51qPe2m7y56iqIPHbUbdmooRuq1JVdEV8uhrHHfJ09
NEMQtsbD2iI+5yPpQ/ONJhyAM8iY1tr4dG3vM/yp5kCElVqagFqQ4cA1NbiZL9iC
UZVwHtvo0ht117WOASuw9I0Ms7ULYXt7zutzg20BmGd1/SLfJDwxhPkYmTQDI+wX
PrlavOOxMZs5ZK8oJkClrhF7rawH+7F7xeXYMyJJ+pK1O8r1RB0nY0rzFbcfmAa4
QSZ4nGBJ9LcA1LOFANTvLjBRTjbFcCGufjGC77MaZ8y+Qn3Kbl7xT9bBnJXxeKpx
pGfUeUjlf+b5aVxvfWhY+AOb/TTRsu4TvJME+zsR4UyTTDJGnmO5VYyN0hPEXY3X
XiM6RTOKobrfKaOJ5DzG0jXZs8oMNzd2J97lVo61fYFQi9Cec1mOL1Qr0YeXvbe9
GQmEhfRWV1rx3kFrit1rviUWxPeyMed+y+5ktLkIIxXrrUPv37Pw9Pmi0aUu4b2m
rpwHcanfKXH8ZYwbIu7bo+jpWFRjUg4ivQ3CgFLvSF9vD4Kmc27C5d40/3ueHTRg
APMKtc94B9OxyLMR9nsmYq90aTwOj9uy42Di/q1BdfZXa/fgEXPxT/5hIro/ZsZm
5ABy/Dk1NtMfU8xSyhgYAeSUAOoARga6h38WgIKLgaPzK4C8sOiP35d0c6b6M9Ef
k/5RCnMCGRjZGDiADEAmJgYWBk0GBoqH/z81Gf/9hyaNXYxMHAFMv36FUejBvMc5
+4Qf56Zl+jXVtoyd8V/D/5p2zM3RxBSOAcDEAcfwJwBWFhYmFoAp4KeMiYWZ4SHv
HzG2v2QMrAyPP2r4bzJG5scpz/6mx8DwOOPbv8tYODiYf8uP8XHOw3+XcQAZ2X4v
g4Hl7zIWIMPv+TGzsf4mY2L+uy2MjByPs/H9TY/18Tcm/y5jYflNxsbA9LuM+e/1
YGRi5Pi9Huwcv9nHxsH6ux4LO/vvZfxTWubfZOwMv7cLB+PvaTmALEy/twvrb/V4
6I6sv9eN7XcZkOn3vsHE/ruMBfi7jJ3ttzZgYWT//Zg/HODfZBy/9VMmFiAHw28y
Jkbg7zLWv5Th7GhgYW3i+OMEe5zz8uH8ANAr2tk5A5h+/UaqhK2pHeCPfWGAFoDb
lMmIGWjCwmDEYMwO5GBmNwYasjKxG7EbMAKBJuxGRrxw/1nl56yITs4PLuLHiflw
6rED4cjIRORE4cBAgAABAgQIECBAgAABAgQIECBAgAABAgQIECBAgAABAgQIECBA
gAABAgQIECBAgAABAgQIECBAgAABAgQIECBAgAABAgQIECBAgAABAgQIECBAgAAB
AgQIECBAgAABAgQIECBAgAABAgQIECBAgAABAgQIECBAgPjfBFgwioe1nKOxha2B
ozvAztaE9qWBO0BAVk5VAGBnCiCT0XzcKMlLAwTB4MAA4P+e/P4BqF/bv8r+N27R
e04wlIfNwUMjQIKBg908LI8tUgNG8CB98rBA/y3Bg+Y9+sOW60H/J9xgNA/rx99V
e8wJ9Veb/s/gAYP4kfI92NOHNcSvfHh/lQUORgK2+2eePyU/tR7teSwV6pddMA/L
0x/dAgyM74fFEL+WHwceEuPPI/yYiv9Hmh995Z+0wTB+bP+ljfmwlnGxdrawtzYB
GNnZ2Bs4WjjZ2Tr9JfGfPP0ZfkwM8SPxjyz/WfHJf6sI+d8qQv23itD/rSLMf6v4
9L9VhP1dURRM+MFyCBwwsG1EkG8DAeL/N1eV/5vR+3Fx+perBv9L6P7+FPwUHPIh
DP6r3CPvX16H/+cWh//f7Try/v9q++SXHXq/LmTgf3GUf71XAf8fxD3mcvoQeFwg
/3LxmvgRm//jogn5H25q/lrOf5cC4n85xZP/5RQgq0BWgawCWQWyCmQVyCqQVSCr
QFb972IVB/+qD8SPNPpgb//Bhn96uvp/4ynuCfLTX5Y+WgcEw/mfvZlFBrsGAyOT
FxalZaRjgiPr2DzZ3Mv99n6kowuOGcAAsDO0hOPmBtBLm9iaOZsDWB5EigB6UQtr
ZxPHh621gbOJsImRnbEJgJcXzsnZ0cTABs4N/EBHJnZB1LFxXW1lzX7YIAXxPV/k
5337GaTixg+weytfDQYxZTSZYnpG5z54Nx81DtBgyIPhjWcuhgbBocK+LwCWv+Ar
RBscPjvaGz4rsa3PsaXPvXbLb/bQ81a7V2++ua7NX+ablrm7JUSsWyzxGlv2J4Q6
rmv3jjzrvhYKQCp2MS8ar/fueHp/947zyCauG4//NWd+uc6ozhNY7LpKzDrPLkqC
u3Ts5573yveLQosV3yuK5bYPdsrq3+1tKfJxTx4REr69WhW6Izrb0jvaXawqZtP7
7qa2CH/trIb/1QjM++lKf2kl2z0VYbbocnfszX1otCKfKxdBlU7j1e7LURqU+xsd
z7lYv9LD3fsiou+134NgBlwGdkvainS3v45ZR97cfSisV2pdZfMGxk1uMdrfr2mT
qnpHsOVLGFKwe2Woe13X6n+VwtvhYJFi+vaOydTQWNEQXmdWkAipaqTOK87c4Moh
SPVGKKbK++Z7/82R9/dNOW+3omaPF6Y5bXPNN+ckG+sk5NE1daGhG70+3XhgQQHm
0Pozt6wjKmiHGs68tr5Hzq4eMkYjRoh5wDA3Cx+D0/kW813m0FFROg7rFKX33DiQ
cT4I6Mtb7Ou64oUjqxpZjG6tZk7s0FOhABqjJz2f1g7ACpdLjSdhMlbOHO2LbMxG
SKTHiMt+ijcnYejdbOo99XlgIUppAe2d1RxTNXq9hci6J3Pp74dMZfDfAD77EFAv
IZVde84LaJWUWiHofrXknDYky3bOgbL99FKL+/C+b59nPrWRYkKXLqe/bsx8fEtN
z7t/KGi/1K65xKCTC++eCr96/iNjA2zp+61P36fi6lKOhRypnaFOkJVIhq4DLFvp
a7jEyelwq4yXnZpXdElZJAMxvFrFJO8S7gQrN7C/2JQ6JV0F+LV/hT+j9fowJ30d
wPjG6lYQE8mO84UPXjIWw/5T3DcySvo+iRrGYLXi0a3vpAclW1rsVNt7VkzQVop1
IAoGD9AYwhDGhKmW5hrVIV4hUYd66pKBV0rxV+IKQ1eL+wRwN5fi6M9p3nxcJsTV
LwK+aKAC5nmF8RtkC2REIrwwskXBrUH1djCOYjKPBl9fIg5abcjAQE46lBaGjhch
edOz8qoB8822OrWotogxWLvna2N5xMwGHO7uAvZSh+27LLeWgw52oM+yq+63Hn2o
0gcd2V4rVFyf6XmSN6ilD0fMit1uQ+NbtMBafDEuFSWwZsgKYcnIRVcsWoDUe8t5
WgR60tlYfhkNt2UmMRococc4sI4Al+FccxtbFNdoB3vhhgI5QwxaqFle7xv8ZDju
epweJcfA8zdL9G6yDV+w37UnmoahP7RoXQIj3T72yAUfsUDRtflKWfWI0rRh80qn
ggAqi8hcxJ2f4xk8efmdX3VN2dKpZbTfztVktX3uAn3LNXBfCY5IrXzXlW07R2yK
5QAT0TPn9RGFLXoSdvIMvbwq8xx9TUzjsDBU/I1tzReP5pWcPP2OlcKPfhs8us8w
ay6ediOKKpVcYmHaR+7MebWaayx/9Mt+KChP35To6l5GmX/5fRnYDRQhtv32exV+
QHfr01VaoPh3O5wrUwcD1BuargDCm4GugOariFEt4xbaURUKWBLsEyxc/cQ1m+aW
N9LLROKoy/NeAgQvB9JI42ZP+9C3gEYe8/RvPTeud3lP7Mr0fAAt5/CKzD6voLEo
7Kd7PkI4USNgzwBD8UVpceu0+Kp2S4hqZ9WriqeQkPIQk0+kO8gxwYmNAnecUVOX
P4Jl1jeF5+47H+WG4NaFbTCL99x0kOvyIpehpEQNmSJMQrMazb13H8Ui7B37sDR6
8VVeNkb2AuviK571XjcucqjoC73n1jc5ALmoLRnqWHprS8+qSbciWLf5FxnWRwVS
KXmzRo5E1Xraw688ZZIXy2d8onMBBtJ7+7wLqq+R1meC5t14RLnwJln9aDWd9Ct9
5dHQJG2BYJJVS0eVJdT+koOMxpEsJhdYBkz1kepaUQYmLH6AZc+Lm/iiuWiRCBa3
TY1yjMoDBEMWMEB7XzVHqWtzihpRw8rkLqI54Rz6HiJ7u5+/ih2T7roX2UNfjJx0
r1SCMjzAm8JHKXxIYOkfplbZha8ewtL1HPro03VdiCVCJpSUJYMV/czCFImE72eG
ZLjGhkVT+S/nDHiT6aJvUEJHSjTDu5CwI66dChQcfGaQyXNKsWMZCyLNEMxVhd8j
NswT7n3ue5tVRinBUyNBicLjMaX8xHfW7jOQA1/CRAcYDw/pcHmTsBSB4VKfYCAU
xxeWX93lMp/TBRF+62D0+dXyeRwX++KM2HkwMe5sh0dJYOyX8Gge6EEIbDHbFB6t
deWKgNnnDQsNXNmt+K3jg2m9WzPDGY87J1sLZ5nwok5F225wRk0vuycaMBvYX83r
AmqrkvwSNWyQZx3h0gkXNQLOdoJRuRe5zZuTipyWtFq7dm3nZzOoaBX0hig3YASF
397lokaXIBFoGQl8C+cAMpNr4ielbG8vWPR/5FLAEA72za+VNRnMZkL40q/8wXuS
grow7ruOwWTeCqrRSKah6onwjVJwrjSRKwO6g3xnbfC9Qvb4eTI55UmsxZyYithq
cUaIl3J/1fqt5tP2nYM3uBHousoM16ENzGOoqGFnBlKCBOi6I1rn7DuRxWSeWZW3
K04vm/m0ZZPYDZeIXl7GGs5jJ1zn4H6gklbAt3K1CaBpSXiS6TSTJuCgXSlQvVhN
Ib1JmF2fJM9OLE3R7+Uelkv8XvHwIw0rbWBLijMNa06rWidC3VGoEn+drPiqPUUR
h02qUXX9RN57AuUgm5T661VvxTRbjSphpLQidUnoD5qSCkk1Z3M1WhILRwo2jKRI
AVLNobES9LfFbHL3mJENWPlzHsHXxcqlN62hfusiC7lC9bnO5okF/nwiZPYFDngY
N4GiCFPL2MjoBqHYTGPvkN9KKbS5VHkWR4n1iYwqxqDR0mKup5nqOMD1uS4NBu6R
G6s7vLszqUV1Iic2Mqb7DIaj4RZv9G3+LB9H1MlZ5YUMq+rrmOIkr6r0j0lBBYvu
Dg0ldFIH8AVU5rL8WM7wCU9ipQuhvpmKLqKtjuEZG6xkLSDRVmUmKdAy8CkXu+Zp
xvPS9ITBBHRXdqtI7QlPfj5r7VenjE+DDmbHAa4z5t+9CyAOli8+5CYtUSu2ZCrV
vIwDMJurVkJjOnViySuW55cf43AdlFMMPpmTJGIoUljQ+5ZyK8HCwjRYG3dyVv46
q76FZk/yA5OAhnUymuweW9wVFMvmeyGWAOfak523Sz0fU0IImhzrPLr9q5ksOfvy
PGeIOTu8lUgjmQDS3Lc0kANZdsxGZuRWHu17Liy0vJY7k8qtQRPOcTcDeVTFK5rI
6rv8Jz7dSCnyZ8uD1nUfUmS9htZTzC0t90hZeKqqojHgWeSVpMelJk9nMGBU9Mhg
4ic2jNz4a8pbzVifXOgQc3+1ixZPL86EDFngF6yIqDON4Zsc006udoYJqD+LiRTQ
wXgd6QseVkT6FdLfvxRyBit0uSTxllCnmcWCBllCN+bWkTCiqn7uyzVnb1BL6pu6
ke+XiWAoic1FGxmRJL3LpXEegwH9XF8wJ3S0Tzw/XDLiYw92SCNTmSLy2GszMeJX
bHRt12SH4l4jT1v3tvjltK2BR0fHZ4X69KxRgzcmrU517l9TKBFU8ZuFIUgEJo1e
XBClGkO7MiAbV/rmsnZuuCgOmL9HHrCiaGbrRaDJ6u8oEjBupDHT0MRQ6JIaVPtc
NngIrDBMbZcUGLeucfPVFxgchRpM3K0kr5pNC5wgxnhV094deJvFGCDIlyW/Md1s
Qjc6kbr9VC1dsbBbHFf3DvWj7HhBpUiAgMR7mQ7edVgewesGwxVUSoZVVIbUnIIU
1adLnRGCzr0YmOPNE0MTGGmBz5uzsnE+yeOricC/EUatUM5aCY/dEEA5BMrJD1KI
8pr6ShUh9bKI6fvKleZgQWCim/QJi0QuyDKaeZlXaApxBBbmnXr1Yt7mvJirFCKb
IVAryMtpxxxXOR1LDrzmHEUHi5v4grp1bZwhszcGP61MvcG61CcMz9ZeqYlCG5ZY
WuXKLeNFqv4c2jH7+Ji73ehlsnY42iE3cgWqk3A6C0ZWxDp8LZgXpI5sFAQ4d8RB
oWDWzMvRL0r5Sd/GfNmzxE0ksrbG9AIjqJ36l3Yz37on3adTKqrRoE6pKvIHj12j
jLT5T9TAZ6n5WWvPXr1Y97KhZtwg8npBdGWiPmb3nSxkdb33ntdOLFXcm8iAbR5p
/bB3QTeGhuVp4HlV9wepUmi31OqCwGJpxK/WlXj63IlDAhW0zMTfa+AQ/WfzHb6F
1OOyUCoNECoQmmFn0eW1vnXhgpqf7cT+HvCaXwIRcFsCLalyb2np41fhW2YztDfB
rxSdleGDBV14CB8HkaE1udJxeX9m+TWtEMovR0US7IRsqVXWiutp3akkg6UKolYy
2sqsJVmLm5IkgJn49qHQuJZ8B7KWRUuyL6ibkvJRde8hSaZsptH6hyZ24iXBRtnI
yg4mmxPQKrhuSSXoLFP7OclGlElnKd4HrBaY3ciUHkOx8+LJB37x3oeHdtWtj/rG
+0EZWvhZ7OsoL2WUbHVjGOurdL/SimmrbNb0q5Xiygrh+K+WPC0NMjvghNTkYxWC
yOIwEz6JvPhdB8adIjuwr2hq0cJ6tUfAR9H7rQeiLd57FyPJn+jAcIp+8IZ9NmPj
8HlmCvnom96uRd1BLc8JhVSLdgyHV0mTheveR5tByTEICG0Admpk/Ln2QM31t5sp
1oqDOS21a8GjwP6ayZczmpW5rN/UvCUC0L4oTpZWd2wHY3qTQmMLvekWCNdSWxoS
n/ry0p7dOJlGNpqTSrMpOM1tmzeW7PntDeu4ZNNBGFXTrI0KqnOoOiPR8vBB1PpT
mHjY+nHCHGdKtcuAbKVysWP8IpMYao9DTZsUq9xarw1hh6cWa5NYlBKBpFKTgtGB
7/m74MG7RMSaFv2vA3rxMrgdxqjYtpHD1SYuT0m0XGIsrT5ySlCpqVaNs6XnH/t2
OByftWuaS+dD4FJbelxHN3aJVT7XCB8mCFWdNnIBlrPwzn4pOj7+nDKLl1F0pRw+
3FHEnqk6vS7C5cTCe/dFdZqp4JhxeEvE3ImFghF6c/O7sECsdsUzWo74jW8dkuqe
4Zrw7+xkjj+9wMJf0Lfjo3Nw1Gxo6wpUq5Th45W0MC3YGZndHoJK3RUoIWS6ym40
do9Nd0d9ll4bJ9iijXesUY09cyoY5KqrFmhGrOWG87EzV5e8K1eXLNCwLg96XQkz
EPY1hudx/rSHgb/6S+7wMTpeE1jsF96Xyu9pEeG9BYfdK8epVfKEWyOIlAuHRCIk
eFUC+PyKvnYPMdYgE+99fE5ga3bxkttzLclhTcDJmt11BBzz+rJHzM7oLjPIJkKs
/n2IaWO3g+hlB5ZAeLKHBGCXgIqAUohfQVZPHcqJ7ebGGyfsTBb9u9GudrOAEqsY
6nHtsSCV4HVN85rWzQCftvMUYahhgApiohgfYlx1Lnr4a1Z1hWKiN0IvA0Wec7fZ
v1gtBffthY4y6px/r6h+p6s+PjW67/UOWff6iNyTYinnqAOWQ7Xhmf7Za9X7HNoR
9yxe194COY5pn8lVNS8EmpwidT7MOovvUAZ3+2KAbwd6lKP7ujoICBDZllEouphf
RAeLAzOwhnfubqMYcfa7soufbzDhOeZGiZ0cAWEbLYQ4YeMPPh2q9BzMuVy0hpKZ
z6fdW8q/RsClMFY/di07dOALconzL+MQqe149RTXbOe9BRZxd0i1D+Ai4bzCtZm1
2fAbseolYIjBUuEMgtrvTr1d8uHJuFggYvLoKtRNKYMuzP2sFV7XKBtvZsj6PQ37
0BC7/iLFhiia8eY7PNqshZg57b5EJA4gFV95WEqgvE8vR455HwLFmatfqCIXVSDv
WyRZg1LKxWt/fjsoRp9wrBx01vkxWKvUV6MQYnLjrkThtKe4fkt9659oJdm34Tmw
odu65dt9JQ/fkeeqO4cYrmLxCQSIcOY3OqsdQGEemDSGZ2j0EvaqS1sRG41Jrfgd
vD/EUxVsK6hOYUm0tmRZGrA4plwNbX1d9EFuQqpdcpGlyB+Behmur8INfO+tGhVP
4P6nOh/FUMRCZzV1KFzVpkH3ytf+lm4ei3xdKzyq2yyqr3RDd/Rvp6l1QtMk5zwU
Lab0gvNpN2RuKOPUkuhe2VOVNqmiMufNwH0iFFNiyghWbscYi6akty4LXht1xdeP
Zjl9VvDa9atyzLMcPuwdLsCdEHXk+CzxmMR4bg9K9zPut2YwkWtiwQN5QpsWZFzS
3pzA3ag27/O3l3rs13JKIXTp+HmhFDBqPSEdAjrcTuqHENSWGTF5Uh6Sit+2EZV4
echpFJFcg98Z4Uph7uTUGcP2omHdFwnrXA9LYsF+k5OaMLkej0Glv0xp5ct+Tn/s
DhvWvrBN5u4d6NJTSQM+tdXpR7k+P2hOl3f/NOvdk12j+axz6PNnbeWiliaWFnp8
pIXGwUhZUrmjYXIrLtKL0UKoeOScjJRFHEujU9fkxOfdw/V32bMkBGAXuUzSjNVC
84smL1umPeuvgzRdU5gMEsK14vyUDwcSIb5o84Az1bEnd3R4QX8iotI/z6v2a1g3
Nn/nYQvYXjKOXIDufVFcgsXHoaD9RiHa5fiqbdKOugYfRvO0uITLkwOLw3NQQs4C
TunrgrsEbREAM45YedhScepEcJxrK5srcldoSrkXunIo9MsTelnM5fNTB0J3swZ2
GGtfQyGtheAUzTSPuZKOGu7W6U735IWo5Wl29HNEJXEctrVRWxkbzSjbMNxP2qTR
ebd5FKph+YaKjWHPgIH7s7joWVAugZ7aKuhW2g89tHPNCSGjrCmgL9tfJcpKKDdG
yL2CBT3hDv4J+01HdK++EW6Q8XIWXvkposy1xhd2QikYs/xdos2bweR7AP/Esd1R
weqHY+PaSlPZhvNy4h63zQaUtsjGHCEHB041+0ZBdkCIUrxv4hPr2eUJvXulu/Gg
68iMDuQaAYseTNaaYqLQNamEt2of4PXgxP18LuieWkoEzvKfTFZX2LJmIfrv8B/7
9Cb4zFrgprEUJWF5xbEUpM/uV9+U1BZi8eE7jZt28rQGO0qRsJgjKeqRF8fuDmJi
FLs7eJdn09ydKHnOEQ5byYqxU7zo1G+OZe0AW8nq3FLjR/E8MGpovW3jkyVAM/Tq
NsFNXa+ycNH12iznzhwxER3vC2ZVfLOFHbNraxOjPGQnYFXPY9SM8u31rGsu6mis
iMI79Cjzk1TzToHcwVIfP/OpAZm4LMQtNQWYtopVA9wtbPCuliSbr0eh2spx5QzN
xM3PWWSowUkwv80fVlo5h0L1FdGanQELEgNrG4OKnqP7bYa9YMYwn3sy8Bk8r5QJ
sF8a/0Qt9bRYtcEnEh8p8Nv2qP7XowCRN7Eb3qxXLwimwpgucvezk+WlA1w24622
6XkQVsYM1xhwEnAWFanP7Oe/HO0DYtTXBmZEjVB6es30IjYPGDSX6bJTC3CEXrV5
Utzq5aQivED9xoAbpkeuL+uDa3DKHF1o/GwqO/ULv0qKFJvNhRQdPExMMk6hULSt
qpq4ZrwtHnICsNsCvZYwKzVJn4/sGTqmmMJumzN6m3dAUfyOKa8a046plzk7eZE4
Wyk6a6Lti5ue5ryMmYKnCvLXLpseTCTxEjomYgl9R9foPcOxTodXaSg4CxctjM/e
9e54WF5cKrghLGifY9+202rXEplTuBiyJTpTtY9IURlm31K3ScoV5y2ELJ2NjZEc
QXgGuDpiLehTQ5ULGCOTqDnhGyCyvF9bjmvulb+Ut06FxiTtLqwOs+bFG+saGh9B
QwnvVaYz38gnKxiZGxKFMPZkzwGE9cbS7cfBnDPnVG5o2QUfCd4jFE5rqcKZ2Br/
ein+sPf4Lp3l1zt1FnYO9j9kwL+8Z1d2tzcB0MsbmP1YO5rYOgOYfr5zVzRxsnNx
NDJxArD+FAjZ2To/xDsBmH+GZUyMLQwE7dwAWgwPAiaGH4sOHC/vH+Ww/qUceUc7
IyUTZ4DWw66w6EO5Jm7OAJ3HTK3tHJXsDYxMAI9qQk5AAPuv4pyYAIzAP/YZAWyP
uw+5A+hF3JzFlJwNnH8mEXuIY/xls5gTM4CR+Y99IICR5Y/9h7x+VuMxA9GHmvys
vTIjgONPsZK5gbGFrdmPXJXMH1Iz/kytZP5QAsMfav+q34/4Pyr4l4owsv2R7kd+
P5oY+Khh52js9NACDD/+gEyP9Re2szGwsP0hZATowD3W7SH3h7CpgbWTya/1g56o
i62Rs4WdLYCR/Zchf1rB8D+wguO/sYKZ5f+UFUCGv1vB9Fun+tdhojcyeIj9izLz
f1KmY2f5qz7Lf9Bn/Ksy6/9MWUjgIXO2v2YOZPx92An4q9/JPpwM9AKPY0+2P1IL
m7haGJkoign+5yGpAJVlu3llDN5gO8UsLD6AulhQSGepipJWLT5ecRe0RGz2gSRW
9s7MC9INTrbgfHyY+Z2qArnXvmzQt+D8s0+QxbmJEaENX8+et1RIKAW9KJAQf/2l
A5mY/ABKZbXe1ZBCqUP77LqfY5ljm2tbd16YR8+iMgVX5W1CYUnaMGl8bC5WXLpM
yFj5hNSTicIdWdro/kE0ulbMi6G91WchT/sPog+/y56TNL8KXRgNfi7XYov5zBP3
EkFhYMKqSgqjGebm0qIaeuEbwddxVkiIQohEz3dobqPdFDyyxHywESMv9jCLnzZA
czfMmNJXG+g9wemJXVWxxa97bhpdXhxj4Di8Sh/pUM14j0yX6nK6r/NG/eZddq1R
DXLwEvW5clMw33TlKcFXqTK90loJA2+oy8jrMQ8INyKF0/wYT+elbTE9vWKMJegl
qNej9rnwMjeWLoyvCXA+jZ6R7SX1kLBPu5ihlWdh+xypXlbMGH2JzutRslgxWGmV
9CxI1ktxUN3yX+wv10wegCCJNG7OHdzwgfHhqyhuyIMaHONkY/qIdSKlZmVbki8w
V5KioQB/B0zm0o3sobKpj2+LI+pHqnP9gNuPJdk1ukPuXWz6ygx1bgaqPh17Lipj
cWzfGRrHfYavgZN+C5pgXmdC0bAqs0Xsi7AwiSwWreFkviRXlnw6MK6jUZSVmwzY
4x/Q3m/A+FxuDM160Z0jcr3bP+wzdiPtR4Vsru5S++beT+p8SrPgt0SG5fsM+Gbo
WWVsM6n7T6VaOVuRoOAcbTgxX4x7Up59a5BzUcbilJU/ueX3pHyrMDR7hHc9GPk9
MKVMivqURG6EkVnrAB0Ag27uwjbGm2tlxbePxN0HXX85dNBkZeV86/AtfDHUppu1
zLarqu1ypvQT7a2NIgSX/quQhA99X13bYN1InvFog4+TIe7ZrWiMzCnOfcrM3r3y
HSEhb+Xr4R0Yq10dKfj+8Xu+bZ5eHvbEMpelPy5XDqnnC0/qO0pPCk/6O+kQZ426
53ekOvFN0XRQHPVHjRlkM69L9QzQF0N0zCetMlgolGT7Xm9gb8bdNtx+5sYvw6jV
I4zN3Wj8ug97Pohw96wRxxmu3FKm8jXtMSQOMzIZdBr0dJdyp3+hM5bGfEZsjiJr
T9fMKUmuq/a7zYQQN870EArx4KNQuY7uNSaI6vSGS91L8rKcJ2ffY9EZODlXbGik
yXqY1tI4HVRFTuGcU0cGdbygl5E+ShS6TrH2YarNlhaUUsF69NUAdSbFgjAHmTGH
NylZX9Y0toVmkja9eR7xRWDppknEdRHB5lBLOOi+jWtP1VwrD93zAOWsGW8u8Kus
xxbTx1CYs7rGte1M8Q3oaCXOsuWbZztSa4vO1aNuPhcqwxTCXERsePclbHhces/v
sUZNvvFpgDm4/X59Bv5xMWZkYGb704Vx/BI+XC0lhIQEDZxMjAHAn1cjnT9TMv2D
32L+w28x/oPfEnM0cP9vHJeOOYEKBm89E5d7sBCqjRS1y9dS4iwDxWJyrMp5mbp6
mZmS1HBWlYLx2dlDZwqm9bTZClhPOD87TZQONREPNNq3I5YdG51NFcp5wRihAMoK
dQGUawCcl5nrZy786AF7syaOC67t9G+Lr3E+Npm0X6RViDJvBz7X6x0izOD5cOYp
ZqGYn2GPa7pi1r9J1VWyrXl72HhYrBRCy3buULRUS9sMZKFmaNVs/WrpyyEWNxYc
ZzCOTaywvFcWmY7o2XX0hG+kSNWxJQOs8BM9gCepWltqJicBu8tPFUt30TWm1pZl
mLGqYesd1nbfNGHY9/ccPMEXAMeHu78uXD6o2w8W0tJPkMFLb1ZXJVNjZatTmGar
eHiUscVMDW+ORQtb3JIoGytm8poQGhAvP74ucKbZKk0SOIT8alS2bKMusoQcLj5n
GtT5gsGDTMcNc+sNSVqRxjp6yzAEPUujxJABxVdHBr5B1y3v5pmeeJ9PCe94jQho
n9jBNC07ngyIEbi3IPcTOGG49blINtDtxi9X+OV1ga/ItYtWonybFlIwWRbTvy+0
JaKCEAoaEEJU0Oc66cXwoOCUk3tCH6waYOUNcRlDTH7S8jb5qtfRTF1IX+RDoiK0
xsYoFbeM4w7RBGGUzDfUEwn9kgi7oBP9GhyIdvA95pFSDMP04n0ieXTWcxNRHzNc
oY7veJNfJ8/LGfvfkixFeAzILBCs1VSIQ7sdxB91cMstEe+dxOLAbFJdcbgrE5LI
eAnwkvLRR7ZzkhOFeUB6YKNUaoGXusEozEcvvVeV4y3s4fCPFOJ7sy6CC92zYids
Ljrgj4ftWgntcd9YndhhVeV+l8aHtmtvM1gzVMILq8eZoMw11lylcTBAnzyfzMJt
Z2pLVjAK5DO1XW2aVUrELjXN5MVPtqPsn5ufUSkNavz0JFVDQ/lQ+DUwyFLDc0lB
NSPeGjzIbcrAxUIPuBb/rZ+LqwFqbGpDqnTpS7Pjd28WA091s1C0golF+HqP+43u
opwz1R3d4ITA09BrnTuSO5i7l54y92Bf2HZ0duB3rHY+n2Y7xzNbiGg+OLemeN7Y
prbp7bISycRorZOJSjmN7VPA+DkH8zp619lXKqS3mPqs08NTiNlD+iWpVBkHg9Rl
Q4voixpSPEWHqkQq3ZNBk92TVC7yPO8JFV/m3TCKTvjVYTPVc71wkPs0xbpk0sB2
PZQzK154HmGviphHEZXtW5+KfZG3GBzInn/znklsz9Et3PXl/NuPnYt7H4wQUwQ6
WdPCK+C/Hqzg118R2R1KGCe+gqLoT7joIXFkPGwt8gDTYZ8dj8xcyO7zB5YYSyhB
xzOaCHP0sRfEcykrnRu6IgwHG5+/TV85pfRrljNPa/cOpdy+gm/jXXxaeVf3PSyh
025sLKSEgzsLNyJTRMmXvKgF7ZuqTdIl0YCXsHcTzp2W0nxpCi3jcpXCC5fwL3rX
dUGv/8HDMf/p4dj/fARh+ycHx/Q3B8fyDw6O9f/yjVlawktlpVmsoOFGtsYRtOcA
slO8V7CAMS5xTEiFYAkfeYhAf3JXYShRDFQqVWPlFnCxoOdGIhjwb/wMp2FPUOS7
WhWERTYXw6xgj4pZvi2l3HVrLM9uV0/Pmh15TteByd/6QbY5q4P7MH9Qxzjca9VG
Q+/vuIDAQQFHUgdvWTU1hRS7FIaYuG3kSU7OE+8qPz+k8zGun6dplid3mrr3jn7O
JkQKDQYnMsnK7UWOvQkRp1TeiQu8h+w7jacCBjICsT7Afix6vt5Ran2eu0Vd35uU
SL7xAU9jCLeBOT2sXn4phWw1Mwzyg3YS2YpZpgeMSaOyRArY5gXl+PjlO2kwBoxk
vYFt8g/WwUARDNzD4BMIsKdxHRwNjkihVxzm6WBuOWYbIZDBEoY5qNNJFptfekyv
j8uVrgwZqePaZVbfukkPn1YgRDBg+5TaJYiAk2nYJJtHHxQTHBxoTG2ZXzXPLhN6
Kd3x9Ly6UTkm3x9OFwhL11i23i+ib8QCOyfVTH1W3hSvAlZhA82/uVokdwQAO4EC
q1h6940w0Fo3pmMNgQI+dH/f2gk8w4qO+gvbTYafXV9zIMdFcv/hjSpXDjafL4kE
JpOJyGZObo6U8MAAAlLisPHdBcr9eguHxWBvO827jBbs44AvKgpf4mD9g83rA7h9
1aPojOH8vSdXvXFYKWBwvdKsMMxd9MA8AzjkayRgeux4wIRInpDa8r2C8NzTQmGE
62lqMC+OLnWKBL76vn1NBK8dYrsqLfBcaescIdLYkewjDW7msr91KwRaFIzzezhm
XzoGCBp9RAIfJvsnSwAwfx9xlCcJT+jEISz4IT8L8M6AwQkwzoC7vrG0B5vwfTUC
KevHag+tDanWgmgPj+Ajxg8X2CrFAL7ka/HU7ysK5keBgiisLORkwSkUfM2n7kIC
8uwYTzqFgqNQYvivRsjzcF68KfggJM9zSuKMV/dU5831e5gRADP0HbinP2oSxLgB
4gxYlc9sGRfBU7G2/hVhN8x3MNgt86uSNVi8SNVt2Kv4X8FoAvTaYp/y9zx9Miqq
/hT/WFgwSp0UHJXYKvp5FkS+SEoUUhZ+bbh4tMPGE+igDwZJOFhduOtBGmGrhqoG
U4aSDJNJRkmq0thbrKYoTL5XftmGk59y1CmK+FxhWVFTw2k7VPUj9bXKEj89mTHY
5yJA6m7BXSOw96rB0QbaspRAViNPh9X77LUjrpIfuzW8WMI48kNudfpq6EHcBOdN
4E24HEnU1UwRBasJaeWHTJwAILUmVUbBe7r99M4ftY1ZwTdPzvl5IIp7h7Yh1aeI
GYEGCQJy2VgMiUBSbEVSquQKX2UJy+c65DzkjcSxvZzGYo44Gvy6ciWkGQA9MuQY
Pvk4SnIMOUkCEcFZWQ7JWn53fnehbEXEPNsJ9YKkujRNuUZhT0lPerFYpsRvieu9
xbGF0Vbxe4mvyeTiphNfJurRZVDoEXtLfs+5rYFQaOVvVfLNLFP9ILpa0cYTICGS
8jHe8K1himGw4Zs1lk4FsoYY35hqNLl8/p2yMbJsYjzB8Wz3sZoKmQrOOZM5hmdi
bFk347E7nadEXxpPYU3ITLQ2KTcJNvE2y/sUodsY9C+ZFHGzw2LD6sMivzFv1Q6v
D8+zllro3jdQxV+9sH3hEf883jQePD6yQFrFbhJjMq3ApkBugsGS3NLActbyZpKu
MHw4d/hl+nCaHvP9xm3Qblld8Kuaa8uz9l2e3Vi8FLwmPFw8FbxE5i4W3BTblN6U
zZRt5u4Kc034SkjNTc3tSl2G+OTDAWVTsvJQjg/FJQe5tKO8WYuFPMVGeeXqZpmy
5UPoOjF0WmwC1drVSi8F5aTo1en1ShWOPvAqZBRnZDWLNWt597WMAOb0QwVSW/M+
hHxoNkg3yFw1IimILhx9kamZydXFblTlEHLMu65FXhacJhEjEd4rozQzsaSsXzdc
MYxgtWVOzlzIUt/9sWxBQ6NIdOo9Rzt3j0eme+oVNTxPqHpoGtYilh7NAY0S7R4N
kQaVBpS6TcVu2XX7XEeKlY6RZ3eg5bpR+VDO4lZlcT7tsmvzgSdXik7ZIla9bP3w
OdL58xvyG0YYniC3oEakixlnV8p6f89J1L0vqzVDx2HrMBSvKT6NS+Qup2kMUQ0h
DmXCI2B/xZ6gxXEcdVitIXCMpjOmC9Nzs/8woTIfv665dz0gMx2+7dph07E4wzN7
V3NDjSyFHC0W2h2XG7uNNwyv+zaxVC1arbQ65sLwyPIol5eTN5g3nBe9ybWp0JP+
0uAO4s71evHb9Nft6+kbOUh2yCLYL3BZkKKQqjC88EBYNCgXyPZW8NZ6PyL6MT1S
7QksCMFbIdcAblgWBB3MayccOhrmIvJ99xoVNy+3l5C0hiLCQh314pE9Yz1ioeFY
UlgvRXvFOkUmxWREXoskikglqtNolG+IhmmGAXJ4sIjwMV+TujrmX4wtSgWt76/B
rR/SMWknlO/POVZu5vcPl0TptWo4vCDEJ3q2jHIfjN6WvyldcqpX+3ITcjq2Pugm
ZruLejv8WOfS5DYaMtH/s/+ocGKHTrCRRIkEpsQ6hJxA5YrLZ70T3438uKi4TCqm
/NH8QQv/isuKcUEyg5Ayah0mHopG+nbmTAahuj6LyUMV9I/8o9HSlE4apvVJEd+l
z8TDSFPJ3mjAl1t+XjITM8noUxhA3TrdSNmw7X/W+633xovFlOWli1mT6/fA21aW
Qyuk4oCpEu35WtmXOq11q2dNe5E2ABvx2a/9ov3hJvjLtiFLEwrvFcqa9M3Lj7a6
BGsFFVYbaYe0kKw7rTGtDxZNy4st5xOf646eGfavhazJkS3E7C1reKpdLQ6c+x80
Zp9n37xccX36cmFxp+6berKhhu7sSMmKTvHmwMnHk+p6tf0mVQMtB31ki0jjyApg
3udGyVJLscnc3axdX7zIlK3G3dfVB2lz3fPTzcs23uPg4U86YXgJMQgavHsu5K2K
BWw6DRZWi9qH9z7u1jWbeet5Cx+IH0cPiwWIZXe3RbpMck1Ms+WxxbG2hcd0fVp3
6La7WzkTeo1euCPPlFl7CclOzHG81n1JdJSOwD3rHuJZsENxl3FeNaIZovlhamEq
uCqL1eK19OvlHZ/xtGdDz2j5Uu89TsPOk1PK+8ykhqOHMN+lcmS89DoR7Ao4Dg3G
DuJUc+atq9gYSyspK1nq900s1T2udcyfb7y5VUksNCvh0OHyTPNsPAi8C58irE9P
0Nv3stipPLJp3LEvv0tYL45ogvLcvta5oV86r/PcjLhPw38SCn19SNf0+l53gWfH
c+luFCYfWZdv4BX7nfmd0f76Rwo4uRfpBXzFd5OX06b5jaf776f1h8vfmkUG1gjR
38dflcq1Qw3nD1OLVojuihWLDYddhS2++nTa+bU/LHF8PaCZ6nvVRfxoYYbXy5tG
M8Pejq9Wo3vJfJJLeU0c11PnNtvGXzbGX1oc5eSGLBU28Z373n24MTrtjt7Zl7uU
i88I53vpAXt74kZuY7q1fOH/7eYf7mn/eMcIZGUE/vnUDvynm1qWv93Usv3DTS07
6G0j6G0j6G0j6G3j/+NvG9n/6W3jPz6Ms/3Nb3H87reYGEB+C+S3QH4L5Lf+n/Zb
TAz/4LfY/8ltcfy722L6x08dnP5HHy88Do+72Do/jp5IWfwYJf85EKzzl/FiJsbf
8hQycDawtjP7I/NfHyOomjg6PY6V0zPSMf91vJnhHzzpr/FmRQNbM5Nfw/B/LA9G
yTkaPzhRxkfP+sOD/k0Bjl7QwtlJ3sRRycDmcQ4y9r8P6APoRWz/lZCJlfmvY/k/
qsAAoFeyeGXy0JYP0T8+CfhPnnuwVQS8hR8M7P33na1DOjXDIxYwwUt3nsjtLu30
cSd91+FADZ5Qsy7p9FEm/VdyQRY84bldyuljSvqOcoESPMEUXcIxyGWFvcT/cLD/
uI9mY/7zEsX+D23GBGqzf7UZ029txvFbN3387OXBZhdD5x9BZUcXk58Rj+fOz0gV
MWFFIUVqAUcLA2sZ5Z9JhE2cjBwt7J3tHOGYfo0v/miax09l6GUMjBQf2s32XxJR
C0cnZyFzA8fHXk0vbfArwAh8OBZqFsbO5j9OKzZ2OIZfn6Cwsz+aysjBCGD484/p
oUIPOg97LCys/2mBe9wy/NsfK+vj/QsbEPhj+UP6M8efcewPJfyI/yH7lYqREe5n
PAcz899yZPirLQz/2v+XlcAfJT3GPe495A/3Vzt/1ulH7EOKP3Jh+zPNv7kY5n88
dv86ED/DsgY2Jv9wyKwNzJx+tP2jjuAPH0fL+tBBaZkeHkaBDA9lMTIwsD6cARIP
XsvCSMDWzPpHZxZwMnr8/IuDgeXxpPkZoAUyPn4zZGAvbmJhZu4MYGNkfehBziY2
qgAOlsdT8ce3RY/dj179lwoLI8dPFXEAO/NDrq5mP446gJmZ8bG7uP0M/bDjh4UP
J40JEMDE8rcPipj+YfSH6dfoz88g40NLAh/uaP/jaRfuCauPIXL+UsXlQnp40Smj
1/kwChwtxh7yuUWETwiBo0QUjQC/LYef2wfIeCFhgZeNyF+7YolhcVp0PofUfaTZ
393dLSijTq+n3Pvsxm/apDcpjXLRfH90A1Se3NvdPdx9JdZ4satS7jEbXx6cVoES
jMOEPagu2KFHGrhWnEydsJdsJPYWZbyjP3FAI47jnI5U+OrVUJsV3TCBGP1z44Hb
2nKzgT6CWCbKm0ERka0k1Uyad/XmV5PJ61+Z49LgsYcH0iM9fNf7sQZrOG88Togj
zqhNaVLSLPiaE4joNRYauJ24S59sDkolDA5V5So9/XRHbmg8tGYD9MYQgbpKmIgJ
epvM8DHaEZiM4l7yTgiD4Ns3uHnn7Wp8OZmXk9+1wgvW6sT4qKjWW6hPYgb5bI9S
MlEnI4RCzYflVji/rUzgAKVJ+GzvjzVlJr6im92/cI0NVrTQcqD0uiTLh+EI6cgi
LA5+d2mbL9xn8QyDjTPLjzWyeYwlKzFrPWLz+XQ0vehcRAWyBPl4tva7yahSQUuB
x/AOQ0wwysZtUUQFjgX8mAJpbBxJp+ZZDWuWMNz6HMPSNBlUL5u4BWlwR3QiSbhI
SkQFrAV8jETFOktotCrxgRCnr/HzQAzrxnI4T+SqpRchVVfw1J2rYQOrFaIOM64S
QjkEng45BF4CObMt0uW8k8m7S0JMJhLD0jtUBdatg/NFEX1DxOBUPokI79elopSq
MmooyRw+q5zEkqLFjqgoGImnV7Wt9dHekCbLB0vEDTw/ds4V1np22EesmmC6jIIc
XF46ezyA69owuFOyANwQPGf7/MyCKKbje+Cy3qxe7wvXuEiOE84sWvGbKCRizzfG
hmLHXH7L3ftGa4ZE0Y5ZnFk74lpR548xpkTE0zNB7wyFh1Y5Sbt4hUs+Na9Ufvdb
6OQFOwW/ASz2Ltke6CnVaoEFn9Cg0PdBtJpjfYV8wTVDpOX9BTzkBXSOgMLrbA9g
krLEVbGI59ozxbxKV92GN55jORRrWkHKZS/F0YI/UByt9B6hPLMgUEQfQyNFf/8S
vFFKM4qVxEZE8rlvX5SVOCeXzynWWH0WRC8/XlDW5/ZiN2kYrglNbmZe0havYV0K
gbBLgXMuhaZOXfTN1H0VhSZfIPY2ctm0ptO68VvEbdiSUXlLyn4HXYNmG+rTjnGh
BWsiUYaIBoJ8JAuaMecsGXHyqsjN6qGQ1/axjRtgbuxDmr2JHz1iuAvQjLwWKAmh
ISbcVbm/cvP3VH3RCklW8LjwZN/QOD54CbGmcTyID35cdDk36eOm2mAPBUjHHE5B
fmvWqZT75CFyJtgnyqUsSI+GJviCqN5nV0h7/0XYmApOdiGDpBpqsk6n9wZM8sWx
79RnYNjMnehHMY0GE2Qb9+CqsFzayLGE2YpN6LnPKVUTYwl6IwmQNsGjCdpzhiMJ
jc5ggR8D8A74uIoYBSs2wWzc06uYxxMM5xSFteAsQmVv8J/RlJ5B2D8LeaVQgbgq
3X0yN4SPsLNu6I4zyj3iQWjcxrsRFDW21sNPwsM3zv6uv/+26nPdgMORb3xo0Lth
3daAUjDE0igScSDKKVzPF8yFDcyFoYAGJAtORYqxx26Prrm9zsMavBDwow05x15k
2UVJf+Rafk8dRiM6VF+j41xE4P5sTN2rQ7eVnqiZO8Fsw5yR9kMavU2Ighrds9TU
IZM7CQBY675D4SHS7sxZ2vrNEUEHsKPN1ixVHAnlE4eWreUdMcWSwJEN7RI+0Vru
RZQ2rrKYlTgjrSCHD3PoehNpzsm1JZrR8Mci63CZLpOSqbX0Y56J3tI5zHtiV5rv
JkVvwG+fV7F9T18iHp+6zJD/tl9yyfVJa80u7mVennt+zZuPM5mhOfVGT9aGiVBk
1NY77oqP8d0+UXt5Wht7CEi/S0rjOA41JcAtubxcyz/+5tC8+ql/TZTpsJZaF/tG
pIF1vIC+2VStAUJH3LgF6FwlJs1dAVBbsFe8R+Kc/mLRNM/dyT21MKxtcWgxxNQ9
yLGVN5v7SlnGpcB1sqCgQCJeJQdtcjqa15L0smibKbh3GNIvRxirDBpWqDZJQBZH
Bbc2irRxjJLVsk2e88UsR2xYnbRceor8iEAxtpzMCyghizGmkLAUdmYOAGNB+zvC
jP0MnHjmyHrnPiRJOzt+m5jio/fGa3FIKVsqVh8lhsuo6mGzD1mqRdw16raqAqHR
4Iry4CfdoeutRBHu6TVi86zx0i936E/Rk56SOca8jExhILuSlhX6HPNk512gQq+e
7EiuzKxMczbFbtBRzv2GSHvc4pj+tc2dmy49IuHSCEPBG1msg7ey98Gu73EwzHMN
DbcO3pZsmc4tZlio+e+NlkRhm5t9ino+WtJjiHpg3Dd/YE5XRNSUiYI7B+kyRjPH
DHPmNE9AKZj63Ngc3ZwYRjj1iS/WEjmH+gI5llCstrG5IAkpeUqHuTAzKs8ycUqc
WeqCY1Uv7ZqEYg7bR8Rhe/zu0UPWiExzpyH+78uts0LosHOseQZbFdezUGcyUGfl
0Skx1SVJ+JJV2jl7XKasX9FfKb6wrbPe0tYdSkqzpkzi4eYo169pMoqqOeSTlVvP
hcFEWBbImZR799kohfG12x7ASN6zNWwV0YakW+XifrbcluOmaNfhflNj/XKw4Kpc
NGTv+7rG3dVO9O3Duvz6m1k4s2iIGarA+nrOvnzvSKBBCxH9fNIg3CubkC0WBERz
KWj4tWdx2HXEdTBzfayGUsykB1BCsUikstONgad4bXK+uZdUFAU6s0of8KE3RS5G
bGaV8AoWoYQkDK/iB9Vi5O8aVpO9By+FJk+oOV4A3f2m76b5mPPl8JgCnRZfKX+2
bsszXnzwP/sMqQrzzA3gLk/q96yrriOczXI+s72AOQmMca4iLi3cdMGSqlq9z4Ia
pVA2cnYVGp2ZFw3XrnvHzCbeu6CAjivc2pGPE2jxkI8vXSdF8BZ0gz6TzMjWYf3x
BQpD7wRKg6vTS00vE6y+iM4Ta6oUVgrxj7WvxevsElfekAEZVfvRUWz6CNFEQyjl
osu0pQX9s/jE/NJivnOz0N9B8Q1LnWNCPqsWdXtujO+ePkQyHOu5YfIKQs2Gol6C
a/XFiP0JQEPCS2TKQDM1JEWrx+0WY+I+JHD8oEyasNX/6inH26rEKPweQrT3H04T
jTE1SBrDC6dQYHophHrYPyctiNJL6knkRJOcyGTx1b7VFkgYSTiNOz3Y4RqPjKXo
sd15uUNnSIIKRG9+s1Maz5fLR9po36mzwevov2QxK4HAnQ1FS/S8v+dOMVN63GmM
7yOM+8aLUwHyzF6BuV60mhvrEw7E0fgxhoXNT87ARqJiw6zoAbKLWJ4K+me9J3EW
O6M7b0h9zLTD65fENHvpbjl7SnthJkreifOl8wq0ZVHUgh2Ny3rJcWUrT+8qPxOV
bqU8A7CwlyfdBjbIIo1DXGtVqX+ijg/5oJ3qFXQpTgSEbfSEU/MSbTZiW6mWfCVD
GE0o+Q4nkevSPFatV8/CP2H8wYq9VqzyoGwT4U70mxW20IF2t+XQem8E4Fzn/n7U
adJtkcdcXCxniisESecG+AnKFa3LiozLnLRd1tGY3AwDaxpPy3fyO0kvze+Z7tBL
19jGqLXh3FJNmYScPrrS9NlOO5J1EQ+eOBNmx+AaCr+N/DPUPr5FSYXydSU3RjOs
Y7lH7GfV2slTEUtJS+9d5Pyjsfidyg3DkXbL0+90JwxL1mwcwkvdR0+v8FXywjmP
xy0I04RL24+gX+F7xtlmyo27cm8y3OHfoSmNNe9YBCYnJKtj9CGr+cLNAM2Tmg2R
PwtdPjO91+cTF6DSkxT3zNbMF9AM0y2OZV2vVrouJIhG7rUIc8p2rP4sMpvDXdhQ
9I5hdpDNMMJ7b8BIx0SHKFfc0nP3UNmqgOdObQ0GifF1C2ShyJHZChvRZRM+RnVa
g8wBTv1T2sw3OyI4yTvOvDqSpV3iS9JHuXJvm5r59dooG8WaBTKe0ZBfL6SemQjN
qt96tZqWZ8t3HRof7OucZxonWMdInUiZjInnK6TQ0iaWRB8mxIxpjYmNLWcpjeHe
jn1Wiei/cvz0Lkqsb3yTejNoc3hzON6iL7Uvl7zQItqiOL/9VM6c5c3g+gB2Kv5g
6kD9wFGezPshtR7Zk48rc9aikZKF2a8sKGrTVHoNkhiaYXjkKMqzRhHi+qpGz/Zf
zQ3BxRfKvJkBcAa+iwplnCr9RLuPgU8anpP5BRKYcda7MLQRmwGuTN0sGNFPv7ro
FcmlZ/N5HH+GjZzLIiBC+cmzHZV8QVlxuxjkLJIJGj7B78+1LKIIzeQk1vmhmhNg
qJXE008B7gKakqUUXBo8xFPju6IjxzjXCBttwpoSzYlj8m+6fUKupTKiUnsgzs0c
CTwa0heEzHqdeg6yQkpIM2IpWjF54qilTcj5PN8MxrIx0NtQSHvh2akJwednXfYM
VijULZ8ivs7QlkDqVT35dErwyvttIyA8QY5yfUfbvuXMmFYjRVemRCGnxzvL6a0w
RezzK8qsecl8xSGhWjhFEzzjOTr7C8IeX+Ix8wl/fg5sXzpyAcGFyOXGKHQgpTmh
2y2a+KflWNdx4SmBLUpZuPwncoOp+cfGltcSjnqvkGqfe1LsQLmX0TWivVwQ5SVL
7WGtI3d5pgGhdOL59Vyk76mrOG70YSdr2cUspOvF8HHoKN1H4hNML3owpjfxjcZv
bgmT+XfH8Me9IVwSBduWxOjetL1CsLtiSbdvmpAoUDSaiTh9agG7dPG0lv1OmVO2
2Nj2FTGulO5zuSRMYPs7sIjY00i35b0ea1beRu2UtJQghxl/BQYGTTXB7wuGCKnM
Dm8V2C4b5gSeWEGfHmnpqMzmfmx4WZoe/Jkwm6xTJADqyv0VNxsFVri/UKvP8vZZ
DUviuEG1Bm3BbFYPWmaWmWfrW3IejYW4uFD4Ib5mbD66JN8Q3G1lZjIX5fBL99Ss
odJUXyU+K4v3m5v3o2M9FcxDVVkpulKWr88m9uBPN1pXoV7BpL06xmipRqQ3H4n9
P9h7y+A6lmzPV8xMtpjJYgaLLVmSxczMzCxZFjMzs8XMzBYzMzMzS2OfPt33dLvn
TUfc++JFvNm/2FlZtWpl/jOzsmB/WdkHzqXakQJ+DJSaEAB7/Ti+vOEazXpwM4BM
tWtZYIW1Wky+olONQPWedWmxmHxBpxa4BvgLBGz8cWZnpzwQtTKvNSRxEWh5Yiga
XLmUP6w1pSUx+sxYYhyO00Xs48ZES4u/JneM/fyw91C0r9kX6AlfONQI0WR/0pFN
hkeufXZR2+K2HKM9/zBcrMYSSp0MBXqzHzWUoiYQpzIZ9uTnyxsD67V9Ary4m7vj
A7NpbqwfLAoQR6ZctuCxZw8Gfn40cewtGuO1f/oEeuplpjIR+B2e+Hw/rGOaoiyE
fCHZn1K0CSLCV1eFZPXD1VfM0voCk7b0GjQ4msRmna+o0qgLkSRb5QNmYYKhKwc5
JLLlVonseQR0Ku9ojBMZuOq6hVlD27/TmO9vZGQczNgF7I7CHSPkU8HO4+6BVDPs
J9mBoIxwMJs+L0TltUSAv+NDFT9kcrjW/wK8agI0ZohIgG2IAARyPsdno2CLQc9I
Z4I5W8OP3X90EcxciGYC/ujviSrN13nh+dxi+Lnuh3zuS8p5TKrkaLRq9Oi+f0yQ
YFVJaEygy3vrYB4EjD4Ptxv1iU4YmHjjiozGCb4fOuZGzHDUfed7OzZga4s6kUPW
keaNzl92lckThNSCZBBWklkumNJWjJ5j7pPiT5mM6Kw+AJHW27nF38eYXix40tKs
l2Z8pBcFfUuYqmbaE5ageA8+o1y+Nh6btyiD6ukYyzEGibblb6dCcYDLKhTMOG0T
KERqw5pD6MTm1cTVmx4bcj5GEuiqGKACrhCMVRQhYiqxZ3QJYaapGW/0qvXOIVfq
vFjwYspgYU4EQVz/Y/KBo+34WLjnLPcThMm0YCAOxMjXboijsVGvacbWFgK1b5s6
+3sH3dH6KOzVUG/atnDrhYTJzPT67EzI6iRF2NkL3RksoYZ0ph34+aOa3MJ8hpbz
9Nl8+JVZJt2h4fZDBuBNihU6bG5JrS06oty5Gv7WnJNulmFkwubmHYEjeaCdeKFw
KzJ8c1ot3ZlH5OJpVdi0CB4vPZSloVU6Ep+w2VXnK4LkqrqJkLpE8dl7gqEp/Mcu
dnFs0TWEv1cZ9SPhnEWlDJDkEovUisREEYm0WDJPwpHsh+pHM3Ks5LVI0gq7vp87
kSOLaZYYi3Szec4s9B+O5SVEL6hOtPIJmxSnFVSFHbLGGUQWybEOe7fD+cipEvF4
Q2HVdXPkjDtprZktZWZdhmABa+OOug51OobL6ULg9CEwXduvH+wE5wxhya+afzfi
o0vuKWgsY43L66Kh8SqGrh+4bsDMJkmZ3aI1ko/Ico9d3Sxsf8B2ADgylxo2SM/N
yNvDOz+E5O6Vvn3EMyOeSxBZkeDMvgRtDPIKikERkEVPukls4R2R59Ovl6Q107ac
yaTzHpOwl6CDFHKFC2bp+XUqCKr4tTMLPJVSttQ2lGWINTuLKacs6X0eCGuYb81e
+tZyBWTmsOVBz4ScrKzke13LgsvIa6lsVGfyr8XgZ2hqXx43oRPTG/l9+CPpIUjG
0vZoBSDG3nPkiKUZwfmlkjUtD2BrxPFoL2a3hDHARFO4agiN+DvYOdv5jigQT1Dc
wTYL6GhRoCEIvZRZ50p1XaEsCVBLhx6bh+jEEG1UCOZkSctQlkfktLEtTarqh7T2
nJJDX+ciNrfTvDW2kX097quEra/Z51uLm0kQhyetkQvrk8KbkyQkduhrDjerVbXA
jYZIbOJmYeEqPUpr0FxayydiPsbS4yo99JojU3DNYD9RgCtoQYr0adwkoXjamrYA
31YAjtuJ7aJLDigxEj1jL6Tg2829ZYen6GdOIZd0N9RXecLFy7JUc2exuFa8Ky7y
vdX70E/3/YGsnU5aYaHcyqFSsJjiRWtU4+Z8BduxrcFxBEGVqUTncHxDRPY1zej1
C6/HPV6qcgAqqIuBR7e8y+En/LYmqzHs8gmlBF5rtavLJyur18oF/YeNj65P3Z4b
5Jr5Twm8FTYcvF6dyR9qJ1CUn2AoWZ8FowouWYgnTdMsv4eOstF4fGCKfi/AYOzx
oUV27UN7TdtdJ4z6wcNdu5zWFu0nY8iUMQwvWlesDVLzoJ7PPjCYNATU2dT8PhUt
23XSuqGOJTJPobERPKv53tS90tcjV4g63MZ9o2mp7+4I1CCP1ImEPgfOoFAVpyFU
u6AP07lQjVrF4Tcq2edH5dRICaG7Vu2td/pkijNSvjQeK3J2unHYTyL88IvXCdse
DKab24BS5ZzUqmlWN0eBDK3oBu6XOG7xBzt23HbUFB70yvfpR9h8fYaewP3+5pIf
0xATtHZQ7RjwCUgLWycFPjLFuMXf2PHjmMvKgtqr/ZhjDN6sbqKzapLlE3xsOlA0
5AB4/ZVBlQmumpXamWt3ofJwHVLxneZ2Oz0XNefExxFeGi6epo6WDtap5vF2gmW0
Vn8NA1Wd5tnaUfvyB8uTsHHIY42p5rr2BiIjrZYF3W10eSVlikpjDMMFHCc2VHFW
f9RaTgZ66xQ7rXYFOFOQ4ckG5s6A+HZOC3UY8n6gV+EoLKyW5ABUy46tuffG9bnz
xTaDDma94A+GU7ngVlYaE03u+8/1+C57yR8deVttd6ak1iouuz7fssYduIxJWInl
8YrkyZZzeZ6FXGdNc6+lfjPSeZ27mrVtwQcGkQJ1UqxaGSft3ijTJCjXTZn3KHpO
FafpyaUfyJb+mANZkn2n+Crpe9iAUfboKAF6+HOMMS29xhP5CuQI0HLMfTmammyI
zlErqfy7FUrtIwT9BByc9RJR6k6yau3hByIPJ8FyReLtGBhrc5pNRTU0KvybzO7v
I38Ianot6TPencyVe6J/XOHZPgm6ey51b3RfWY+7ePcZL3F0DZ7qqQrzLF5Ma2wy
ureUQ0Cz3CQ6h9ijauUEo2POX2gKaOcxVl0ym3+VgC0hYySMw4bsHVhwi88Jy/Ew
FpzuztJIIl4AGpXnHsEYYvTlVku1A9ca4hRVsgHoK19zX3cPKHzIEDzFVWqO/8iW
QYytR0v4WjN6/W6JbnWlKNCrTqDMs5XUFldXRl8GGZ7hNXYuHOOJwm3SbbKW0lpg
El0F2zw557t5I47yG/Wj1t6r6L2p/vwJVOQnnqUQTYxeAcXw+OKkr6BzSZg95dk1
QGpR6sXfk8UhdZG1qDFk9JCDGFlQYnAaVSHdWixKUnSTqGpi2oGRuzeyhy0tENrC
JnZrJO+qZgTJsXC151c+Hq1vqg4rMiSd6PglCrGe9CN9zMBEqcXKwDZtNmXgZcaz
c2M3jCq1u5VkZ6Cx9oLkmBkBBhUhtlCfHZfeHqM6RQy92xJoJljTpz1IQN8nYwrk
Z804GPMWilh5G6l7Kmu+4G9aenrBX+VxeJWj4+WkuXvYC5gePW7RectPoLvf8cFu
CVh9O3ygHGu5vn/E9OCjjJnKGACW/uLNqo9sBBsAJ9mb9T4rVR7VEWccD1wxYOh0
sFbV7d5Oz9YyInGyW2a9IqAr1tk+EI9VlO2dHfXlbu+OeiYu9R7vZmFh8VS4WR8/
TZ/WlObVtPETahyXl3KobC+y9fTHWc5t1zvSU3QZE3ftLNY1NirrvC2sNdU+iDWa
CXIcRaGE+8PEEUMndgOmXjvCR3wrpnMQtw33fX6cGqvmldOET27zWyTDu1ik+3ne
lpxcI1M3vZxTn1KjbzDs7CojJXpj0cx64bh5Hoh45VoalQp8EIzh2yXuxoGtRZyw
6jJyFcYQXI0wAqAZ2skbhjmTkORAzqGYN3eYvcbgODuLkHTWFZtqOpd4I9MsCKsf
M8CbbfqNDOyAODqXuRq5v855Kyzht7YdEmX0zS5XOr62hLXdtpRrNjx2eA8ZrTRw
3PQ2t0tMpQjclYqtNlwir3UfHx4ZrTpfjTyOzu3VjCa/ap8ta62tJj3eGSFVjl/o
w9uVoPvImV9fiVeO1a5ZeS6++ms0ijT1X1CpXH77EbRCkoReLMGI+jHx5RvJE4lo
PI7vAm6VymJIryf6h3nF7i/6mBL9wMXLnbSeMjIlnyVbFhdpoIHPg4IkQM5rE7NK
cGvaN+ixH8BnduNb2nZHaH8MDOyeK6B+Z0gTZef5UAZsbf6uD2Tp4DgTu1fkjTjK
GM37nOQdXe2iUXKkz+LAolztKRZPv0BUdCcjbQJsN80sD85BhBo3S6TN2fu6IizK
dqUwkr3t6Us1ZiBMY737Y//SH6uMZT8s0ebmr/Qo3GbOIYIgCuI8TOKaB7XW45dj
V1YcmNz2E8pbZ9MPxfJ5CU847TZQC4U7pp0caIA2Lhp5pVxQGB1t/e0qDIPv7M75
MxnyWebOIlwatmsa9TnYdq1ldRF02pCwvIDAEi5cMuygM974BDWeOjFTGVydfY8d
gtzlt5NT4Tmc3DIu23Q9514TCkwv/FMNkAdks+Tnb/nCRdcRRsxu3FpWQSUTxg5u
ODQQKgI3dnAZUtXShg/sMb8mn0yH0Ca1jSxAyo6Mu9wtT9X2Ln6wiCEz046O1I5G
IiWk6RlfgIvxZT1KTzDW2sx28iqAqOF0emUz7Kx6aRwm8k3XTvgsrq++G/TOwn4u
lk2AGkct/1aSooMI2Tti7BF0f/Kz9pZ6HXC589WzC4o+3sXTsHpI2rXZmweslbnn
1y1SbLGMtrTWtZvN+ZSz/dzDyyXJ17KQOmNsy5W3/ZdSvSOQ44yxPEVxsbTH7iOn
Grwd1SVj7VHEpIRPg/vzJdMhzcY4pw4Ub3mN/j6cOIkoOV++lo3pjOTlinQj6TOz
07AVXEDzUuhrIu0Dp86sI7TZSbvVYseE9dW+hOHEtGL4HlhXb+Dj4ZVJ3YhPvxOp
Hq6efkhXebS9GZzHcrA41rhJ+7ZUYodAMXDuayLrheTc8kEqlf4KldTVK71PqsGF
ro/j/SNmnpXUXqDveLX9XZJALCZeVXWBCmrgNJIzuAe4lc2mUBmpaYqbamPiUB7L
50xadu4G9oYPFJBZsclk4KDPWZ0IivPx/RQm6z1b7rsoIsPGppiiSqv9CqzhDKM8
6oss0nY2QdIj4oY8/C4ES9+oN2cftyj4PHhFBWLsm2imr7zBYwLEm0LhXUwk3eYU
AqxezQ7nP9W7XzwLa7z0rfIYLmxFaDqdMF2C7T0HT6D7tL9aG8odNvNasn8FjQdT
nMz3bD7ZYcJn4ZkavzhvXarXAzLkWwWvqNonEIPb+woZdxFRWAVeFWqnA55T1Xtq
HE/yI0C/JDGbFMOmcCS+Paay48WebCZLWVyJ3wXuExL0B7ycNHN11Y+P2xcMi5Rl
YSbvgXjc5hr84Lqe6NAx/IJEyOz4eSPy3+BM9n5MX8i8qDfnYb85hDxvXWGffXGR
zf/4esn1Etz2SlCvR/4NpDuzg4D6GOYzI/O8JfnE8qr6ZwFEvRjXu9vtneTYSfUI
4jndPVTq2LcYpBggFFptWSgUIMzeINDNXCrfxktfaSnwjiB0vnj3PIH2tCOVrzbC
7QRanvHuTIr9HN+htmU2neGno0qELrP3A+l5nIWBzsNxUOOhIQU1bh/UX3r1xt4/
tBB6UpPTvvKlX7G9HLw0qUCMZQvgGboSmRON8r88QRhHdIB7wQbzVnuqZCl/qDC2
49agpFNKWIxfKLdXx26JM8/E3qk9NF0aua0NX/K2atS6cr3spCxl4O6C1aDbE6LD
ZXqVIa4PsCRvJNQVZqu7/c57Q1LvkuGnyjmP80mMuRkOF6s9BCVhV7cMwbWvbFDa
TjYbZbQeg/WpGd1lxeo+ydMuo5psRPScpwACS0CR/3yaOf4qYStGMV7PN9VMvS6W
2sI4s7fXo9ni3FLiW+aPJYu8Txsxowa4nJ4DXWO3Dl9rtSealmTzVz15HQ7Dh2Zp
E5t344f2SvCdO3ehi+u5PbeK8nONI9z2rF7W+2eHzg4m7N4eEyZ9J0cl2vNQ91bd
p66Tjix5YvBaXY5jaNh4qkuX4neYk2AL7wV+mDpPYPShSW//ALP+QpA0BqZrC2nd
RbHzHr4R/MtK16N9wDI3at2kegLTKc5RbKokPqZwoTQxLlYJzKARFpSCkLa7Z3Yl
Csmsc4ssHBz9GLTMlux1jhLHBLTPY6rkM7MTloHupT3sh1et9Mcro5e+nPPcDDx9
ecRQdTR6GFp4dVnrxhr6CgrG/PXF/ptGbOL63VV8Z85L2e3iDqNHyhU3zfWNjitg
E+0IFTLFrr0VECQ5Cim2g7xGvbSpBxLsrXLhNbwE5IGTFlQo7WJCVhH9u7H8mRHu
xlTLPd1Fj/j4Zf+URjYjUiu9z0vbuT07pwuN1WrH0Z/vmbRJYMHt6I/UNLryaL6A
6IQ40FoyvpPTodfn4hFLRyxJZdh4tHkxbm8NcUzL2p1jxW0/XfTkeVyGPB4hj9da
ebwePMLPQq0xK28wnslImP8U8076Zky4wNHzMGa6vnBMzoLuOKYIf772rTMMqdGX
EM+bAn6cYcRacGRBKI12vkd6t81iDGQNVpd/RDTHCxU2Qe+7aHD/UC2MRTjn3GRu
aQKrmRVFeRJnLWqyhAIWkjm9ZIqZmOlb1dvQBV2+UN0QwgKlTqdklIEyUNGAeR2o
YmURwjt14Ue3btISqxXzuw20GALnNjYCG4IH+4XTboV4dSEZO4noQh8aBupA7rfJ
b/VJJ1ms9H4j5/MOjEvUYfgBvU/EVTUq3xmzH+CW2N3yHwI1Fs3zHb+WNA4HDJvH
NfYOD7fbtz7hqb9fv6JHefXT3hLswqJHLyoOwyn/CFGO/1oq50re0G6lYQX2wwCe
SxyP5ajm5Snt6a5cjpG0p6sgF76Sp1F53DhBI9p0FXQrNrd9Lzrbi3aLE/mN6ltf
Gd9gTIuLrE3QAHVlEW8FJT730k0H8dmU5yobEa9i3vGDDZgHJUuqRJ7TWdthnVqj
8Prl9d4gjPNnu/6lj0ZVDxxw4gPkCPcUQO+nOHJjvvSJlzzRjpkQsu2Zk91RjX2R
YncUOwmfww0YqEz13GlIS8dxkgyXN/zgkNB7fS/Sp79G+jqw0TjonXrEVe96mnBq
t4q/9BnfaGnZ09Z1wzPcmIeGyAeEx5KmFNk7U8kkbJdIPtzV7kSWWanOuLcMVrQS
gQM5CDLEIa4oMUs8Ztr6dNhkmRSEyYw5wyMKttx0xcYpUkymgHRZDaxXDxM+edv7
WQCpLb+iSBYhOSTLJzFxbW9jNn759dKlUImHO931zOvEfn4IfzLd51ah9Xkonzep
br+6NuIlrJJnLfWVpnUzIqMrwOl6RFPtzJ35ZgTXTU7L0jloqDeAf0uOf4s2dCX/
cyNefve0siRtQV/pTlNgMK2asXriMEbaRz9qRZ4dVW1rw+/mkoEELyJcwlN+dyI1
XRV2SR/cRfJ90X2T8XV6gpPPgKCm3a2UH0JFsewgdeibcD+FSfNV0WfoNDABF0qB
4wy+5BZgMuTBZH8xkGNHg2aIGTGt5yyJHsA/B28BHkCL83aZ3hLEkNVzYdZ22Os0
Cr2g7sZ371U4bRnUJoDKSIngUOGX0TSYPQMaoT3TeeyulrMyVl7l2l38iFAm2snm
3ofqcSi8Vm09fFVYH8v9mhpCK4a7+Cb/4eY6dHDv6abw7XJgrI1qq5nm1gtOSQ+H
9HJWMpjU+AeujgXoKCpCZV3RofhCMZFc/G1/LLhQEiM5m5w/Ubbv81yRg0F1lUYU
Ca6ANurCl2hB2gAnGxx1N/LAzQmZxiSRrjXDrf5vDDEXCy85buuNecmd3winXbJh
w53lv9ZvpHb6z8wvgjBMzFfYq1goxcPrxAgg+36c19hZvWM04mjZWsmMu3AWxpbA
bJT9+oY1w1jRszg3PcY56RpUo+gqxVhe0UbXiqhvnUQhkiu/QGElnR7VLoteLP40
eDYIF7wq0705UBxvn+7lsnjMgqe55K/HojbYMjxQ/HlhYRf6/DEi7KrL2VBmwqWI
FIcHMZwQNhunJJhkqEn3ptO4vqDIkpX/S3KJ4jF4JCXTElKiflwiPNUHXPPMDW8t
2+Joec64nOAS9YJLTjW/pMNIV9Fq/VNtM/hmibmLpjd832FKVaTL+hVfc/yasJCR
UHqzntQ6NNNJ2UpZ2RDC0lJwmrlZAbp17xi3Hml/lOVRtmLVUlVYBkzvxFAB8VMy
28cxUCzGQRhe9glDp6sLTh0w4ETm/GbVmVTVWr9PivDMMRo4JkiXn669nsCW491D
1casw4blvtZACF5dlAF18MHT3zBwxbOYtpV/ZnVncU90wgC+NmqBSHrHz06qbHxQ
9QNswztZDnwk597Ice2F8YmJxWmlz1I8pkyOPJZbg3veTYMutTHB41YBprMocJ6Q
7F3BZ72+Jm5o08dYna0qPgfOdVK/Z7BCEL72NtYvHPp351PBQ7Q6sOhyNKzkMjTD
pkw2WPU6QkAcYIO0q4Pf+evcZ08qX9tSHsf0CzKoNNRnds3AHdLSFje605YJk75h
e5cTRJ3uBDaoWAeIbkf3G0RREfU1uJuhWb/qCHwVIwt32UXrkhq+V4zqjhwpAG9Y
dyMezVNjWD5umpE7QUnSTYByWAwskiVrEX1OB1mvrzo1iKkcLKwc8PcJhES+IGjR
2a3zTUEKitnJpJdGNaa8YqTvHSsLMAgkMC0hGs57VJaPU5qfW/QMyKrR0m7vIL2J
DMHhTpPLFdtBDy9OO8IpCqM0DcvJsKPGJu2MVRL+6M9ZeqfbeGV5tXLIekBZPdCt
Lmnk19WhJ+73WT2rAEjhyXnO2ZRvQlohZAaCcttedyvFj8VFlWu4OsDCBz9Pqji7
GLcmQqdWraRJR8sgp47bWZS8dgPu6JurrhdydnO8Mdrq/gDd4ZeYyWy+ikoLi1P+
SHkdY0JybLNPiWi+ECDstrfrysTXyHCgWsHHr0KZeda3qk6t0mLSHTvPMY8XZrpS
Gf5WzxoFzmcwJ3rykwjpVOhceyKe7d0mO5yiszu3o2UtWEZjXBuOSzPtP1QWtL59
dMtiPVIVY+bzBDaytkCfgoUHe7rJdzkFYQORW7kj+nI6Gcz3XpO16FhCYjU9OfuY
4+UEdy/CjY/zagvqYWTKYycnv7HD66Kkp5MSw/UFAbG/earC9WXGtB8PifX03We8
AHmKb00qfpFySSrR8iHDib0lg9GWjF5ejJP4HfXWn70lYuHIHXLbmYhSp2M/r3x2
WGJXi7EIKu39Pi8fMprgvr7U3f2Kb0vXXSuIcQVluUDzOjq6pRheceqCQyvJE/PJ
A2yga2BAI5VARTlI+aRQhRwWziGE7f5e01dezkE/U/vnx60JKORJEUM2hGy53Vwg
1kzB8Lc4FsN+5jLnExjQkuFvLXV83/xLM38cXxO6PFwMaGh+48Ckh8zM8Fk7Y6fa
rhomVoakKMmOtO5Y8SkXMx87MpLlmzd1QY+csW3yM5NgyrL6mtviw+5HwaEdGtJQ
IHX1kN1pLB/PsmAEu5h9OdWpMTqXKkv/PpiRu8864iYcHiuKchBtiHSR5M7+bHr9
eny7n3RCzeeOgSaVSjRdPaVXqySFUr//nUAqcP/wBpAk1A50h5JAOXhkpQLwM1TX
t2N6YVVb4/DixK1xEvpYZNwN5frvSTIs2NVHVuPsflkwE50sEgUpmmHbCoPqDCiP
hp7w/hg2SkwFKfpkGlJPraLCXEvpi7Vn0qZjdWsTqXevAjlz7i59Z3JnlaD2yB77
O9Oo+HiiFisPHzlv2ArPZAOMWcLqZJbo5DKyxdDPtU+AHVKQZ/allWkFUIOgZHw/
ZTdKjM2T0CXbDw42onpPpsnvx6h71UPPfB75ELsWnAU08lqq1skxJRFIOX0Ojekk
77Ryh0rJqqsBU3ikvGWk/kU/Vd3jQ4MYTrgS29V32234woJN59cH/DehcTVYZxsw
V7M8n2oe+QiBrFmbFYQiPyEFCrlBXm8az3ENBb+nGWhIq2kKaiVjTMq44JKdWxi3
mBeMG4whQ7f8F7AamCf2jzjHrHEGuEgYpn2C39RmZ6DxgcvqVKmbiu7lFby+fGfq
7UvU7cxpmy6NLKlW4EzRMewU+GQywh5XV5BS2Ry8ZIlgGDsrbmSPShSCmfuBZbmJ
UVIHPfJ7StZJqjSayPSNRR3ZPrl6Ni03RHNKPpJWK4je564+nQWbxiSWvQaWhKhk
HpEfiptd1DdjiiGQjqO8agyV39gJuS/mvhnmIWW++AL1bqIo1oHL2CSY4MFxEiIW
U2BP3jTzTh659V25TYSVO/CXcr1oDkUXl8e78bX2JAYg39WA6OFlezIEu0XqOiFK
2RT4X9vNOT/60RIQr7xz/uz/PVJsWY4rwbfGbcZNY8GLuYgZC5r8eeZLrUcD4zLP
IK9MknH7NK9YkoHWulYZdb3WnhPlV54r10yEpsQOYusflRglJsMIX8tI9L4yJTHc
KxaQYwRM7VQRZ89uIYJ9ImTvMV2quOHby1vZ2s1jmEG8gJaIOZif/1yZmVlgWsa7
ffX0Ca+5N/roDui6ARk9y8wy43sjN0Yz1iUVrXMs1KcENEqwgGbwYCqBj8r9WzbN
QVjQEMSLSLCtifs94csR+kh+mi1iczoi/t2417O4HcR3q5+7cprpcR2FujSyGG6q
Azwh5G1RxrZxNs0qIhuXP5KjCJ7t25ELWza9MSsI/Ly7u4yFFYeYgNNSgBdoCZZG
TLr0dkar4cDRsqqOyWH6JRskp2sW4Hv5iCXRhrD4kVbh+J25E8lbK+4o2W4oPdgd
Vo6EYYhBkUZeZ/D7MHpcPW6/HAa3FrKJDfNrHcIbjCU1uZ0+umVd2yiR3ER4rizS
tgJ5LTfIZHBfXutFDrz73h6pd6ndY3tj1BqajhGQR30cGHtjHRvH33hxF4FA3ZxZ
MjGhzLrGUF5SqOujZxHxBIoomO54L9acBk6qPhtYEUPePRZ7CnNGs4LPI/8o/Cac
d3gOJITUKQrKwzFFgrg7bSkspWU5Ir7Zd6HNFbuvoqhBPHfdwsfTvqdfS2jTyElX
2dWGMBTNy/5VpOFJ6WNhSdw7RUiqK/esA26MO21u3Z1Rzj2yPQyjxUJzG0unr6Bj
2YHZNrYqY+D432L8M/oY2f3YJk02T43Yt0hK9LiqqezfKd6MIAWQh0GdQRbSVSr+
IFGLwFyE00Uh05bRJJyDux9hj5yAgzEo4966TwyUALKWFacB4tlGmWMulOaC6sN8
UJ3vpGVJJYXQUpsNoQquf0fFEil0Ikk+2/Nx8uwUhQ9f04jddkO97KBER83MGL4L
TxLr0z2uj1DW82WXx/dPZBhsM0mJ0NQ/yJLOVfs/tfCSbXTsNZpEQ2eh9PtdzUwb
dUi5gocWbUFTYECLG0CJbh2CvxWffHF/pMyYCif0J6o2pznU+UYDfmB3CFlsdwfj
VGIdAgGuotqzErwsDC8M9NY50Y9LvRvdGQq5R1CCd9qrzc8Qz5d63mSdD4slWlvt
OLb2Otm/e/VEe6+NUFqk1X6YnKq/H9xdX+JpmGoIvduOBqtZ53lRMyh0tcujmmo3
lYs8VoZZ7Ro6dhCIhqFSvu+g2T05PqkmjMlEe+xxEzRlNorNx/shzCQvZ2jMqsn+
2EXJK3vOO7uRp3+rXDUUskDXCf2DR5yrUGEI+RY1XgAbNStzHUkbhyXWfin8dNeI
m0yujIW9uA0LxFfkpHJa+2EHDeQGoklMz7VX/nOf87WWN6hX4mfR0QlnTrzZOFul
xnKBQjvMQaEym8GdQUiOt3jP6ePkNcqU90E/OmIVPYdNYNHx6gjBxr6NzuvGMK0S
pGTKpNBfZhWno9gxfkP19gfSF2gCwkGPYSpnGOTgsRjK0kDmdxfEmHKIk+9RJhdy
X1ZMziUvwMl3mI8j1fkuCp0Nbv2jf2NbCLxQemMsE69t1ocDLdcbYy2nEGj0PfAo
Adq173IfPn93I/GT0bKFN5HzLJRnn3Ep7LSd+NFhGXihNUgXL1v+O0nK8fD4qDwo
sSJbvTi6hAcWX8ZYkTYCcl/xFpiTG/mnKtwECy3T3LaXGzFY5Zvcj4pcdz1xVOk+
HM9nEnpsuMaSHjGud4Sud22i9XjuV+dmkAxLYWKehLgBLcHjhSrwOYuNg0IarINp
XGLrotHcDCkcaDGV1UNWig9LKb1LKTomIJ+pcWwtEcgQ2q6SpXcqyELmYz4juzFO
6uZfzNOfVayDnflqx9RT3gO58TWtXTTcOveUcXbNPpinM2s1Trb1TGw6T7ZNVQ01
TVkidsg/+4qOPh+U9ZYp0A74SccahZp98N0rhF5ZhFOalnHOpO7ZqeLPOzrVg9Og
sy9yr0h7kGnRyqJB7gsNfBhEgmIEcxx9xx4ElaqOdPUOj3GqoREBwYjcSr/u8rMh
oeaIR/bMUzUWzl0mVGmtjQqruaovMZwxe9ux/uY948XpeaH2hIYZl78njoXyR+VF
oDlKZ2zOksDqIVdJJmrqmdP+h10/RNk1mqfL+D3eUCvE8uSm16Q+q3TPjxqo7hdI
I1mzexRqrS9R+95+5S0vp0Nstq2eYNaOYDgHu8hRP7YUyT4G48yEbyDklZdbHaOw
TnCushGyBozIGqoZPibrpl04xfK68MJ4Hr5M30mcn21Ige+Bb14I+lYfFUDtadhZ
Ke7v477vf+T8XOnaB7UGXilWEoNrh5ORzIP4LCLFyXKYkMraEJeTCckGLPalThpd
q8kW3WRRh22momRy29LGh4VDQv/99MnGJp4YXWJNQ6RDCjt4I3h3NsYuIb5NfUwE
e3g7hjrMupseRV+4W2O+Nf4saHjilGFSjjF1i16j97ZvKisxRCxqLl9KYvyw7i1D
gF1xX1q3SZiYMD7vkEbqgXZvNwrXDxt/gkpO32b7K8z6rKtHWxU4nVT+907Mac3i
7Nq3rwqeTbavH9lYVjRWZ/N4nXaCyes0nG6IzfBXnR8raeQXrS+Qdp9twK5aHNbr
yz3OZ7+GV8tEZjeuM/Fas3ZC/RAdRrRrkjGpEa8aicegCKGptvgQ26zXZd8BhMP0
4wq4P+iipeeq7TLnTF7wdAvz/Skq9iYmLiZK87xPwcQ83Fh2f+j8zPfil/z5wkj/
kXpaYXp22nE0Ze+x8R71lNpSqC/j28bDpmRuSCwRQMmWJrPQlh0NZuvhzS3r55le
BemIfhygBKi6YOtUXmhAaf55uSWcQeNhIjjCFkK9My3M/ucmrJJbXh9Kx83R4hWc
9GAkqbTJfShboNbhfAgjUeEw1st/MDiUiZuLh55ysn7+5EsmAHxOPvzpFGnUv2ba
kaYUPZnxXQiRvNw9WLMKtR7147ALEZT3bpAIdMx1CDd3++qLwSH24dO51HyG6y6s
2VFyEnYzj/a7JUjxNoOdKXvb80pHwXwRqGo6CY/UR/6p+rMksTPVj+anMZFEgVdG
NMoL0LIBUUfV0koNXOrIn/ns74GffMLzcU17ZA5F/D922yZGCJuQaKblcJI0Uxnm
fY0/dzFwv+hr6hX2MCknhAzRP3ZtQdUNQtTNAP7ZWZRK5xtDgW4Io5iKDaAUpIwK
djG/3qQxzIBrtORYbRzar0ERcjxle5zJQDyoIf0FDzKCWZF9AhsJ+3jRwpI6Z/iK
fU3dmg/zuvI6UQIcAScOLVEpObXuSVvs8aM9nAGIRwMY1aJ+/rkqXDKbrI3ZaK+R
VTPFJiDuVXCnQW0KHsXIDCoK0JUQDr1ne1EapWp1zsRspQ3GqvZ8O/cbAQiid1bq
TZmuPaTpASXEybRLzru2oQecYCbnK/s8nHpsIHkfl575TxV5BonlJGKCt9vmJ5r6
CEOKvDqtHaQdllZ4oG/Lqb4neihbU1a9V3gpmsJYNMkCJrQDITCmhooLXu6DhEN4
8XxvyWOsvNnzTWX9K0rt+ctlVrV2YJSdF6gwOgE1ddCW3PkhyHvU9QZoxbtiSQhJ
sPnojlk+xkiEfuBdqkH2EubrDbBVSMVJnWFRRnzXTm0cem8QM0yWTzsRPEd1jww5
+ARQkWZDgYwCPD94UWSPSvwHcrwY24p7VE5k1yXA7OwawSt7Rz540eQPmNDaJh/L
HEp7kfumkKEUQ0eK+xXjUAgAkSx76RYubjuVm7Vn2fXC5iyWq9Of1qkWQK2tLtzf
+2hMLRAflaVYP91ouBHWznYT/KA0Bja0Hb/3y8P39KmMH4kvjc/Nm7Ltse3SJYtv
MAjK660iVXOYjq5T3goU6yvTFnRKycVeh5IVr5rRp5UNbBFa/UC+I/lQYH4YK9Uf
2t/k/l64KnUibZ4EaMGmO5lRmqy7MERdmnPUgAKX78cQyDpcS9P7Ty6hjxk5AXkk
GwYDpzbrRWzvsIbiyVrcy0G3Hx9vbx0fzgIQ0m6HevN51295V1Ue8c7M9ZhCKeqh
CXLEYyTkaKKHLuh2YqERzCU13W1EjVPOhfWBkGQggAa+6gS+gMTkFpcM60226god
CKbk52KVStbkXHdwBAdzyegsh2LFUFNVFbYb5JagJbmq5CuXR5fVfCXw0GXkNckG
/65rF6Wqh6VdaBfqwNwP/51yF2Lo5pJl0CN+Ttwzdo0Fl8nD5HX02ufwTrnyPelA
aLm4js4gDFuUaqxKRBeWgoxh2CBMT//yATHV8ox2NXJPquy7riX63YoPVxtjNpgu
TePBvgd64eb+6/XoyIpguEnjnMdEhpkXsRPC4w3KCBud95k2Xgwgve+ZaaYpjv13
rnHrPr4ms13aBmYxrICNgLY3nEES4U9YKX/dfUKragMVH4Ja9KcLLBcPIv3Qpmgw
K08tI0o01lAB10dBjahmGf9e0bdxC4Pz3fmwUlpJfDoHCwb6RaF7WCFLAB1L61RR
iK6wJiuZgvNIQtfJh9ST7/ZGZunW53UQzhc2xWQYBdKBxM0UjvNVYnLwy2ZD+DsP
It+L6L7lP7jXEnVXS9b63/e+zSOPMAfY8ejdEMZamRhCw6b4wFT41ral8VwZmPKs
3NkcRilYM7UIxhSia1QrPy9O56XSWgnMap1vkjejdQZmZo7WvYIyhtTNeDAZCGWI
J2WoTLMEEyhqWO9byYRTXCrrk6NRllF3bn5W7VTKqkAXHoRi/EqeWT11/inbirAG
9ZDlo1KRzRBEw84yZWhmyUVsp4Mhnmx1jHQ9KHMaRhFo2cAlBSbxW6pw40u3hOHo
91SWB+S3rRA3ttoQUq2Wj7swcgw1+SCPj5abQCk2pt6QjKDf8l7NQ+s4ikK29S4Z
hrR8Mg4HM2LlOGGLXL1I0WZoouUjsZke9AhEmFjQCbx7XBsCLWkXVXuC13dsMSx+
7IImtad/JKmR30hf1z+5tfH25/FPw1aHa8QkN2UTBLLdSOxoHAahnlOtXsS2YD7O
yh6RMbfbqg9Jb9WQX0bo08K2/NpcoNwTCOMDWls4TILmp2C2qWTAhTeBsIyohVry
gSI7ANrZikrHputBCuU5ofNH4zN5yzsSgvuINdKQ+Bj/iLVEKBvRHi6xLj8h3OvD
Oq7w+IwGRrMER9wjTUGIL6M2NuuZYg0P2jG2ecDJPtq6FVRzI03kJA00IR6OTrGu
OK+n0JTFVcDtX8tYOiADqJlooF82lqEPowbJ98obyL92ewVkmFAlsjoPlC/mDzcZ
3/A13pcxTNGlVBk9lZWh3I53HYCeubYc4c263sxsnbbnHHmMUqnX38Ndo2TOYWsK
MbossJZ+ehJ8XHYT4Nxh0Rll15n21i6b2G9d3BifkOYkOSoaO4B1zlSTluvQcWA/
Ge2KHCcXEKivgC7tIquBaUCuUvWTEJepcw8X31BH+rlvjM7+SugjnTL+wdodRkYa
qZw1q2HeGGsoUm+95ZiZSL0bKg2qkjSrNEu/gIkkAMlhGxFqlctvRBBz9CkIfEyB
mpF6vhXvlri+5ttOqG7UhcW5sPOrnAwmKtpTF1j7BZw6lEHkU3Xk6MunwDhl5k/y
4yoWxNq2aiVFM6H0sKXvFTVim0rSqaNdvsH2mGzJeu2U3H0hYPXZdIjQfJCZIt5i
NnNb8L5KyYgOOVvQbNe337nRGDE/QQ/xX35QTAiEwUJIKQRTto+k16gYQkyZYB4Y
as3FWa9s+MwU0LXp22cOvyScPKpEnoI1zfHdpUi1FP4aDu4afsYshysH5CbLZJB5
yLl0Yur9e3zVXOqq4UkMFwxwQ7+y7K8hojbqHzo1rFqn26STS4fraGvUfBgWjv37
z9E/C23LyEcCKzZVLU0MdwWOcPI1aUiyewhcSwHhIIKsi0COmzjDhhQh7/MPJ6sE
UC7tQemDlbd/S5H+lubXc+rbT4CXtQ+LD8tPLk0snk89B/PQzcYOMgZhOdALTOxB
tBwLIjtGdMYOV/hDLoxX4bkGNnKp0X2xSlyaTJlWjra6391yU8lViIDjFgiqvLcR
uKobv31npn28w8Gz/Ubk8P501sFMbWm2xKy3T/mLpVbUo9lcZ/uaiF3hVinb2mN3
sRUeX8Bs3u6AS0cmpMx5Amb9Uq3mossihUTZVAxnyBH3MThH3OtgahaH2PVIEyc9
O72rznmXsY9roYeqtap9W1MHj5QamjrSyfTarQfaI8Wl4ynDWuVyjqsqIlo/NM3G
GRXi9Of+d6ZytVIWnmOiJqz1qJ/pnDCTQawxUYwaziviTBW7F/UtKgeb+LJox6Fb
T5iOsTuV1cCJbFKh4UHPa63xYUbCc5A63n0Gxjc/sj0s1VVIJxJ4bc6vWOKnyLWZ
5adQ1zfC9c33ZcZo6wn1kRY05xP0jjVhR4AkRAd2WWE/dkR6zXdDWuTdE6Y1a271
WbXMCg6TJKKu7QmL3K1+7XSIQGyxO33svirnsl2ZlmhdkSpreFzIj2c7ExmR+9q6
sRnC9v3Mg9rhcTYEwjEtHo+34W2Et9VlnZtWbK7j1gOe3T6GLZR/R7NooIavLD5g
40o6YWjIIKa3VFU+pPuojj0wVzblvbtubazl51idttM8zfiz1zWLvGrV3jv/Jxw1
aLE+gc00JqegiUGIbP3pAYb0qJU2DgZVJLXaxCosKVofPeFQBEQQ9FWQ7NbKUUoB
eqyEi/3m4eOYSpURev9ZLk5nzZW89vdc9vuZWve2O5vC8em854XRUQ4SQ02rGznS
kBlLCKECfmjMZTFXHg+gNO9U/d9JjmaktU/aNu/sdpG3jt26q9gqe0dJV+jKjzn5
fEFjEBIvzp0dZ3ZINkh2SLZI9kjWa+NcY1zjXGNd41mb0FzW3PxASUtNeTxRbl1U
28la7Kx4cOm940fj117DY9xefZ2e7qTAZemx+Ko8sHVPdlXcC0yNYmCf/myZmYlN
cQwhiC1Zkg0PKYiNEMiK0++lauZsa/a9iFTIsRhnIuSlqtRJ0rdZ5aqb+2G9r9th
o3LjYONk45NODBUOIh0CPvTQxfl3etg3rIYLH1pftoFvp33rggJQ4f507gwCLMf0
AdJmV+BFLibn/fRf3KSGVBK7bXW/Mu1qtfUTi3PjMYIvhTHlJFwl4xxZhAgb59Kb
O3+aiXu+tB3N1ckStVFBfO+N2DhaDnf0XFRBL9PVlYP2A0SmuLECLuE0dAaHNucb
D+p3rG/DhjbA5zZA53HzMjIYyBGDPp7FhVXV0TMKdfJVX04xqUg2kxbg110NYytR
Y0BbQHH6jwVnYTW8ZzSy3WjNKXXdkx8n+N4BB1GUDmsyKb1GWYJ+WCY/evUOYTRD
vbBoUwXB22FY6M0T1KV81l7BQOUFbSfFmsHVGqyPgMLF2vSiGnNPIHk1eJeIVGwa
ez1II+3OHbKSLHxlGk25liUclDeNk/eFTr+RB2eXAzabBF+NZwZvloKGplJZAprj
y6YqQsYEqvsLa0wQVFxVz+GMNbX9mw0+G1HEqCUpFSVtZ/1EUSUnqTqC0coK1zJL
oB8sQynaXG2TZaPlzoxHyNeHRQ+9ADiKn38Rb9rTDyUXU/ZKU/GhYoWtVp3Gtl3K
NTz3PVw1zTurFrrHqKDQFTQrXIf7zb5sBV2Vp6Bi8Vq4v3krh8+pKrPo79QUqtG6
hF+Z6DyqKX5fDtDg9VyVKMns9Na11OkWhs4ExzaptNfLQ4E2nlfS6yUhXFBX5RnI
R5CKSvs+Ytqa1zbQAmaTmDLC2InTig6clLbbbYj6/azc7xH8W/mHziRotlRlR7AO
Fk+Zq9ZM5mlrcmnD271qOCcia+/uoNBX3dXuXeIfmWsIyt28HO7fBmP6kCbDv+Xp
kWfZdTKtgK8xW6sq5LV2wucKZlMk2kjaraU0t8+LUt6W0tPYypwYwLqtutstjaat
CpqcEqvVdFbjGzCxyV51TVtgN3/laCJnLemK9qX+ONgOL9p3SoYcGgbOSjTV6mUq
fQSdM7hVLOlsknUIP1/Ipu2zNxmmQ6TglS0dSVWGnIUO6ceDc22dReMYG8JXnjke
0CtbPO7rw8MDwz76OOfdVdN5Qdnd2UeMm5vGj4XjAy9YwdWIgsOBrCNGpEY8IMJJ
JLy+vWXkGxPmecRXj1OHU9tfMCyOg9MvjqPyhme/EfpGu6VZDUUzT7RsFs+wkYGZ
kUgb/ibl8I4JCv+uaXF4mFDdDFnFjlMdAS+us7st63LwlsKm4JSiDQzE03jBVLxz
PeC4iV/URiuxXDl5y86KF0HMgertOqTvh2mdY8pTcAhdm4f0k8/JHh3WUn3SysKM
o1pG1Dup+Zr0mQ5gIWhpEg/gY+UDpQX0xsxslGLT7O/VhLx+qc+xlz2NUbzqyIFt
80pZJGsaejuXKxtllR2ZhYou/nxJ5YvSAgQhKDSv5sq2V0WilIw4HjrK60wEwPrs
jx0NWTVOLBNRjcfcIoV586qfHlXHyIlLYyqdcvnTdBtTNUd3C6+olbaI+ZUqzaaL
aZRU5iYczEvtQ1xamzovkRrnbANuOC4Lbua2ha4QjrC3FY4gt6VmPSOlSvIHRM2k
WsJZBEFmZWXNT6xwxdZLZOCkMlW9JuTTbo7Xj5B82zn5MySxaMtIVB7IuTPvusp7
j3w3e0CzBGnk0JrhQSqec8CysyMRyBDIRB4WOgpeFZ2bg6kVM3p1/VDx2qiRGXII
ZFP6LIife/XrVJGyc2L1eL+0mb6HcE8JxMifSINIJQssyJdxD/PHZF67ncHnOCPC
qSmuLGZA4fxagiwFUT2beqPd6Pd0mN+A0ZBHwN4b7Fl/37PYHiiFskER+CmLLhfj
dVcZOZv9tfKjg5/6ssNVai+qUsUN5lkuNLIOnTcnl62kE051QHkp9EEMdDUSh/8R
7kUS0HBJoPoWPpz1EVcfdM+Xjikv1ERVjm3WnsoZGhlzBTa9Go338AG4ILAM4/O5
YVYKTRtMSF8jQzPt9GY5nKXd7jJvw6FMRn/QB9Vv0f1IIoRBuJ5gbAyI09hvm/b4
eOum9wVtkXktmpbsBQ5obAC6G2WseFaXAxOx8EK3pUKVdYFGU24a5ZbivqBiwP/e
bCYHuXybqW+6gAayTjaqUVyCvVhU64rPIdKugXlSP1G4OMe8W5145Z0rrUPYHXUH
zzpHupn4XHJCcbOEm3oz1xtrWl3s4nJe7rTMJrVDnPOgB6iI55jCoeqN5gHek5w9
9pJhtyzzgsHi1jMuV/GZWltku7XHKYfJ4wRKtY6zRMwx0ZzgKVqj2HY69cLnUsmE
Y0LLGbi54uL+AXiIfBVbaTfk2YlVlkc7yh2gmzgbIC2rGxcJxZTm+WRrqdg+tfzG
d01KTWwNpZbFcKrb+/0E/sW1e/4hccRQH22ihWOM++7pmJ6II7CUP2zo6Bv26tYW
QZFUm1qybT9RCEa4ZFara6tbOnDcKC0bmitau3FBlxRSBC9Ac73jSOURlCm2JiYp
KUJMuJqvos5f/wRuGFHStOyY/8l+DJSjrMiQyQg3AhZ5sefwYx6HcYwP3YFYOMJj
rM5Mn+qB7tEHKu+RBZJubysPasfyLjKur/pTaIskXNFQ9d+lTnLzW/LpKYlKqLke
9fX0oFzhX23IzOBe7hqqqOf45yDPXjx945KQFX6gIlJvmcgz8uh8af5Uf3RMas6e
KzJ6veEouzHJrRyF0lwuFLhRoH8DdhwoPRXglPjw3dw9nwsR2EiBaF1cAn9FZ5ap
Fm/6UsKw+SHMkR+9p5WwFKE+meoeV20A6Ec966aokRXt6Y9y2OCj5Xln3RmDNM88
wZ4S6LUappdRWin4gyAwiLWNHckdiFFrTN4PPCjwGlHC367uWZHnduGD11kLBbNz
ZN3uuDTIlbhb3cTWrhwtpGrPPJr63JDoEXHs8LWV7FeedvkdHw4Q5wfTjBB08AbF
NKg94EVRs9YM9rJwisf8pJZ+dNFGDBheYuElWDIdN4kZ7yqjSAjyBPsidDUOwup8
C6LIN06BfcsHzojE6DX94hGjsVR6jxbpddLmaiJU+4PJnOUaDIdQKqi0R3Nz3+hs
b/+oZcyC6ibWdQyR2RmrBf7VJd1l1eXVTJwKZ66h/EbjSGtrfn11f2G/tdep3CHl
hNSi3C3ijOpor83zY1MNvvuBsiUbFURLnbK8I7zTSih79PnCqRGcoDkWxi7hLS/x
IIpXFN4wjE7GnNp25aP1t7HKhhMhVipxHCoB+hPHlKB23iATBkW8pXd6957Ih45N
9Bj+5T4SzOYOeN3d391udfb4IXGbhoSuRD3QBHkZmFT9w62XKx1NUrktjOZP2WtK
cZCpGoTd5LWgs/vWHS48whPF71n7Ih0vld9nzKq6cnkDqQDr5ADHCpRFXfkh3yz7
Ib86QEbaWZTCBDt6Rwtk5rbOG52DV+a1r/smaaAvSLhDqZxp6fWeUvreeFROaW2N
jglmsVnP4a9pgmJdxlu/CAnmGOSQMnBfSG2gbZdfwh+quH0d1yiZlw3RfKWIwpdy
n0xXZc+t0N3ZPpxOza+d7NoHUQpXX3RYiytWKtOGlXyzfBr3hwbzVJZb9zxAaYs5
an8mFMD+amHMFchup7ezAikW46lB59u/DEW0onevifemqinlTljufU0Ydx/tDI8Z
eBY1F4OsT8KBr7WN51fuGeHl6Y7TdsuFtzaQ5vvGfYDC6Me8TvVtqofpQgh3nP2N
ifBrujgWh/tzxUUQ4dDuiDK76+YbcPhiHOi/CUT398jYDByMHP8Ijc309xCzFBI6
egRScgTKBAz0tD9/LAQyDjq29q4E0oKf/1hf0tme8h+F/h70j0KQk5GegY2eg5Ge
kYmJnoVelZ6e/OfvH54M/7zQpL6DnoEtAdOfqzB++tm8XzH7BH/FpmX6M9S2hJX+
X4//K+yYs62BIQw9ARMHDP0/IGBlYWFiITAk+JuNiYWZ/mfdf5yx/NNGz0r/a1HD
f7IxMP8KefYvfvT0vyK+/bONhYOD+bf6GH7FPPxnGwcjA9vvGvQs/2pjYaT/vT5m
NtbfbEzM/9oWBgaOX9H4/sWP9dcak/9qY2H5zcZGz/S7jflf+8HAxMDxez/YOX5r
HxsH6+9+LOzsv2v8u7LMv9nY6X8fFw6G38tyMLIw/T4urL/14+d0ZP29b2y/2xiZ
fp8bTOy/21gYf7exs/02BiwM7L9f858X+Dcbx2/zlImFkYP+NxsTA+PvNta/aNjb
6piYG9j+cYP9inn58/4goJO1srInYPpzjVRRS0Mrgr/vCxKoEXAZMukxMxqw0OvR
67MzcjCz6zPqsjKx67HrMDAyGrDr6fHA/J9d/hYV0c7+5yPijxvz563HzghDSiok
9RkGCAAAAAAAAAAAAAAAAAAAAAAAAAAAAAAAAAAAAAAAAAAAAAAAAAAAAAAAAAAA
AAAAAAAAAAAAAAAAAAAAAAAAAAAAAAAAAAAAAAAAAAAAAAAAAAAAAAAAAAAAAAAA
AAAAAAAAAAAAAAAAAAAAAAAAAAAAAAAAAACA/0uABiL/uZWy1Tex1LF1IbCyNKBx
0nEh4JeUUuQnsDIkIJVQ/ZXJSYsTCADBABEA/3Pxt5+A/Zn/1fZ/8Yi+cQIh/cxQ
gd6AwICAgZ5+pl8j0gCE89MK+jNB/EsB1D/TRyCon9tfAwz3M3EBUf/c/lpb7Vdt
yH+O6/8T3EBkfygI/1nLryTyZ/7rvOhf9jOBjH/ugfzZor+WAP43Sn+v5a9X+K+I
/h/O8/zZZ2AgYqDDf/QL6M9Sf2/Fr3kE/uf4QP5MUH9MTyAg3j9GDuTP9IcOGNo/
zT6+P8r8MWf/nTcQ2j969Tdv9J9bCQdzexNrcwMCPSsLax1bEzsrS7u/FP4HUH87
/lUY5I/Cf1T57x1B/1NHsP/UEfw/dYT4Tx0h/1NHqP/UEfp3x89Agj9bDvIeCGgP
HvCMBQDg/zdvt/9htP54Sf7Xoxr4L0dvb9fA18BgP4+B/9Q98/zzqcP3t/w93z+3
68zz/6sc9M92aP35IgP+y4Pyr69G4P/NuV+1XP88+JXA/vLymv7jbNIftl98B0L7
SymMP9Ovs/lADn+p95fl9Wed7/94Gv8PIxlZ4V+dT873q9Gvb0Dv/0sa+F+kpQkc
dcwdDP4HtTus3b2fyHj/Jg38F2mQv0hj/syJf3232lvZ65j/0yv+vwvU33uN+V/S
oP9O2s7EyNLE0ERPx9L+f6oBf0oD/0Ua7C/SBL8+a8SkCBztaAkExaQ8QfmBwYGB
f26B/hvSt73RWtSNyH/vNcF/SYP/b6SV5P9UBvmp/N+RjmDO2zz2ef/3Xv9FGuJf
pAX/p6X1m0ThQKie/pxmIH+RhvyLNPb/GwM+UisTZgaL+vcB/1/snQl8G8XVwEey
bstyfOQ+UBLinFYkWWdOxXFuJ3EShyQkBDvEIYHEzuGEBCiI+6YpV4EEMGehFEop
R0svt9CW9oNCW9xSCjQtLdAWKDQt0Jbjm9md1Y6lndW1ki35jX+yVruzc783s7Nv
/jNSjtrCiVqzXE+7auvv/m/dCKnAmaitcVFrXuA27+8/X3s8VuBM1DYm6hG5KHC0
eeeJd68+SKNGI+SoSzlRa5ZrFL1u/hMvTZK0GRO1PS5qzQv8mU2t259Y/apU4EzU
ZUzUo/F3/d6Os9prF3bs3Xeoc3ubcyHKNupf/Oamo9//0ytSgY+Wo3aoR92UddSv
fdx4+sKav0gFzkRdHh91697OnW2dnTi/2kQ99IMHb5z5mokKl56JehAv6iaNoj7x
rrOW7XrgFzTXJUzUFXFRr3bu27O/dW8b0irqLzywYuTebqmZGZioK5moT8DfE5xN
ezu2tG7ZsXNH5yHSgbbv37nTuRhlHPWxXec0XTT8SamZnSBHXZUs6tadnW1721s7
dxxocy7OIOoJf5x6R/i/6yVFykRdHRf1ahxJB4lydywFO9r2ocyj/ltlZ/Cjxi9J
zYyJenBc1A07tm1r29vWflqbc0e7c96S+aeh7KIeturH9//eOo1GXXLCA8JUT/z0
oBQ1Uhgdp3aHPu07StK+A1IFqYJUQaogVZAqSBWkClIFqRooqfpjJBwVJ/j+LIT0
x2hSK4GFHcmsBIxxCWAj1OyJo4Deo4hWAu/iAjGmZCWAfX4uWglIrwJkC4FK+kyb
3EJAbBhdwlSi1Ejkt/M18HYe3s6DAweuMB28ne+Lt/PKI6x4l3wUF+/0ad9RkvYd
kCpIFaQKUgWpglRBqiBVkCpI1UBJVTjyRzrPqcH8pkFlfnMgPonKq6CMGa6CKs1w
jlNcBdXAPM4tQPK6poWItwqKvUNpFdQCpL7KaSFKdRUUzLPCPCs4cOBgnhXmWVHu
VkGRjiNnq6B8Xd+31V5i5qyCYqPWfBVUyPnzGz649RucVVBS1H2wCioh6hysgkLK
q6CkqJ0oF2tEvuXceNPXjd3Kq6CUotZsocbByO9umGof2628CoqNWvM1Iu+fOO6T
qyJDu5VXQUlR52QVVPWjJ7x/7twP5iqvglKKWrNc//WtEaHxY0o5q6DYqDUv8M++
/bu63zymiyivgpKizskqqCG/sF/85Kq3OKuglKLWLNfd/w7oPv3gIc4qKDZqzQv8
6IPjjk987JecVVBS1DlZBXXPd//92bU1l3JWQalEnf2inJfW/HfD21/5B2cVVK+o
tV4FpfvCh+fp1j01V3kVlGLUWi1Fuu3tZ6tCbe9xVkGxUWu+Cmpt9Vcu093wY84q
KCnqnKyCuuxAzf8Cv54fUV4FpRp1tqugDl3xO8PPpq3grIJio9Z8FdQVl0xo3XTy
x3OVV0GxUWu+Cgod+mrZhj/9bS6sgoJUQaogVZAqSBWkClIFqYJUQaoKJ1XSKihT
6qugmr19sgoq/omjgN6jyKugTFmvgqqmT3fZroKaBG/n4e08OHDgCtPB23lYBZXe
HZAqSBWkClIFqYJUQaogVZAqSNVASZW0CsqENJjfhFVQSvObZBWUKcNVULYM5zjF
VVDzmMe5eiSva5qPeKug2DuUVkHVI/VVTvNRqqugYJ4V5lnBgQMH86wwz4pytwqK
9Ac5WwXV9Lvzd0+67vhc5VVQbNSar4I696PpHWN/+mvOKigp6j5YBZUQdf5WQUlR
O1EO1oisP9nZ/F1fGWcVlFLUmi3UOHaPbcP7+//+A+VVUGzUmq8RcX7jtdmRdbGN
W+JWQUlR52QV1NO/bTjzQpeOsxeUUtSa5fpe9+QLHph4bK7yKig2as0L3HvvG8cf
m/Ifzl5QUtQ5WQX11fMf7/rU8GvOKiilqDXL9brLF3Z+peddziooNmrNC/yTEUce
PL7/GGcVlBR1TlZBrX/mjTV/++QXnFVQKlFnvyin+tg3XHun/pWzCqpX1Fqvgnrv
yxU3XbvhGc4qKMWotVqKtOtf0/5Scu27nFVQbNSar4J65erR+0/52zc5q6CkqHOy
Cqqtbeblu1rXcFZBqUad7SqoM8+o/MOSswOcVVBs1JqvgvpD/SuPzftyKWcvKDZq
7VdBdXz4NeMLJd2wCgpSBamCVEGqIFWQKkgVpApSBakqnFRJq6DMaayC8vTNKqi4
J44Ceo8ir4IyZ70KirwCGIqyXwU1Gd7Ow9t5cODAFaaDt/OwCiq9OyBVkCpIFaQK
UgWpglRBqiBVkKqBkippFZQZaTC/CauglOY3ySooc4aroKwZznGKq6DmMI9zc5G8
rimCeKug2DuUVkHNReqrnCIo1VVQMM8K86zgwIGDeVaYZ0W5WwVF1HzOVkGt/P2I
K6e+/SFnFRQbtearoA782/lB90kvclZBSVH3wSqohKjztwpKitqJeq0RQZpE3XX3
5Kce+pqEW41fBaUU9bpmpE3U739z0NFH/yRtORa/CoqNukHrqC3LLq29LKjjrIKS
oh6ZiwL/y6Z5B6b+98+cvaCUotYs16f9+Hubv/6snrMXFBu15gX+lqHytEnv8lZB
SVGPyEWBo+PLXu3e/Q5nFZRS1Jrl+p2OdVf8ausvOKug2Kg1L/Abdne5Z9/zB84q
KClqxVVQ2Ub95OHAa9s3PM1ZBaUSdVPWUb+49KQVwcv/zlkF1Svq+FVQ2Ua984jD
7/jZZ5xVUIpRN2kUdeWBc756UefLnFVQbNQJq6CyjXr0a+MrVume5KyCkqLOySqo
7x5ZtOX17as5q6BUo852FVTll/544NJNMziroNioNV8F9YNHLl757noTZxUUG7Xm
q6Ccc8of+noHglVQkCpIFaQKUgWpglRBqiBVkCpIVUGtgrJExRCswmTAhHpPK3lE
aWrbq2QDwE5OKgWn2fNEAb0lKUVuWgd2+rHRUlkFn4L4NNGn5VVKs8P4M4lKpvNO
c69rRDhW05dYiM6S343//4ux+9DFCbUkMdeixjiRlyZAVzEvOcjzu0lBNUhOEvVy
oeUNY65IeRNsNnaTmb5hcSmK7JF9i1d1zJudxKvS24/4q+XRWXFlImmHNiRbC5AL
dk4urOLZQUyxHRdmyqQZs0H07BeRjxazpITY4PSc4Em0h+nV62Jv154QqjaWiYiY
DZ1KNnS0Odi42TCIE8dZ5aSE02gQjVnKiZRifdYpbshzikuySjG5e11zVgnWp5zg
K2jxyi9lLbTD1OGk1CJVczqmK50hGiyJHerbJeJHqUPlJYkn9MWmikm+EjtUu6Q0
deLnVOaOc6AD6/cdahXzrdahEvvUS+NkIP6cJLgGxo8x1qGSs3N0vXU/a8uSrENF
qXWo57MdqknqFM+X75c7VDP3qvSeV/lqCX0Vq3zVwOhI9qqoYQ1xOSTf22h48Z2x
5HcM/cQ643addFq6HaGWJeT4QvzZjQ4viR8LnSoo1ybBD7GNiJRGFpPj+UIvMUg4
T8T1Wd3lwrEH/5ukm7aUHC8lzcbsTAjzCvz5uOTmJVIanFYxDUKYNjnMxUYxzLlE
wep9S+PD2UXS7Ngt+Pkn/rxcYlkqhROtkMOxWOVwnjUkhkOawPuD3YKfF0iaS98W
jn+IPyH7y8Kxn+Tdd2xx/L3rSd8yIiL4+TP+vGRCQhqewp/7HS8uOY7e1/Xux8Zw
mqouyUOJLse/EYSvWXgV6Dj++Q/8aW7dsrPNOa+9deehs9u2NrR2tjr3tXXuc7bS
M+LQYt/+XbvIgMO50OmkNlfyQeziGsYkaSt++Hc5W3d1tJ/u3NXW2r7POanJOcvp
drn9k+c6ndKL4Lg38J1t+zpJJJMaFrZPczYs3DpZLb55e9ucaxr2saZQOw8JMZP3
jp1sjNI774n7aBzMiX2drZ079nXuOM056bSOvXvbTuts0yxesfg6hUJ2Nu9ta+3c
JfjY0tZ5Vltbu/O0jp37d7Xvw9Gtbtu3Y+v+1p3OSWft6Ny+g73UTKzMxKqRkrBi
/64tbXsFEzQp0H0k+dIt8nUh7fiaYKo2uQcqfmBWvPxkYmCeTP6hS+cx9txY7+DA
f5XiJBoelNTigYMbd+JhrFeWoqloP318OB8Pvq7DPrvwtQfwtaeEpxeE3kLl6EM0
Dg3TWdFYXQXy6sTzp+pK0Rm60egy3Uh0l04cpj2gs6PHdU7UoxuBH599OrGXl5yD
pttBDT5KhBSJNkYkn7X0HMm3G8m07TBjm0K626l0WLSfDnFsQurFwSOx0rqOxkHK
o4uGUyZMforhOGiPWkv70LeoxQ+59iH+jKPpG6YT7yXhjtWJ14nJhlcn3jtEKAUx
TrIm5wx8TOxmyPDrMnw8ko5y7tKJaR8plJCYLrJ24nGdmH9yTw8+JqZdpOVIj8Em
ziDNwAwN0xykrRc8RWKDkKju2GK1LoqMrVv0XcIgzSUM0rqFY1I8UTNaLA3k8FNv
zE+LoVs1TDIIPEwHgcR/t0kOE9eDHD4+TpY2ZJHT1mURwyHVEZ0QXRRLW1UkYaBF
wu+uEuMiVeC0RRdLYXbZumLnI6VR1TSQuNB0MS4hzKFosXaDtHwPclCBh9+X6a0Q
Zqha496QzHPOcC5ftjLoCvm9uKtx+wJTpmxo2+d2+T0ev9flqws7J3mnOT3+yW6X
x+vxtO9b0RFwuT3Esy/sJ37XrPG46/zhUMgV8Lq9vjpPqCd/USl3RK0os47Ijv/k
5/kqHO4wrOTGYJ9OrPjHMxN2k7HCDuDfs/C1OcwbrAi+ZwE+vwyH3EjnCVfi66tw
+tbiayczT/2bsZ9T8bUnkEEnGryx6dMh2a7WQJW8kX6GIXlvjTFINvV20g6KKN7x
9HqpkFqxgyHhBeh58luafSUdzhwkG1lGaDxEYyyg/kn8y2i6SCfTSOMaIuRQvHco
fbw00DSupeEQLXcyPT9KyLkYzmiqbfVxc9hmTsdiVOlYRtBPrGMRJ1FGKIiEXzg6
lhHJsJBdrBPQIbkjMsidQ1Qvd264bnFH8UhcRzEiRcUDLvuayvxpvJKKdD3WuA3L
VjYs9Hr8nmAP57yyCnWkpUJ39mobZs3Lw4xjIoJtw992QWU20DTrmDiH0G9JFUmT
j8PoGFxPVZFdQeVYOCrHpKJyhtNPTOV4ddLp+MoRxqaoe8CqnChVOcKYWNclj2Xx
8XH8v7eaGQ5qpt+pmQpBvEhdzsfqY13z8jVYd7j8Ab8r7OlRuaasXirTUi/be7UJ
k+blYMIxWXAay/DnCRRC8qpYKb4hjCoYStWBNBIrY17SSurEylEnZhV1Mox+Yuqk
RiedBtf7HYQ0RUDed7Sgy5ccR4fjVAiUWt+rkAo0lg7y2anYhdJjnnO2U3gY7EnN
m7IiGZ2WItma85ZBHiErsBJx0jQNYdIxlH5XxCkLG0dZWEBZZNs0pUc9HX3a3Y0Q
KIt+qiyq6DQ3fVHSNFucJerhXVBWCOX9TCGY8Z9FQSGYqUIwMw8fauZa5AGItOAU
zbUUiVHJrbe0ym+hOnXrrVU6+kGiCcl6Ot/VicBiqhjMockT6UEF662DCtZbxrgw
RestYUoiz9ZbpUjNesuO1Ky3ypCa9ZYDqVlvlXOvGmm/qnzVRIdAylfN9OlQ2S7M
GFd2ejpUqkSJdmGSX6mXjw2VfhI7LdmC4S4hZtO0GIk2TaTiI6auhFdzf8efV5Eh
wa6KTGRHjeJrQ6IYmkyR2PEgc2RJsmeaF+P8xF5FWuQwW6xymE5bBA9lBsUNZQZl
OIOIsryu9aur7KYqHsX/H8Yf2X5hW+uuHTt3tO2TzzAdo3M3PiX4ODRv5+7trc37
z2w7NHGfc5dCJ0oNPxiwi/xjXbPTKbNPmonHrW2drTt27kvphp4CTbc8EDMyA7GH
0xqINcTabiX+cyIvFd+g8HBIWnwZasP37ImpVIS+QI+vwNduwsd34c8T6GqqEiVX
yUxDSoMwLzNwDOLPWKqW1iOZKNNG00iU+x56XCrEKh6XIdG2s4wqypvoeaIW76LH
pAylp7xSjuqyKTzlpai6xCDFFzjCyxx6TLIZQdEE1bVUmC5JNFEVZqf13TFLhW56
LMy5mSOqFgbE/7GS7oS4hNldgzzTGzHKx8eMZNYXVJeS6iKzj0ScPHXE9Gt5W2u7
kyx9dNV6Qi5/Xa3H7aqrC7m8wgWPx+9yh4R/dXWugLcnq7uVxdiXoRjrKB3RQOdQ
bbTlmvATkAmNYhZdnkBndCfgeKfgz3RhFjZejHVxH2mBmYF+TFSUTEjeqd3MzNwS
8ZKgxqVIXFMqvQefQPNMxHgKPSZiPF1hZtfOEePSzMQ4k0doacQSf75TqIroEsla
3KnfHTseVLJ7STIxRhZlMe62yKLbYpWPkU1NjLWeLCgsMd6ARPOHMBYv9wTn/CWk
6xasWWuxaAY9zs4OZ23AVecP13q9Lr/w2+MK+Ty1da5w0E9+erGwBgVJ9Qry6fW7
fOK/ntwGr6wI1maoCOJdJf0/CI3DQuaJTdhIZGyCADWiZfjTJCiC7VSoDMz9Jvot
wcjGUYEl/jz0uBSJhiySkC9khHwZI+RNCkJexhFye/6EXHrNEX9e6JNLIjFDje4S
2WgjYlC3SCT9v1un3P93lXT3spCMLYGxRUDIOUJOjIAJr4CxWJ+7AY/VO1Z0cLve
nozuUhbJaRqJpJ3+L8ECocf5ku3Zqmi/PRqLEbF/m4z9JIqknYqZNE9mpqIliUoF
khGVVbSfLqMvb0xUJCV7NXLfZCSvsZVE0sERybL8iaSS3Vi8TZUghowdVbdeXSTJ
lM6LyL1Eqd9FJYyhBHMcMUC/yxPJqbSM1ohLHKZMad/Xvm/Nglj36HMFQkH5X0+6
NygL4kSNBNFM/5PJfj0WF1kQy+hgeBiOdzT+jFPsG83MwFcyCrUyAlLKCGIZ8z2M
6RtHM33jOIW+sZwjiI78CWKn+Nyb8nMsOY6WqFv9C1ZKFpQg3EKxVzLP2Mwxqoou
AkFUF8R5W8/Yv6+zbauzyXkSeXtH3t3V+dwuj9sbcru8Xre73RMIBHrSvSG3gjgo
7mlVtjkaR4XyRBzCBPypwZ9EQRyUwpOoZJ09jpmLPxHJS5Am0GMicDVMfiRBHMQR
xPL8CKJaMxGNtSKxQWQ3cxzVRZIKYkSvLIhRIyN8JkYoTbkURFTQgihZ/c6rrZ9X
O7++dn67V5A35fPKYuXQSKwkVyL8mZhJICsVq1Icgh1/ygSx2sT0aYgZXJYgeaGD
iZnUsTKiVMqIkp0RpTIFUargiNKgvhWlbBulND+sNLh0InlA2c0ct+hyObjsi1LQ
TpSqaUns8bv8YW+dy+MJeV2+oK+He0VZnAZpLE78nOlwvCb8Ke1l2cq+iihjmrWD
ipORmUKJH/5VckSlorBFhWZL8dkuiph1McxzHjFqB1FRFhXpzVnDQo+f/PUknFEW
DUseRENP/5OXE3rB+DtRNPTM1IK0RE5a11yOZGNwUTT4ZlslMpZySxpYSrXo2IQX
U6NhLXgQYCkRYClTwVJW9RpWSnZYVSj/WEpprzNlLOVgpIalHIJ4WMoqJpUkTpJH
HpayKi4XGWApq5B2WMoqZthQrZKNeGRiYjYywVLG5yRdyOPgrFPckOcUD8kqxRlg
KeMTrAWW0oCTYhc6TG8a/eVAp05Cfwn9ZWr95VDF/nJoH/SXw1T7y+Gq/eUIbn85
NE4JGlT6y6HZ95dDNewvhzL95TCVbMTr8qGa9JdDs+x9hmed4oY8p3hEVinOoL8c
moP+0pgKxnkLYJxRrjHOF0IHVlQLgVLFOI9k/MgYZ3I23xjn0UhtIdAYpLYQ6ASk
thDIidQWAo1FvOU6I+PKykgni50ocbmO5BcwzoBxzvhVKmCcs5m0B5ovYJyh4gci
xnkkAozzQMU4j+YM0kYqvNFPcZCWLsZZWHTAGGs6GYxzt5mxrLaIxyTMFsOxpBjn
LgbjfIzBOEcYjHN3ChhnJ4Nx7rYwOOgqxhqgStl6ANelbLltYxZB0mOh6Q6NJMU4
RxmMM657wDj3Wfh9i3EmorklzqKAspWJeWyQrP8Kh30En4x7HW/Y58EnWLiyL+zz
kqseVzgUJovA3G7yc80aT50r5Pf5gy6vL+gROM75i0u5K9qCMuuK4kHOJixlJvyM
q8fPqno0nrk2BavsIL42G5+fyxhUzMNpWYjPN+JzK+j5Jvy9Gp9fhz+bGNvFU3Hs
LWmBnCUjq+FIBjmfgGSb/bGM6h1Pz5UicXGqBHIOInlt22zGSmUukkHO85AMcl6I
ZJBzI/VDupkVzCvoJiQjDlcjGXG4jknvJtp9jqI6VqKwtaBEquoYTtcySqVrAZBz
ygZrAHIuNKO6/ICcWRU60EDOJ3BUzmgVlQMg55RVDoCcC13NJIKcA66wMJTzhXpU
rimrl2IHOTs56mSMijoBNmtKDZadJLhQGEAeBjZrv1QhFcJcFWnyPEKz+DTYk6I/
ZVUyJi1Vkh+Uc2USlHNlnLoYy1EXJ4C6yLZxAsq5cNSFArGZzBP18C4oK4RiRTmb
UkE5bwGUc3YOUM6Ack4N5TwqLkzRgouczTfKeRxSs+Aaj9QsuE5EahZcE5CaBVcN
UkM5T0RqKOdJSA3lPBnxbMNGxdWCiQ6VJqNE2zDJL6CcEaCcAeWcD5TzKAQoZx7K
eRxHdY1VeMpLUXVphXIW5mX18gbRXfpoL6sKNaHkoZyFcAxReTNqI7MZNaCcuaor
QJtnPIzZ4/KH6rz4lNvlCwREBqvHG3J5hU9AADlnfq+yCHszFGEextmIBuNzw5k5
XBnjbMB9uAHVaoJxNlIRHkyvW5D81lwJ42ygIjwZyZtU1CrM647niPC4zEQ4k8dn
HsZZQDfrGHQzg3FGKWCcj5k5NHYG4xxhMM7HrICT5Ikw6UWakSJnGctaOEBAymFX
KODFP73esIBZJsjW2qAr5PGSnyFX0BcQMcuCeOJ/Hr/wryenoSurgeYM1UC8kyDO
5bjPK0duBuI8l6qBBTjupfizMinEuRzJRi8SxNmNZALRXEbEFyCZVLQUyaSilQoi
fiJHxMfnT8R5EGfJMCP2VpU5RilAnJ065Z4/WiL3/E6D3PN3GbpBxDkiTiD/xNSX
xTETFjNLY47rdXsyuUlZIKdqJJASwlmPRUOP/egZURX77FE47rG4cU3AgqCOcJas
0Fiiq7SwtZS2UgnhPIoRyLFMnzsBye93JYGcwBHIE/MnkIBw7v8CGUdkJjzmXkTm
OpcnFJT/9aR7g7IgDiSEcw1HECfkTxAB4Vw4gphIZMaSFBbe3LndrnAoVJcU4ax4
Q24FsRAQzhM5gliTH0FUayaAcO4/gpgpwpkVq2JHOE/iiNLEvhWlbBslD+EszOci
uW88xhx36bqBS8sRJWKnQYxQ9uDeyO3Fj2ZhdzjgdnndQU+P2kVloarSWKj4+dPh
Bm3GnzLh6U0N5CxtqCMJnSQw8U9jkzkCM6mwBQZAzn0HcmZFo9hAzmbc6Ml+W2pG
W960MVsDnfOcPmbrHARGUQMRszWF8SNjtsjZfGO2piE1I61apGak5UJqRlrTkZqR
lhvxTKmmMDmU5oy20fDiTakkv4DZAsxWxo+7gNnKZkgFtCXAbEHFD0TM1hQEmK2B
itmaxhmkTVGYb0lxkCaOt92xQUhLEsyW8OZZL6OsjtGXa8L8u0Ocixfm980R2WjU
0J0Us7WbwWxFGcxW1MHMt6SA2eo2y2lrYTBbkUrmbXyl8txOpAr1smiTzGCiNtlw
FZVGk2K2kEvmqESGAmar78LvW8zWabRtM7M6lHzlc7m9xCq3LhyesqFtn9tV5wt7
PC6fOyBzr7xBf5CArvwubx3xG6zziNyrcF3AFfYEfQFvIFQnMLbyFJFyJ3QqyqwT
KsV/8rN8JQ53KFbuo7GvMVjpj2Vetk7EytqHf8/AocxiZrLm4Hvm4/NL8Lll9Pxy
/E3sBZtxB7I+NgNHkFM6dIoiYKuUkVwJsFWJ5G3lhiIZsCXhsc00F9Lbp7HMi9yJ
SAZs+ZBsdziDmT2chWTA1hwkA7bmIxmwtQTJgK1lSF4uuhzJ6AnJZpF0MM007cPp
Y6OBdiqbkAzYOgUl0m5qOZ3KVJVOBQBbKb9IAMBWob3syA9gawoauIAtF0flTFNR
OQDYSlnlAGCr0NVMImDLFwi5fB5PwOXrUbmmrF6KHbA1naNOalXUCRBzUmqwLGCL
vOtoQZcDMadfqpAK4SGEDPJ54CzhWbAnNW/KimR0WookP3itiiR4rYo4ZeHmKAsX
KItsmybgtQpHWShQtMgkUQ/vgrJCKFa8lgWL+kyUqqUW0LUyckDXArpWanStqXFh
ioZb5Gy+6VoepGa45UVqhlt1SM1wy4fUDLf8SI2uFUBqdK0gUqNrhRDPJGxq3EjJ
QkdKIZRoEib5BboWAroW0LXyQdeaioCuxaNreTiqy63wkJei6soFXUuYlGVIW5GS
aFK6VneJMponapDDdBrl426ga3FVV5D2ygmErKArEAy5fIFgbdjlFQFZfr/L7xX+
1QVdIX9PNjcrC3FdhkKsxtcyohHMS/AxdDr3RHx+Mv64NOdrGalwjUDyEpoxSH4J
fiKSEQOTkYwYcClM63o5QuzJTIgzeX7m8bUEs3Jdi8zUYvha7+uT87W6OXytKMPX
cjJ8rW7ga3GFmGwstgYpEbA8Ll/ITxBXdWSnuNqgK+gRfnp9roC/1ut31YXIz4Ar
HBLlVJROXxDLs/CvJ5eBKyuBNRkqgXgn0bUcuGMpR9MZutYcqgQacNxL8GdFUrqW
tBTUiWS61nQk07XmMALewAj4EkbAVygIeB1HwL35E3AeXUt4AVYSkU0GGbpWJAW6
lptD14oH+Eg9/zFDFAScI+BKoKwNeJTem5TVq9ftyeQmZYHUmq5VgsVBj3Mlm7FV
0R5bAvpMxEKoTteSAAjljKBUIBnqU4VkutZoRiDHMQI5kQlbEkgfRyDr8ieQPLqW
MOQuYbavZcynoinQtboV6FqC4Oll296WEvn4WAkIJE8gSdMhBEQKy5oSx8oKuLx1
0qcnHc/KAjheIwGUqFo63Iz1gnGTHII4/B2KBWIk/pygKIAsVUvHvEuQBMPGCKD0
/FpG3ztISNmRSMbbnaAggH6OAPryJ4BA1er/AsiHZLnrPEE3HnoGvPi/N5ycqqV4
g7IgDiSqVoAjiP78CKJaMwGqVv8RxEypWqxYFTtVK8gRpUDfilK2jZJH1RKmbhAz
dcMct+i6ABLEEaVqWhJ7fC63x+Nxhb1er8sdCvVwryiL0yCNxYmfMx2O24Q/pb0M
WZV4WtLzl4l5/ipVmBAJcUQlWNiiAjytvuNpsaJRbDwtK/4TNu1o9pDnyTVNjc56
anel5ACYFbPSUbC7stGuHmyaitvuirSK1cL7QkQHhQjdjf//i3nZL735C/caVkp2
V2Gmbelpy1nFiHMyuysDSsnuajdrdzWHhhU5IPuW7a7mcq+S9EQUror9bZhJJYmT
DHHb6HG8hVM4Lhex/lZ+fD0e2+KA7atkXRxmdDFKSxdLmu+JmA4PM8OGOSrZ0DGz
U8rZIGEvX7Yyq5yUMI0m3tmYnEgpnpt1ihvynOJIVikmsa1rzirB+pQTzO8wbbEO
05tOh8mLkifUxaZqocOEDjO1DnOGYoc5ow86zHlSp7dfqcOs514l6ZmvcFXUgjPi
tKBNpcOckX2HOUPDDnMG02HOU8lGvDKfoUmHGZ8Tc5rdT33WKW7Ic4rnZ5XiDDrM
+ASbNOgwS6UOc2EHdJjQYUKHqXWHOVOxw5zZBx1mg2qHuUC1w1zI7TBnxmnBUpUO
c2b2HeZMDTvMmUyH2aCSjXhlPlOTDnNmlt3PgqxT3JDnFC/MKsUZdJgzc9Bh2qUO
c/nJ0GFChwkdptYd5izFDnNWH3SYi6ROb69Sh7mYe5WkZ4nCVVELzorTgnaVDnNW
9h3mLA07zFlMh7lIJRvxynyWJh3mrCy7n8VZp7ghzyleklWKM+gwZ+WgwyzDSRE2
O64n/eXOHQfaSKcJXSZ0mdBlxnWZ+pgBBOkeK3D3WKl4Lr7LnK3YZc5GvVc35qPL
XCp1e3uUusxl3KskPY0KV0U9ODtOD5apdJmzs+8yZ2vYZc5musylKtmIV+ezNeky
Z2fZAS3LOsUNeU5xY1YpzqDLnJ2DLtOBk0KWd6nBmdjONOWd9AZ6l0qKIflOetsQ
7KRXSF2qjflOBmS6RgHIdI0CkGk540feSY+czfdOeiuRGpCpCakBmVYhNSDTaqQG
ZFqDeNik5UwOS6i5IZGZzSgRmyT5hZ30YCe9lH8jCF+z8GAnPdhJDyp+YO6ktxzB
TnoDdSe9lZxB2gaUuNIqg0EaGYR0p7CTXhezk16kpDu2jhc/68rrey3yTnrdSXbS
I2no1rfEdtKLmOUd8HCC5dVVg1BS0FzUIi/wj1iZcKqZcKqVV3WhwfIOJN22Ljkv
QyLy+dKupDvpRT0M8WM47KTXd+H37U56Z9C23Xtih+5xR/azIww+t9s7ZYq4y53P
5w66XZ66UJ2wsYE3PNntCgU9PrKvndsVdPsC5L+0z12dz+8K++rCwZDPFa6r8/bk
OT7lLmkbyrxLkp/sRQSgCSvDEjQef2qYybtp2OcM/DuCQ6lnFrw14HNL8acJn1tN
zzfj75NwWBtxGJtjC1cROg3HvlVxXz22S5L21ZMQgeQzAsn76jmRvP58PJLXn9cg
GeUwjel6ZiCZOBZB8irCeiTvq9eAZILZUiTvq9eE5H31ViOZE9+M5B1nTkLyjjMb
aXqG02d4I+1iTkPyvnpbUeImV02cLuZklS4G9tVLSVHAvnqFUlOZP5cn7p/nDdd5
ejjnlVXoQNtXbxVH5WxUUTmwr17KKkfaV08oG30kDusB++r1fzUjY0akvfM8wTqP
3+Xx9XCvKKuW9DAj+dlTryQORZJsT70SqlaUUCSrOapkk4oqgW2yUmqssKdeoagP
tT318DOec7ZTeBbsSc2bsiIphj311nCUxSmgLLJtmrCnXuEoC6Wt89xubw/vgrJC
KNY99cqxqBNSScpmW7CtXkZO3YoLttWDbfUkK64VcWGKVlzkbL631WtGalZca5Ga
FddJSM2Kax1Ss+Jaj9S21duA1LbVOxmpbau3EfHsw1bEDZbK6WDpdJRoHyb5zeO2
et36F2Pb3h0ueTZ2vN7wbNJt9SI25W31osYXma365DCHmZ+FbfU4gwny8xOUp+3p
kF6nK9HpjMJ/dus5+YKeXGhQvsDdxS7LcHv6oBTmCamdl5ha4YJ+XmJqpQvqpZB5
uPIwcQUzTPwkrWFi8i3/RqC9aDi6ipmmuoeq/kfwtZ/j82/gT/Zb/o2gCnIvnRIj
Hc9V9LhUiFXe8u8R6p88T/6c+iHq8g16TApIegZt5qjVUxWeQVNUq7ne8k9QzyVd
SS0xjnG2/OtitvyLGJnNhIxR2PKPo1Z5u/YFXaGg30t26av1u+rEC56A2xUOCf/8
dS5PTzY3Kwtxrrb8k9/Pn0Bnmyfgc1PwZ7qwt0mutvwz0nBPQPL7+QlIBmBPQTIA
ezpK3P9kLUeIWzIT4kwe79Pd8o88OB3URZNu+XdMYcs/Iqxdlihs+afZln91rmDA
Q/bdI5z4cK3H5Q+FxW34AnXh2rAr4AuSn/iC218nbstHpNMfcvn8wr+eXAaurARy
teWf7GsuVQILsMBlt+XfICrgcxkBX4DkDY6Sbfl3EkfAW/Mn4Olu+ScspjFEkm75
F+Fs+dfNbPnXwvTYyAgCzhNwssUrMQNO2L0P/+N2uz2Z3aYslLUaCWX8tn/ypGU1
7bXH4LjH488kRaFMZds/aYeWaiRv+zeG6XXHM0I5SUEo13GEckv+hJK37Z9gNKyL
LI637pI2KVILk0w1vaiw7Z8gfIxQSntyCsN62IeTK5Rk8EYMMqWd/KZMad83hdnK
z+MKBAL0X9DXk6Z/ZTGs0UgMpc3/Sqj1lRxWGR0ID8NxiztwJtv8TxJDm4J4SJv+
Sd/DGDEczYjhOIXB73qOGJ6WPzHM5+Z/wnDFyqwlYI5x2YIYcsTQRZ+jFPbyc7u9
bpcXP3DiY4+3rt3j8eI/d08G9yiL4xSNxDGVLQD1WPj1uL/Sa7wFoGQrXoPkLWAm
oURjyg0ccdyaH3FUayy52AJQGPIyttMRZsfr7pK+3Iypf4vjYDoIY7b687jJXw//
krJwVWgkXJJT2whQj8VBLwxJs98IUBKoMkagyhUE6mSOQLX1rUBl2zRhI8AcbQQY
cAVC+DnN46vzuep87EaAcVeUxamQNwLcyBGVbYUtKrARYK42AvSGyV9Pwhll0Si2
jQAH4UZPJmxUTMsYHnXKPLCBvlEg8MCK0ZLMwHxrxQPbxPiReWDkbL55YJuRmiXZ
qUjNkqwFqVmStSI1S7ItiGfvtYnJoYGq0m30JWK8vZfkF3hgwAPL+HkXeGDZjKkA
CwU8MKj4gcgD24SABzZQeWCbOYO07QoTLikO0thlvn5hIiM5D6yF4YEhhgcWNcsT
/BGGBxZNgQfWxfDAEMMDi5ajXmywZGmLWOS0HbPI4USqmBcFVcqTO5FqmQfWwvDA
EMMDa0mBB4bcMuglMgx4YH0Xft/ywE6nr8XZaR2ZzhVKoHOFvfi/1+2R6VyBgDtM
aFxeV8gfcru8dWG/COfyeutcfm8Q3xN0+QUYWB4jU+6MTkOZdUZkKbf8TF+Fwx2G
lfwYrPjH4s+JzFvXKVhRh/DvOTiUCDOjVY/vWYTPL8fnVtLzq/D3Gnx+PQ5jI2Np
3IJjb1UkgUmK045kElgVkklg0ooqE0259AJqLPMC6kTmje4UptMJIdkQcQ4zjRhB
MgmsnsZDtMYiJJPAliOZBLYSyatbpW1ASEezhknjeiSTwDYimQQmzRuMRrIhIzub
fyqnc9mh0rkACSzlNwpAAiu0tx75IYGxKnSgkcBaOCrnDBWVAySwlFWORAITTEl1
jCkpkMAKRM1UCOJF6jLG+8KDuWAYj99CPSrXlNVLZVrqJT80MCMeE6VDA5NGOWUK
9gitHHVypoo6AcBPSg0WaGCFokJSooGFUqOBheqUFUkx0MC2cJTFTlAW2TZNoIEV
jrLInAbGKoRipYFVYFEXNuJIzWQLWGAZOWCBAQssNRbYKXFhihZc5Gy+WWDSvgrK
FlxbkZoFVxtSs+DahtQsuE5Haiyw7UiNBbYDqbHAzkA827BT4oZKFTSVB1CibZjk
F1hgCFhgwAIb6CywUxCwwHgssNM4arVd4Qk0RbUKLLDiU6s8nJfP5avzBFweb9jj
CoRDIs7LU+fyhYR/Yey5J5ublYUYWGC9p5G2coS4IzMhzuThPhUWmGCLr5e5YMf0
u5OywLo4LLAWhgV2zCILdBRYYFwhXksfJBJxXR6XJyTguoKuQMjjdYWCAq0r7KoL
EnhXICzQuvBtYQrrIrIZdNX5vcK/ntwFrawAVmWoAOIdywFz4PZWHrsymyqA+Vig
FuH4G9PigDmoPxeSF67OZoR7PpI5YIsY4W5UeKHUxhHu3fkT7lQ4YAJcgWGCRQ0I
OGB5FG4O0EtgenG73J7MblMWylxwwEpwW5Jt7LLjgEn2cZU0jdlwwLZxhHJP/oSS
xwFj7bwEI2h9pJdtl1qYRK8e43DAnIxQxgsoCKWyUE6jzUfmehGyVy+wF5Yr6V8Q
j5XTvUNZFCdpJIoSC4zYYJUI9leSc9CB8HActySO6iwwPf22MqJoZ0TRgWQW2HBG
FMcwojheQRRP54ji3vyJIrDA+r8oqnG9/GGJ7uXzef2pscCU71EWx4HEAtvOEcd9
+RFHtcYCLLD+I47ZscBY4Sp2FtgOjkB19q1AZds0gQWWIxaYj6DXAy5/SGDFBnu4
V5TFqZBZYGdwRGV/YYsKsMD6jgXGikaxscAqk7PAFnYACyyV3+mzwHYxd4AVWXFZ
kt2gYEl2g4Il2ZmMH5kFRs7mmwW2C6lZkrUjNUuyDqRmSbYbqVmS7UE8e68zmRxK
K5JJX34uSrT3kvwCCwxYYBk/7wILLJsxFSChgAUGFT8QWWBnImCBDVQW2C7OIO0s
hQmXFAdp6bLASPJa9FGZt6VneFtmZjKeHhM/ziQsMGGgRTetFN7bmeQwEcMCI1ww
tXCE938W5v0fwwJDDAssymGBIYYFFrExlqq2aOy4pTSalAUWnS6jXhCwwPow/L5l
gUk71bHTOhTP5XWFfbinCYRCBLfldnkCZENet8cd8spwrnAo7KWX3d4w/u0Lh0U6
l8/tdwW85H2ozx0QUGD5i0u5K9qCMuuK4klgBqw4TVgB6tEJ+DOWeec6EauCAP49
C5+fw8xnRfC5hfjTiM+toOeb8PdqnMZ1OLyNsYk48ripQy1pkcAMNK9DkUwCG82Y
V5zAqN6xzPvcibQLIeEFkGyKOIuZRJSoYBVIpIJJpo0LkUwCa0QyCWwFkle2NiGZ
kbEayYyMdTTNEgnMQLsWiS9O0t6i8NqrndO1HFTpWoAElvL7BCCBFdo7j/yQwFgV
OtBIYB0clXNIReUACSxllQMksEJXM4kkMK/b6woFQq6wAglMvqasXoqdBLabo07O
VlEnAPdJqcGykwSdwgAyCnCffqlCKoRJCjLg5yG+yNNgT0q+lNXIqLTUSH44YIOS
cMAGxamKPRxVcQ6oimwbJnDACkdVKOG+AqFQD++CskIoVg5YVXIOGGuuBRywjBxw
wIADlhoHbGdcmKL1Fjmbbw7YXqRmvbUPqVlvdSI16639SM166wBS44CdhdQ4YAeR
GgfsEOLZhe2MGypV0aHSJSjRLkzyCxwwBBww4IANdA7YTgQcMB4HbC9HrX5B4Qk0
RbWqFQcsm1XUxE/EoMwBQ0ZmDpoeC/PUdgQcMI5aJfOiRJziUV61XlfQ46kNufxe
X63fFfKIMB+PL+DyhsR/4Z6s7lYWY1+GYswjgSmtrBaPCWukFn+8wqunbElgqay+
lt7QS/wRIsa1SF4B51V4hbWPI8bnZSbGmTze80hgxKjKqdsdm7O16KIxi/hBJS1J
SWDHFEhggpFXBQISmGYksFqPx+UTCF0BlzvorfUEXXUCvsvt8vpDwVqPzxUWLte5
6gIisMsX9vuwzAr/enIXtLIC0JoEVo5720HIE3v3jdBcqgAW4FBSI4GVI3lTvkHU
nwfJhJO5jHAvQLL5TTISWCdHuM/Pn3DzSGCSuUisD2WOUQokMKdOud+Plsh9PenH
Y+MBYzcIN0e4vbSMWKTXig7yp9bj9mR4n7JYujQSS4kFpscCosd+9IzAin026atJ
Hz0Jf9RZYJKFnIMRl0FIBhBVIpkFJvXFDqYvlognpjix3M8Ry2j+xDIVFphEMGGp
JWphEs36IocFhhj+VxdzHAEWGFcsp9IyomSv9n3kjwF71bn8/gD9F/T4etK9QVkQ
J2okiCwJTC+QUCRXRgfCw3Dco/FnXFokMElAShlBLGO+hzGD39FM/zhOoX88wBHE
C/IniEAC6/+CyKd6Bb2hIHkyDfnxkDQYCKRCAuPdoyyOA4kEdhZHHC/MjziqNRYg
gfUfccyOBMYKV7GTwA5yBOqivhWobJtmKiQwpyCkMvI9AiQwrkBJxjJ7PC53MFTn
qgt7XV7ygMe5oCxM5RoLEz9fIgfMgIcs6XDADDSNNoWB4CGOoFxc2IICHLC+44Cx
olFsHLDq5BywZi9wwFL5nT4HbBtzxzkILLeKyZLsGgVLsmsULMnOZvzIHDByNt8c
sHORmiXZF5CaJdl5SM2S7HykZkkWRTx7r7OZHJqQuO6YyMxVKNHeS/ILHDDggGX8
tAscsGzGVICDAg4YVPxA5ICdjYADNlA5YOdyBmmXKky4pDhIS5cDJuwPQHeIFd62
lcisrSjDAcNpWRwb2BjUwyRZOEw3rBRM0BgOWIThgHUn4YAJM5mWLk05YIK5G3Mc
Le1KzgFzM6AX4ID1Yfh9ywEjbwPJukd2WoeyuTwur7fO7apzh90ifcsdDAbDbpfX
5/XIcK5gKBCgcC6yD1LYWxcQ2VzBoMvjCXt8Lk84jIMSSGD5jE25O9qKMuuO4llg
RqwwTfiaHitDPVa+8rXJWFUH8bXZ+PxcZk5rHr6HzwIzok3MnsOtOPYtabHAjEgm
UEgssDGMgYWTUb/j6LlSIbVytxNEsjHibGYicS6SWWDzkLwsPVsWmJF2NZvo8Sgh
5zILbIvCi68vcLqXy1S6F2CBpfxOAVhghfbeIz8sMFaFDjQW2HkclXO5isoBFljK
KgdYYIWuZhJZYHUhlz9Q53GR/eD515TVS7GzwM7nqJMrVNQJAH5SarDsRAF569GC
LgfAT79UIRXCiigyyOdRvoTnwZ7UvCkrktFpKZL80MAqktDAKuKURZSjLK4EZZFt
0wQaWOEoCwXoF5ko6uFdUFYIxUoDG5ycBsYabQENLCMHNDCggaVGAzsnLkzRhouc
zTcN7AKkZsN1IVKz4boIqdlwXYzUbLguQWo0sEuRGg3sMqRGA7sc8azDzokbKg2m
Q6UbUKJ1mOQXaGAIaGBAAxvoNLBzENDAeDSwCzhq9WqFJ9AU1WouaGB+QcUe64Ui
UFMY6dLAJJUPalVZrc6kTTKB51XnCvg9tW5XyB/yeF3BMOV5eT2uQFD853cR04As
A1AW5mCGwqzGBDMLaAPJJTLBjBozwaSnQAl5kA4TLH7u+UKOMF+TmTBn8pCfChOM
HA/Sy8eoZHdGTDBBgBkOWMTKGEwBE4wrzKQ/aUaK4K6wyx8KETKX1+UNBWoDWCD9
5Cf2GQxjWfW5hashV5gKqlcQT6/X5a8T/vXkNHRlNdCcoRqIdywZrBy5YxNKLBnM
iLsrI1qZFhmsnPpz02MlMpgk4ksZEV+pIOIXcUT82vyJeF+RwSQ7zpidpRFEnCfi
KRG+ErrengzvUxbLfJPBzGiyolhqRQYzU7GcrCCWF3PE8ov5E0sgg/V/sUwG+vLi
LtBH//k9np50b1AWxIFEBruEI4iH8yeIQAbr/4LIp3x5w0Gv2xWuI9bqfo/PlwoZ
jHePsjgOJDLYpRxx/FJ+xFGtsQAZrP+IY3ZkMFa4ip0MdhlHoK7rW4HKtmmmQgYT
+kzULa+DAzJYUoHa43V5fCHcK7l9IY/LH6zr4V/Kj0Dx8ybSwUw4xHToYBKv2a4w
GLycIyzXF7awAB2s7+hgrGgUGx1sSAp0MA/QwVL5DXSwgWxZJrVlYs79Ov4/XTdY
8Vz8+8MrmDBlOhg5O0cni3c+LMuuQmqWZVcjNcuya5CaZdm1SM2y7IuIZ/91BZND
6UmVyMytKNH+S/ILdDCgg2X8xAt0sGzGVACJAjoYVPxApINdgYAONlDpYFdxBmk3
Kky4pDhIAzoY0MHyFx/qx4MqrdPL0sE8ibwuX52XbNfpr6O8rlA4FCBcLo9X5nXh
Mz5y2eMKe31uV13I6xF5XX7yItTv8ZA9y7wuTxwdLPexKXdHQAcrbDrY1Zzu5SaV
7gXoYCm/UwA6WKG998gPHYxVoQONDnYNR+V8WUXlAB0sZZUDdLBCVzOJdDCvHw/k
PEFXwNejck1ZvRQ7Hexajjq5WUWdAPAnpQYLdLBCUSGp0MF85IkxJW/KiqQY6GBf
5CiLW0BZZNs0gQ5WOMpCAQJGJop6eBeUFUKx0sGGpkAH8wAdLEsHdDCgg6VGB7sy
LkzRhouczTcd7DBSs+H6ElKz4boOqdlwXY/UbLhuQGp0sBuRGh3sJqRGB/sy4lmH
XRk3VBpKh0p3o0TrMMlvHulgUWMTQ/KKxI4HmSNJ6WAvmpXpYIctcpgtVjlMpy0C
dDDOUOJR/P9hlCcuFousYilVXOAV74aeAk23PBC7khmIPZzWQCw5gasMteF79sRU
KtlERjy+Al+7CR/fhT/ZE7jKqGppo2kkyn0PPS5F4tY1EoHrCvrtoCrNTgegd9Fj
UobSU95hjuo6ovCUl6LqygWBi6i9br08Q9uSAoELcQhc3QYmHIbAhYDAxVVdYfrU
Gg/QcrtCdXUBryscIq++/V4Rn+XxunwB8Z/HFfD2ZHe7siD7MxRkNfqWEY1k3oQ7
6ZxuDT43FX/cmtO3jFTARiKZvuVE8pvwGiSvNpuKZPSAW2Fu90scQT6amSBn8hAN
9K3+L8gqfKw6V0AkYPld3qC/1uPy+QU+VtDl8wZrsTiGguQn4WZ5RD6WIJ5hly/o
Ef715DR0ZTUwkOhb13FE/Lb8iXhf0bcktE9MxAHzwxVx0tSmIXWKVnzH25PRXcoi
OU0jkUyVvGXELSKX5C1JJCcqiOT1HJG8PX8iCeSt/i+SyUBaHtzrhei/UDDUk+4N
yoI4kMhbN3AE8Y78CSKQt/q/IPIpWiHs3C5vXdDvdvnCqZG3ePcoi+NAIm/dyBHH
rvyIo1pjAfJW/xHH7MhbrHAVO3nrJo5A3dm3ApVt0+SRt1zCTJj87HeMUricgpBG
ASbEEahqWhJ73K6A3+/3uuoIXotMwfKuKIvTII3FiZ8zHRYPM47fjvsnde6W9Exm
ZoaCdqZfk0TlyxxRuauwRQW4W33H3WJFo9i4W8Nwoyci0tS2d0dnR3tb607n/I5d
u3fsbO3c0dFOrbOUHBC2YrY8nydaZ82mnf6d9POmDj79+SNZZ5HjrXE1Hm+dJbV8
Ur9N+P+duI0rnZOciYZ1c68BpmSddTNtR59RS6zZjI8Sel4D66zd0lWd6lW96tUS
1asG1atGztWy2EucW2hZRfbIecjmWAyZ5PfWnIRMyuqIxiGLY5ibmfom5UTKr40e
x1uU3RzXFmJjGHli4Hhsspvt/+X+7Wamf0Np9W9SlT8hTPuXxDVwHdOM9Ql9kpjV
W1SyKvW3s+m9iVklIrvk9OW102uzyrCNGWPGu9lMhqVE36pBohvynegjWSWa1OG6
5qwSrE85wfzhynCcFGJ6v2b3TkIaSm+owos4mVAWSyeX2lDluRL49OePNFQhx8mG
KnpGG79vLkHzLAbhnJWe+5mtBI0oNfTS7iSso4pDlaO065aeOQbaUMUeMxXnXzWr
XrWoXrWqXrWpXi3lDq+kuryN1m9kP6Pl+sGxmEIdfW0upPAA47MfHJfFzOju6Kdl
KPbwR+N6+OEqw8aj2Q8bj2owbAwxwsjer2dmFaRhozShHj+EvE0l2+zAxq6Y7QyH
kEc5ozF7iqOx2zVIdEO+E31HVonOYAh5lDOEtGc0hJwnDCFPQPXCi00do1PNjMVf
U+xoPr23EjXEDIYXCN/zaFhODcMaq2FY4zUMa4KGYdVoGNYkDcOarElYlVE9bepk
ZnZCvaeVWOw0te2tpw8nq7EINBrkgZADqa9y7fVwkuMupK+HtaQcqgQ7xPuM26wP
24c4xHNGtF3nRY/hqiH6w24Q1cBWrB6MdJB3O9rMDF3JPZfScZYRxS0pjh6IICQx
60p6DUrFuMTzBubcVuTFf9WCbpPU0BDBAqIkFp/UwUrHJcxxl2CBoWemRD5Xcfok
10uSXP+SoETjco0G9zor9a9DhbXbyu79uZLSlH9bzOLd0ps7fVwIp339l5Na762P
9A6pgfn9CK09cWLIgMtaKQ0bIvzfYggldB6BrOq+F4tu7zEE77FDzaF+F85DUXvc
WOoBYZLNgFJfGX9/bHGZmkstXFta4RLfD0V650GXcly6tOJKPdzStMItVciDPuW4
9GnFlXq49rTCtcflQVcEbUlXBG1JVwRtSV8EbUlfBG1JX7BtaUL0bMUxx8qRbz92
wYqNc8l42mKWcy2Wv5tunsPeI3/rmXh7jYM+Txz9nhUD6U8UWsbJaJReJ0xjir8P
6Efp9czv6wyj9CXC70sUsbNyyi+lqbiMfl8ufEfQQ4IpOzl28br+CbRYdNxhkVgs
J8cVizc2G4zQiZHEitQrz8uqFotyNuWUaJBN/cDIZvyQvCFSIbg758rDWl4jT8ym
jje/zs0m4mZTTolyNhGbTZ48S9k0qI7lHzGkV5vys0b22UxWmyid2jQOjGyaEgJf
K7jHOY1Wa9lUy6aUEg2yada0NrXNpoa1aSn2bA6L2mNvbEQ3Thho0CHi5zZhZrQy
btAo/hor22nK037IGR0jXH/L8KrlV/aV5aVGZH3YPrVcnKIa6cADDnQxTeLvhS1/
jcwwSZq5jv+8j3LvxtIZdXlCgWyRcFAVLKg80NOpvM11RsQSsqKAyWZ/0zzDcbLJ
Zf+ReYij3jTE/orZ5dDhniz9EnLnoYQmRQ/HtK+OTmhJb8kaVR5jDs9dZZva6I6Q
raLVp3msAht+u+4xLEg6PLQU8m6Rr1oT+hEyEy2FeRT9B4nbWihNHCEkAaGNatNM
5GPsVYEGlZG5kXPOyERspQJjZV5Yq/lnEyylKO449pFaBflMirhjReGJHWXSgONS
wGnAqy03WPW2GY4Dlm9ZX7cOcWy2dFk/tPb/BizybOIbsPtT/n3SPK0de5QbcFfX
PbEP24BLNGjAOtUGrEu/AZek8ICeSQMmmU/WgLGfz2lBCcdSKskx8Sadz3cDbrcd
so2xz3BcZ7vN9t/SIY6zbZfYKu39vwHrhVc78Q24+n/8+9Y++JLh3a/MjthjICfh
cTEajX3YBmzQoAHrVRuwPv0GbEhhdiaTBkwyn6wBYz+f04ISjqVUkmPiTTqf3wZs
QRca/1lGBln3GYc4xEEW+SaDrP7agOMHk9Lr4yk0teMSDBVyNQCzCEPUF4wzHGSI
+iAuOTJEJd/6Ai29kjyWnh4dMk+y/N5WY73N3Gh50qa3Pm7earnD9jesKtw6WnqT
0ig9nWiFmUsnS2RiObGDf+lcNZou5OPCz0WpvhZf2yPoQh/1MTVaGRsQ28nKeOqm
CeGz5gy1tFeXngAdSHqr66IDVgNWuCZ0JiKYt7dROwk9kknttadUezstpvK/Wo+X
H7ZMKf+x9YXy+y315Q9ZnyyXa8+QVu0Z+m3t1ejE2huhIwDQxNoTH2ZMvWpPgIg2
7+jc2RZfb3bVekM5r7cGg67UYzzPvt0wobTMeLI9aphd+m9DvT3zemvACTkP30++
daW4nI3yNzm/HZ8/mX5PwOfLjPI3OR/F5+vp92x8/t/MNzkv1tvFJenWWyOVuvUc
qdNz6m1Dv6y3D8resr3uuNU+2FFa+pTjgL3WMb70LsdmnCxvSfr15i0xTHodq5C3
sPIn37ficD4ok7/J+afw+dJS8fsAPj+Y+Sbn78Lf4+k3SUct803Oi/V2tS3dersL
ifVGNkBWqrcSod7MveqNTCdu8NCKGyFksiSh4kxCYnJRfWLI/OpzCAOtn+Ohwn3C
MGGI41rjZ2XfN7pwUen16Q8V9HlY2ysPRG8TTIaTTVrEXsjFjdszKVM1V0xlyprp
QJlqU6Z65rGub8t0WCQqWKderrtAoOVMqd/ZetqZztb2rc5123d0tuGHXQN9nrwQ
OU3qz2ypREu8SP7IdAl54nzppZdQS0uL8Jt8v/3227H5pkLxU4wO6gccOHDpuHei
0pukdwnwLjZ88DEveMCBA5eaexcNMvSerfy8CHtn8AN+wE/qfuS+Vc/0rVBS4Af8
ZCJFJSBF4Af8ZClFBnjOAwcuw+c8SYqMIEXgwGUpRSaQInDgspQiM0gROHAZuXci
0chFMcMPGTh3d4yvJ87o3xPDlsZb7Vt7XWUZh4j+Xm1ZjU+dfKB1Zz3+fncUQgdf
eXf9ayt+764+8NefGEfoH/hk+8jvdj8ze/VjR25ouvilK69c8cq3rvzVb6LrqtZd
a6xd94Vq18Gq9l++9+1jFQcv3d143fO77vJZKx+7deraJ7746ej/nfvWuQ8c+cm9
8+eOu3jMk4MePfvgt+yfPv3mBWHn7bv2vmevXf9i9B/jGr92Q4V39t6yMu/g/1Vd
+ft7f31KdeihhhUbP37ObRhzuePuqxc9vMz9qe57535iOvCd30ze0zbz7odrNp2h
/2yj/kcnPfVKdMHz3zv5+TnHVnz+qvuV79U9eeTt5z/6QvWdUz5vumfjRNe1Z753
zrPvXPijr+19ZK3/iZtPCR+79dUrvR9cf/nxmvEPL37xo9lLf/PRiu3Tl78895ID
377zltWj/3Hhui2nXvCf33x//0ufXTNz3JgPn952bNuhuw7+4MYLvb+79tHmtu9e
dWiZffKl9h/Yf1Vq6r5j/O5rmkbUr7xz5uOBJyqjX1hkee61B17+unV9x8FfbvP9
71Bb+NIm22uvjnvwhj/cOnvw+ujsz197ueRYpf282xZf8ErZVzomz3r9krUfB8d9
+1n3Vx1ff3Sef+Q1I994ufOfb6yt7prx3CWRhvt2/+and968L/DpDWe+0dV46PVR
P73n3tA3ZunXH34t+tz3jm7d9sDVb2+4p827z/vtb3+71lkVef67jS89u/fZhkv+
cuMS2y0n1+yrvf6X25sjNdFbD91y/5f+cvgK2/9Nvb7ae+rk65/8waO/eKjRd86+
F14/8zPXA0fO+NB3zq2zn9/s+fCzt0+9ZtS6X68dNuqbD57Q0LRp4uZ3Lpxh+cPz
510RuHzIOd33/vqvv1vz98nWyX9495VLOtbOeJr87bv5j1d8UNc9+4b1J7e1b62k
0DqdDK3bkiW0DqHU7ZLScvle/5IRtE7HgdYZ+hRaR+6SoHXVjL/BzPEQxIPWVSN1
YNngJNeHoOygdSV0yonkNDNonVEoBbIarDQuhBnVd40578bZkd4hJULrTJQ7WoYc
GULrzEII5ThXFQCtU3EArevtAFoH0DqA1mnVlgBaB9C67NqSCNOxJow5cget6+2U
oHXVcdC6wXHQuiH5gtbZuMMi7WluvGLJA82tdGBkM36lXC6hdUrZRCgv0Loy1bG8
tjS39LKpKf/LMTCyWZ4QeO6gdelmU0No3SBNa1PbbGpYmxXFns1hsSERQOvyD607
xyZC6+6widC6y2yFAK0jq86r04LWSdNc+YPWlShMHCGUI2idTuHcwIDWXWYToXUP
2kRo3fW2QoDWGXB8g9OC1u266v4X7nPPziO0zqDagDWG1mXTgAsbWncDhdZ9i0Lr
ugoCWkdeKAxJC1pXXl/65rDvzcojtM6o2oA1htZl04ABWtd/sGtWgNZlUXr2vELr
DpgnWV631VhvNTdanrLprY+at1ruGpDQOgMfWrclM2gdAmidZrWXDFpnBGhdQULr
TACtK0honRmgdX0BAyPlWUW/AbCmTZkaaJkaoEw1K1MjLVMjAmgdQNH6rYP6AQcO
XDoOoHXgwGnnAFoHfsAP+AFoHfgBPwCtAz/gB6B14MAV23MeQOvAgdNKigBaBw5c
tlIE0Dpw4DJzAK0DaF2hQ+v0uA2KVt5eYNZlwazTc5h1lj5l1pFrErNuGONvOHM8
AvGYdcOQOq9seJLrI1B2zDoTHZ+Q3GTGrLMKpVCJqnCZ9A5h/HX1++fc3RjpHVIz
81ukHNiEEAbjUhyaIbOuVAhhGBqORgCzTsUBs663A2YdMOuAWadVWwJmHTDrsmtL
IkunMmHM0ZfMumFxzLrhccy6Efli1lVxh0VFBXOrHhjZHIzih8UiKe4bKTDrfJFE
1aIds05OiQbMuiGqY/migbkNHRjZHJYQeFEy64ZrWpv9llk3otizKTLriCdg1uWf
Wfdlyqz7DmXW3V0QzDoCCxiWFrNOmubKH7POpDBxhFCOmHV6hXMDg1m3o1Rk1l1T
KjLr9pcWArOOUBOGp8WsO76uruHEexbkkVlnVm3AGjPrsmnAhc2s+wtl1llLRWbd
BwXBrLPg+EakxaybYrr8v9McS/PIrLOoNmCNmXXZNGBg1vUf6lolMOuyKL3BeWXW
3WKeZPmOrcb6PXOj5cs2vbXHvNVy/oBk1lmEHrm0F4WJPBMy1gyArOurykuGrLMC
sq4gkXU2QNYVJLKuFJB1fYECM9EpeBMCvJpWZWqmZWqGMtWsTC20TC0IkHWAROu3
DuoHHDhw6ThA1oEDp50DZB34AT/gB5B14Af8ALIO/IAfQNaBA1dsz3mArAMHTisp
AmQdOHDZShEg68CBy8wBsg6QdYWOrCvBbZCsmZ3Q7CFG3muaGp3ArEuJWYd6M+tK
OMw6e58y60gxScy6OYy/ucxxBPGYdXOQOq9sbpLrEZQds06qcLIKITNmXZlQCgEU
RKG4ECZd9NLfPn91aqR3SC7mt0g5cAghhNEMNDNDZl25EMIsNBuXJzDr+A6Ydb0d
MOuAWQfMOq3aEjDrgFmXXVsSWTqBhDFHXzLr5sQx6+bGMesi+WLWBbnDoqKCuYUG
RjbDKH5YfOstxF2RArOuOpKoWrRj1skp0YBZN0N1LF80MLeZAyObsxICL0pm3WxN
a7PfMuvmFHs2RWZdCQJmXV8w6262isy671pFZt091kJg1hHKw5y0mHXSNFf+mHVW
hYkjhHLErCtRODcwmHXHrSKzbqhNZNZ9bi0EZh3BXcxNi1m38JqRt5x9w+Q8Muts
qg1YY2ZdNg24sJl191Nm3XM2kVn3WEEw6wj3I5IWs6517Wvzf1ExIY/MulLVBqwx
sy6bBgzMuv5DXQsAsy6L0gvnlVl3nnmS5be2Gutd5kbLN21661PmrZYjA5JZZxd6
ZHsvDJOwAx9jzgDQur6qvWTQujKA1hUktM4B0LqChNaVA7SuL2BgVvpGxYoAsKZV
mdpomdqgTDUr01JapqUIoHUAReu3DuoHHDhw6TiA1oEDp50DaB34AT/gB6B14Af8
ALQO/IAfgNaBA1dsz3kArQMHTispAmgdOHDZShFA68CBy8wBtA6gdYUOrTPEoHVe
gNZlA60zcKB1g/oUWkeKS4LWzWP81TPH8xEPWjcPqQPL6pNcn4+yg9aRUiKNk7S8
zKB1FUIpzEURnJfeIax5+cd3/++/MyK9Q5rD/BYxB5VCCPVoPmrIEFpXJYSwAC1E
iwBap+IAWtfbAbQOoHUArdOqLQG0DqB12bUlEaYzN2HM0ZfQunlx0Lr6OGjd/HxB
6yLcYVFR0dzmDYxs1qP4YbGIirslBWgdH3OGUs4m4mZTTokG0Lr5qmP5oqG5NQyM
bC5ICLwooXULNa3NfgutW1Ts2RShdQYE0Lq+gNYts4nQug6bCK1bZysEaB1hdMxL
C1rXMGXaJxdtDeYRWmdXmDhCKEfQOoPCuYEBrfsOhdb9wSpC635aENA6gimpTwta
J83T5g9aV6bagDWG1mXTgAsbWjeRQuuWUWhdXUFA6wivZX5a0LrN8+qvNC0O5RFa
51BtwBpD67JpwACt6z/YtbkArcui9OoBWqfqcgWtG8SF1nkBWtfntZcMWlcB0LqC
hNZVArSuIKF1VQCt6wsYGCnHGfQbAGvalGkZLdMyKFPNytRBy9SBAFoHULR+66B+
wIEDl44DaB04cNo5gNaBH/ADfgBaB37AD0DrwA/4AWgdOHDF9pwH0Dpw4LSSIoDW
gQOXrRQBtA4cuMwcQOsAWlfo0DqjBK1b2AHQumygdUYOtK66T6F1ZFG3BK1rYPwt
YI4XIh60rgGpA8sWJLm+EGUHrSMLsskxsVvLDFo3WCiFxWgJWhoXQueoN7/z6gON
kd4hNTO/RczBECGEZagRLc8QWjdUCGEFWomaAFqn4gBa19sBtA6gdQCt06otAbQO
oHXZtSURprM4YczRl9C6hjho3YI4aN3CfEHrlnCHRUVFc1s6MLK5DMUPiysE940U
oHW+SKJq0Q5aJ6dEA2hdo+pYvmhobssHRjZXJARelNC6lZrWZr+F1jUVezZFaB2Z
xAFoXf6hdUNKRWjdjFIRWjeutBCgdeU4voa0oHUvfLhs+WunL84jtK5cYeIIoRxB
64ycc8UPrXvXJkLrKkpFaN1/bIUArSOQmQVpQeuqSr7dFPzJkjxC6wapNmCNoXXZ
NODChtZ9mULrvkOhdXcXBLSOcHYWpgWtk1405A9aV6HagDWG1mXTgAFa13+wa4sB
WpdF6S3LK7TuHPMkyyu2Gusd5kbLEza99UnzVsvtAxJaV82D1jHmDACt66vaSwat
GwzQuoKE1g0BaF1BQuuGArSuL2BgZEZkJv0GwJo2ZTqIlukgKFPNyrSClmkFAmgd
QNH6rYP6AQcOXDoOoHXgwGnnAFoHfsAP+AFoHfgBPwCtAz/gB6B14MAV23MeQOvA
gdNKigBaBw5ctlIE0Dpw4DJzAK0DaF2hQ+tMErRu+ckArcsGWmfiQOuG9Sm0jsQj
QesWMf4WM8dLEA9atwipA8sWJ7m+BGUHrRN3hxZXYmUGrRsulMIqtBqtiQvhX4+W
Nk5110Z6h8QSN0TMwQghhGa0Fp2UIbRupBDCOrQebQBonYoDaF1vB9A6gNYBtE6r
tgTQOoDWZdeWRJjOqoQxR19C6xbFQesWx0HrluQLWreaOywqKprbmoGRzWYUPywW
UXFfSgFaVx1JVC3aQevklGgArVurOpYvGprbSQMjm+sSAi9KaN16TWuz30LrNhR7
NkVoHXmLCdC6/EPrLrOJ0LoHbSK07npbIUDrKnF8i9KC1knTXPmD1lUqTBwhlCNo
nUnh3MCA1t1ZKkLrfkyhdQ+VFgK0rgrHtzgtaN2Lm++97qqfjs8jtK5KtQFrDK3L
pgEXNrTOYRehdV67CK0bYS8EaB2hJC1JC1r3i+8++ciHE5x5hNZVqzZgjaF12TRg
gNb1H+zaKoDWZVF6zXmF1rWbJ1nestVYrzM3Wp626a1fNW+1PDggoXXDeNA6xpwB
oHV9VXvJoHXDAVpXkNC6EQCtK0ho3UiA1vUFDIwU/Sz6DYA1bcq0ipZpFZSpZmVa
Tcu0GgG0DqBo/dZB/YADBy4dB9A6cOC0cwCtAz/gB/wAtA78gB+A1oEf8APQOnDg
iu05D6B14MBpJUUArQMHLlspAmgdOHCZOYDWAbSu0KF1ZtwGybrXCfXEyHvnjgNt
xNIbsHUZYOvMCdg6nYCtG9Wn2DqyIlrC1i1lgl7GHDcyx72xdUs5FSG5ZUmuNya5
LmPrWIs9GVs3WEg9QdZliq0bLYR4MtqINsWFcF3kWw9ss62M9A6pmfktgg7GCCGc
gmvt1AyxdScIIbSgVrQFsHUqDrB1vR1g6wBbB9g6rdoSYOsAW5ddWxJxOicnjDn6
Elu3NA5btywOW9eYL2zdRu6wqKh4bpsGRjZPQfHDYhEW940UsHW+SKJq0Q5bJ6dE
A2zdZtWxfNHw3E4dGNlsSQi8KLF1rZrWZr/F1m0p9myK2DozAmxdX2DrVlJs3T6K
rdtYENi6wTi+pWlh66Rprvxh6wYrTBwhlCNsnVnh3MDA1v3QJmLr/mITsXXP2woB
WzcEx7csLWxd1/6fWC6LLMsjtm6IagPWGFuXTQMubGzdAZuIrbvVJmLrLrQVArZu
KI6vMS1s3dm3le28snt5HrF1Q1UbsMbYumwaMGDr+g947WTA1mVReqfkFVvXap5k
OW6rsV5ibrS8YNNbbzNvtTw5ILF1o4Qe2dELxETsFHobNAC4rq/qLxm4bjSA6woS
XDcGwHUFCa47AcB1fQEEI3Mis+k3QNa0KdMhtEyHQJlqVqZDaZkORQCuAzBav3VQ
P+DAgUvHAbgOHDjtHIDrwA/4AT8ArgM/4AfAdeAH/AC4Dhy4YnvOA3AdOHBaSRGA
68CBy1aKAFwHDlxmDsB1AK4rdHCdBbdBYqTU1LZ3R2dHe1vrTuf8jl27d+xs7dzR
0Q4Au1QAdp9LADuH2VQ+xGGhlmg3IS9aikqEqUdi/+kUAHY6aembgQ+wS1gc170l
gmIqRZdQHNJ5NYAdUTISwO4Wxt+tzPER5rg3wO4WpA4vuzXJ9SNJrssAO9bJADuS
+uEICVa1SvA4aaG6EsCuRWghtUIp7MU10EZDeOCr2E1xRcZfV79/zt2Nkd4hroj9
tlMYjUsIYR86HZdMZgC78UIIO9AZ6MwcgOfsGoWTXXoAYJdqXACw4zsA2AHADgB2
/LYEALu+B9jtRfFjjnOqH170x7Ob55IhSwsdlzpi99aji2PH2gLslqH1+puFK+Lv
i0rIb13s93dM5DcJnwewk1KuAW9oK3dY1N/Jbmlls21gZHMfih8Wi9i4O4WGK1Ea
lRt5bgF2cko0ANidrjqWLxqy2/aBkc0dCYEXJcDuDE1rs98C7M4s9myKADsyUaM1
wG6LocG0dNDHjksN2001g15yiFNUALCT8UnPG2eZR5bNcHxgbDF/ZB/i+J1xsbm8
rP/jk4bh+G5JwCc9rtCI46e5HL0AdkrjYqtQAzehpYIg3a0v6bWEleCTEstVCZ/E
YwGJPpMC7HpXoIEGquSMqPdKWrb62SljhPgAu3j/8VPGn6cJsDOZLzCJ8IGb0DO6
3PG/HjYds3yCG/CvTAbry2VDHE+Z3rG8XwANeDiO79aEBvzSZ4n+//AadrfNiPxz
XV3DifcswA1Y12ue8nMFgJ3cgHU5asApAOxSb8C6LBswyXyyBkyupAOwe8vcYRAb
8Fm690ty14C/aP6t+TXHDMc3zf8zf9sxxHHE/Ib5l47+34BH4PiOJDTg4woExgeJ
Bj4jHJliuvy/0xxLcQNODrAjpZnrBqxPvwGrAeyyacAk88kacLoAu2ctFxnFBrxe
/1997gB2Wwz/LBMHWUMc4iBriEMcZBUmgm1vXhFsV1sfdThLHyl/xPobxye2q8uf
tb7n+LOtEw9m6zJACtWV9F+E168oJeQnSBkpVJsE4eXo9cjtQMoUobdzDIGyoP/D
DxUEOfgP/FAhIgcd5kJGDu7La3uvMXxofsD4gX2pYYTlEuPz9i0Gr2WX8XEGfYac
aSEHnTU4IR/g+8n3h2acOqP8Tc4vxeefp98jcLO7xCh/k/Nb8PnH6bcXn99llL8f
zwJ99gxFn83goM9cQmvG5RyV2zsp9QmEOMjYo9Q757ft3LmvrL9IgB790Xyt8f/s
V5uMlkeNX7FvN422/Nz4RXuTqfiwkRFah42cOnQK9TGkl84iHCllc6L+U4MAspNq
cHzhgezsaGdZvfV4+WLb4bJt1hfKT7Rd7hC/sR/DxXQwmnr1OQ0W1F8FcBitvlti
FXaiNEyI9h4mLDl9ee30WmURG0RfK2YvXigF8SL187H1zfLPcP2Msv2o/BVcP+J3
8dXPcFo/t8bqZwK3fhr6Uf08bDu//LHSw2W/sm0sP1x6uUP8Lr76GUHr50isfmqE
0tf3qh/ic11zKnWzLGd1A6A+AMFxHdQPOHDg0nEA6gMHTjsHoD7wA37AD4D6wA/4
AVAf+AE/AOoDB67YnvMA1AcOnFZSBKA+cOCylSIA9YEDl5nLD6hvDAX1OfC3bqQE
6vuRe1jtXZuHldVEf/KDoe7Xj0x73V7zk4Zx1qF/Gzy8qcW7bvWIks0fTNr8cc3r
/52y+WPD8am/f+yR8LAad/2Xp+36wYfnvnvW2Y4Nk+b8/U1T/dt/HzT2oWv+N/PF
H7hOeWD23RtXTe7534hpk370HWvVAyfWn/HbgxeYHqj/pOo/b8z6a3jvdfd97562
V5urLz3nawsb67/3kvXmzYue/qlry4MP++1XPelZ7r9pdeUjjxq+VbvycfNVS/9T
f+feBf9esWzVV9+9b235c9t+H/hn019PvWHVDzzT3vno1Uv+751bu7+2+5FTvhE4
dVOo5dKOtsoDpz9y0hXDhpS+/5HZ9uFHt4xcefWPn3wt9IemslU/rX+//t3JN08/
9YwnexZtOu2zR+d+c8Wtt3k+uL1m1C1HDz55w/jHrt1xy7+X24OzRl1cauo2j/lW
y833le6KnHVX4NqS6OjbPI0PXfHy3Wjnk583T3jzX2/9ZW/nnTWd449Mu+1o8Jxx
u00fvnPJN8zdtcNenbv7opOuPHtR1cFzz1r78ZqKU++ZFL7tzcXTg6OvOeful3f/
89Mpe5v8W+aN3fnVvY/e3dQ4+ZZzf/7cpLc7vmy5+dNVjS8PNv/86QvCT/798C1f
XPym7+fvn3fVPcu3nH79b3/75PCd+vtf/v3Ff/iNPVBhveKM6wd5711+0ys1F/2w
xXQETfkwUDH1qpaqiiE9NWO3fvbrmuOfbz3l5CPPXPi9z899/6ojD9ecsxr/XTf7
Z7dvXfnoxN9d/86C/xx/feT5JXUPfPQ4C90jC3iq8Pea3Tvb2to1Au7lxOV77U5G
wD0rtUzrQF4UxMItwdCmZwTc+++F3++a/vbGCELZAfcIrk4C7t3G+LudOb4D8YB7
tyF12NrtSa7fgbID7mH9hUYhJCxfTwW4N0j+HRHRN26hFDrRfnSAhnDkGecje7eP
juwf9eZ3Xn0gOXDPI4RwFjqIDqUL3IuIkAevEMLZ6Bx0Lgu4iyRv8HkF7mWVHgDu
pRoXAPf4DoB7ANwD4B6/LQFwr++Be50ofsyxcuTbj12wYuNcEkQ2wL1ey9pTAO4F
0fd1R4Ur4u+jevJbBu7pjeS3Pvb7dDP5TcZVyiAhOSca8JL2c4dJRUWmOzAwsnkW
ih8mFyWA76Dq2L5oyHSHBkY2z04IvCgBfOdoWpv9FsB3brFnUwTwkfGD1gC+DYZt
pjWDPnZ8wXClaToA+OTyieGfnjLOsHSVzXC8btxsObdsiOMnxoWWGwqAXzYSx3db
Av7pWYVGfMLiDww9f50UeeHDZctfO31xygC+DjzMJIL0T122+Cc9ygOAz6rwVNOX
AL47zDfoxFXDHWh/DgF8W0xvmxc5ZjguNdkt4x1DHO2mf5lnFgC/bBSO7/aEBuxU
yO0txA0fF6ku+XZT8CdLUgbwiQ1Yl6MGrDmAL5sGnAsA30JLOW3AQ3WbctiAreaZ
5vdwA641n2r+OW7Ag82LzH8qgAY8Gsd3R0IDPqRAkIx/8ZAqgC/XDVhjAF82DTgX
AL53La9SbsP3daN0uQPwbTD8s0wcZA1xTC8CAF9nHoFkBOe2jeLcriwKnNtZecW5
Tbc8avyC/RHTGstvjBvsV5vOtLxnnGfvLEIU2FaKAtvNQYFNF3rkyl4gKXI+0cih
/2DAAD4p1Z5bE/gkynmN3W84aLnReNj+nOGoZY9xp/3PhscsG4zNWeAT78cJOYzv
J98HccHcaJS/yfnn8Pmd9PsoPr/HKH+T83/G55vp92P4/Aaj/N2cBT7x0ST4RI9Q
H9W9OEakRgR8IhG69h2nSezEWuGKLjbzIlPcAL/Xt/g9L+D3+jM+bCStvttiFVYH
+L1+VD+jaP3cHqsfH+D3+lH9jKb1c0esfvyA34v5AfxegTioH3DgwKXjAL8HDpx2
DvB74Af8gB/A74Ef8AP4PfADfgC/Bw5csT3nAX4PHDitpAjwe+DAZStFgN8DBy4z
lx/83kiK3yuV8XtfJvi96p9edf/QhRdaL//g78arP6q5Kvi01fOlxT+65OwFpuqj
v7jxhp9E182yDf3+FU9+3zZ0zg9ntR0ZEjBfdHF5rXXHbz88/5Xjf//P9asO/vL5
sotffEtX/0rVeyd2nb/2uQd33b32pMk9M0dMm9R9VlXNdXsufummD2xlqy/5YM4/
v3i86/Rnrbf+88Kbds9fNaz9m1M81n/X/7Tl7NFlcw7oNvofal//3VN+1TR+7ITo
+aXduw7db582ZfOf9/5lVs+R8itXHzpj/ePd25/YNX7ljf9dNfzxM5/+0Xkv3Pad
rb81PPqjHx545tVz3/iR7tfnTr3+kY0Xza6+ovUb6Pzzu1rOv+OpN77xpQ92nXW0
4/5Lm39a/6/695bcPP2UM4I3LtrU9tlj//vOipufWfzB7c8c9YY/bJ+8bHvZryv/
fvOw9oPvD9rsdr7+0TPhp32n7Bj91GlnvjEp8vJLw59+acSDs+0vPjHjhcFbVpy3
efO1D790cfvW6+/90/H7Jtq+0nX69KvHWJ489sf3bh/52KYXj9za/cFrD/3oH1d/
PG7Bz/7mW/bK737m3nbp4398/9O1f77/q89c2PByw1/fcSzz3Lv1k8m/fvquP5wy
bvuHl/pb141aP+ba5759ivnNBQ03X9986UcbT9z1aGfgr/9+/b5HrPff9HrNJ0/c
98gVlhO/ury+ZemRrz22/KnX3qsO6Hp+9fuG56ZduLxhQ/ORi7uP/rLm+Pltp2w4
svjsqSs7bvrBsj/dd93t90z865Kzha9P95w9vuOFU3efLbH3QlE9bUxkoW7T3o4z
2k7rdO5o39bh9FDuHutYs6u8i0w/5O6R20QTLil4WQanRnbFljuZY+kbefpvvvYr
XbtgwrXg4O62vTt2tbV3OhtaO9tQh2BGNm/33lq3r9br9gRRu2Dwxfhb0oB9CZXS
Lnhe0dHZtqWj48xeFyxyVcony3oF1LZXvmIVvXd2nNaxUz4rfNFfV6IT5VeMc8fe
/+mc5597bo5SHcmKLBQpiUY0qHVd5P8BAAD//wMAS7FVrQ==</Template></GraphPadPrismFile>
