# Supplementary material for: IgM and IgD B cell receptors differentially respond to endogenous antigens and control B cell fate
Source: eLife. 2018 Mar 9;7:e35074. doi: 10.7554/eLife.35074 (PMC5897097; doi:10.7554/eLife.35074)
Supplement: Figure 4—source data 1. — Numerical data corresponding to competition between IgM-only, IgD-only and WT B cells inFigures 4B-F.Numerical data corresponding to splenic and peritoneal B cell compartment sizes in Figure 4—figure supplement 1B–C. Numerical data corresponding to competition between IgHa and IgHb B cells in Figure 4—figure supplement 1D. [file elife-35074-fig4-data1.zip › Numerical data corresponding to Figure 4-figure supplement 1D]

<?xml version="1.0" encoding="UTF-8"?><GraphPadPrismFile PrismXMLVersion="5.00">
<Created>
<OriginalVersion CreatedByProgram="GraphPad Prism" CreatedByVersion="7.0b.154" Login="mnoviski" DateTime="2017-03-15T13:47:49-07:00"></OriginalVersion>
<MostRecentVersion CreatedByProgram="GraphPad Prism" CreatedByVersion="7.0b.154" Login="mnoviski" DateTime="2017-03-15T16:22:29-07:00" MinVersion="7.0.0.0"></MostRecentVersion>
</Created>
<InfoSequence>
<Ref ID="Info0" Selected="1"></Ref>
</InfoSequence>
<Info ID="Info0">
<Title>Project info 1</Title>
<Notes>
</Notes>
<Constant><Name>Experiment Date</Name><Value>2017-03-15</Value></Constant>
<Constant><Name>Experiment ID</Name><Value></Value></Constant>
<Constant><Name>Notebook ID</Name><Value></Value></Constant>
<Constant><Name>Project</Name><Value></Value></Constant>
<Constant><Name>Experimenter</Name><Value></Value></Constant>
<Constant><Name>Protocol</Name><Value></Value></Constant>
</Info>

<TableSequence>

<Ref ID="Table0" Selected="1"></Ref>
</TableSequence>
<Table ID="Table0" XFormat="none" YFormat="replicates" Replicates="3" TableType="TwoWay" EVFormat="AsteriskAfterNumber">
<Title>Data 1</Title>
<RowTitlesColumn Width="81">
<Subcolumn>
<d>T1</d>
<d>T2</d>
<d>Fo</d>
<d>MZ</d>
<d>B1-a</d>
<d>B2</d>
</Subcolumn>
</RowTitlesColumn>
<YColumn Width="243" Decimals="9" Subcolumns="3">
<Title>Balb/C Locus</Title>
<Subcolumn>
<d>0.486735871</d>
<d>0.504550051</d>
<d>0.537840565</d>
<d>0.507099391</d>
<d>0.605846774</d>
<d>0.57814096</d>
</Subcolumn>
<Subcolumn>
<d>0.495990836</d>
<d>0.505572442</d>
<d>0.538849647</d>
<d>0.527862209</d>
<d>0.588888889</d>
<d>0.560900716</d>
</Subcolumn>
<Subcolumn>
<d>0.480286738</d>
<d>0.50203252</d>
<d>0.530364372</d>
<d>0.518781726</d>
<d>0.608870968</d>
<d>0.582991803</d>
</Subcolumn>
</YColumn>
<YColumn Width="243" Decimals="9" Subcolumns="3">
<Title>B6 Locus</Title>
<Subcolumn>
<d>0.513264129</d>
<d>0.495449949</d>
<d>0.462159435</d>
<d>0.492900609</d>
<d>0.394153226</d>
<d>0.42185904</d>
</Subcolumn>
<Subcolumn>
<d>0.504009164</d>
<d>0.494427558</d>
<d>0.461150353</d>
<d>0.472137791</d>
<d>0.411111111</d>
<d>0.439099284</d>
</Subcolumn>
<Subcolumn>
<d>0.519713262</d>
<d>0.49796748</d>
<d>0.469635628</d>
<d>0.481218274</d>
<d>0.391129032</d>
<d>0.417008197</d>
</Subcolumn>
</YColumn>
</Table>

<!--Analyses, graphs and layouts as compressed binary. Don&apos;t edit this part of the file.-->

<Template dt:dt="bin.base64" xmlns:dt="urn:schemas-microsoft-com:datatypes">eNrsXQt4FMUdn93be+aygfBUUI8QHgLJPfIkDcnlwSMa4ISAgH7CkVvCwT3iZYWA
AieC8rCIFUTw8fGQVj6l0irUUqSFqtiKFpGiUhUtRVCg8hIRo+nMPm73LneXuxBo
cs6PbzI7s7Oz/9f857+zc4utbNiw4WNKsgm/HgCwklhJkDA5wARyA0iHNbtIEASx
TMC0DiZSAZPf1g+AoUJtDUxKmC4SfMtGCHkuVDfJMTAwMDAwMDAwMDAwMDAwMDAw
MDAwMDAwMDAwMDAwMDAwMDAwMDASAQpQCv+OUQBQSUn5DbBuoJDyQNOyBLTd7m1A
AHWKhiu7FeuVJqDiSunERMUqqgZoUiihtZLfh0eBFT1jI+8ZcL7HTS/z2/e+1nk1
DnQrMIIrjwCtt62Phv+C0eN8YXG922WYxfjqnF7PkDRzpinNwHiqvQ6np2ZI2riq
YRn5acVFusJe5aPLqibahhpqXc461mAbV1pZUWZIyzAaS2prXYzRWF5VbrBVVoyt
MsA+jMaho9IMadNZtrbAaJw9e3amHbXKrPa6UcM6o83nrWV87JxK2FkGvCDTwTrS
4G343oPIgbUOZzVbpNMWzmTmFMEuhM5qfU4Pm2mz1zDDvD63nc3kMxZSbkOnGF+h
EV0BLxQ6CN8D66yeybCZ1T7GznoD12gL61h4ukbWfIZ3Kt+20Cica6ZLJ8u4S3w+
+xypUzsqoiOJKG3LGdNKZE42W/InW8z5k3PzJpvNJjmJ0YmsY+0sM8xlr5F3iu5S
w/iKYD/iIUezMSBJo8hJoK45LmwjR3h9zrleD2t3jWHqEkU5EdhCV0KiXUV5lkIj
d9CWNDHa52QgwSwcZYmjhzBMySVoDpZgW1HF2Gq7C4opcdQQwlBgIJjb4DgYDych
Z3WC+aMwTLVtbyQSnHBDIQJjbW1I1N03tYq/T60dhmWTnZ5p3smizMLpwjbSZiu3
obZlXgczyu5mJFEF5BOP1mJVW5x6kytOrrlmuZBRVMmwXMQlj6fi1lVEZcm0JVOX
XIcBSqt8dk+di5vexnK0cKS3a+HHwFKb00SV01tjb+eij8CDjB6PPcPVBsQd1buW
OGbcV8cyDlQ5hqlm26MuWsZgSK9RpBz9FB8S5GZl5uZkm3IseVnZWXk58jlJbJOT
H6WNTH1t1kKgqSe4iYRy2NRGOJVlmLMzzXmWwXlZuVmWfLMlrLr5RlkmkykrKyd3
MPwzOFyzvLy8zHxLnsmSm5WbZ86PYDqDozVqY7YDhVgBgx8o2Hbt4eNjrD24fYn+
cR57Qvr9mDjEjj9uG0kozx8bi9j1X4X11NY6Etf9R2KujT1lRbhTia1iPP9qqMly
j8mUaTHFusDDzqlloiwYhQitKlRZ0RdTItIaidRYKY1MqBgPhlIqElpo5N6rFelU
fpJ7n6jmXojyKPE57a6oL0SDIf+Mico6D1D8C9LG+dyRvicAq4BGenHayJeIoBIZ
VFIElcT+lnNHJxsBWA0OqaX+Wk4tBgYGBgYGxv8bKCJ4Goibpt4Cs0g+EsDAuL4g
rRo/HyZqAQo0y+2s3WAGOmCIsPNO/P4eDjtBYxIwCbzqhTRECOk3COkCTm062WBS
C8ehQA9k/QVvbdigDmxFRV+lLCeUYDWh4upIoe5LWJdHqmQ7b5tuX0VtV4BKoXSH
0IIQLEe8CqWf4DhTyaaLSGMxhbO87rLaO4SEzlprxbNE1LNkhLPJwCSjAdFlnSPd
KdIxf5Uom1ivSvEXhkyRoq9hhGNSOKGPIBMtX9sBSEq4AEs8GR2EhPAYyBaUJoqR
CFFSuO65T5sKZ38VmL13cEakCnM9KUuUTBgqWZ341K8U+icFY0yx8uIgooiDEK4X
nU5TcSTDv6V211RjmaHSW31fnSAaokWi0cusIBRDZKIRSSevinQtIj23FcjWxEz2
UoHktQHdaqypkWdHcS+9eENaxmekm4kIp/JESkgMnTgvUKCk1evorrSolAZgAfOg
OpHv1FP8cEGb/gle+NRz4B6ZraFrHtaIdiQFFmVzko/nrPJaQcCDkkFeUTQAVE/J
6hzw7hbQOWAUCF3BjRwVZIj3EbGe+yGCfDCH+mA5iGbOPx7Quej5uwTVIHQDhU2s
J93K52eL+by7rDwFDRZolQTnexHPQT34G6a43th27FyxWA7uCfj1QMMtMiZxPdBQ
YsqwNEy0Ri5vo3i7JzgHp4YS3swttFLNBVHNAMj60bdSP1dHz1Z/6PyzBQySLd7G
Ejq+AAxhbCkUsfWri6tf1HqrNZgHIuZ7EXHdK/Z+k+LqNykMD2TM9yLjulfs/erj
6lcfwgORALZEJIAtEQlgS2QC2BKZALZEtltb6uOfy8USoTHH/Z1/O/yLuY5iFBXz
UQeQ/bCyFCwKHIvXSLk8wlIF3fOC7AmcP57NcZUBUz/OMubDuJEHX/6eaBBkzJdZ
RYPAF1/+hmoQonC+PEPVIEiKLx9XNwgR+GIu+guFxOnDAtWPCPkSId8KbhLumBkp
VOgjiJGIGEYhMWrUkwLGw7e0wIA4NOyTK56MsCgQTYzh2ZQoaQU2yZ8HmwFzD4TR
R3etqx+fXcoZukYdbVB8HhKCAz8RcXEnEpsgIpsSJTGwGWn8i2xSUWP/bVR82hTZ
JFqBzVbVpvLnwaaqSefjOGwvlp7druXYjMamSEkrsKluVW22LputqE1NorPZ3a8P
CcDSuMBECCkbUd4bpIYEmXypV2BNEKRIZwz+m7nzRdQ01W56fspUaplqHT0phV+e
6gHd9Vnop3kS/wWJ5T2D/D+dIkIeclA6ex3eMvUS1jmlBQgAOoP6oCX/2AJ0Isqr
BIOVl5AGdFWeT0YSKlB2pXkJoRxJyNQCCZmug4RCLYEQSgM4apMF25HjWkmPBIO0
uSlbdL072LSTUhbrGlOma30pbt0JaIlZCl56VP/YpZeloPpfa+mZA0O6qZzktifW
dQZGjo/xhIm78jZI6L2cS8oWWgz0pwrLkQSaeP4iXjmIm4YmVDlZF5MB+5GWbQlh
CZTgIpPOwhK5A7afCY/cMHlQv9aW6M0Tk9Ujv1CtLKCRXyiGFo/8AsrJdmr19HW1
+k2Kw+oNlCV5n+KKeh5FJx9VpGoY6hIkwEQI0jPEIT0CGDbBZzcLfP5E+WE4rW+g
pBzV74P1tJBfgfXzKClH9UdhPbo/ylOhcTKUlKN63uoXKeK1+v6NvNX3hOfCWX0S
Z/XdpAgfShWWwDCfvRr91NfgnWYo87pr7T7WzXjYDO5BQQob6QgD4OQ1HgAkoLS/
V76v26bqrz2s3Kp7VGXV/le5WseqJMcF4nJcoM06LoegwtoIKgQRHBf/8i/UcdFR
Hde119u55BO6z+h1+i50UtJOepY+g+6dtJG+BwrE0oIJxwInnM8gSyegJ0H5OtjP
uWQpR/U7YX1SEp/PgvVdZDmq3wjz3kKO6MiQ5aie19ujunj1thHwetsJwk84Ck5v
6iC9oQeCiWZhxrmRY1LRZMZRccRci3mH7zmy+vSgkC7V5qZadVPoadrU1J66CSnz
tVc6UvAqA8WrTxPHvGOgNKCtDjsgqI8IKIziFKYP8pWoR/mOhfAOko/wFYKWbr8K
LYEYBhnS0mWtp+MlqKWeuts6HoRaytZZOu5MQC0RgpbIgJaUnPQ1QVpC9IubM9qC
hrRglfJrVTHtTnoNxm096Iqk9cpLqizankS02fitv39lYLIhhFcF4ganhY3vNlmj
v/zhGD2Re7R4SPm3M/RDjhXTkBNpka5xQdM7aDktN4B50KOR4BMN0ofVKp3VhpHr
rYE+nwHfc3YRrA35UyhvJ8ooPKJmITsiKKHTcFBGeFdDyG6slTGnjaG9nGCuegFo
lFMnT6JVoNTfyg+Eao1GzQ+mBqBRt8SAQyiIaMA2XTFdQL+mZHU96K70euXduiw6
k27rBswbr5gkA27afkS656zS8HHxrnnHbhq37HNowITMgBcsWADWr3+eS+EMGHAG
DHlvZQOO/onRgAETMRkwcZUGjJhvzoChoBoFQaE8YLzoGDUT6yUD/okUDXidovUN
uLvVz+2RW0I8CDqi589Sl716psHucRjunO5kGagHSmB1ITCooncXy3tq1ERshwTh
9/vBoUOHwJQpU7gyyk+ePBmwpPbSJhGB9YOBgREPTvvFB5AzwKqQJtVsYabDwMCI
HWdAByp4Ib8xAWdn3Aa3wW1ibyPNraRsbsWSwm1wm5aMIgUeRbgNbnOVo4jCz3kY
GC18zhNHkRKPIgyMqxxFKjyKMDCuchSp8SjCwGgRTlv91ocC+1mkzxJt4jb6Syv6
zwe+4RW6oUQbdFb8/LQIVB6jaYCdTJpld52G+d1dAag/cmbNP0btNfXct/wFdSOV
vMT8dVL3b/ouX7Nn0VPbRuwtGfI4oRxQ12ez+fPFL6pvWfiQ998XLutfYZ5e5V5h
7lRWWvH2kcnf/bj9x4vfvTvmxzdNfwBgdSGYlLLi0sQfdkwa/8h0251a87Ab7y+p
aXTnrqxQrKcPDLwfjFuy4MEpz/R7nRx18KU1r6p+saz0i5W5v1u6dE3Bmw/n7blY
c+rADKfbce7Esl+f37wKHO7q/+E/W56aZ90+YcA/33nj5Owum98/NWHrAdcOt2L0
6me32F5cOKj7xU+23z6rzDBw0GnrJ3cZMgeZ9v3GYn59+Kt3vfn2xl4/zU9Zu3yf
8dP6v3c7WnfsgdKcjQWpXy3eXvNR/Zlhf5pZuKdvcuYPZw5UvHJq4O7lq+r2n7j5
ONk3Y8QM1lE6q/SDURcfzDq3tF9mrw/Yze7Dd9fvqOm1d3fJremHS884l8wyzfVM
yfpp7pzBfxzzRM6a3L81ftBpsfbkx6dGfmPc3m/UgJmjDz/30pCK0QefuJj++rcb
1ox8x+upnFv52l8LUh5rKB334S93961tYF88WzO8oc/QW7s/739kcX33CxeOTL+8
566HNs2Yuty96K0j772/q3Pqwm4vW/KMVz7tc2ztl/X3dPrQUPTUe18VmJbfvvfR
sTd89unYI47jLsvaB9K3acdu3TXyrWP3pj69xPrk9gpqf3ruuW//TCx5ctUNkxiP
I9WaH/jIFfrFnM3nncFUswb0P+GF/RSkfPNZbIbcjrdRgeY/doUu4/fKit1Lg2yg
1R3Yghb4dar/o663PHuQ8HC7ZIfW1zI+J/oxiKHczjLAy+3XHWn3ZZhzMiwmcx7w
cHtqZe0qymErTkgervEoL8tM9XpnBp3QSKqUKpODOmJ80hkt35z1VntdUi2XCaVl
IF3SDfrdcPG7+/cXhdOf5KnyrQq/tRU8IWH9HwAAAP//AwBj/WYd</Template></GraphPadPrismFile>
