# Supplementary material for: IgM and IgD B cell receptors differentially respond to endogenous antigens and control B cell fate
Source: eLife. 2018 Mar 9;7:e35074. doi: 10.7554/eLife.35074 (PMC5897097; doi:10.7554/eLife.35074)
Supplement: Figure 4—source data 1. — Numerical data corresponding to competition between IgM-only, IgD-only and WT B cells inFigures 4B-F.Numerical data corresponding to splenic and peritoneal B cell compartment sizes in Figure 4—figure supplement 1B–C. Numerical data corresponding to competition between IgHa and IgHb B cells in Figure 4—figure supplement 1D. [file elife-35074-fig4-data1.zip › Numerical data corresponding to Figure 4B-E]

<?xml version="1.0" encoding="UTF-8"?><GraphPadPrismFile PrismXMLVersion="5.00">
<Created>
<OriginalVersion CreatedByProgram="GraphPad Prism" CreatedByVersion="7.0b.154" Login="mnoviski" DateTime="2017-03-15T13:47:49-07:00"></OriginalVersion>
<MostRecentVersion CreatedByProgram="GraphPad Prism" CreatedByVersion="7.0b.154" Login="mnoviski" DateTime="2018-01-03T15:18:15-08:00" MinVersion="7.0.0.0"></MostRecentVersion>
</Created>
<InfoSequence>
<Ref ID="Info0" Selected="1"></Ref>
</InfoSequence>
<Info ID="Info0">
<Title>Project info 1</Title>
<Notes>
</Notes>
<Constant><Name>Experiment Date</Name><Value>2017-03-15</Value></Constant>
<Constant><Name>Experiment ID</Name><Value></Value></Constant>
<Constant><Name>Notebook ID</Name><Value></Value></Constant>
<Constant><Name>Project</Name><Value></Value></Constant>
<Constant><Name>Experimenter</Name><Value></Value></Constant>
<Constant><Name>Protocol</Name><Value></Value></Constant>
</Info>

<TableSequence>

<Ref ID="Table0"></Ref>
<Ref ID="Table1"></Ref>
<Ref ID="Table2"></Ref>
<Ref ID="Table3" Selected="1"></Ref>
</TableSequence>
<Table ID="Table0" XFormat="none" YFormat="replicates" Replicates="5" TableType="TwoWay" EVFormat="AsteriskAfterNumber">
<Title>DxM</Title>
<RowTitlesColumn Width="81">
<Subcolumn>
<d>Imm</d>
<d>T2-like</d>
<d>MR</d>
<d>T1</d>
<d>T2</d>
<d>Fo</d>
<d>MZ</d>
<d>B1a</d>
<d>B1b</d>
<d>B2</d>
</Subcolumn>
</RowTitlesColumn>
<YColumn Width="440" Decimals="9" Subcolumns="5">
<Title><TextAlign align="Left">IgD-only</TextAlign></Title>
<Subcolumn>
<d>42.08333333</d>
<d>38.28045036</d>
<d>44.21906694</d>
<d>45.04347826</d>
<d>55.66137566</d>
<d>73.11178248</d>
<d>84.3592331</d>
<d>1.544401544</d>
<d>20.29816514</d>
<d>63.7195122</d>
</Subcolumn>
<Subcolumn>
<d>39.69465649</d>
<d>37.75720165</d>
<d>44.92900609</d>
<d>42.11409396</d>
<d>53.98512221</d>
<d>71.73469388</d>
<d>84.01639344</d>
<d>1.86771231</d>
<d>14.08284024</d>
<d>58.91946993</d>
</Subcolumn>
<Subcolumn>
<d>44.67213115</d>
<d>38.73966942</d>
<d>46.69379451</d>
<d>44.83282675</d>
<d>59.87460815</d>
<d>75.02487562</d>
<d>83.2160804</d>
<d>6.059036769</d>
<d>20.68965517</d>
<d>67.72216547</d>
</Subcolumn>
<Subcolumn>
<d></d>
<d></d>
<d></d>
<d></d>
<d></d>
<d></d>
<d></d>
<d>1.97878417</d>
<d>19.9767712</d>
<d>62.64073695</d>
</Subcolumn>
<Subcolumn>
<d></d>
<d></d>
<d></d>
<d></d>
<d></d>
<d></d>
<d></d>
<d>1.523164798</d>
<d>20</d>
<d>63.26530612</d>
</Subcolumn>
</YColumn>
<YColumn Width="440" Decimals="9" Subcolumns="5">
<Title><TextAlign align="Left">IgM-only</TextAlign></Title>
<Subcolumn>
<d>57.91666667</d>
<d>61.71954964</d>
<d>55.78093306</d>
<d>54.95652174</d>
<d>44.33862434</d>
<d>26.88821752</d>
<d>15.6407669</d>
<d>98.45559846</d>
<d>79.70183486</d>
<d>36.2804878</d>
</Subcolumn>
<Subcolumn>
<d>60.30534351</d>
<d>62.24279835</d>
<d>55.07099391</d>
<d>57.88590604</d>
<d>46.01487779</d>
<d>28.26530612</d>
<d>15.98360656</d>
<d>98.13228769</d>
<d>85.91715976</d>
<d>41.08053007</d>
</Subcolumn>
<Subcolumn>
<d>55.32786885</d>
<d>61.26033058</d>
<d>53.30620549</d>
<d>55.16717325</d>
<d>40.12539185</d>
<d>24.97512438</d>
<d>16.7839196</d>
<d>93.94096323</d>
<d>79.31034483</d>
<d>32.27783453</d>
</Subcolumn>
<Subcolumn>
<d></d>
<d></d>
<d></d>
<d></d>
<d></d>
<d></d>
<d></d>
<d>98.02121583</d>
<d>80.0232288</d>
<d>37.35926305</d>
</Subcolumn>
<Subcolumn>
<d></d>
<d></d>
<d></d>
<d></d>
<d></d>
<d></d>
<d></d>
<d>98.4768352</d>
<d>80</d>
<d>36.73469388</d>
</Subcolumn>
</YColumn>
</Table>
<Table ID="Table1" XFormat="none" YFormat="replicates" Replicates="8" TableType="TwoWay" EVFormat="AsteriskAfterNumber">
<Title>Mhet</Title>
<RowTitlesColumn Width="81">
<Subcolumn>
<d><TextAlign align="Left">Imm</TextAlign></d>
<d><TextAlign align="Left">T2-like</TextAlign></d>
<d><TextAlign align="Left">MR</TextAlign></d>
<d><TextAlign align="Left">T1</TextAlign></d>
<d><TextAlign align="Left">T2</TextAlign></d>
<d><TextAlign align="Left">Fo</TextAlign></d>
<d><TextAlign align="Left">MZ</TextAlign></d>
<d><TextAlign align="Left">B1a</TextAlign></d>
<d><TextAlign align="Left">B1b</TextAlign></d>
<d><TextAlign align="Left">B2</TextAlign></d>
</Subcolumn>
</RowTitlesColumn>
<YColumn Width="704" Decimals="9" Subcolumns="8">
<Title><TextAlign align="Left">IgD-only</TextAlign></Title>
<Subcolumn>
<d>51.56950673</d>
<d>51.00591716</d>
<d>56.21181263</d>
<d>35.96584845</d>
<d>40.08097166</d>
<d>47.28370221</d>
<d>71.3033954</d>
<d>3.678997372</d>
<d>24.28115016</d>
<d>45.94320487</d>
</Subcolumn>
<Subcolumn>
<d>50.23474178</d>
<d>49.5157385</d>
<d>53.96341463</d>
<d>36.06217617</d>
<d>42.95845998</d>
<d>51.45728643</d>
<d>71.25941873</d>
<d>3.062771657</d>
<d>25.58635394</d>
<d>48.73353597</d>
</Subcolumn>
<Subcolumn>
<d>50.93632959</d>
<d>46.65911665</d>
<d>52.86885246</d>
<d>38.5818561</d>
<d>42.72727273</d>
<d>49.84924623</d>
<d>79.07239819</d>
<d>4.216501115</d>
<d>28.35164835</d>
<d>53.63825364</d>
</Subcolumn>
<Subcolumn>
<d></d>
<d></d>
<d></d>
<d>36.94068678</d>
<d>40.2020202</d>
<d>48.04020101</d>
<d>76.8</d>
<d>4.26934388</d>
<d>24.88687783</d>
<d>52.64797508</d>
</Subcolumn>
<Subcolumn>
<d></d>
<d></d>
<d></d>
<d>36.67355372</d>
<d>41.77598385</d>
<d>48.94472362</d>
<d>75.98647125</d>
<d>3.016805021</d>
<d>26.30992196</d>
<d>52.22337125</d>
</Subcolumn>
<Subcolumn>
<d></d>
<d></d>
<d></d>
<d></d>
<d></d>
<d></d>
<d></d>
<d>4.463111021</d>
<d>27.29103726</d>
<d>55.0204918</d>
</Subcolumn>
<Subcolumn>
<d></d>
<d></d>
<d></d>
<d></d>
<d></d>
<d></d>
<d></d>
<d>4.191616766</d>
<d>29.44723618</d>
<d>57.40551583</d>
</Subcolumn>
<Subcolumn>
<d></d>
<d></d>
<d></d>
<d></d>
<d></d>
<d></d>
<d></d>
<d>4.959095041</d>
<d>36.1530715</d>
<d>60.95820591</d>
</Subcolumn>
</YColumn>
<YColumn Width="704" Decimals="9" Subcolumns="8">
<Title>WT</Title>
<Subcolumn>
<d>48.43049327</d>
<d>48.99408284</d>
<d>43.78818737</d>
<d>64.03415155</d>
<d>59.91902834</d>
<d>52.71629779</d>
<d>28.6966046</d>
<d>96.32100263</d>
<d>75.71884984</d>
<d>54.05679513</d>
</Subcolumn>
<Subcolumn>
<d>49.76525822</d>
<d>50.4842615</d>
<d>46.03658537</d>
<d>63.93782383</d>
<d>57.04154002</d>
<d>48.54271357</d>
<d>28.74058127</d>
<d>96.93722834</d>
<d>74.41364606</d>
<d>51.26646403</d>
</Subcolumn>
<Subcolumn>
<d>49.06367041</d>
<d>53.34088335</d>
<d>47.13114754</d>
<d>61.4181439</d>
<d>57.27272727</d>
<d>50.15075377</d>
<d>20.92760181</d>
<d>95.78349889</d>
<d>71.64835165</d>
<d>46.36174636</d>
</Subcolumn>
<Subcolumn>
<d></d>
<d></d>
<d></d>
<d>63.05931322</d>
<d>59.7979798</d>
<d>51.95979899</d>
<d>23.2</d>
<d>95.73065612</d>
<d>75.11312217</d>
<d>47.35202492</d>
</Subcolumn>
<Subcolumn>
<d></d>
<d></d>
<d></d>
<d>63.32644628</d>
<d>58.22401615</d>
<d>51.05527638</d>
<d>24.01352875</d>
<d>96.98319498</d>
<d>73.69007804</d>
<d>47.77662875</d>
</Subcolumn>
<Subcolumn>
<d></d>
<d></d>
<d></d>
<d></d>
<d></d>
<d></d>
<d></d>
<d>95.53688898</d>
<d>72.70896274</d>
<d>44.9795082</d>
</Subcolumn>
<Subcolumn>
<d></d>
<d></d>
<d></d>
<d></d>
<d></d>
<d></d>
<d></d>
<d>95.80838323</d>
<d>70.55276382</d>
<d>42.59448417</d>
</Subcolumn>
<Subcolumn>
<d></d>
<d></d>
<d></d>
<d></d>
<d></d>
<d></d>
<d></d>
<d>95.04090496</d>
<d>63.8469285</d>
<d>39.04179409</d>
</Subcolumn>
</YColumn>
</Table>
<Table ID="Table2" XFormat="none" YFormat="replicates" Replicates="5" TableType="TwoWay" EVFormat="AsteriskAfterNumber">
<Title>Dhet</Title>
<RowTitlesColumn Width="81">
<Subcolumn>
<d><TextAlign align="Left">T1</TextAlign></d>
<d><TextAlign align="Left">T2</TextAlign></d>
<d><TextAlign align="Left">Fo</TextAlign></d>
<d><TextAlign align="Left">MZ</TextAlign></d>
<d><TextAlign align="Left">B1a</TextAlign></d>
<d><TextAlign align="Left">B1b</TextAlign></d>
<d><TextAlign align="Left">B2</TextAlign></d>
</Subcolumn>
</RowTitlesColumn>
<YColumn Width="440" Decimals="9" Subcolumns="5">
<Title><TextAlign align="Left">IgM-only</TextAlign></Title>
<Subcolumn>
<d>50.9135201</d>
<d>51.05527638</d>
<d>36.38170974</d>
<d>36.96303696</d>
<d>44.84435798</d>
<d>49.53846154</d>
<d>39.8019802</d>
</Subcolumn>
<Subcolumn>
<d>50.88161209</d>
<d>52.59259259</d>
<d>37.11340206</d>
<d>35.67193676</d>
<d>40.3437816</d>
<d>45.41666667</d>
<d>40.13944223</d>
</Subcolumn>
<Subcolumn>
<d>52.50403877</d>
<d>55.13513514</d>
<d>43.47332577</d>
<d>35.1797862</d>
<d>55.92903828</d>
<d>51.2763596</d>
<d>44.47949527</d>
</Subcolumn>
<Subcolumn>
<d>51.04510451</d>
<d>50.19455253</d>
<d>34.1796875</d>
<d>36.85258964</d>
<d>35.21825397</d>
<d>47.8125</d>
<d>37.38693467</d>
</Subcolumn>
<Subcolumn>
<d>51.44578313</d>
<d>50.34895314</d>
<d>35.04531722</d>
<d>37.04433498</d>
<d>48.36795252</d>
<d>49.1246138</d>
<d>40.53518335</d>
</Subcolumn>
</YColumn>
<YColumn Width="440" Decimals="9" Subcolumns="5">
<Title>WT</Title>
<Subcolumn>
<d>49.0864799</d>
<d>48.94472362</d>
<d>63.61829026</d>
<d>63.03696304</d>
<d>55.15564202</d>
<d>50.46153846</d>
<d>60.1980198</d>
</Subcolumn>
<Subcolumn>
<d>49.11838791</d>
<d>47.40740741</d>
<d>62.88659794</d>
<d>64.32806324</d>
<d>59.6562184</d>
<d>54.58333333</d>
<d>59.86055777</d>
</Subcolumn>
<Subcolumn>
<d>47.49596123</d>
<d>44.86486486</d>
<d>56.52667423</d>
<d>64.8202138</d>
<d>44.07096172</d>
<d>48.7236404</d>
<d>55.52050473</d>
</Subcolumn>
<Subcolumn>
<d>48.95489549</d>
<d>49.80544747</d>
<d>65.8203125</d>
<d>63.14741036</d>
<d>64.78174603</d>
<d>52.1875</d>
<d>62.61306533</d>
</Subcolumn>
<Subcolumn>
<d>48.55421687</d>
<d>49.65104686</d>
<d>64.95468278</d>
<d>62.95566502</d>
<d>51.63204748</d>
<d>50.8753862</d>
<d>59.46481665</d>
</Subcolumn>
</YColumn>
</Table>
<Table ID="Table3" XFormat="none" TableType="OneWay" EVFormat="AsteriskAfterNumber">
<Title>Statistics</Title>
<RowTitlesColumn Width="1">
<Subcolumn></Subcolumn>
</RowTitlesColumn>
<YColumn Width="81" Decimals="9" Subcolumns="1">
<Title></Title>
<Subcolumn>
<d>1.544401544</d>
<d>1.86771231</d>
<d>6.059036769</d>
<d>1.97878417</d>
<d>1.523164798</d>
</Subcolumn>
</YColumn>
<YColumn Width="81" Decimals="8" Subcolumns="1">
<Title></Title>
<Subcolumn>
<d>98.45559846</d>
<d>98.13228769</d>
<d>93.94096323</d>
<d>98.02121583</d>
<d>98.4768352</d>
</Subcolumn>
</YColumn>
</Table>

<!--Analyses, graphs and layouts as compressed binary. Don&apos;t edit this part of the file.-->

<Template dt:dt="bin.base64" xmlns:dt="urn:schemas-microsoft-com:datatypes">eNrsfQlgE8X3/2zupGl6AOXGBSmUo3dLD1sIbcFWWi1Q5D5Ck0KgTUobThXCXREF
rRwWRU4BkduDS0W+onwFBRH4cYp+PUDkFET8o/Q/szubbNMkTdq0tnEeTGZndnbm
zbyZeW9mZz/NTu3d+/F+PWMosxIAsJhaTAmg04JBgtWgPYzZLwAViAtT0JVBJxBC
Z87uCEAvFIIuDzoxdHdhEiF+CvnlkNC1CD8tAtacOF8ArM8QIkSIECFChAgRIkSI
ECFChOqeyPqcECFChAgRIkSIECFChAgRIkSIECFChAgRqjkJQQr87ScEIFNk9ZvD
uC7YxYHKYSuh43aHAQWkfjImXCBcJY4FEibUCYbmi54FMj/uFJ6YPYcnAi+2co29
18Htlq23sa8FriqMMi0qCqQz4XRgPdZXU1LBfxWp5e2kHlMK8ulJuqJivdGQ3C4y
LKIdrTPkGrV6w5jkdgNyeofGt+vRXZHUNu2p1JzB2b3ownx9sYnOHpCSmZFKtwsN
D+9ZWJivCw9Py0mjszMz+ufQMI/w8F5PtqPbjTWZChPDwydPnhymQanCco0FKGFx
eHaRsVBXZJqaCTMLhQ+EaU3adrAYNvcK7MBYrT7X1F0hTxqvm9odZoEzKyzSG0xh
2Zoxut7GogKNKYz1TJDzbHRLV5QUjp6AD+IM7Odg0ueO15nCcot0GpPR8ow8qdgE
b4/hJR9nHM2mTQrH96rIUm/SFfQsKtJMtWaqQUF0ZWVKXv2Kya1sjoyMih8ZFRk/
slvcyJg4PofOeSw2aUy63vmaMfw8USFjdEXdI5LCuUuG5XBLQ4ZzFbHEVVWJ7Kx0
Y5F+mtFg0uT30xV7i2wcVAs9CZnO7x4XlRTOXNQnSTxVpNdBhk1wkHmPHOxUit+C
kRVbsL6Ion+uJh82k/eIwaZCloEQWQ/HwdNQB+lzvWw+slOp+j0bcQx73VBwULH6
NiSKJ47OYcsp1ECrbKTekGccybWZPVlkZ2Vnp2WjtKlGre5JTYHO2lSW9nFHaq6K
zU258QXHl1yVteBxlKkzMQYX355yW1YOhcWTFk9cfBlaOM0p0hiK8xn11p/hhWG9
QTe+C1Wqd5LI0RvHaBp40zuoA48fgyY0vx40t9PZtad23MRik06LIvvpck0NURbV
q6BNrk5a2fkt1iToFh3WLTYmIjYqLjomOi6Wr5O4NLHxTtLwxFdvewjs6l7eRWxr
WLmPMCILjYwJi4yLSoiL7hYdFR8ZZVfcbKLoiIiI6OjYbgnwJ8Fesri4uLD4qLiI
qG7R3eIi4x10nQRniepZ34GNmAGNH9iwDXqGd69iDWHat/I/wKDxynnfpRqSid/t
PuJVM79rVSRTfw16T2Gh1nunf0eVq2erLAcl9czOeJp9M1RpuyciIiwqwtUNHtPU
Qp2TDSObRsuxFZbzzRSHvDpi1VVOHTPK2YO2nHKMJoUzr9W6KyRm9NWRAEiZ96Es
9SzSa/Kdvg+tSHwUEzYfinHu5rOY91ZTon6OwTBBuCbTmStlKwBeBTLr+9dyNkRV
CAkqhIQVQlx+LzBXV8oBWAJOSq35VZ9b8u0WIUKECBEi9E8TUswrLAhon4FJAqKb
Cf0TJFAnmFnjWA5aw9+BuvzcsR2LaRNt0hWbaGMe3R+dTimGtn0xUADazrE+zmgF
xBhlKBH4w98AUM4M9Ae4dXaDVg7qHIDdY5bFAkqVBLrCXwWvfauiZNCCaVkFL28f
3mJkFXMuU4CdwoYL29x8bKRne/+qhT9uQuNkKgIsAKSEWWwBplZy6HowLcCVzx43
bWwpGz2lZlouRzN6Yr6miC7SFU/MNxXznrOQzLqoEjDPMbnZTyhwNaHQ1YQiVxOK
XU0ocTWh1NWEMlcTyisn7A3SIOcCePOyL5khCRHyJrtT6KI6cYVGwrlwJDPVu5L6
5oz66nOT4kisvkZye3xsW82orjvJ5PKaxdJ/CzQG1k8jZNihuxvARJvJ+SHMIBD6
2fQkTf5EHR3CmmSdPNMT9huTUdUfloNAa9GUTdEmugidcwIeK3py1ltb/NX91WzR
FK9ogU3R/ejiCRM1RTot8FDRQV+kRd+7e7MHW7SAV7TQpug0fV6erkhnyNXRo3Wm
yTqdgS7QaQzF1S761xavTf9h10BcayGvaJFN0ZnGyboiOtdoyNNrGQby9QV6E6h+
0Wu2Nnu6y8OncdEiXtFim6IHFBZ6tuiY+c03rNAPwkWLeUVLbIrujbuZx4pu7B8F
f29hWUt4RUsdDa7euJvVtOiPLr+LZhRctDRwE2Mm85dIiLii+fMyR649IXD7CaHb
TxCuCFeEK8IV4YpwRbgiXBGuCFf/Fq4S1DLLexH0XNqULAevP4BNrh55rWG7jGg4
W0zlPiACN70Su2TcKqux202xbglx9dJl44XyEju9HYk2BA9IerXUMi5RerlACjQC
meWve6E4vVAKPhHKLOnEoDI0CMrzJZCJQ30BdzqP7TncmBLiZbvEzoxgOxb9mJ7X
jBfbFzt0V13I3aWc3hU4vSt0elfk4K4v8xKO4x+1hnqqlcuqrplceNe+FqgVgQdy
8zMn2ewVc/OajveSCN1QOmh/ORvrb9niAeAO805PwMSyDtEiEMPbg0JZUzYdwl72
zJ+ow3dfsTTx+8Bs8z5TyNvqlvLed3K7fUre9puK13j+vA2qQN6OUWP8HNqsbYqv
0XuzFjgNGih+arb5KCfNR+E8knl1r9h8KNeMMWmhRkP+VNyMVLWaUcnrYbaUzGtG
jm2BB9jOqku2n8csWzfXZVhlU5Ad9HzWWJ3JBZ3tqCh+Z6xp56jPzjWdfUDAuhLi
6qXjdHaJoHJvltnobMDT2YPg7058Zl2K3VdQj4fwdDb/WEplnS3EGs527HiPzmbv
ip3elTi9K3VoDeTjOyLczjXR365csyVyU2xdlMjqF6GNfqGcWBXCmlsVwlqwKqT4
eeT74PwCsehReVw3QDm0wdeIl/b4GrnOwHouKgJYz0fFcSY0dN1xGjSUOfUsctJ8
fPUss9t81bYqhA7Us8xFq0JcI7ZRzMCcGjEscJlhx/aEANsTaa7ZE7Iq7AlPdIv6
7MgegLfvATiyJzgNt8lmmrWN4/YAJHbtCYnX2xPWPQCpR/cAZB7bA5DYzNsCJ9pa
UnNtLfGAth7GM7O4aZbiTbEC/CynrQN52roZTxSP4Gt0rwP2+et7qZOmsV0oSzy3
UJbUcH0vqxHb1dDEEgeauCYreyFkBVleVX6S4M76virBN3QHGHPVVh8reCs34uq/
4/RxX1C1PuYPiAFY91K8deYA+LuJNy643Xa5XX0s56WgcM/pyzu1WZU+Frmsj30t
dxU4L77G8rVoax/u7hTrXXaWk9vMckInektec70l94DeklmKt+oYhZNqcJO1wpVq
UNWuBuWgGgo7usWnobDrWLOIXP/87YqQdfZ0jSMWHI0Hb5ul2A/HbHWNEusaA8W6
58l87jW6hk8dodtuMwZs47iBqrQZvKyuQbFtqIqTJje+2KMQHln7zeDrGl9Om8yw
XQUpbUpCIzePt/nH1yZc2ubYWea1KIqLpvDjAIzKADbVR8V9B5cGFE5rFqvTufjF
FKiUvgn8mQNaPYGuU1F6kT/z7DPMBlEJcy2FPyVUYybNMejiRVeY+PXQ0eLdlfLc
C90Z8XEmzTvQbZQcsFyPlbLXKE2IjE2zC7r7ssOW6wPyw5Xy/ATxozjDpEEf1RwI
ys7geF7c1Mqzv9LKc6ak8RN3wCqqog5oXoXYgYP7VYVr+vy/ubwAsB9v4+VoRufr
6J4GTf7UaTptqjF/YoGBTplUHIYvew4wFGr0RTotp1kn601jaU7b5hqLinS5CFGZ
prkvMiwXxRMLCjRFU2m6v36MQZ+nz9UYTPlTaS3+SsdEh2TTSXREWERspx40/ZRB
F0obi2jTZGOoSaPPhyXijHqwxYXiwuAN2tSV1ualGyfTo/VjaD3U+mN1lnxz4QN0
lk5joHfQ/XtlIVMgF9fFQXwKTTv6dIimE2KD+R/XMH8QBbJF05YPnegQnUnDBTqx
36PQJiN8qqAQRsFKFOk18FmYWe+udFpvA/zJ09awwU4RCTZwCVrtYiXPLt5NubMa
GWuZX1X4VwaCoMnWHK9O2kI1ng5VWl844keDYDAf2srrmMMOAOwDLcApqEyvQyem
WoBHqOYgnmJz60u1BPmUL5hKycEsKgCUUsFwxSOCDDXh8cKdwFHxXgQFASuWQHMc
L2E4YU0KZHik47WADKv2ABweDV0wNrznQ9caq+x1+ICGL8M1e0ADlXkK7wAio+E6
vkYaR0yxaVC+j1AsH2jXMB5fN2ZqCEBLwNYnn2LzRrxPpVheUHmzKDYPlG8pxfKG
ehy3fPJ1YGZwJ5ZkwG0z4wkmEV1JHaP4VTCeMzMANjNQfCFVMb3ts7EoR9F3THqa
edacbsnHx5rPLQFtVfFCf6d5opWAv2B5Bne9EV8jU8EsYU0F1BTZ0lHMdRgynvwP
pFfJZwDLZyxzzJe9RqI7EAws1+oOIP2fMzNAHav9hlxeAHgTILwk/sZvmgZOtf11
plCkoiyBnklwUoyIiOwMabCuOMeiQkzJcXFQUyTHR4XFJsTCiT8iLD4uIq4rbUhG
gK8xkTZRMWHxKCoyLCo6MiEyLCEOzeMwYbfYiLCEhPi4yK50DPzfHYUSEgzFTxpP
NQQm7SuLFaB6ykKBfxVwKhTCqc6609EWTtAhcCLrCuPDYXwCb98nBTQCA6AbCye+
iXACns3bcHsePrcYumWwtNegex8tikCgzW4Kd5yT28NuzFMWTXG8FCsLKW/NKsIK
oitOj9KFYx8piAR8X8VwCSCPrFIYgK/R/DAWT9hoQp+I0yL+ZmMF1QTPZFKsCBbj
a8TXMsx7M2YLyvpu0f7GVKCD7w+4vwTJrVVVvP0nb2iNmsweqB0aMScoEsUqaZkq
SMX18jIQBTKZvgr7s4jt7VpmX5wpV7QSjOCpWfTMPBmXt5WzoeO3vHd6SK7aupMh
qLDvwI0oFM+HbdLC0qOgZGQ8XoPwCVGBzbPcdUW4Jn4qe0RVcf9ly6FnjppYYjiO
moKkSi3fXs36t3pUDo9iBnU75vkuTJ0r5GBe+n3qiGmf5qm5MOsNtoSVQMZsID3K
5NAVtpjYLg+WJ+yEt4vYfs++6pXCFl7P9FZRVZ+pVEGAl4/SibZzJ5+a8bPFbHvq
3v5XTc5oI2O5CapI5Vq+CrfyRam3qCvWgXK5LMqtslzP18etfH3s1EHgclkCt8py
PV+lW/kqbepAeUFforygL1Fe0JcEXtCXBF7QlwQNti8Fm6cBK3io1eYIYGhCD2QS
j5ID3lYVu6KYY7nmnrH6Al65Fd/FJvDeR7MW7mSmVqHMJhNKmwXtRu49FgrHUmW4
jdlwa0EZrhcblgjLsDXNhm8wYZElfFpUhtdfbPgjcRm2lNnwBkkZtpDZ8CJpGbbY
2fBkWRnmeS5jPVa21riWmodrPR/7JdjfwmyHoeswR6ZGMBYD5dAMQ2KQSYdYOh+b
Mgoa1LZmI7/jCBxsHDgTg/1qWjnxQDUF/45qdgW2ZnirzyfA/+8wA0UmdTaoMmxM
eGCmHJrEjqoJnFST48SFajqaP7hqipyuHbaL3JMmV03KI9X0oDTF/45qSiplPoCh
93pY1361OTadVZPjxAPVlHpUmp6tpgelKfP2ajYzK20MuHaWw7bIWlIwmx2BlQwR
BbM9x510Y3bZMNHmNsz9NqI8yUeqw34pogWSMtU6P3Z7qyWcrm/BeZpl8Txk1oo5
DXgbvLbuFqh9aotfqVg3MNDW5JQKh3JcM/ApJ68baDXbQnKQK74qKVQ1850PWyZT
dVdpFN+TaFVKX/RBlfstFFEHLRRiXmyZfSlstHPHinaVt6tU5asHJgQd/kSkDt5y
vesTf+SoVbAmVnVnzw6XMxIoA5lwIAmARI5MU7Xaeldup107WfJ8HfyJt5P50uDL
U8TwLHa2rYVcxUJEOFN7JHawauLvbsp5lZO7kJ7PMBNtbatyW8f1CuRC1BEMr4dk
Mmkkc1UGzaTqdGAbDhx2YIW0UJWomi8Ogx04SGUUB0m1qjBVfe/AbOflnLUDV07f
NXTOyF7Lw9WyoLJFb788CHZgqoK9Vg5WrVrHOHsdGDAdWIxQ6j3agZ2/y7R0YMql
DkzVsAOjylfVgdEd3FDIt3RedI2ScfHWDrxEwHXgAFFtdWAZuCn6zRfpqEbiIBWr
o5Dfsh53YFtdzH3e0JnhtgvW3nyqLf0lAF3l0/02Kcb7Z8vX+M1VPO4/Vr7Xr0AR
DpVotJBtPVGI660XLRSF1HbrRVoGWuV24mt/Lq4xCGfqsY5i++VyyOgExiiMwSm6
mAPxCyUKmf4HLBMHsxAYlKM35etCMYQ6Z/yxL7HYwyGN8fjUwvTj4VUBdAaUr7o6
cjO4IDcZY5nlihNVyDLrAXs8ssyQL2igvb5rnfb6mUKzdIaoxHe9cJ10qEjr+6Fw
vzRVlImsNgq3Hu1G61GAnimERjt8HvlmuLCaIbL6KH49jNdifx2MHyqy+ij+Q/R6
Hfv7YXyqyOqjeLbXzxG62+sV5Wyvf/iwvNxer3+U6fXNrXsssFXRMYtsXVGuzmDS
jNGhg4qpzFFCUwGMCWU2a6xLd5WDIXClloeAAMTKd4rfVGyXDJafFj+jWCiZIL8h
zlWYJNapC7g1dYF6O3VpsRALy+0LkZWHsMLUhXaD06Zk2c5bKqfzVu0L7bbvZcW3
qjJlE5WPz17VJGWo6lGfNaoRsDWiqqFvoqC++RZW6TKcSJBfBvO57Wv1UfxeGO/j
w/qTYHwTno/i10D/UewjPkJ5PopnhbZQ4a7Q1gBWaOjbBXtCEzJCk1YQGtqRGRyJ
FU4LppLCSgpHwjBTG2qHzdmx+JQgSZUiTwlIV4xS5cnbBLRXDPJjfXRGcw4+Nuq6
+GiRDNTXMQew+CiLwESMwGQVpkrEPwdxY39mZLdXhB4YYMCFAYYkdF/+VMBDKKFW
ii4B56CEWN/7JERhCQksEhI7lFBWPZBQM7WZOVtXQs1kTq51TsnX5I6nNQYtPXCs
3qSDC0fucNwsQEucr39cecWNknDp0MrNbDaDkydPglGjRjFh5F+5csWy9G0oabyR
iHwIESLkDl0zc+rvOlALraonxsG+PCFChBzTdeAvqriDVO6F2pmkIWlIGtfTWHWr
gKdbSUuRNCRNdUaRkIwikoakqeEoEpF1HiFC1VzncaNITEYRIUI1HEUSMooIEarh
KJKSUUSIULXomtqsnm05RmKFM1prAQBnd/TXWf64SmVAcP5dGaj4gS4K95NRMGrI
JE3+bZjZsCAAppy7vjTryYPqxp9L+zadLvItibwqXvhM6WdZO1Iyx7bXrN6avlqY
M26+slFq8kwfv08OrpjS5lj2mLGbv/Hr00l+OjvwxC8rHl46+te3D1J/GtPrEgAn
j4B04dgbJ25nre3w0nt9+3w6KDL4/5kzP15hWrNYqm6lD78rSAt7KJ81YeldwZmM
FwwnOlyTC2bmnuiZeNBwtdUbI6TfLApOTV2yt+yTrZ2yfurzGjVoMPhqyfo196gX
N497b8B/vtgeLrve81h26q7BS8XDBtx+fP2miV+aex4bnqj9v/idFz67d3+X+H8X
JH3yO7V++bEX77ZMj04v+fhSyunRt4s7rrxzaPLr8UOzF155KW2a4aY48dL+pYbz
i7anzjo//eIH3+Q/KLvZdcyyP0+uH9Zz0NzdGZmtTyiyjGt8njz0+Nbdb/+y99Hr
J74/em7lHNl8RVv/ltHvfd723Mt/nuw97a+/d04qWpfY+quCV0ZPP3t3ikYw7fSb
X689GDqtuPyA8vQrS1Z/OuGvwr23HqRda9tzY8juWZ8tmdLsyIiCmL9GNT37tirq
Ss/0d35oNWW9f27MM8uCt12ZvKywLHVbh7c/XX1dc+Ta1XMR236e03xD9IVLa452
2LTrv9rfVh7okLNk2ort44K3y/20I1akHRh2vMOR8vCHH3TLEH/Y61vt/V4DS0ec
fmbwTd3dqGnNP1z4reLrOx+WP0d16l3aaojOoA3ECFl2/tynPYisf4Tq+pMPXrZO
ILIAC5H1llgllfgFqSgHEFmqfxQiCzkOIoufTgwcQWSJgHMYJTGoPkQW95eD3YTI
UrNgFTRTm04gELZ8xRye/PmgdMBSHX7CMURWWyaHzpCjIHchstTsZ9IBTA5N4cza
nA9Jpa6689YpRFaN+CEQWa6WRSCyHBOByCIQWQQiy3FfIhBZ/zxEVidga3PUDkRW
ZbIHkcV+GmOFyBLaQGQJbSCyhDYQWUIbiCyhDUSW0AYiS2gDkSW0gcgS1hVEVqBD
M8yz2FHOxFAHwC2N/h3V7AxszfDagchyVE0A6gQiq4nTtYPnsKOqU00PSjPo31HN
ppUyrx2IrOpU04MQWc08Kk3PVtOD0mzu7dVsZjHBPA2RtUA0R9LZ77DfVtFGicRv
nR+7vUUgsqwIQ8fEpbILqkTVHfEHst2qINV58Zuy4w0AYUjA4AS5gjDU8r01C7U3
fdUPP7gaHdyqvx2ILJcQhnh33UUY4uP0A25TyzWILNcQhsQO9nY9DZFlb7sZOITI
+ljIIQy9Kqw9iKxj4quSC6o7vnfg0N6tOuZ7XnxPclx1ud5jvKH1kNiyG27twI9X
Sn/4gxstX2+doF7ZeMX5Of62EFkzZsyo9ERljDcxbxPVMx1Y4GmIrJp0YFfel8CG
sovx5hgiqy4w3mQgQ/ybL9JRBeIgFaujkN9wIbI61SlY0HL5dL8mPuP998vX+N1W
PO5/Ur7X7ywDkVVdyJLabr3agsiiGxREFrLMjokTVcgy2wx7PLLMNjdgiKzOddrr
rwsXSX8VLfMNEO2Sfi4q9u0kOiLdJhpaA4is60IAlsHnkb9ICsCvIquP4gOgX4z9
XTD+c56P4jtBfyj2j8D4bTx/aC1CZLVtuBBZS+THxU19vpLskd8V31G8LflarpSc
V7wisU5dwK2pq/5CZM3CQnzJAUSWipGHqMLUhdKj4xsEI6u+YmQFNESMrGF+9+Wj
Ax8qzH6tFN0Dzymm+LO+9yEwCbD4RBaBBTYIjKxhfilyY0A6lFCevE9Aeygh1vc+
CQmxhMQWCTXijlbxJIRSDsxxRTZ9CDoWQV+qeyLyIUSIkDtE0LEIEfIcEXQskoak
IWkIOhZJQ9IQdCyShqQh6FiECHnbOo+gYxEi5KlRRNCxCBGq6Sgi6FiECFWPKqJj
LTWz59yWgZdxzBi8pz8WjrXG8OZlUPG4Kxp76KBVZAStKyoyFtGjNUXFtKZIR+fm
6wsLdVpaY6JNY3W0Zoq+mM7XF+hN7jPJHedYzpxSQSdtKNAFn+xC1BWG3GLB9jgL
OjZjPc4yFiSB8UAL8oEAlDLHVdyh5eo9ZuTvUf/C5Mj/fn4UamN1bWGQSTAG2T0r
BtnTRxAGWeu04fdlLfxzTz4ScSOrRdyWJqMFL8+Zu7fdXFX2ptZRmcrdml8PLhr1
/Zv3k6envrF6i6pAHxD4jib9cObNu6/vKb6RXHDkWNkeCoT8RGU/Vri9z+W4JWsu
xE2LbZ5bsOpEyy/ufpzRNEoPflx5O0VKF99+yn9h9Amf7xbnJZ/onJ8ROPO5E+oO
B9tMXBC2bfbtY2GpfQaumHfoszn9/gyZC7p0MT8W1XncI9l7Ojce1+udiedfybn5
btfkV798v+C71Tt7hKSGNw9STrtxYsCkF/sv7ZO/qMdQ+qvg5blDXyu50Hzd8J7z
eqX89XfQzqYvvLnv9qvhH/3w2dl5RWmTj869XHTs+O9X35s2dMYc38DMBxMvrT57
L/bS4C863dm0Yees7aoJS5SZ6V1iPioJixc/MvW7WZqysHczNux4L1lOTYpNod8f
vePztme+/W7TS0fP3tFd/zElK/Hv9zJ2/qLb/Lnwcvaxh9G/hxS+MOJCj4jZp74Y
MvAn01+F+xAGWYeMfjHvrPooavhnX1+5qEoa3io/ObDJtXbSU+qgZNlrv8RLS7NL
IheETzIExlwMbvVzYWCjAaNH+L+5/MmJrSO3/e/E0fmaMTvnb8/4LT+w79mxtxsZ
S78vjF+UlXI+t/eKtKTioHf/+9ulQ+WnOzyfbXw5vPn0b07lPHV35ZXk1Suzn9rY
8eTQtr8/e2nGyIH9Ssv4QGQCDESW5hyIzNHJqzoZ1HX1YQ0vW9eByAT4ZN85EAWn
Ayn8RzFAZEHVAiLr3XS46ete49UA1AyIDD3FAZFJbaYBS9NVACKTOmh8jmRV3LcC
kXHisAKRcWcIXQEia2UNYyCyNhiYozW8qpiD/8jIPEHmcPyEYyCyR5gcQgAN2lYT
iKw5k0M78ChoT4DInBABIqtIBIiMAJERIDJP9SUCREaAyGrWl1jAko7A1ub4qWmf
6Tt+HFNjIDJpFT3MFoisANqNEuYOG36XQmErENkDAQpbgchSRChsBSJbIEZhKxDZ
1xIUtgKRNZOhMCrBPkCKteYewIFp7dCs8irErTb/jmpaPta0mNVeCSxGO10LeA3i
Vtt/RzXbVcrcK4HFHvWoNOstsFh7b68mCywmALUBLJYn6eyX67dVtEAi8etBgMW4
9rHgMt0UX5XsV73j00iiki5Xlfg8EN+TbFet8qnvuExi5hNpW1ym0vKXKlm/A68E
/Tc5IF0tFslHb22e7TIu0zmQz+Ay3ZY1CFwmgZ24fxKXaa5MinGZztUiLhPqwEmK
/apEVSPJKMVyVZDqgThdsb0BIOOJGFAGW2S8Uju1vffH9cfWHu2pbvJ+tmyj9gkb
ZDwkBvvIeGwHBrgDAw93YI8j49WkA9tL7+ofYgEOkPHmys4IuA78urD2gMVmMcBi
uRhQrEeDBxbrWMfAYm38mvj4+O+Xp/jdVlz2Oykf4ndWcczP+4DFumNgsSgHwGJt
GhiwWB4GFlvgFcBiIXUMLGaW/ioq8Q0QrZN+LtL6dhLtl24TZdYQWKwEA4uZMaAY
55dgQDEt9tdhQDHO12JAsUzs78eAYpyfWYvAYo80XGCx1+U7xQE+2yUH5KfF1xUL
JWfkN8SnFCYvBBbTYiEWOgAWC3IALJZGgMXqMbBY84YILPaj6r78ZsA9hcyvleJI
wAkF8I9R7ArY64WwVSIsPqlFYC04YDFgFRgLLJZVj4DFflSlyG/6q6GE8uRH/FtB
CU2X7/IXeaGExFhCMouEWhJgMUsaAizWQIjIhxAhQu4QARYjRMhzRIDFSBqShqQh
wGIkDUlDgMVIGpKGAIsRIuRt6zwCLEaIkKdGEQEWI0SopqOIAIsRIlQ9sgcsRmFg
MTS2xuDdOwMGFvse2AcWi6tFCCK7wGKdKwCLdXaLBe/EFZNhXLH7VeCKHVJEzkw/
mDL85aUYV2zif07PfeSTgz1uP/PXvMTUoa3O9VO0H5SagXDFLuwpvpFQ0GXbzo/E
IOQytTjx+IUNd/aNy7g2/sO9JTvyn7g7T/G38Zu5mS3Ajg0ffk2VDPur5f0fuv7S
ZHtp3sV1sWcCRYIH62aa5lw82WnvfnnvHpsFvgPGjZO0zC37ojSq7agCeWHvpQvO
SXOMCw5Nkx+5+D4d8sbS1ZK8XV19dm+8Fv5E/yNl1N8r901afvG75T8pHvvu2M8v
FIt/PvN0Yju/FvqBL+ctBjNmiK4d+t+yJ5N+ev5mwoT3Vzdb89LcW8OuN987Yt+S
G0vGnKEf7rzkdz1mX5vbw9dd6/bmvq5N/Z9uuzWg//x3U9e+cGte/1vP+4SN23tD
vcKUuOuDMdSBrZmyTz/LvKYH74/5KCR90Yjw0lLhqV9MhlLtN5vzFknDDqz8fcy1
vt+pPpzy7GjJ5oE/bv309v2fNhY+225SKd1YO0z9d0pMizulZwp/+7vzzr6+2uOz
F6d/nlA2J2Xh19c6F5eu2vRcG6Uk9+jt9h3eOTTzt+2aSZMLooyztv/n+8sxUWtD
/vNcUHC359/ISkncPGfNaGOj01vE+QcbRW3LSlmZ0Oec9veb/5sxvnTQ9g+OLlN+
/Mu0ncvGhn894iD779sWOy7/+fABdU9fEVlMCHsO+qqxv0lj0heb9LnFdvDFEKmA
45NRdTK26+r7GpssgZ0wSs/hi+XJtyqDVEImTgwEgihAUexpYIQv1p7BFxPDf+xk
5BhfTMybrhjyN6sBXkfz73HV4uKd4Yuhpzh8MQUvnQ/vuiK+mAI4x6DyqeK+FV+M
Iyu+mARrA3vYXhxxeB3c94wozIIYBDM1CoXTcLhNDkOm+eX8oRygrpgT/ytk9ovy
DvhTjEjYRm7ii+EcOjI5RENbMpaP5+VC53UJF6xe5EPwxVwti+CLOSaCL0bwxQi+
mOO+RPDF/nl8sdBKNsel/WVTno7p14NFiLLWmm3/CJBXyU6xjy9WVQ+zxRebCYRC
BXgIa8mG5wiFQh8mbB/XxMqpfVwTtTvwLWEOzaD6DpTlVjXD/x3VjKiUuXNoJX6n
jlFXnko8iQfmBrSSo0K4akY6td29Bigr6t9RzWg3O20DxQOL8ag06y0eWKy3V5PF
AxMCz+OBvSu6IDuhvKA6IwLyrcrdKnZ7ieCBWeGUZkuA4ktZomqDpL1ikyxItUii
VHwiq/9wSgguVlH5jwU8dPwct62ltIFTqkxymDMcJgKKQn/KQChk6i6z3pXbgUKy
B6dkb6MIYElRVcMpiYEtnJIjO1iMh49tnNhmu1fhZLvXNn3l7V5gFw8MOIBTAoD/
oXTt4YHNk4f6HvdJVL0t7+v7jk+Q6hV5gu+nPvW/AyMsMJ9KHfivB46f62E+fuWF
qRFqZQVAOw4LrCIemAL2h5p3YMppB6bc78BCJ0vsmnRgVPmqOjD3t05s31c4ArSr
mw7M4oEhHYVwwFgdhfyGiwcWWofISDJGwyNcKaThWVypPHlDxpWKqFNcqTvSENlo
RQd5U1mmrLtCIA+XaWUdFFdlPFypELdwpeotJNEsDEn0kgNIovbMhKaoAG6DpGJ9
j+seMBGodWCifNmrql/kM/0Wy3arDsmH+22UHVdtkffys8pO5Jbs6i8S3rsYN2Uj
sA9MFNyAkPAEQCWifB6IpiujRME+/ycaonxClOzzsShFWX25qSAj0+HzyKfgEuoB
z0fxUdAfgv1gGP9/PB/FPwH9FOwnw/iPeT6Kry6WWys85kIcjLkODuQ2uF7KjQCB
cXLr2PCAwFSMmfUFNBTeYoyEINVL4oe+H4nROkEgcN9QEAhq31CwmqFvgHiL7c6e
+3C2eJTZWO3VhYcCVQwJb2hTCrep9B9vUwK5RSCdHBKRDyFChNwhArlFiJDniEBu
kTQkDUlDILdIGpKGQG6RNCQNgdwiRMjb1nkEcosQIU+NIgK5RYhQTUcRgdwiRKh6
VBFyq7bQoGIxGlQw9Nc1ZdCgBl00nIto3O3X918w9P967KZ7fwi+udGx1z75l+ol
6tS1/T7YHGJe3WbEwlabZ3dPDX8Ahl3LmjTy9173lGcjM4akrlks2jT7y/TD93Z8
/MMPN18P33EicfKVR+ccP9U25bTsqTd7lu++GNHx011ZX72xSewz5NYMZaNnHpO9
1maPWfLagr/jFpxf/80fIYVDnn990q3jEaKVJW3WLnx8a5+Iv/2/nDHdZ99z49XD
zho2bg5eVmYuX2revmTr29s3Ppez7bzvjYXHlGsfa7H37zTjRzfXygbsSX15eunu
+K17/Nru8muct+TAF1fPjp4UfOC5PU10/3u1ZFe3R7emH/9Dd3DEiYdh7y5beu2p
1H0XjmdueillSvC95OU3n323+8SPv19ZMv+5O0mFd7Sb7n+7dFbMx88P2hr57ef7
H32rceq8n2ffnSO830u0tdETqVfA3i7FDxKp+ElzDlwY/vxzS8y/v3Vp38K8RQOX
9petP/5l6CtffPXcrg0Cn+2Xy2Pvgd0+s8NHrj9wbWn0+43bzJg7YMoz7fYcjhin
2rYjI7Tli6d65Sf+ebuzIjv554M90976oVXXlMjL+RNfffDCqsyp3Yd9um59/I4k
waDFF81H176uzdu08MrgdbqdE6Je+3J60GL5qm4jOlz9b9HhtLk/LclQvDb+ix8f
Xjo0tEujL789veuDr5KzL+bs2nD2m2v6ewt2TN5yqUXC1rd0zZ7N6/FkyardGfvP
iCcGTo+Z1rzAP/Seuc+GuJ0DT/cP7DfdtNPn0tumeeX/VYa/WA40T/9Fs9BR8WYB
7mboG7bsIuM4Xa6J1hvyjHQkho/iE/8glbN+7+rhI7eorj/H4GXrCD4KPdYFI9Wx
Qevo7KIusPxpeykXaT4T9MgbJygDcway15RCXZEe/algOk1j0gEjc2AxS1MUGhkb
GhURGQcMzFlvXrqMNJiKKd3AJH7SaNKNNhrHV7ghs4rSGulbISNdkfWOnE1uMuYa
862xjIdDC0B7a6XRl7w9vjx6tLs9GVmnuHi1kIW9qiFR6v8PAAD//wMA+/xZcA==</Template></GraphPadPrismFile>
