# Supplementary material for: IgM and IgD B cell receptors differentially respond to endogenous antigens and control B cell fate
Source: eLife. 2018 Mar 9;7:e35074. doi: 10.7554/eLife.35074 (PMC5897097; doi:10.7554/eLife.35074)
Supplement: Figure 4—source data 1. — Numerical data corresponding to competition between IgM-only, IgD-only and WT B cells inFigures 4B-F.Numerical data corresponding to splenic and peritoneal B cell compartment sizes in Figure 4—figure supplement 1B–C. Numerical data corresponding to competition between IgHa and IgHb B cells in Figure 4—figure supplement 1D. [file elife-35074-fig4-data1.zip › Numerical data corresponding to Figure 4F]

<?xml version="1.0" encoding="UTF-8"?><GraphPadPrismFile PrismXMLVersion="5.00">
<Created>
<OriginalVersion CreatedByProgram="GraphPad Prism" CreatedByVersion="7.0b.154" Login="mnoviski" DateTime="2016-12-08T15:13:07-08:00"></OriginalVersion>
<MostRecentVersion CreatedByProgram="GraphPad Prism" CreatedByVersion="7.0b.154" Login="mnoviski" DateTime="2018-01-03T15:14:27-08:00" MinVersion="7.0.0.0"></MostRecentVersion>
</Created>
<InfoSequence>
<Ref ID="Info0" Selected="1"></Ref>
</InfoSequence>
<Info ID="Info0">
<Title>Project info 1</Title>
<Notes>
</Notes>
<Constant><Name>Experiment Date</Name><Value>2016-12-08</Value></Constant>
<Constant><Name>Experiment ID</Name><Value></Value></Constant>
<Constant><Name>Notebook ID</Name><Value></Value></Constant>
<Constant><Name>Project</Name><Value></Value></Constant>
<Constant><Name>Experimenter</Name><Value></Value></Constant>
<Constant><Name>Protocol</Name><Value></Value></Constant>
</Info>

<TableSequence>

<Ref ID="Table7" Selected="1"></Ref>
<Ref ID="Table9"></Ref>
</TableSequence>
<Table ID="Table7" XFormat="none" TableType="OneWay" EVFormat="AsteriskAfterNumber">
<Title>Statistics</Title>
<RowTitlesColumn Width="1">
<Subcolumn></Subcolumn>
</RowTitlesColumn>
<YColumn Width="81" Decimals="9" Subcolumns="1">
<Title></Title>
<Subcolumn>
<d>0.039416354</d>
<d>0.035486806</d>
<d>0.050196328</d>
<d>0.047007174</d>
<d>0.033653339</d>
</Subcolumn>
</YColumn>
<YColumn Width="81" Decimals="9" Subcolumns="1">
<Title></Title>
<Subcolumn>
<d>0.06640504</d>
<d>0.058710913</d>
<d>0.070208729</d>
<d>0.058592539</d>
</Subcolumn>
</YColumn>
</Table>
<Table ID="Table9" XFormat="none" YFormat="replicates" Replicates="5" TableType="TwoWay" EVFormat="AsteriskAfterNumber">
<Title>Data</Title>
<RowTitlesColumn Width="81">
<Subcolumn>
<d><TextAlign align="Left">Per Mhet</TextAlign></d>
<d><TextAlign align="Left">Per MHB</TextAlign></d>
<d><TextAlign align="Left">SPL Mhet</TextAlign></d>
<d><TextAlign align="Left">SPL MHB</TextAlign></d>
</Subcolumn>
</RowTitlesColumn>
<YColumn Width="405" Decimals="9" Subcolumns="5">
<Title>IgM-null</Title>
<Subcolumn>
<d>0.039416354</d>
<d>0.06640504</d>
<d>0.708860759</d>
<d>0.444326617</d>
</Subcolumn>
<Subcolumn>
<d>0.035486806</d>
<d>0.058710913</d>
<d>0.707289294</d>
<d>0.570362473</d>
</Subcolumn>
<Subcolumn>
<d>0.050196328</d>
<d>0.070208729</d>
<d>0.77389517</d>
<d>0.50513347</d>
</Subcolumn>
<Subcolumn>
<d>0.047007174</d>
<d>0.058592539</d>
<d>0.768280124</d>
<d>0.565263158</d>
</Subcolumn>
<Subcolumn>
<d>0.033653339</d>
<d></d>
<d>0.790721649</d>
<d></d>
</Subcolumn>
</YColumn>
<YColumn Width="405" Decimals="9" Subcolumns="5">
<Title>WT</Title>
<Subcolumn>
<d>0.960583646</d>
<d>0.93359496</d>
<d>0.291139241</d>
<d>0.555673383</d>
</Subcolumn>
<Subcolumn>
<d>0.964513194</d>
<d>0.941289087</d>
<d>0.292710706</d>
<d>0.429637527</d>
</Subcolumn>
<Subcolumn>
<d>0.949803672</d>
<d>0.929791271</d>
<d>0.22610483</d>
<d>0.49486653</d>
</Subcolumn>
<Subcolumn>
<d>0.952992826</d>
<d>0.941407461</d>
<d>0.231719876</d>
<d>0.434736842</d>
</Subcolumn>
<Subcolumn>
<d>0.966346661</d>
<d></d>
<d>0.209278351</d>
<d></d>
</Subcolumn>
</YColumn>
</Table>

<!--Analyses, graphs and layouts as compressed binary. Don&apos;t edit this part of the file.-->

<Template dt:dt="bin.base64" xmlns:dt="urn:schemas-microsoft-com:datatypes">eNrsPQl4FEXW1T13MpkchAQQtQkg4chkZnJDQgYIMUGOGMIR1k8YMp0wMpmJM50A
kdWRHwVBd/FCRH8FRM16LbKLi6yr4K6KK7vyu+iqqL+u+8shrvDrz49ntqq6+pjJ
zDCTBE1iP6ip7urXVe/Ve/Xe66rqTs20ysrLa6fkUwEjAGATtYmiYXKChfR2MAqW
PEeDIBDOKZi2wkSrYArUjAFgOjqDqREmDUxfQhQdzFUEuxMCIDgUSUJNCM8AFFBA
AQUUUECB/gwqpQsUUEABBRRQoN8DpXSBAgoooIACCiiggAIKKKCAAgoooIACCiig
gAIK9AqowFT4W6sCYKZayofCsvEkFYGu5xKg7XYHAQV0yXp83qzapikAWny2GdSr
7lI3AX2ymmBr+Dl+NbhteGzk3Q/OXHTxr/mlgZMJXr0TNQWq8HkV6L0lAxP8FwwX
nSktX9nsZtpYn9/l9ZRlWc2WLIb1NHidLk9TWda8usqc4qzyyQmlIyrmTKurr5nO
tLhdfo6pmTd1ZvU0JisnN3dKS4ubzc2tqKtgamZWz61jYB25udNnZzFZyziuZWJu
7ooVK8wOhGVu8DYjRH9ujc/bwvq4VTNhZTnwBrOTc2bBZvjag8iBpU5XAzc5wVC6
nF01GVZBKmvxuTycucbRxFZ6fc0OzsxnHKS8Bl1ifaW56A54I6kgfA2cq2E5y5kb
fKyD84r3GEr9HLzcJEO/xruUxy3NJdfOU6WLY5un+HyOVVKlDnSKjiSiDN1nzCCR
udhqK15ssxYvLixanF8kpzA6jX7OwbGVbkeTvE7USBPrm2wpzRUOMcm5YkfmCoyI
ZedjomZWldfnavd6OIe7lvUPFNlEYAvdCYl2Ty6ylebig74kiTk+FwsJ5uAgGzhy
CMOUvAetwT3YV0Qxt8Hhht00cMQQwpA4EKx9cBzMhz7I1TDA7FEYpvq2NRIIHnBD
IQJjfW1I+FuX1vHttDhgVLbY5Wn0Lhb6LJwsambV1FTUINxpXic729HMSl0l9k88
UotVbHHKTS44ueTOy4WMopkshwMueTwVt6wiCksmLZm45DIUKa3zOTx+N3ZvczEt
mPR+3fkxsNTnJFHn8jY5+nnXR+BBRo/HkePuA90d1bpOcV7T6udYJyqsZRu4/iiL
7jEYUmuUXo5+iQ8JCvPMhQX5lgJbUV5+XlGB3CcJOAXFUXBk4uuzGgJVfYCrSCiH
XXUEiyzHmm+2FtlKivIK82zFVltYcfNIeRaLJS+voLAE/pSEQysqKjIX24ostsK8
wiJrcQTVKYmG1Md0B3ZiNQx+YMf2awsfH2P9wexL9M/zOAak3Y+JQ8Xwx60jA8ry
x8aiYvp7oD0tLc6Ba/4jMdfHnrIitDSlpno+vzLUZbrHYjHbLLFO8HCrWtgoE0Yh
nVYXKqzokykRaY1EaqyURiZUiAdDKRUILc3Fy2qTE7QB9MUQGujweigPU3wuhzvq
emgwyL9iwtfDf4Ek3no2yVY1tfafAzW/ztp5PT4yDgfgLqCX1l87+TMq6IwOOlMF
nQn1bcRHxzsBuBsc0UlY3adWAQUUUEABBRT4sQE55vuAsPfqZdBGK99MUeDHANpe
guNrFTCAi2G+gHU3LBvjZziGY/0c421k5qLdKX4Y2/tBAmBCQkoUlApBK1CCUdwl
E0EKzFJBJ+xUCnxDemcvGA7CD/JUkiaJDwvoc4ilYAL8TYBJT2o4H5SBYfjxolpW
9wyZnLbhfZk0SdWgqyTlMCNEeqHXT4r0CQaNJvypAf8BSC3hBNGPPu5YjntAaJ/f
bpoepEV23HN1jqWtboeP8bH+Vjfnl90ngl56qKLxfbi28Ih0rIiqWBHVsSJqYkXU
xoqoixVRHyuioStiJaiAlNPw4rEkxUIqoMBAijtVMbqTWGAxtIWLsamPBfvzG/pq
LhjFxcR9LRbm+Pi+uqG76Qiu5V4x0n8EpAPp1Qg9Sejqo6BVZpyRjL6HFaTBvIZp
c7hbWSabD8nG9lwLmB2JL903rxyx/n0nSJOapkKa5hgf2ucEeq3pBZsfPKzenm7n
m6ZkTdMhTdcy/mtbHT7WCXqp6aOfXvfO9/NPEK5pWdOqkKYrXI2NrI/1NLDMUpZb
wbIeppl1ePzdbvq9G78bdO69zaRplaxpdUjTM70rWB/T4PU0upyYALer2cWB7jd9
wyu1c8oPrCdNq2VNa0KantfS0rtNf/t6tr3jiW2kaY2saW1I05VEzXqt6fdWvrn5
ly+fI01rZU3rIg2uSqJmPW36/qHVB/7vm2OkaV3ar3CYLH9EQiA0LbfLAsR2Bx33
Haq471CoUqhSqFKoUqhSqFKoUqhSqFKo+qlQVWLXB/gHBgNIhHnUVRD5HHq4ynrt
aaIfrYIkAguRgJGkBNIrVyqpX6Qa8rx8ZRjxommrbDIume26oOE5Dw84SixT4TIV
LFOLQ1lI8k+WIHX5BZhJSuVYCYQKYaIIPb1rwxgGAYSBnow1b4jsisAbumpvASBJ
vFpN6rKvkrD5qxRZRwu9mhwolXEgrEehHmNlayrogjEMtwCvimHqU4BWLPoCL4HR
uJRPCH4J8smUTRGpmgrpuHDdgP+iG7l6hzgH+Yy4QxHVlWzn2aiOwgZFBJ4QCxtU
t9mgIrCRIGNDIHdGfyH3FuKHpDlgPfEs+thX3I+r+BTO10QiIdJ4GGhWCnVDV19j
JHbHQ/HpYcWeDxhfI4cxMD0fMgZCy4SBOjFk8PK+BpVeQgUbTSBbIjufrwGx+Zob
5L5mkuBNbpDdj+3axJCFOsQ7+oOak4WAVuZNBNyhJIl2zUYJxRS5HYAl1aHrgKi5
D6HhpwhuQGOvEso3UaAL/mD4sxYMn4GOpyF8dQq+9zqY1tPr8bEO/qyn0jHO6zAV
q4/jcjT8GM3eLnXug+ltzWGM8wRMHdr94vEyHX+McLL1PM5vYDqnPyge7zcc7FLn
AURPwtsYB63j7c+oqRZo3pQp0ZxilGieqU2f8QXYRgX7gKHnETuIcP185z29/6fc
Xip4Dp7upfA2ITfLTPE43KvaWec0r7u12cNMbfObyeGUeZ4Wh8vHOgXPusLFLWME
b9vg9fnYBvQRB4YRFoHEA39rc7PDt4ph5rqaPK5GV4PDw7lXMU6yMMgx2TVMKWMx
WwrGljPMHA+bw3h9DLfCm8M5XG7YIqmonG8uhzQGLzDcBMbZWOVdwSx1NTEu6PWX
sWK9DfAGZhbr8DBPM3Onz0KhQAPhJUL5VIaJtFrJMCUFo+XrefgbbJAshhHXVpls
lnMIJ2P5JTCG88K7mltgEWTC53LAe2FllROYikoP/Gl09rDD3lQk2M8lKMXFE2Vx
8V4qnqeRZaJ9NZFfPciALm8oeToZAd14FXRpV8IRvxSMButgrLwTZOJrvwfDwJvQ
mX4Gk4YaBi6lhoJiiq/tSuoi4KaSwCrKANZQqeBOajR84lFDggbLaDEROk3ExSJX
mwGk7YtDSbkWU8KHFCjwqAL8hjk9ce2p5HwpTKNJ4L0OJhTXo1mjnTBl4gdJRDXA
GzRRm2/ChIIBFDR8Ro6Rx9FQPA6q91KKpwNN+hST43TMIQAXAZ4fN8XXjWhfRfG0
oPbWUHwdqN47KZ42pHHC49OkCGFGGekXPYg7zOCfyJgu7hiVb4PlQpgBSJiBylso
pjqa0zCjGtX7MX4advegSqjHniDVs5/m6+dg2kUFotb5AEwWepcYlnxI78XHa2Da
otokHmer+WNEw4dp+6ui1YlU4bDBIuKDwRLNgfFAPAYTQNWPF2aAH9jt9+f2UqHR
AGB30MRvhQOa2rksl4NclHgyBdpEizVv3Lh61l8n+g+urMBsLSiCnqKs0FxSYoVI
+VZrATT/CD3PZpvAeMoK4HFhXn4xKbUVl+Sh4nx4YrPl5ZHi/DxbCcytNksJsuzw
MM9WUGQxF5VYS6zmgvziCUz+BCYPFuSXFHj8s71v9mPaw7uW3aB7riWB/CZAw6mC
hlGaFxkBTfsYeMdYWD4BlheKkz5o+3MGuApi++GYvQmme2TTc/8JzXoHPH8K3rsL
pmfQIxRIC5l7oUkuzHiny1xLJinXEdeiJeZ2DLkPmfCxBD8Bmww+R+6kkFgME6aS
N/vIhVxF6kXX/IQeZP5vIsco3UPaGoy54OtD93eQcnT/U4QG5DZ2yZZQok1jGeA/
JC+kVDEsjQyE7uihsQmzNFJGONxO0t2UkvpyEqar7qbCa0K46So+UKDADqJHKlJW
QVGwHlrUEA0pXxh2aWRhyCRZmWyRRRXD0kiM01UtwlUq6lU66lVV1KvqiEsyQqxV
T3pDvugS73GS+DH6Rb1QGx89LwxZfDBEWfJZ2PMln4W9sORTLOtwIAvujcT00cTk
CfPmI0k5kC0R1UdhW1hzKZPRHMw2wq5umpXjaXW741p7CWVfeElOE4b9sjBLRYt6
RDbqjAV1PSKYjpngcF42LcBf7eJlhb8IIYxok0wlIjUVVqcHoL9B/TEIWCBnj2hM
uqeMGSaKiCSdsoFbYPfi77WokcLTwIkXq3HXqx8AV8uGB7rnZr2gP5L/P/Wn2fD/
tXZpeYEOsq6C+FG5WlbmBDb4L13UYQOOOvjXNutleItkx8GvbcqxwsGi81y/HfMm
j2QGiyXCyxCZeA0gGEbZ+fx0OZ+nSOd2vY7fTUPhWCkFxlrBNdz6eOHsise/IXeC
QHBNIGAEfA2DAP9wPwj2UDga6u0Rz+271Lwu45UK2KeZ8OF+qmD07FH2qZwHgKwe
I+idenpGz5MBY0z7oaJBB2DOE8/GXm9CXPUi7CftwTxQMbdFxdVW7PUmxlVvYhge
6JjbouNqK/Z6jXHVawzhgRoAukQNAF2iBoAu0QNAl+gBoEt0v9Wl0YF2Mu8SHHP8
93NbV87PX1qOYmK9DsjWjxBMBWvFY+EeKadl7aqD2hSiRiBGkCswRg6eh0KasQHG
jQvJ5hJ0PpZG55R4/qoKndPi+TINOlfhOadhYbiUOLmZULWO5OtJ/iReQ0LH5kih
wGjSTSkRwyS+mxaJysGrqQ0GvKFhnVywdITJg2jdFJ5NiZJeYDP1p8HmUBAaJvOq
MhUrcnSl/zAkxAYBKuIkUCQ2QUQ2JUpiYDPS+BbYHBQ1tt+ljk+aAptUL7DZq9JM
/2mwObhL5fMw7Cnn2QQXeGxGY1OgpBfYzOhVafYum70ozcyBzuYQMUQSAqws8Q0V
FM0k4BnQNBC6kzoBL1KlyGfOCDCBS/D1x9SN2jeMRSl/VW/QPmUclMJPP10EzfVp
aKd5Eo9CYqVvQwHZbGFoOg0uPIwgs5jSBAOyWiuDlgZiC8CpKEsOjJ3vIQMwak9q
LzeeTrJoTbqRxkNJQ7RntZOM/0yigKUbPWT5AXooO7AJT4xRYJE42SdM87eFfCcN
e+T/N7ZcqjpcHtg+7Ilpr/6r3AQRpYBz27adQTkg04AqGGLeAgcSDVZqEe/2oLnz
rv06VqzzfvAV8TRCb9GyiSQh3KWj7p9AaJ3BAlSDyC+xURFWOClZwwYZc4YQXMR8
KL6cYFQMcUKPO4VjhIZylLLtFkzrFxq9zoqP0im9rjsKHEJBRAW+TX+5caLJon1a
P9KYYRqivVc/yWg29XUFRgpQj5U3WIG74n97bN7kl5Y/VH7vntrTFbcdhwqskSlw
uO4xYBPCKzAgCgx6WYHDr2qcR4HTI6BreqjA4fBDFbhT6qvO0CRoBUqSAj+mEhR4
BrhQCqwHl2n+Nwn5qBmaDBPvo1COfFRfVeBQXyy8EziObM/I6jI1f6H8Fw3c+tPJ
Jwzvp2zSp6e8ZHg2pUM/IeVJw3boRG0qvvfU2bH3nk2lzr7QvWcVB1rXfpJ7f6Es
HeTyq5s0r5dqeHItXrLKJxjjA2lkwYdC66L7hTsn4FXShXUuzs3mkE+dCcGfUfRB
ZjIq1dBYaMFyeNQMkwfVa++O3DwxyE2PI7PXNRNNKDJ7HGo8isxQTvdTrR/6g2q9
Qf2WTqexJeWov9Z9rDYlTVen6V9Tn4UEWCjSe0wcvUcBxgAJsSVBywrzt3QA6DRS
jspzYLmJ5F/D8o9lOSqfDnPUPsrToHK+JstROa/1a1Xxan1WJ6/1w+G1cFo/CGt9
pjTHAnsVPTBV+hz8ywjeRmYa3n3PNbMeLgeYgh7cTREGwPELPABo4Nfv1vzDsEt7
j/4tzfOGW7W/1v9L84iB00qGC8RluECfNVxOIsKWCCI0YnmogwwXwkebK0LNlimq
2brwUjuTdCzhA9NW42BTYuI+U5sxxzQycYfpamP33c0HkKVj0I6gfCus50ySlKPy
fbA8MZHP22D5YFmOynfAfCTJER05shyV81K7NSFeqe0AvNTQ+37hpJaMpaYLkhqa
Da23En8zDDOp6uJvtJiYC+F1+Joji88I1Mm3Gs+m3pGUnbzL+EaqJ4lJ4XP0XsNa
8qpF7OJj1HrQVwcdTcRXLwosBQtMH2QpEf3CLrDwppGfXVERCV3RAwmBGAYYktBb
iZmp7xmzk79O/CJlr5FJ4fOBJyEVkdAiUUKpwsYnmYQQ5oK6H1c2Q+wBvOttPXUj
XvYZN9XtaFjOODxOZsEyF8fCJ0Y1eShbAxht9AefWNaeEYqAh+YmAoEAOHLkCFiy
ZAk+R/nx48eDJm/6A85ABEU+CiigQDxwKqAms4qfAbtKcj35EeYzFVBAgcjwGUhR
B08ddQ5A76zgKDgKTuw4km+lZb5V6SkFR8HpzihSKaNIwVFwejiK1MpzngIKdPM5
TxhFGmUUKaBAD0eRVhlFCijQw1GkU0aRAgp0C07ZA/b/EDeQbCYfF7oH3E7m8ptI
boJjbTC8+BEI3uyKxh7aaJXPsD6f18csdfj8DPrScIPb1dLCOhkHh7+I7Fjp8pO/
4xo/CNs5tuBdKminDQXGyV5GmQDP4iEhdDcL2jUj7WZZBkrBcuAEbkCDO/FulXhg
i/3ZAMqftZ8QvwslwBLUxXbpa04PiX+ThKdkp/gRtdD3CwxBV/Uh9aLzWv03sJJF
bQ73pzC/KgOAle9+tvn92S9a0l/Z2JF5vTppvfVk4pDPZ2V4tYOWvphlyDw5eGjN
EtuC2mF/XE3nrtabVw968JWmLTlHd33TYqxKmVZ9cN/fvpt9tLOk031yY6Mb9vgq
cNclvz174twzizav+3qbueGJ+oSf2x/ubJ54e7WKSf5yQTtly+ykPyq+ol1z/876
XFdS26hb9o9wZakcua0bZnvXnHl9/vZ3at/d9+pT47eO21Sr3/UMvXfB5g3v6uo2
Plz7h1v3XL/gjmF/+MU7Gw41Hi083XEq+eHfjdtn+OMDv2+7+/0P7/qfwrb9D+ak
Hyvc0nDF0PXvfbrzZ9P3VWd9+90lT2dsXLzvTB3z/LGX31njm7ni0Ev+614//NW7
t/n+vnLNrLQPzh7dfmdj0eHVmWMfPXTsgT9r1v4s5e/rWfui7WdmrT4wdvU/Dox+
33LVb2etm7v8ugzqbMFUpvDR3Y+mntrf7mFGfnV9/aRnO6asy7tv1H1XP9NeWryu
/eyDv7r8wMXtX5w+aJy/YM/zL544d6Lto39WnBpRPW7Z3sDNNzltn3znfu7cR2Zf
x2W2E1Oqdnw8/Ksr11u3Pv/a/Zd+veevD/3XK2tLzuZdO/qTpwNbZrdebN34t7dX
p9938JIXL3vxstd+c8tfrHlvj9pdlvbuqMpDmubd364488KeV2d0/O7gPcYXjrc/
NqZ9zpcP1MzpGHNk0Mknb2+/8fMXvMbkTSWLWI8zzV4coImyoDcRa3zea9gGjnF5
Gr2MNcynOOV718Jp8g8ypH+ol2pi+EgYQhtPLAxfozTGxtubxReSxE847n9Z/UnN
G5QHj/PpK1tYnwtt8WYqHBwLvNiqVLANOZbiHJvFWgg82OrI8KorIBZu2IORZ3s5
dqnXuzzogl4SpVSYFFQR65OuGHh0ztvgdUulOCNnG8AoaZ22fPXn303+y6FDk8PJ
SDJUxXZVwN4L3oay/xsAAP//AwCzpnev</Template></GraphPadPrismFile>
