# Supplementary material for: IgM and IgD B cell receptors differentially respond to endogenous antigens and control B cell fate
Source: eLife. 2018 Mar 9;7:e35074. doi: 10.7554/eLife.35074 (PMC5897097; doi:10.7554/eLife.35074)
Supplement: Figure 5—source data 1. — Numerical data corresponding to germinal center composition in Figure 5B. Numerical data corresponding to autoantibody production in Figure 5C–G. Numerical data corresponding to cellular phenotypes of IgHa/b Lyn−/− mice in Figure 5—figure supplement 1A–B and Figure 5—figure supplement 3C. Numerical data corresponding to follicular B cell competition in Lyn-deficient IgM+/− and IgD+/− mice in Figure 5—figure supplement 1C. Numerical data corresponding to germinal center composition in Figure 5—figure supplement 3B-C. Numerical data corresponding to autoantibody production in Figure 5—figure supplement 3D–E. [file elife-35074-fig5-data1.zip]

Archive with 21 entries (20 files):
- Numerical data corresponding to Figure 5-figure supplement 1A-B and Figure 5-figure supplement 3C
- __MACOSX/
- __MACOSX/._Numerical data corresponding to Figure 5-figure supplement 1A-B and Figure 5-figure supplement 3C
- Numerical data corresponding to Figure 5-figure supplement 1C
- __MACOSX/._Numerical data corresponding to Figure 5-figure supplement 1C
- Numerical data corresponding to Figure 5-figure supplement 3B
- __MACOSX/._Numerical data corresponding to Figure 5-figure supplement 3B
- Numerical data corresponding to Figure 5-figure supplement 3D-E
- __MACOSX/._Numerical data corresponding to Figure 5-figure supplement 3D-E
- Numerical data corresponding to Figure 5A
- __MACOSX/._Numerical data corresponding to Figure 5A
- Numerical data corresponding to Figure 5B
- __MACOSX/._Numerical data corresponding to Figure 5B
- Numerical data corresponding to Figure 5C-D
- __MACOSX/._Numerical data corresponding to Figure 5C-D
- Numerical data corresponding to Figure 5E
- __MACOSX/._Numerical data corresponding to Figure 5E
- Numerical data corresponding to Figure 5F
- __MACOSX/._Numerical data corresponding to Figure 5F
- Numerical data corresponding to Figure 5G
- __MACOSX/._Numerical data corresponding to Figure 5G
