# Supplementary material for: IgM and IgD B cell receptors differentially respond to endogenous antigens and control B cell fate
Source: eLife. 2018 Mar 9;7:e35074. doi: 10.7554/eLife.35074 (PMC5897097; doi:10.7554/eLife.35074)
Supplement: Figure 5—source data 1. — Numerical data corresponding to germinal center composition in Figure 5B. Numerical data corresponding to autoantibody production in Figure 5C–G. Numerical data corresponding to cellular phenotypes of IgHa/b Lyn−/− mice in Figure 5—figure supplement 1A–B and Figure 5—figure supplement 3C. Numerical data corresponding to follicular B cell competition in Lyn-deficient IgM+/− and IgD+/− mice in Figure 5—figure supplement 1C. Numerical data corresponding to germinal center composition in Figure 5—figure supplement 3B-C. Numerical data corresponding to autoantibody production in Figure 5—figure supplement 3D–E. [file elife-35074-fig5-data1.zip › Numerical data corresponding to Figure 5-figure supplement 1A-B and Figure 5-figure supplement 3C]

<?xml version="1.0" encoding="UTF-8"?><GraphPadPrismFile PrismXMLVersion="5.00">
<Created>
<OriginalVersion CreatedByProgram="GraphPad Prism" CreatedByVersion="7.0b.154" Login="mnoviski" DateTime="2017-03-15T16:21:01-07:00"></OriginalVersion>
<MostRecentVersion CreatedByProgram="GraphPad Prism" CreatedByVersion="7.0b.154" Login="mnoviski" DateTime="2017-09-18T19:18:50-07:00" MinVersion="7.0.0.0"></MostRecentVersion>
</Created>
<InfoSequence>
<Ref ID="Info0" Selected="1"></Ref>
</InfoSequence>
<Info ID="Info0">
<Title>Project info 1</Title>
<Notes>
</Notes>
<Constant><Name>Experiment Date</Name><Value>2017-03-15</Value></Constant>
<Constant><Name>Experiment ID</Name><Value></Value></Constant>
<Constant><Name>Notebook ID</Name><Value></Value></Constant>
<Constant><Name>Project</Name><Value></Value></Constant>
<Constant><Name>Experimenter</Name><Value></Value></Constant>
<Constant><Name>Protocol</Name><Value></Value></Constant>
</Info>

<TableSequence>

<Ref ID="Table0"></Ref>
<Ref ID="Table1"></Ref>
<Ref ID="Table2" Selected="1"></Ref>
</TableSequence>
<Table ID="Table0" XFormat="none" YFormat="replicates" Replicates="5" TableType="TwoWay" EVFormat="AsteriskAfterNumber">
<Title>Spl DEV</Title>
<RowTitlesColumn Width="81">
<Subcolumn>
<d>T1</d>
<d>T2</d>
<d>Fo</d>
</Subcolumn>
</RowTitlesColumn>
<YColumn Width="405" Decimals="9" Subcolumns="5">
<Title>IgH[a]</Title>
<Subcolumn>
<d>0.318458418</d>
<d>0.462446352</d>
<d>0.538461538</d>
</Subcolumn>
<Subcolumn>
<d>0.427135678</d>
<d>0.475426279</d>
<d>0.558733401</d>
</Subcolumn>
<Subcolumn>
<d>0.426646707</d>
<d>0.466800805</d>
<d>0.541274817</d>
</Subcolumn>
<Subcolumn>
<d>0.468822171</d>
<d>0.506036217</d>
<d>0.543589744</d>
</Subcolumn>
<Subcolumn>
<d>0.384778013</d>
<d>0.452165156</d>
<d>0.523565574</d>
</Subcolumn>
</YColumn>
<YColumn Width="405" Decimals="9" Subcolumns="5">
<Title>IgH[b]</Title>
<Subcolumn>
<d>0.681541582</d>
<d>0.537553648</d>
<d>0.461538462</d>
</Subcolumn>
<Subcolumn>
<d>0.572864322</d>
<d>0.524573721</d>
<d>0.441266599</d>
</Subcolumn>
<Subcolumn>
<d>0.573353293</d>
<d>0.533199195</d>
<d>0.458725183</d>
</Subcolumn>
<Subcolumn>
<d>0.531177829</d>
<d>0.493963783</d>
<d>0.456410256</d>
</Subcolumn>
<Subcolumn>
<d>0.615221987</d>
<d>0.547834844</d>
<d>0.476434426</d>
</Subcolumn>
</YColumn>
</Table>
<Table ID="Table1" XFormat="none" YFormat="replicates" Replicates="5" TableType="TwoWay" EVFormat="AsteriskAfterNumber">
<Title>Unswitched GC-PC</Title>
<RowTitlesColumn Width="84">
<Subcolumn>
<d>UNSW GC</d>
<d>UNSW PC</d>
</Subcolumn>
</RowTitlesColumn>
<YColumn Width="405" Decimals="9" Subcolumns="5">
<Title>IgH[a]</Title>
<Subcolumn>
<d>0.46179402</d>
<d>0.373579545</d>
</Subcolumn>
<Subcolumn>
<d>0.514774495</d>
<d>0.483146067</d>
</Subcolumn>
<Subcolumn>
<d>0.564315353</d>
<d>0.454918033</d>
</Subcolumn>
<Subcolumn>
<d>0.501075269</d>
<d>0.447988904</d>
</Subcolumn>
<Subcolumn>
<d>0.496251874</d>
<d>0.515037594</d>
</Subcolumn>
</YColumn>
<YColumn Width="405" Decimals="9" Subcolumns="5">
<Title>IgH[b]</Title>
<Subcolumn>
<d>0.53820598</d>
<d>0.626420455</d>
</Subcolumn>
<Subcolumn>
<d>0.485225505</d>
<d>0.516853933</d>
</Subcolumn>
<Subcolumn>
<d>0.435684647</d>
<d>0.545081967</d>
</Subcolumn>
<Subcolumn>
<d>0.498924731</d>
<d>0.552011096</d>
</Subcolumn>
<Subcolumn>
<d>0.503748126</d>
<d>0.484962406</d>
</Subcolumn>
</YColumn>
</Table>
<Table ID="Table2" XFormat="none" TableType="OneWay" EVFormat="AsteriskAfterNumber">
<Title>SPL B Cell Compartments</Title>
<RowTitlesColumn Width="1">
<Subcolumn></Subcolumn>
</RowTitlesColumn>
<YColumn Width="81" Decimals="1" Subcolumns="1">
<Title>T1</Title>
<Subcolumn>
<d>38.9</d>
<d>42.1</d>
<d>32.4</d>
<d>20</d>
<d>42.5</d>
</Subcolumn>
</YColumn>
<YColumn Width="81" Decimals="1" Subcolumns="1">
<Title>T2</Title>
<Subcolumn>
<d>33.7</d>
<d>27.1</d>
<d>25.1</d>
<d>37.6</d>
<d>32.4</d>
</Subcolumn>
</YColumn>
<YColumn Width="81" Decimals="1" Subcolumns="1">
<Title>Fo</Title>
<Subcolumn>
<d>16.7</d>
<d>14.9</d>
<d>36.3</d>
<d>33.5</d>
<d>16.1</d>
</Subcolumn>
</YColumn>
</Table>

<!--Analyses, graphs and layouts as compressed binary. Don&apos;t edit this part of the file.-->

<Template dt:dt="bin.base64" xmlns:dt="urn:schemas-microsoft-com:datatypes">eNrsXQlAFNX/fzN7L8uCiISCuuJ9cC23gayACoWKHF55gLAICSzBime6+c+rrCy1
0i7wqKw8MtM0NTOzS7vEs6TDX3mlaR55ZPzn3Hk77C677ECA76vD7My8ed/3vt/v
e9/ve/PmM2mJgwcPSR8YjplUAICl2FIMJ7Y8MBqvAt2IM7twYEHsMUZsq4gNFxGb
Ka0nAIPII2LLJzYJsV3D6GPAnK8liPwtgjY2J3bPY4YIESJEiBAhamGE/DkiRIgQ
IUKE/DkiRIgQIUKECBEiRIgQIUKECBEiRIgQIUKEiFwfl0D8TRcBkCrm9u2Jc32Z
LQrUPeaIXG73OcCAzENOHReLKiXBQEod+RJHi0SzgNxDzKSW0OvwxOApf8eK9zK4
4tdxE/1Y4LzSIM8jWYFk6jgZcMv6XCU18c+S/K7Exk8vLtJU6MvKCw0lcQGhQSEB
Gn1JriGvsGRyXEBW5uDA6ID4AcrYLknDEzPHpA3SlBYVlhs1aVkJqSmJmoDA4OCB
paVF+uDgpMwkTVpqSkamhsgjOHjQsABNQIHRWNo/OHjatGlBOWSqoFxDMZmwPDit
zFCqLzPOSCUyCyRuCMoz5gUQbOjcLYpDnM0rzDUOUCpip+hnDCCyYDIrLSssMQal
5UzWDzaUFecYg+idkSh5GnlJXxYbTN5B3MhkYD0HY2HuFL0xKLdMn2M0mO9RxJYb
icuToeQPGybRaWODmWv1ZFlo1BcPLCvLmcFlmkMekr+4QikaXjEFV8yJodroidrQ
6ImRURPDo+AS2i9juTHHqB9clDMZzpNkMllfNiAkNpj9SRU52CzIYLYi5nP1VSJt
aLKhrHCmocSYU5SuL28turFRLfJOotBFA6K0scHUj+akieFlhXqiwEaikbUePVip
FCzBUEsJNhdVZOTmFBFiaj1q4FXI3BBCm2E7GEn4oMLcVtYfWalU8+6N2AK3uqZg
o2LNrUmUT52USfMpzSGisomFJfmGiazMrOkibWhaWlIamTbRkKcfllOs50Rllo8z
WnNUbU7qDVYcrLl6awGVKFVvpAIuOJ5yWlc2lQVpC1IXrENzSTPLckrKiyj3lkGV
hSp6ixa+A1VqdprILDRMzmnhordRB6g8JTmBRc1A3HZ714F5D08tN+rzyJPp+lxj
S9RFwyrIy9WOlO1fokOCyLCgyIjwkAhtVFh4WFQE7JPYNBHRdtJA6mu2FkKYeis3
EX4N69oIpbLA0PCg0ChtTFRYZJg2OlRrVd10orCQkJCwsIjIGOJPjLVkUVFRQdHa
qBBtZFhkVGi0DdOJsZeomdkOIcQUIvghBNuie3jnKtYSun2u/FklOa2y33eohqjj
d9pGWlXP71gVUdfvgvWUlua13u7fVuWa2SjLBqeBaSkj6SdDdaZ7QkKCtCGOTvAY
Z5Tq7UwY8YSWyVeW/ckUm2W1VVRHS2q7oGw8yC8pW9DYYOqx2gCl1ES+dYQDGfU8
lKaBZYU5RXafh1oSjGJC54NRm7P5LIWeakp1jwIx/Zy1dg71S+UPwHIg556/1tJH
mMURbnEksjhi83uS+nW2FoAVoFrG5dfw0qJ3txAhQoQIEaL/mkjH/BJg114dABU4
h4eGCFHTEa6LMdGRoQJ0J/4mGoo0GcTgqFxjyNdkpKVqEjSJ+qIiTaKhuDSnzFis
LzGWAyXQ8Jb3kcEpG7wCFJRSIukPPImdG6ilGvwdRjofAH9gvbG7Mdv95kEDKZ1Y
0I/4q4SGCvVRHOhBpZZBecODEgX0uxIUMHxE1NCorlZhkvM0yb+uqOf+8+a6AKiG
ImbgQ4JGSplSyCmDBCCekhbObLTpeJvzJvc64EWb7dTiEg05rCcGjYW55dCdsBDY
oRhO3UnlZz0h7mhCkaMJxY4mlDiaUOpoQpmjCeWOJlTUTTgYJBEl9zUBcMYd9auI
ELUmctT5OEITib5wLNF71ZfO0o38OZc6MI3Uscf/9Z6NZCYyDmwsMPfJc13Zqqlc
9zHjg60JX5rdN1n7leZxw+uUK2RLkcxs5NU3wFRepy1jdDhUn1MiqGEcW1Map3xh
IKUUgomIY43xWKcapunLNLmGkvzCPH1Jrl5TVFhcaHSBtebMupmSeVEMawxijfNY
Z5WWCsu6U+bTu9sUD2FY4xBrEcSaVMUQvaFYbywrzNVQoned9bLRbpdeuKVjBS7m
WIt5rAUXeM2T4h2h1yJZgUOsJTzWggu88/IVN8b4pbACh1hLIdZkMbQRxgINwT2X
GKoUFumBy6zDKOrPClzCsZbxWA/V5xUSOhaYdXkiK3CItZzHOkroWueT1GMQK3CI
tYLHOjREYNY0hTOsRRBrJY91TKOw1rG1FkOs3SDWUqZxkW995RRN1QPhaw2kHGsV
j3Vy4eQCjrfgtcYg1u481uk5JZP1QGjWJrZLwSHWaoi1jPFcmkBNWEYSEIZ15d/9
hmWf92MFLuNYe1hnrRWM9ZELb/zskxPCChxi7WmddahgrPet3L9hxWcxrMAh1m2s
se4rIOtDt/9dk/LAYLZdQ6y9rLMWTuD7RzylXHz3AbZdQ6zbWmctnJntfNPvkc83
D2dYSyDW3hBrsj8nWArL+sRDMavuHgxgLVzOsW7HZz1oKBCUdYQxdm3Nt56shUOs
fXishwGBWdPkzVo4xPo+fq2nFgvL+tBBgv7RsxYOsfaFJuLMcbiQrDcO+WWmd1C8
jpmngyLS9jzWgoeF52eaOm8+Hc2whuPwDjzWgoeFMcouU2J3JTCs4TjcD2LdKHF4
bOK+Xq8eH8AKHIpI/XmsBRf4uX8q370cEMMKHGLdkcdacIHnj1pyuOdFs8Ah1p0g
1o0Sh69aSVD7/qzAodisM49148ThYTpW4BBrDY+14HF4OMn58EBW4BDrLjzWgsfh
tMBZM4Pj8AAea8HjcKojPciaGRyHd4VYN0ocbllrOA7vxmMteBxuWWs4Du/OY904
cTjozZoZxLoHxLpR4vCtEwb5TroRzAocCpB6WmctXFhYETVpQU9VBCtwiHUv66yF
C4af+6gKdOrI9mZwHN7bGmsh4/DfJi+dOb8za2ZwHN7HOmvhBH617+bt4M0ktl1D
rPtaZy2cmWGXv7k2K2QIwxqOw/tBrBslDi/V/Hv2RKI3a+FQWBjIZy10HP7iwAd3
9tTgrIVDrIN4rBs1DpdbxOHB/Fo3Shw+O5e1cIh1CJNC0VhxOD2hQU9KKyzi8FAe
a8HDwsv5W++ffbcbwxqOw7U81oKHhUm/e12p1CUwrOE4PAxi3Shx+Kkj2Rfu7I1g
BQ5FpOE81oIL/OGP905amtebFTjEOoLHWnCBD/5whPfZ1WaBQ6wjIdaNEofTFMwK
HIrNonisGycOfy+EFTjEOprHOqpRngKUD2QFDrGO4bEObZxgOJBhDcfh/XmsBY/D
6acArJnBcfj9EOtGicMtaw3H4bE81oLH4Za1huPwOB5rweNwinU+25vBcfgAiHWj
xOGXP9ZEP7Kp815G4FCAFG+dtXBhYcHdOcrCKWJW4BBrnXXWwgXDG34a3qXYvQ8r
cIj1QGushYzD28nf2b72Hx3briHWCdZZCyfwPp6jDSkxg9l2DbFOtM5aODMb4Cvu
eWnqgwxrOA5Pglg3Shyeodlc89xfbIAEx+GD+KyFjsNfy1u8oGSXF2vhEOvBPNaN
GocrLOLwIfxaCx2HU5Q9nrVw+XpqrAUvFAYQa/NIDbrZsTtwp+8QOX0HKhUqFSoV
KhUqFSoVKhUqFSoVKtW9UqoY5i1BjBgqkEuH0g3ToLcES4s0SYNGOvBWID9bwcYV
oMUQ81agEtRSSqTfCgTA9luBSmbj3goEAH4rkJVv/W8Fqqn7YRVVUo852bX6/C82
CPn2Hpc//+29tow5FetzSso10wqNBRpy8I1e3+MSNuHreyTt3g4QIULUSqhWcBI7
lGdLko9YQDm9ZfbUZK7c63rWwy4+1R/a8Ql3+g6R03egUqFSoVKhUqFSoVKhUqFS
oVKhUt0rpWInP/HmNPnZMkei3OQnLsjkp8TJyU/c5uQnjiY/0eQnmvxEhAhNfqLJ
TzT5iUqFSoVKhUqFSoVKhUqFSoVKhUp1T05+ys3fh6BWiNqc74RHFGi+kxaFGwhh
xK9itjhGKlXMtgJDW3Pe0phZ3RVWrJ1sD72YRqmpkpnbJqny3zEcROEi80iYQtcR
4WCWiGsTElB30S2Z7mmQyhyNgGaP46A2RW7/Eu1MaqVX4LdFD8ryfKGzI5iNvKor
Za9idq/idq+K7F4V27jqTuGVs+UnpaGbwZXS2d90buzMvKu5eZhieb0u26/poelj
8oLKhvwV9FlPM0A1AFepxx8szCsL9foMBVQigVSG8QzCWvYk26XM1efMIt5GdfAi
K/fj0CaGFOqho6uK2akqxhh7HFROy6qSTSRlcvJDOeOZCmMNqrAUsgU+xUEVZguN
C1LoSU1V6MVMgblpMTnjXskXK0j83ayS8mmFxtwCfZ5mSGJgWqIDftYWW6tW3Qo9
jn0/u5bZkC9rfX6W3J/DMNAfx81+ltwHijAwR4Sb07F+VmTVz5JnM+8RPysW1M9K
BPOzIl4/jtnxsyLX/axIAD+rAXU/sIIBDkccg3yr2E71+G5KJJRvFbnoWyWCFHpS
UxXatm8l1+2QzcPxrxkiF+uIi2W/STgCbS1iY13sCOCci00n/q4hWhEOOZE1xN9r
ULtgnaeUN41Eu1gplIL9jMsIaDxSn4sVO+xi3c1X2T5Y9wjsulgHLLd5lf3CDf8q
3SlKeZ0ibsdRSV13VFIBHJUc6krZvl1mpxqseJQ2q0FFTKEuVcTWO8eAYcx3RnLX
C6xt0gIrXC7wYEMTFdi25xQ5/1HgsyJ6s+ZGbRXFVlNvbR0wWa+6blTFdJV3mQ25
qtbjRmEiweyn89oA/xzbYJVW3Sh5dgOvx2fbF0kCjVTnwm7UjXWFc7n7OTeqsnmV
/XgY/yrdOyp5pSTrmM/cwXejSki2ctiN5ptPkydomEJTCv9hmYbqDE3JGMNCh2Wn
kL/nkXlgS+ukX0pslVhlCvtbh1emXKV+wX2vvB4xAxvX6zt25v42IJv4O47Yhk0t
nqQvIztnCoe2nMTszDDmBWmS9BWFOcZCA300qKzMQKUir9Ng2DER3TWJKeQ5cgk6
jVJtee5Ik3Dh/JgS8mPjnAp5upn14sn8FQNvoAYBzOfFwomjZGLbRjVh2OnCnlXM
mCO5VF/NHJOfO/Fi7glnrpGNO5n5TdaIdfxuNkxbCbgPN9o2bXNoZWncdKamIXxT
6EkZeCVl3ORnnkyYLtl8HqtMtpZ+L1ZpTpONVyY3V+Mml+6TPUlEWERQaHRMUHh4
kDYkXBsWFBEaHhkUHXGE+uJQBzspMkOtm5Uv4H9S3jGzwpi/EsIQyNCIHv6oiX1b
YqtrVhjEg53ckALurREFFLqpmd+kWbWFphxYs1LZMCs3x81K2yCzokwG+p1tw6wA
zqWpbMZmxRlNKGE0EUEhkZHaIC3xJzwoOiYsKig86gjlM/ztpsnUWjetDgKYloTQ
i4TplySgnVOmJWFMyw0yLU/ItNpZMS13G6alcti0qKGKY6aloTYTZyqQaemsmBaZ
/meMTq+heixTszUt8pNz5CcGI6guKIQwk/CgyOhw4ldEWGQQ0WF1ZLppGwkGG6wb
1X0uGpWYyFFC5ChhJijFRA8jrseoWDcogYxKCRmVB3OO7a/EZqOyPZwU1/8Cpb3h
Y0OK46pSm//wsQtvQdFVtDXrjR0+XnVw+Mh+4vwL4m8HzPY59tEYBrhPJ7Pn6eGj
mjdo7dJow0fbDzqz59p70FlKDT1DoCcpZI105RzvbOh3aZ1hpZo3jBYznkxtZVip
5j3mNQ8r+5hPY8D8ZeJk9rcJ+k0kIHyRjueLRA3wNW2ozkxKBf+Z2sGGI7xjzi+o
Ib8gdWp4xJUNp/6Jia3hy4U8bIjaA5pgZ7smtWuPNDlh0LdYFwb8tNDastMuDs55
Slx3UtZY22pIra17Q07qXnRSzsxxsj2rp1Un5dnCnFQbp52UJy/aljA9p6cVJ+XZ
Mp2UZzNxUm1siLqNFSfl6doSFksnNWm8dWG47qS87LyNkU5kmSrm7E2N/BLsl4iB
IdlqX5eoZSOVPmpWK5eBFkwj5EOu1Vcx5pVHAWVTkha/CiZAEyDkPQvkrFnxUWNK
dFxMhFvIlLUAjDJq7lwewV0LvC3wbXyYaSTcRkOspCaeYePnaxCm+mC9nzVP9LCx
XDuLM4CagYitYynddPT+cjxrm9zxZjH9bBejppfIOlvkYHrj9BOrpCv+Yr8rZ7LM
CZhUQC6jnz7RoTo5g2GtDGN0to/pMoiYJ+wyQsLrqO+qieuZDqgf2YHLRyVQPq6V
Z4OJ/w6CY+95wfRmnQWN1sixfJVO5Us91dRZ1gEDDXkfrn5ejufr5lS+blbqgIOG
vKFXPy/H81U5la+KVwesFdgS1gpsCWsFtoS3AlvCW4Et4S3WlrqbZkKPqriYY5b3
xiG/zMyLJwPczYwr5eabEsDj5t/sPdwejrAs4+Or0NiX/j2NqlUgNZ5VUiPay+bx
rZJ6RnXZ/DCUPE4WXWbqNZ+K5uqMos0lX8CUYiGzX8TsN1CPi8jfQbZcf3dGLJjN
sIgcLchlYy2W8pCfg8+rE8bBisRtDK/ticV6NbmSCFBN/N6optl8zWHxT7tWTR8Z
nkAZrlxmz8h/5oXUwITZnCaxVU1gs5pcSRyopq32zFZTbDeW3yx2TpuY+Wmn69UU
VJuSe6Oa0jqZZ1H0fjw3FmvMtmmvmmxJBKimTFBtCltNAbUpb+3V9DWpeAFVgPmd
JjJ6IfddqflTZZ2gsAs3V+jBXdGYOlHXx4jzpWvcbqofFT8hnetWraanm/yI7voy
0U/TRfyBKCyHlQugCUL+dhk0PnVhJjJh6EpvIsDxdTrgxuxMymt0tIQU4LbkvBRX
Ym6dpGpZjeKUUiq9Ib2huK7EQEgDJBTSBBLqZVpq7n0xJohmp+oX1cbUmVutWTH0
hcGXTsRfrAor+C3tl3hyiSDn7mrn1uWgoDRwmTD/PCLnaDEZkOp03FWFFbn2Nuf5
MrgF6JWosDZgfdKz4xJ700zkZslEDFjE6roksTGKwSDGCqhyCgfS87BTawlB1cKl
gzfWKsitly6EKutekVwWSv26TIRJDTFge+itsAE/r8CV/dWdpDsVNQoftVS6WnFD
EaRu7gZMGy+7cQZcN73fBwPCuuKn4nO6/3qw54nThAFjkAFXVq41b7ABixgDBpQB
SwBwwYDFVgzY/lIuswFjFgYscmCA3hADJitfnwETaWoZQVG/2VKSv8lk7HnOgGNE
rAEHiRvLgOWEj/rLnfZRPmraR/moaR/VXA2Y74vZtah9mBdNAupMxTeW/8JBuGyL
+nP5Zo/RsqPqtfIlHqWyS+olciMRC4SJaOmJezkuvTCRuFdjSy/U3NDqygn2/uw5
bxBM1eN7QNvlAWJ7hAoKw5kUfU1ezAMejAz997J39qMGAqMzC41F+kCLL85i1FEQ
41DERDchBVOIX8XgLCghc9Q1RGMlDmhMDt4iYrJvJP3VXxMx2duErZMxGbnHW6i9
q5vU3hXiozKZROseKL4tOy1Wuw8Se8m/Et8gChCCMdLTOCE9DGgUREG07kSfSuyP
EkMqmYTbk+cDifNqZn+bOH8a2pPnBxF7kj+59yLM8itoT56n7f1xkbP2HlBL27s/
cc2avbtR1nwfN7tCSJVcnD24LCeXfP+JXCoGvRPbXBoADi5It0jaKDZLPWRHJRfl
S6Q9ZZckR+RGKaTCXk6psNl2WXmMCkttqJDWh8yiyyIH9cxKiuajsivuZ5Q16lWq
dmo3t53qClWguqvbavUEQhbaBngZLeFlaojKnCE6EXK/isjniju3J8/vJM67udH7
CuJ8O2hPnl9N7Lsye7IcgdCePE+rbInSWZWtZrzMThteRmRDZWNCGTfTgaqkiFEZ
vXaBfupPFsaa+oCL6qNztq0+FShyT1D85aFTLnXPV3zt4a9cpJ6j2OYhJu7SiB9n
XqtxXH0aceN/4r6hLQ4w6sPMChOzYYHJMiygl+9ab2KezFMYWj8PuqAf4EDzIvVz
k9DPDUI//sqvPb4n9BOu3OaxsxXqB2P0g5v1I7Gjn0n/sX58dSZqhdsi7DFqmV6f
hKKc3CmanJI8zaiCQqOeGCqyr07OAxqp/RGPIw+ZySRsOnKsZjKZQHV1NcjOzqaO
yf3Zs2fNg92WkqY1EtIPIkSInKE/TKzzuwh0Is71hDOTcYgQIXKcLgJPseXMUW0r
9M4oDUqD0jiehvOtOORbkaRQGpSmIa1IhFoRSoPSuNiKxGichwhRA8d5bCuSoFaE
CJGLrUiKWhEiRC62IhlqRYgQNYj+0Jl0/2deRMKBCq0xf4iEntFfa/EdHJgUFlfl
wPKVXPI4XS4iTo2tyCm6SmQ2zgeA6ScvPv/VsH067wWyEfdNmCfd73tdsmTWsgND
301ILeiWU7Ux+TGsz/uJCxZXlfy483KX0Td7DHjmm7TJBX0PP7luvnhKL8W5a6m1
YZP3xMRnzhm51R3o3pebqhceCOr4U3WfX5M7RiYtaZe42uPzax+m9CwbA/ZX3U4I
1v3v14l7O09OCTatCP+z24ZPNmo8owMC13b5Y+3X356bGnLrRW31D+lDjpyIqFof
2zsD9HXbu2dLZvWAyoqsoKg+o9tfE1ed+PP8xb1FrxfiQ1a89lZ1RdaRqp/KX4g8
EfF0v1HHO30UNfHlvpv3Pv+9546MlE0LMl8R37wTlx3oE7/9dPvhsz97+j3Jp0sv
vfjgN0deXXP1+pRz227JH9o/8cYPe1bk/3B49uT2F14c3vHL7o//4HlscdXAmQnL
XroseuPXrkPGjYw49HzF2dLfT7wqlsuUXTwvhL3/GXay6kp10thrM8fcfyL9KXXu
S91eGx8ZNyFaFnf1m7MjfvHZvWNutnTK51/qfo2ec3L8zfe63liqWe49LmFNeviS
Qdsj/fd89GS/LLdzxq7dvq9Q/5i+KHTVeP3HgbdPdd+UcajqobYV+x+7mPPFO4ff
z57w6ePt14W9/NPq6h6L3/ti+j+hC4e+2edK5C/TfD7psavfxqEJ2UEFy36rva/2
oZe6zasJMGj/Wf12SvDF3Vv/Tp/Ze/fyCQ8Y5p+dUVO7B9v4xHLTWH1JnheDVFXP
h03tQVY1KTX1Kx+gIZBVGLMAbSSmBW9Rr/BgDMRiQyCrfthWTPyfqgPANcgqcmMh
q+DXwuAXvC0hqyQ2hM+SuJ7r9iCrRMzeEcgqwB3r6FeU3envNgJPwmgtc1DGZb81
JPpKvZBVagaRry0hISchq5gyeDA18iHuhyCidPUbb5NCVrlUHgRZ5SgvBFllmxBk
FYKsQpBVtm0JQVb995BVLEQEF3MM9zu79bFhD8WTWbgCWVWfhfEhq94m4kb6JRn6
eANOHpMytg61wZVUAEQRT5thkLDYTfbE0ATAKW3ujWp6AX4Y3DgQVbaqCUCTQFS1
tRu7C4fd5Hw1BdWm971RzXZ1Mm8ciKqGVFNAiCofQbUpbDUF1OZ9rb2avuYQCEFU
NTVEVaD0vPRrxX7lCKla9paiUhkjvSHdp/ig2UNU4RRODx+iKqu2og4Kzsy+b7+y
puOp+P897/njqgE/OwxRNRJ7i4Kowl2GqMJBE0BUWfuexX8JUTXGDFE1EmtMiKpA
6VXF14r+6hHS+5RvKXzUMdJaxb4WAFElor6ByYeoyrJS21svhqj6lNXEB5/eNP1a
6K8OQ1TRBgwoA3YNosqaAQsOUeWKATcGRNUY0RERa8AVIgRRxZF9yB6PJoTsaX2A
R15NCnh0VLJF0lO5WXpbclQiUi6RekkvSS4o7kW0HBU1mvO0gF4hc+M/zXUUNgc0
OmyObXC2hsLmNFfd1QfO5i4IOFvjawzBi7EaU7dUeDGEVcWq0ANhVTVnLCScUZ/Y
rDBPhFXVjPQjYvQjMeunDcKqskiDsKpaCCH9IEKEyBlCWFWIEAlHCKsKpUFpUBqE
VYXSoDQIqwqlQWkQVhUiRK1tnIewqhAhEqoVIawqRIhcbUUIqwoRooZRU2BVbQRz
cXr2gty+I/O8iZlfQGGXz6T7/DOAXXOhZt4XsLtWw5EFHvAaHX56+JqIKZSVtEZH
xMhWCIMqVLbYLb7FVgi+j7331S/mzrXFs0kqxC+YMxVKl89gANMKif3XfjRg2lDD
yRDfz4beX3H8yZOLN1wY3HPDsYf/ThkRXNU+a11VwCPHKxIUvsmKUO0ESZzx2Jz5
41/vdDtm5rkzJ0YVPHxarHpkAlg87+Fu3qV/zep0pnbXDmNJ/zFgb3EnsMZdtunc
n8v+erdm+6ysjrnl2d/KHrh25+Wa4yfFuj9P3HcNN+bcjZdvClszEYta5bZkZHbG
YfkfyzqUeapTJ5+9ODn75pUHvt3g5/6D/li7iAh9uuJynuTypoPV6kffnJ3Zb+Qz
754oLlx1pGTn1PUR31zV6X47sHx8bcmHIePKF+7Z4jdvy74D2z6d5rbBzW/2V+Ni
Fv2zOeXtJUUvJJ+/M8DvxqdHa29dWLn++lfvxJ6fG/XBnjuJj648VvXZpIUFYz/e
L6kO1oxbGP3AxWcHfOglen7lwYtf7FhwMXpx0YQDB0peEJ+drBibuNFtyv6qj4ca
7444UHvgzNVnPXOX9zsiU6x8oOfKA+OXeS46lTTyed/dAz9LUA9fsmbGvP3u++88
Hy5a8U6fMcd6jDlx983QbhW/B+tq3p1468LBhZ3Cvt529u6XUaer+68559nJe5Th
g5UvZDxVq/lkyrmMkGMfJLTTlmanT5o5aenC0mcHHx3S9f/6DTscp/C9L+/ZQw8e
v+k7/++vpB88cyAr7X/vdtu+o+h6Uqn6+q4hGc/MCz772msfjc7KejD/mKdx19X3
Sq8N/qPKeOhHt1fORE9Z54fdSukz6P6OMbOjFh+4kWj4NS1qweq3//fNizPiv+hm
/Lh0Zmm/oaIlXmFD88W7k1d88eWKL65fP+SvT1i/IrjtlUP5vdq2een91En7x21O
fT7+yWPbUpfPnLKpJuCM7rv16cPXv1Gdcb73deJUZU31rT+x8+u7d4Zh2nCivyT7
yoy0VE2CJlFfVASvNC6vD60N9ZUWaG35io0q8mUbMqkEFGBasJVa9IsBFbmUnEJr
kxD/6M6jLlrbfGaFpoT/apipQgeYWQ74Gltd9rw9tDZS2z6gB+X1ZDyPCPtOlipB
AeCQ1WR2+mKS5PVcV9Rz/Vlq8aYIWC5ZbWc+yy4OJUeo1tDVWGIRU+Q67piGpWhL
5egL2oMOvBwmaG+26fFuos4ypxTomMYI8KZy8AP+oKOzCG9MDu2oHDqBzkADI6o5
6PPqRWZrFvkghDdHeSGEN9uEEN4QwhtCeLNtSwjh7b9HePOtE3OwuGk05hdXa1r+
ISC/TpxiHeHNIvqrrRsV8xHexgJ/XAb+JS7RxxW4Py6Hjp8T++MK6tg6co28HsQ3
nTMAPe1thkWCQqHZFUvDAHqcqmaHe6OafoAfFtOQVetsgGfBRm4bIww4XE1gs5pc
SQRAfPO3G8sLBoXWgGoKCp7V8d6oZqc6mTcK4luDqikg4ltnQbUpbDUF1KamtVeT
RnwjE7kz2QmF+HZG/KP8e5XMw00CFBtVp9X0FBVCfOMAsyKlA5W/y/qrx0r1yn0y
H3WCdKjypKz5A2aJKbgBPmBWqp1hDDvNpbJAfLNGCsJycFCAbaU+LuGPU3WXc1cV
VtDarAFmARvPSMRUYetFfLPEcRPbicwlVq5JIJWxM5BKYBvxjZ+eD5gFgHOIbyRx
r8M3HuJbuvxbJa7sr66QX1PWKHzUE+Q/Km+0AMQ3Eu1NXseAQ+7avu/yqHY7VDt0
OpUDiG9KYgzlugFjdg0Yc96A7SG+uWLAZOXrM2BnEd+ayoBLlMPcOqn6q59Tlrnd
dvNRz1SOdfNSNX8DllLfOOIbsPcdO/eNWV3lFxyrUzEf1mGGiyaTeYMNWCyAAeN2
DRh33oDFduZbXDFgsvL1GTCRppYRFPWbLSX5m0zGnm9aA5aDeZK/3Mkgi4QqpIMs
ct9yIQt9mxSykAxRSchCMkSlIQvzFS0ZstCvSSELg6W95N1VPRQZ0lQ5psIVU6R5
8nNu5+WtD7JwHgOi9rQNEDUvFkRtL3snDaJmY2VDIOPg2cGgGrCIXP8NlFqRfI/6
nOJtj6XyX9WfKhZ6vCm/rd6gMHhwihQ7pcjmi19Yw2A9fQ+sQ6m1rQe/0FJvKrt6
a3wUwyQx5hYqmaMqEHd3c5eMVZnEcW7XxQmqhustiSjIHOJ+co+RkHUSbk+eLyDO
j2X23Ynz7hJuT54nsUQSmH0ccf46tE9wAcUwlWmAo200QG8behvTLPWGoAtZvbVr
edCFairm+pKIGl6nIgYf9dOSf933SIIIUeG481EDjjd+1MDFpK+AaOaXFHArm2yR
nBfCNxTODtTTJFqDTNl3mCRIpoLJFGdkKv3PZYpgFxGsn01C+kGECJEzhGAXESES
jhDsIkqD0qA0CHYRpUFpEOwiSoPSINhFRIha2zgPwS4iQiRUK0Kwi4gQudqKEOwi
IkQNo6aAXUyXpzOIdwnE/qI/hXg3+tSwH0K8K84dkHTA1/9T4Ldr7/649K0vLU97
vPqJJ4ad/OCJ74+aRrUd9bQkcNSj3kHT25Z8d2nHz22mLyhNfe5Q8epwhdfWVX2z
tj1zt+Od2Wdmr3/pwLrE+IDHO2333DJz+gequ5/8/liM5tXiskuqwNHfmv4MSH1n
eRttXJm7u7bdnbZP/LDu8Hjv6A1Jwx66eTBE3GmRes2SIRsfDLmL7Z79j7Tiw6O9
H9Hfv2Zjj3EP4/8+hO8bufOkadCh3WMPDfh5WO2PISd3h21/6eyhvx/1rupTm7b2
oZ5BT0+5NOvzP+bte6dsc1bEthfHx/y86scntFeWLbrao+vG5G//jnvg6N/DCoKH
Ho+fX7GjamV6xz/njZo08bFbR/dMrf73qfsDOt34JP/n/Bmrp3+0Yp72xNNbMvW7
npzxoKr3AtVHqu/dpHtf61r6VFqHhOFV978fuc3L9OgQ+cFT649vUow2TP8uP/zO
DH3MgjTlqR8D3l7+06q4dqNNcbWnjot+9lLNeSX5sZPubxh6x9bMz7oZFbDj85C3
1Ju2DIzwe8rv9HHjX6ezvCv7H5yvS3q99OhnVS+WR95dPuV0ZeqMGv/P1q6LfjcW
H730lOng7pfz8tcvOTtmrV5brt2xY0egpq3u0K7U6s/LPk+a/9uKFOXKsT3KA5d9
V5Cp62FaNWPlm8/+tnSx8qu+y7y1E3sv2/7Rlq83pIbPKv+mZsq/QetfevhG+KxV
cYcmhN749+zEp/xHHc7y9X/v7c5JaeN6TvhjXn/5T4fmLI5c5DNr77rD505kXOit
6P3TxZPzDVn9PyH/lb/4y+IrYXvjlo+moeyiTThjg+QrsGllhof1uUZNYUm+QRPK
INjBBK+ystcoHF2Z5BQ19cswZOL6Iflq6aWg7GWu6fbVFVPrO8lbzRhwpuM+nV/5
HiuhFp0Oml6qLysk19RrknKMemCgVogOzSkLDI0I1IaERoESanE9lC4liUhFKaWE
SjzMYNRPMhimWFyQc6rkTrpbZKQv464o6ORGQ66hiDtL7ZijJ0A37skkCQQQf+jg
wQHWpMH1f9E6kUkngNYx3f8DAAD//wMAjxX0Ag==</Template></GraphPadPrismFile>
