# Supplementary material for: IgM and IgD B cell receptors differentially respond to endogenous antigens and control B cell fate
Source: eLife. 2018 Mar 9;7:e35074. doi: 10.7554/eLife.35074 (PMC5897097; doi:10.7554/eLife.35074)
Supplement: Figure 5—source data 1. — Numerical data corresponding to germinal center composition in Figure 5B. Numerical data corresponding to autoantibody production in Figure 5C–G. Numerical data corresponding to cellular phenotypes of IgHa/b Lyn−/− mice in Figure 5—figure supplement 1A–B and Figure 5—figure supplement 3C. Numerical data corresponding to follicular B cell competition in Lyn-deficient IgM+/− and IgD+/− mice in Figure 5—figure supplement 1C. Numerical data corresponding to germinal center composition in Figure 5—figure supplement 3B-C. Numerical data corresponding to autoantibody production in Figure 5—figure supplement 3D–E. [file elife-35074-fig5-data1.zip › Numerical data corresponding to Figure 5-figure supplement 1C]

<?xml version="1.0" encoding="UTF-8"?><GraphPadPrismFile PrismXMLVersion="5.00">
<Created>
<OriginalVersion CreatedByProgram="GraphPad Prism" CreatedByVersion="7.0b.154" Login="mnoviski" DateTime="2017-03-07T14:51:19-08:00"></OriginalVersion>
<MostRecentVersion CreatedByProgram="GraphPad Prism" CreatedByVersion="7.0b.154" Login="mnoviski" DateTime="2017-05-12T16:38:22-07:00" MinVersion="7.0.0.0"></MostRecentVersion>
</Created>
<InfoSequence>
<Ref ID="Info0" Selected="1"></Ref>
</InfoSequence>
<Info ID="Info0">
<Title>Project info 1</Title>
<Notes>
</Notes>
<Constant><Name>Experiment Date</Name><Value>2017-03-07</Value></Constant>
<Constant><Name>Experiment ID</Name><Value></Value></Constant>
<Constant><Name>Notebook ID</Name><Value></Value></Constant>
<Constant><Name>Project</Name><Value></Value></Constant>
<Constant><Name>Experimenter</Name><Value></Value></Constant>
<Constant><Name>Protocol</Name><Value></Value></Constant>
</Info>

<TableSequence Selected="1">

<Ref ID="Table0" Selected="1"></Ref>
</TableSequence>
<Table ID="Table0" XFormat="none" YFormat="replicates" Replicates="6" TableType="TwoWay" EVFormat="AsteriskAfterNumber">
<Title>Data 2</Title>
<RowTitlesColumn Width="81">
<Subcolumn>
<d>IgM+/-</d>
<d>IgD+/-</d>
</Subcolumn>
</RowTitlesColumn>
<YColumn Width="486" Decimals="9" Subcolumns="6">
<Title>KO</Title>
<Subcolumn>
<d>0.460301508</d>
<d>0.517985612</d>
</Subcolumn>
<Subcolumn>
<d>0.465794769</d>
<d>0.549484536</d>
</Subcolumn>
<Subcolumn>
<d>0.458835341</d>
<d>0.498445596</d>
</Subcolumn>
<Subcolumn>
<d>0.428859738</d>
<d>0.551020408</d>
</Subcolumn>
<Subcolumn>
<d>0.396508728</d>
<d>0.508269019</d>
</Subcolumn>
<Subcolumn>
<d></d>
<d>0.517051705</d>
</Subcolumn>
</YColumn>
<YColumn Width="486" Decimals="9" Subcolumns="6">
<Title>WT</Title>
<Subcolumn>
<d>0.539698492</d>
<d>0.482014388</d>
</Subcolumn>
<Subcolumn>
<d>0.534205231</d>
<d>0.450515464</d>
</Subcolumn>
<Subcolumn>
<d>0.541164659</d>
<d>0.501554404</d>
</Subcolumn>
<Subcolumn>
<d>0.571140262</d>
<d>0.448979592</d>
</Subcolumn>
<Subcolumn>
<d>0.603491272</d>
<d>0.491730981</d>
</Subcolumn>
<Subcolumn>
<d></d>
<d>0.482948295</d>
</Subcolumn>
</YColumn>
</Table>

<!--Analyses, graphs and layouts as compressed binary. Don&apos;t edit this part of the file.-->

<Template dt:dt="bin.base64" xmlns:dt="urn:schemas-microsoft-com:datatypes">eNrsXQt4FMUdn917X+6BBBAJ6hlQUiC5RwKXYB4XCEgE4YAkEG0Nx90SDy534bI8
o3BqRXlYaKtW0U8RERCKpmJpy6eWln4IvospUqlo7VfBBxYQIRXkOrOP273L7XGX
RDyu84Nhdmb+O/t/zcx/d+cW55hx426aWllEhHQAgLXEWoKEyQNmkE+DwbDmZRJE
gS8TMK2DiZTBFHIOAWAsKsFEwaSA6TTBUoYhxDlX3SnHwMDAwMDAwMDAwMDAwMDA
wMDAwMDAwMDAwMDAwMDAwMDAwMDAwMgEyMBo+O9UGQAT5UJ+FawbxiU76FwWgLbb
7QMEUBnVTLlJtl5RBJRM6Xy4SbYIltRGOUetYPfhycGDA5Nj7wlwMufqF9jte59r
A2oPuhQYz5THg57b1meAf6KRc7K0YlGTz7SACrZ4A/6yXGuBJddE+d0Bj9ffWJZb
WzMuvzi3olxbel3V5DE19c6xpmaft4U2OWtHT6weY8rNN5srm5t9lNlcVVNlck6s
nlZjgn2YzWMn5Zpy76Dp5lFm88KFCwtciKrAHWhChC1mZzDQTAXpxRNhZ/nwhAIP
7cmFl2F7j2IH1nq8brpcqymdSy0uh11wnTUHvX66wOlqpMYFgk0uuoDNaMi5EzVR
wVIzOgOeyHUQvwfa655L0QXuIOWiA5FzNKUtNGxuFJHPCcxiaUvNXNtFuvTSVFNl
MOhaLHTqQkV0JDCl6bpgGoHNBqutuMFmLW4YaW8osos5TMxjC+2iqXE+V6O4T3SR
RipYbik184cMy+aIIs28IJG6iwnhvGV8IOhdEvDTLt9UqiVTbCMhFjoTMu0rt9tK
zcxBOllictBLQYZpOMgyxw5xhBJr0BqtwXQxxTS3ywfVlDlmiBEoMhCsaTgO6uAa
5HVn2HwUR6j0no14hjNuKEgIlm5DomX+rBr2Os0uGJU1eP2zAw28zuLZwnmL01nl
RLRjAh5qkquJElQV0U8qVkvWbCnaTWw4seUuKoWIo4kUzQRc4ngqZVtJGktkLZG5
xDaMcFoTdPlbfMzyNo3hhWH9slZ+EiKlnSVqvIFG12WuegkZRPz4Xfm+NFB3wtm1
0jNnfgtNeVDlVMpNX4626JqAMb0m0HLiJjYkGFlYMHJEkWWEzV5YVGgfIV6TeJoR
xQloROZLWw+Brp7hLhIrYWcfYUyWby0qsNptJfbCkYW2YqstrrlZokKLxVJYOGJk
CfynJB6Z3W4vKLbZLbaRhSPt1mIJ1ylJRJRmvgOVWA2DH6jYy3qGT02wy2HaF/iv
9bsyct5PSkI88afsIxk18ycnIp76u+E9zc2ezJ3+pYRLs7ssiStVOqvr2DdDnR73
WCwFNkuyD3joxc1UggdGMUqriTVW4ocpkrxKsZosp9KM8vFgLKc8o6Vm5rVauVYZ
IpnXiSrmfSiLyqDX5Uv4PjQa4q+YKB13ATn7fjS8lDnSDQTgIaAW3puG2RIRVSKj
SrKoEt/fKuboWBiAh0G7Suiv69xiYGBgYGBg/NBAEcHjgN8ztRcsINlIAAPj0oJ0
qENsmKgBKNCsctEukw1ogUli4x3/+T0cdoJwFrBwsuq4VMaF9E9z6VMCp3ROTmgj
FWenWKAbsjxutjY9reK2t/L0KmAn1XHr+K6UcXavInf5GZjIlaaIWsoi23XZdAGO
M6VouZAai0bG8/qLaqdwCbU6mvlWImErmbBVlrBVnrBVEa91GQB6UCOSDknqWCzI
0J1jtmeCk6onezaGSmMWcX42pLhjkmvQSVhNw9b2AspI1dewxLLai0sIa0CRSHmo
ayLGjeJ1z3x7lWv9RcQwO4FJZGKxaypFx0YHKx6RQDyCGxZl3HmdxUOuMmEyJyDR
JQFJEXOxKBMJyDNMdpvh6TWXiOEVHLOPRWyjdvSWXn/5zfr8BQ0iCaUudjEfzpSZ
G6khG1igRJsUBlWdtp+BN0odYQNboaJJqHIdZyD0qwKCVb78SXA7EEYoOme5mvcg
YZAc3tkE/8538J4lbgtz4OvlojoPsME/fSIP/hD6gQEMF7FDmMd65pcOpMTADseA
vEj7zxnZyAjfAPSN1PDSXAlKO3nPYAebn6jg3UYot8nZ6QWd2x96Z1Z0D6HBJ1vf
eSN4kj8zFNNTSAfUKnZuJpi4UQ8McXmod0iXWR5k7GQFh+UV4FnmUa78YmHaRQBE
/egS/N4klX66x8/2UOz68RwYLno8nExwuqXTpB8PyfWrTalfRL3dES0DkfS1iJSu
lXy/WSn1mxVHBjLpa5EpXSv5fnUp9auLkYHIAF8iMsCXiAzwJTIDfInMAF8iL1tf
uj60hIklYmOOyTnHXrp70m0VKDBv45ZS4Zebo8FPI8f8OUJOiq4bzQEfNYJIBLmQ
kSofpiGMZ2yDcSNLy5a3k6iMqu5jordOiHC6nLvW/Vz+AJdvB1dzfBRILfXXc2rQ
SoZB6OZArbo1YnyWRxsMaGPDNrHhSInHBonUEF9MgZMeEDPr/0PMq0BsGPzRy+sW
1RWNZhxVrUrk1B/HhNAgREiGpFJiAkkxBU6SEFNq/PJi6hPG7m3y1KzJi0n0gJg9
ak3D/4eYxk6d1zL4bYVw7/V9js1EYvKc9ICYvXrUmj0rZg9a84pMF7N/SBcTQOUy
gQW3koZRPgj07rS2otJ1gheIvN4UuoZpr5fPVj6T1WG4S75SuSyr3cA+XsqB08AJ
OE+zLB6GzLLPAsX/KxURc5OC0olL8B7qOu45pfAAAYA+YFHUS4HkAmwiwcsGk4PV
kBpq6JSe1VA/A6uhfgZWQ5YuaMhyCTQU6wkEVxrKcNuf8x0xvi/tkaBI9aJhn7rN
OEN10LBRvdrYrPrKsFpNQ08slLHak+clr71CmTzv+9aeNTKkO+tJ7Ht8XR9gZuQ4
AG2LztwL0zzmgWgRRzEs1Jt72EagB9m7+TOHM4+1Z9R4aR+Vz6y8wnppYGKSPkxJ
DqcrJZgLj5rAMeBHPTq6YjF/Uv6+Fc4I7yhGGd6GM8I26OtoRkA5CTWTur9bf3B/
v+qS+rtM/q5quaJEP0R+WjVL0VdfIdepb1Z8BxmwEJz2TCnMFgQwySAjJTD6RPm7
MJperhByVD8E1vfl8tOwfpZCyFF9BaxH10e5DrrlzQohR/Wsv/9Ulqq/bwqz/j4Q
tsXzdz3jzf2F2B5qFWn9elNgtqnW37LQS7spj+mmMaYxlM/Xok+XEUCCHNWLin+q
25QVqoOKV9SrldNVXymeVdNKYc4CKc1ZIG3nLA9nw2YJGwKJOYt9b5c+FjupP6o9
Ylin62vIytplWKDLNwzK2mC4HarC1oVVxgZXmSNQmKNwEkH5OtjPSb2Qo/pdsD4r
i80XwPq+ohzVb4D5IC5HfOSLclTPWmy1NlWLbeBWmV0Sq4yMsYcqymLoFrzeyi0z
AxghZZzJdJE3dUqGmXjmA900H9uztPl0wKfv0MwxntGu1Q/UjjMe0D5gKNIWGHfB
s0xy1nzqFJYck1wN0nXAAc58RMRgcv5drWiaJJltBfGHFxvMyzjbTOiGbUASQwvZ
ZrRmodEBbTNbM804ENpmqeZGozwDbUNwtiEjtlFI2GZ6TTrYRgPylZ8r39ZcmzVF
aVBt1ZzTlijPKP+syc4i0vbWJC+0ltMbvz+Au9uGhdpwTqddwfpr55Suaj1SscT6
1NcbP/hnhQESCm+c16/fGEk8NIwF6oitcAaDfctRyeEQWjVx9PqjSJ9PgP8yHhFt
DfGtphzE7m3o9MYbpWgCOZDe8UxI1BGiC2tEwmliaJHwsfRihlE1pAlzimKOeS7R
MSLj6/Mc7BCol6lV7DCqI9SqrjhwDAeSDlykfVszyjBFOUO7VdPPUKJ0aP+sKTCk
uwOzLsw6sdiBO9N/eHALqKQPV7zTNmPbKS1yYIXIgeOpR8NMUKwDA8aBFVGtPeHA
0X1KOjAR5cB9JMgV3XTgePSxDhwWdBWOTbxXoCQ48PMy3oFzZD3vwP0dIWYj2wPE
3czTx6GjfS73XJPL7zFNv8NLU9AOck7Ue4BJmbi7ZF4mIxKeDo3kUCgE2tvbwcyZ
M5kyyo8dOxaZCi8XmkwEtg8GBkYq+DLE33ocBw6ZsPQWSUQJGBgY0jgOesmjn9mH
M3B1xjSYBtMkTyOsraRobcWawjSYpiujSIZHEabBNN0cRXJ8n4eB0cX7PH4UKfAo
wsDo5ihS4lGEgdHNUaTCowgDo0v40hFy3BvZzyJ8O+gZZk+/8ER/Y+RTXrEbSjRR
rfxXqHmg8vNgGVeFnmD8FR10CL885fcX/ab2k/LYvRkJ92oks8FDvIlJqnOUyzim
4tDSSemxQxa1qwbl712hrEhJIKkZrOsCySQESu5zCrFbg57cv2zZD2uhGMZSsdBU
NQ2d8NYFLp8H5iVXAbDog+Mz/jrpsKXP/MNNvX3Zj2t9urV7B713ZMjY1mrN2PE1
29rvb5pce2DACfW8fw9oP6U4TwZKTwy5U2+8897G96vnZb+/f5Smduuw2mr/nV+9
UnL2mpvsD06ouFMDDn0Idt94757fnT/ftvhjg/OPx3t/Yix7df2fwi90PPiwFviv
/clJWXPfc4P2fXDfewHHqO03TLrtxF/m5Q1812CwVv/4Vx3Hr5x52q3vP/8Vd58V
/3pi181/eEk+fDhxcsrvbz26al3rN0vOhTpemfaa5u1JG54/mOPWDd7yebZ2/hqn
fMe6c9cU3lb3aG3v1s3lt+19fvDvh46+79ELVadfWjGlasS34x72DXc1rDz+7EPf
Pf3rF3btq3zt3C31p14t/OQnnsLXNy6ddPXmT3854Jp2y2ejbdu17iPlcwbKl5b7
J6y5cZzr0VUftrse/OyA/Nt62fGP8+65esCpDUeXX9i4p2HtG39fu7bXE5P/tlzp
/XiFNfu1sqemjt/wj/W79h4zviMb+PreQ48/O/7A3SU7N9UPWXeo7Zu7FEvmvbzi
eO7yuYdK6jq+O/jq2UEdew5ft23/F2cPvPXFQ3tffWjjIzt/mV9la9+wp9enI26Y
tqqUfH8x5T7Wnrst5/1HlHcMfXHlh+0z3xrx+qfDzrzef87Ud9vtu7/esZlsnLkm
f2Rr+L3WOc7DrTvP+v5Tf2Z46yNlbxz5pG369kML/ZVnipsfazj/bf6mLQv2/Gex
ds3ZeVf+7Knxw4daXv7oyJHfvLm59wr96i1ftpumKPYenbf7t9Vb5l2gsj+a8KRj
2he/Lv/7/dWrn/vL0OFjZ3+1e65px/jGwTs2P7z/H/urvrn9xzd8ZjR9nZe9aeaF
yhs+OJOXly17bMe+wfO/u3LposY+t1J+T29HceQzbOg3oc5gYA7lpk3of4M0WeN8
DlXs9gDPjkwLu0WcbxZWmGGOpsj+SxVfGVq552+PHCD8zBbxsYuaqaC3ifLTpioX
TYEAs039Flcw32LPt1msduBnNpSL6KqrIBUjrp8hnhSgqVmBwNyoBrVgSqFSH9UR
FRRaNCw5HXAHfEItk3GllWBwZLkF6JfxFW+9+WZ5PG0Iy3SxQxZy9EAYQDj+BwAA
//8DAMlwR4U=</Template></GraphPadPrismFile>
