# Supplementary material for: IgM and IgD B cell receptors differentially respond to endogenous antigens and control B cell fate
Source: eLife. 2018 Mar 9;7:e35074. doi: 10.7554/eLife.35074 (PMC5897097; doi:10.7554/eLife.35074)
Supplement: Figure 5—source data 1. — Numerical data corresponding to germinal center composition in Figure 5B. Numerical data corresponding to autoantibody production in Figure 5C–G. Numerical data corresponding to cellular phenotypes of IgHa/b Lyn−/− mice in Figure 5—figure supplement 1A–B and Figure 5—figure supplement 3C. Numerical data corresponding to follicular B cell competition in Lyn-deficient IgM+/− and IgD+/− mice in Figure 5—figure supplement 1C. Numerical data corresponding to germinal center composition in Figure 5—figure supplement 3B-C. Numerical data corresponding to autoantibody production in Figure 5—figure supplement 3D–E. [file elife-35074-fig5-data1.zip › Numerical data corresponding to Figure 5-figure supplement 3B]

<?xml version="1.0" encoding="UTF-8"?><GraphPadPrismFile PrismXMLVersion="5.00">
<Created>
<OriginalVersion CreatedByProgram="GraphPad Prism" CreatedByVersion="7.0b.154" Login="mnoviski" DateTime="2017-03-07T14:51:19-08:00"></OriginalVersion>
<MostRecentVersion CreatedByProgram="GraphPad Prism" CreatedByVersion="7.0b.154" Login="mnoviski" DateTime="2017-09-18T19:24:26-07:00"></MostRecentVersion>
</Created>
<InfoSequence>
<Ref ID="Info0" Selected="1"></Ref>
</InfoSequence>
<Info ID="Info0">
<Title>Project info 1</Title>
<Notes>
</Notes>
<Constant><Name>Experiment Date</Name><Value>2017-03-07</Value></Constant>
<Constant><Name>Experiment ID</Name><Value></Value></Constant>
<Constant><Name>Notebook ID</Name><Value></Value></Constant>
<Constant><Name>Project</Name><Value></Value></Constant>
<Constant><Name>Experimenter</Name><Value></Value></Constant>
<Constant><Name>Protocol</Name><Value></Value></Constant>
</Info>

<TableSequence Selected="1">

<Ref ID="Table2"></Ref>
<Ref ID="Table4" Selected="1"></Ref>
</TableSequence>
<Table ID="Table2" XFormat="none" TableType="OneWay" EVFormat="AsteriskAfterNumber">
<Title>Percent of GC</Title>
<RowTitlesColumn Width="1">
<Subcolumn></Subcolumn>
</RowTitlesColumn>
<YColumn Width="81" Decimals="1" Subcolumns="1">
<Title>MKO</Title>
<Subcolumn>
<d>33.8</d>
<d>38.5</d>
<d>42.2</d>
<d>35.2</d>
<d>37</d>
</Subcolumn>
</YColumn>
<YColumn Width="81" Decimals="1" Subcolumns="1">
<Title>WT</Title>
<Subcolumn>
<d>24.5</d>
<d>23.8</d>
<d>26.1</d>
<d>24.6</d>
<d>22.9</d>
</Subcolumn>
</YColumn>
</Table>
<Table ID="Table4" XFormat="none" TableType="OneWay" EVFormat="AsteriskAfterNumber">
<Title>GC Size</Title>
<RowTitlesColumn Width="1">
<Subcolumn></Subcolumn>
</RowTitlesColumn>
<YColumn Width="125" Decimals="3" Subcolumns="1">
<Title>Percent GC of <B>B</B></Title>
<Subcolumn>
<d>1.02</d>
<d>1.29</d>
<d>0.477</d>
<d>1.85</d>
<d>1.16</d>
</Subcolumn>
</YColumn>
</Table>

<!--Analyses, graphs and layouts as compressed binary. Don&apos;t edit this part of the file.-->

<Template dt:dt="bin.base64" xmlns:dt="urn:schemas-microsoft-com:datatypes">eNrsXQtsHMUZnr3z2edHEieEkJAAh8sjkPje9tmJ41z8iO0Qh4tjEh6hzsXemAP7
zpw3z7bEqkQRgUBU2ohAkQyijaBqqShKUYmKRSltUaClIoW2FFoQBEIRj4AQEEhn
dmd2/5vbs8/2XrDN/Nbc7WN2vv//55+Zf2b+W0fqV65salsRlAZKEEL7pH2SDacu
dKXtfnQBvnKlDaXQYXou4XQPTjY7TgORixFqxGd5OMk4OXD6WNLOyQOnKCF6DguV
6HkeEiRIkCBBggRNZpK4MV6QIEGCBAkSJEiQIEGCBAkSJEiQIEGCBAkSJEiQIEGC
BAn6ppId1eHPNjtCq/OM73n42iKaQij93CASbvcnJKGCGU71vNc+6PCgfPXsVanX
vsbxHeScwaLuHOqePcpDexdkx95P0Ifzz3lE2+o/XpRwdhEo1KyeNyPtuhU0Hf+l
0vwPa5bv6O1xbZOT/bFEfFmZz+0tc8nxzkRXLN69rOyK9pXlVWXLa4tqzm+4vL79
qkijq68n1q+4IlfUrW6pd5WVezwr+vp6ZI+nob3BFVndsq7dhcvweBrXlLnKrlOU
viUez/bt291RksvdmeglGfs9kWSiT04qO1fjwsrxA+4upasMw2ilp7CDr3bFOpXa
osKaG+SdtbgIWlhfMhZX3JFot7wykeyNKm7tS8GcR8gtOVnjIU/gB2kB5iUosc4b
ZMXdmZSjSkJ/prCmX8G3u0H26xObtbw1HnpvhCJjity7IpmM7jQKjZJTcmQwVTh2
wQoNNjt8/qoOv6+qozLUEQxBDofnsV+JKvLKnmg3LJOAdMvJWm+Nhx2qLHt0RXqY
IPq1kYSItDYnkrFdibgS7WmT+6dK3WQQizyJme6pDflrPOrBRKqJy5MxGTOs4EY2
derBRCioQV+qBidKVazrjPZgNU2dauAE0huCbwK2g/V4DIp1TrH+yESoid0bMYan
XFPIINhEaxL9Wze3azh9UeyVdcTiWxIdTGdmdRFpjUQaIiRvfaJLXhPtlQ1V6foZ
Ta1lW22jrDdYcbDmRpQCcLRaVlSHC/pTo66rjJUFagtUF6xDndP2ZDTe36MOb+tU
XlTWJ7XysxBpwtVEeyzRHZ3kqs8gA+AnHi3vmQDqHrZ3XdF1/dZ+Re4iF9vkTmUy
1sXYBORKHUbLw9/SXILKgLuyIuit8IcCwUCoAo5JLE9F1TB5QPVNWAvBpj7FTYSX
MN1G1Cor9wXdvpC/OhSoDPirfH7T6tYyBbxebyBQUVmNP6rNsoVCIXeVP+T1VwYq
Q76qDKZTPVymCWY7WIkt2PnBip3UPfzoBJsM3b7B/xXx6JTs97OSUHT8o7aRKdXz
Zyei6PrHYT19fV1Tt/vPJNwEm2VlQFoRaVmv7QylLfd4vW6/N9sFHmVnnzzMghGn
tHa+soZfTMnIayZWs+U0M6PMH+Q5ZYzWeNRttdqi/AHtjSEF6n6oRiuSsWjPsPuh
qXQY/BhZK0dS02jL2Qd2NfPD31PfWULea3KTelSyAKEfIaex/3pKO5NSzmwpZ/aU
M1beberR26cQ+jF6scC4PnZuBQkSJEiQIEFfN5GB+V79jWfPoG02zRMQJOj0ki1c
rfrXEipE8/F3faLHtQ5PjvpdiS2uiJzslOMKOWyqR0XIxTmUxCVlrikSrqiqkiWo
FH8Vo1NYpRL6gmrncbQAmTfxYpqW6lMFUh01aDH+LAIThJFoGTpbfTYfwamOUU+D
alQme/liPkqvSUgFXO3x94/r/CHAtZ1OYRwUgZRCpCrEabmqAYavmcNsHZt8h9Es
zQC39sZdZIKOp3+xzn7wpE5OY1JlU59UyzPPaMs2oz3bjHnZZnRkmzE/24wF2WZ0
ZpuxMD3jStSAOZ87gNCxaaKHFCRoKlG2A0o21IH7wqtx7zVSvtRh5v3d6snA+jA7
/7q/mXfSQQewq5HeJ+8eT3pRLfUp6uk/VvesvjpIpD+gzwB+pg6FjAsvTeTuQbQV
dNoS5YvUYascjVtqGO+uffzcm39ep1YKBrEb0BIHvTqxXU66OhPxLbEuOd4pu3pi
vTFlHNBz6mse3nAwTKElAG3joK/o67MWemhT8K5HH2mg0DYAbQfQpCqa5ESvrCRj
nS5V9eOH7jn0ZmPHfbrC8wzoPA7acoXvO7b/ztsO6woH0A4O2nKFr2++4I8LH9MV
DqDzATRhw1+hXOfq0+YgsR4ZjRtapfAKpnCHAV3AQbfKXTFcxxZDD7C6lgC0k4MO
WS31c0cwLdYVDqALOWif12LoLYTeYmZmB9BFHHS11dD3HMA0r5FC5wHoYgCdTxsX
+f1WtGerjKyXGuUb0CUcdHOs+zoD23KpJQA9jYNui8a7ZWQh9F+JmR1xMTMD0NMB
dAEduVzlrsC6BmQN9MADqz4funspU3iBAT3DHNpvGfR9rRuecL9cyxQOoEvNoX2W
QV970lf7fDHrzWwAeqYZ9CILoXcerD219DLWpdgB9CxzaOsU7vzy6dc+Oq63awB9
hjm0dWa2v+2yoYf2NFFoB4CeDaBJf44hrYV+80rZGf+ikFm404A+k4dubEWWQq9q
u2pZ1bJPl1MLB9BzOOg1yGJojWYzCwfQZ/FSb+21Flrtw9d3MwsH0HMpdAH0w62E
fn3X7F82RavCdB0OeKTzOGjL3cLYtbXz3jteSaGhH342B225W3jN3cfrHnipmkJD
P3w+gM6JH65s2ui/6Rpd4cAjXcBBW67wQM3JW874SFc4gD6Hg7Zc4Rd9eHDPhf/S
FQ6gzwXQOfHDVS/lqhBTOPDNzuOgc+SHs7qGfriLgw7lRmpd4QD6fA46R344MzPo
h5dx0Dnyw5dQaOiHfwtA59APZ1JDP/wCDjpHfjiTGvrhF3LQlvvhgwT6QCEzMwB9
EYDOiR++eNuJPUdeDjKFAwfpYnNo69zC323/6t1V+XpHCqAXmkNb5wxHdha2/jnA
ejPoh19iBm2lH65897wZz9zBuhToh19qDm2dwvNvurSv4bDergH0InNo68zs7t0V
Lzz1zlIKDf3wxQA6J3542bxflb710kfLqYUDt7Cch7baD197yQuXDf7zPxQa+uFu
DjqnfnhBih/u4aW22g9XO9Kd32YW7nxIrWMYdIAANALr5Iyye8I26ifso35CcCW4
ElwJrgRXgivBleBKcCW4+qZwVU3jjG2oUN2ySIkzbqp3rYvtkrOIMOaLtWxegSYN
gQhj2xgjjIlGjQhjFqU6coSxtpFbAheb1OUVFqRTgtJrT0QN04zfjKhh54CIGhYk
aKqRiBqe6FHDc2lKjxpmkWc5iRp+5zeP2I/drq2Il6RFDUNoyzfP37v60WPX3fhf
Cs1HDUNoyzfPN9b94K550ZMUmo8aZtA5iVa49eYnXNEvPmAK56KGIbTlCl/+zI57
1za9zhTORQ1DaMsV/vcVezd8tvcUUzgXNcygcxKtMPTs/Y2HThxjCueihiG05dEK
dz71ycKNd7LGxUcNQ2jLoxXOu5n8HuAzpnAuahhCWx6t8NuWEtuiW16l0HzUMITO
TbTCgS8pNB81zKBzEq2QKjUfNQyhcxOtoEvNRw1DaMujFRbfMucfz3/6CTMzLmqY
QeckWuHxx8/fNP3ZF5+kCueihk2grds839HSFnz4yT8whXNRwybQ1oUMzJWWrHql
4U2mcC5qOA3aymiFlYm61zu2f87aNRc1bAJtncLb7rp+0/+8Upi2ay5q2ATaws3z
93/9l4UXOSg0HzXMoHMSraD8e9WuNx56jXUpXNRwCrTV0QoffNy519V2hFk4FzUM
oXMarVCSFjWcIrXV0Qpv/PTep13esyi0iFYQXAmuBFeCK8GV4EpwJbgSXAmuJke0
glOPViDrECO9CA3uVJiVZ9mEYvJsGJ0qRl5aCSU0sdeZrRVpUqQIXRJZa1K9xBIX
0qbpur9AXY1FdHF4v1SIjklFptdgi5boKi5ss3eg1ch4CYmDpiLKBdvX+Ur7GXRa
38CItfUZquXNBXeYbORuuI8scLK77O0j4RuN3NNSfu3L350xUAMkgKElMjgmN0pM
pNU0o3JfCt7Hd0JfAiylSd0IQEGgDlK0xCnOTA0Edh+9+0N92/CQvp1IypoR1sTI
H0YMiVZ4UUYxSNmtl10+LknswCx4KgKSMI4LxsUxQdvQPi6GbVkzfCsdj4y9Wycd
YezZvnfzbbuWzIabTAxkahJTraMiakgfbtjm75c0iS596gw3kMhvS3dwbYC/xpqp
03S4IVd/wfWbrH0RGmm4QdkNN7vhcMPevRTebTxvDDdFJne1Xs/JSUQsfAvYGoXD
jRNozwmHmy36ZXJBW/EeaIHikOsuVUsDzRKFCEubWsjx90kZ0r60/PtwGpQGW9hx
2DbYckI9gn2qcwRFogz3RzofzfMz0Sb8uZHsPmzt3SwnSU+rbmn2k+2fdUqX29Ug
b4vRf/KJzxqTyYSai9zX4iqqKy501beQa734mhbwkHrt6GlBMcYnJxifNo7KNbhA
r5dS+pmHZuOZT5m6M4cwwmzUjNMhtZHClwfDETOPmuNsuntLzsvo7l6+Wop2jzTf
ZnpMJGIDemEG03aCmIfMpm24IKnWXaxZdxNvCxerFj7YzI6HwPEmabDZLD+yGXkG
8fFEtW7yBg/yxpaKQMgdCAbc/mCVzx2s8AcC7oAv6HMHQkfVl06cM2werE1z4zob
GXFOozEuiX46sDk4cMU4qAk50Jk4pRuXBDAcFJO9MC6PVi2LGi+lxwV0d5N5fMy4
ijIYV2FWxqV7i+OzLbdqW0OmtuUCtjU0gW2LvKKFeKwV/qA7gE3GF6ryuiv8lSG/
313t91e4q4LAuDJn2tBublzzER/wPzbjyqf8OtCcMRsXe1neTGBcc1KMK7Nnn4fN
hnCW+cctvBs/Fg7GW58TyQHMbtXoe8JVnnJuvIO23JtACzW7JqX0u8Y1zY0v5mz7
dKwasSEj3M+vCxVzyxN5w6wLFY9/XajYwnWhYjBulgwjBr/Kki5GKVg8xx0hdlnr
UJdqHtMlQuMScY4F6y+OkX+PKFZehl15OZV55eUVmkSXPXVXXh40WXl50GTlZZpp
l02u3n6aV16mZ1xbmca5hg46R5hpsrYyDQxTDthl14HRa+xrKyfUtQPYFzpy4P3P
RFV0Xj6WFYqj43ra6NengX49OKqha66ul/R1i0Mqd3ljWKsg3LHhb3oGkyg1mTam
m0QWw1+quWQzoXSrE8oh/XgATyhPl7nMoSqqwFO6imqvO1gdDHndfr8vcFTdZF9o
eo9XARHeIZkbwCxkhAiPxgDg9C8f58o3MYBMUz72vw5KwDagudNQNWCjng3pcSLJ
xPVyp+KKxbckXL4Mry8wm+GZAU7GGdtYZniLBmapGuHjNBaFe9XWmPLvxwb2/P7o
/r9JcdWkG3f0yclYL7Gkhqgio4Sqv9ZostwbKvd7fSEUV9sryNfSgHOp2ourmdck
FHlzInFDyg2nUZXGxWkpBclJ406hll1JdCZ6jKvqFz3bo79gFNPympqTtc8dOVJr
1voM26oK2wfCFsRdSOH/AwAA//8DAF4NAAc=</Template></GraphPadPrismFile>
