# Supplementary material for: IgM and IgD B cell receptors differentially respond to endogenous antigens and control B cell fate
Source: eLife. 2018 Mar 9;7:e35074. doi: 10.7554/eLife.35074 (PMC5897097; doi:10.7554/eLife.35074)
Supplement: Figure 5—source data 1. — Numerical data corresponding to germinal center composition in Figure 5B. Numerical data corresponding to autoantibody production in Figure 5C–G. Numerical data corresponding to cellular phenotypes of IgHa/b Lyn−/− mice in Figure 5—figure supplement 1A–B and Figure 5—figure supplement 3C. Numerical data corresponding to follicular B cell competition in Lyn-deficient IgM+/− and IgD+/− mice in Figure 5—figure supplement 1C. Numerical data corresponding to germinal center composition in Figure 5—figure supplement 3B-C. Numerical data corresponding to autoantibody production in Figure 5—figure supplement 3D–E. [file elife-35074-fig5-data1.zip › Numerical data corresponding to Figure 5-figure supplement 3D-E]

<?xml version="1.0" encoding="UTF-8"?><GraphPadPrismFile PrismXMLVersion="5.00">
<Created>
<OriginalVersion CreatedByProgram="GraphPad Prism" CreatedByVersion="7.0b.154" Login="mnoviski" DateTime="2017-02-02T11:22:57-08:00"></OriginalVersion>
<MostRecentVersion CreatedByProgram="GraphPad Prism" CreatedByVersion="7.0b.154" Login="mnoviski" DateTime="2018-01-11T14:30:18-08:00" MinVersion="7.0.0.0"></MostRecentVersion>
</Created>
<InfoSequence>
<Ref ID="Info0" Selected="1"></Ref>
</InfoSequence>
<Info ID="Info0">
<Title>Project info 1</Title>
<Notes>
</Notes>
<Constant><Name>Experiment Date</Name><Value>2017-02-02</Value></Constant>
<Constant><Name>Experiment ID</Name><Value></Value></Constant>
<Constant><Name>Notebook ID</Name><Value></Value></Constant>
<Constant><Name>Project</Name><Value></Value></Constant>
<Constant><Name>Experimenter</Name><Value></Value></Constant>
<Constant><Name>Protocol</Name><Value></Value></Constant>
</Info>

<TableSequence>

<Ref ID="Table14"></Ref>
<Ref ID="Table18" Selected="1"></Ref>
</TableSequence>
<Table ID="Table14" XFormat="none" TableType="OneWay" EVFormat="AsteriskAfterNumber">
<Title>[a]/[b] for dsDNA OD&gt;0.3</Title>
<RowTitlesColumn Width="1">
<Subcolumn></Subcolumn>
</RowTitlesColumn>
<YColumn Width="81" Decimals="9" Subcolumns="1">
<Title>IgM+/-</Title>
<Subcolumn>
<d>0.396230375</d>
<d>0.427615243</d>
<d>0.216781995</d>
<d>0.507524177</d>
<d>0.437890527</d>
</Subcolumn>
</YColumn>
<YColumn Width="81" Decimals="9" Subcolumns="1">
<Title>IgD+/-</Title>
<Subcolumn>
<d>0.59438343</d>
<d>1.342364682</d>
<d>0.529055408</d>
<d>0.527641466</d>
<d>1.779805882</d>
<d>1.467760261</d>
<d>1.079126002</d>
<d>0.404772502</d>
</Subcolumn>
</YColumn>
<YColumn Width="81" Decimals="9" Subcolumns="1">
<Title>IgHa/b</Title>
<Subcolumn>
<d>0.564745819</d>
<d>0.471977019</d>
<d>1.160769745</d>
<d>0.68988497</d>
<d>0.218474135</d>
<d>1.166940196</d>
<d>1.383978221</d>
<d>0.518451609</d>
<d>0.579573624</d>
</Subcolumn>
</YColumn>
</Table>
<Table ID="Table18" XFormat="none" YFormat="replicates" Replicates="13" TableType="TwoWay" EVFormat="AsteriskAfterNumber">
<Title>DNA OD 6m LynKO only</Title>
<RowTitlesColumn Width="81">
<Subcolumn>
<d>IgM+/-</d>
<d>IgD+/-</d>
<d>IgHa/b</d>
</Subcolumn>
</RowTitlesColumn>
<YColumn Width="1053" Decimals="5" Subcolumns="13">
<Title><TextAlign align="Center">IgG2a[a]</TextAlign></Title>
<Subcolumn>
<d>0.10936</d>
<d>0.32256</d>
<d>0.40926</d>
</Subcolumn>
<Subcolumn>
<d>0.08646</d>
<d>1.32086</d>
<d>0.31546</d>
</Subcolumn>
<Subcolumn>
<d>0.09696</d>
<d>0.22706</d>
<d>0.09236</d>
</Subcolumn>
<Subcolumn>
<d>0.37756</d>
<d>0.27526</d>
<d>0.47786</d>
</Subcolumn>
<Subcolumn>
<d>0.05456</d>
<d>0.73716</d>
<d>0.63136</d>
</Subcolumn>
<Subcolumn>
<d>0.23166</d>
<d>0.82676</d>
<d>0.28056</d>
</Subcolumn>
<Subcolumn>
<d>0.23766</d>
<d>0.20496</d>
<d>0.17886</d>
</Subcolumn>
<Subcolumn>
<d>0.11786</d>
<d>0.30366</d>
<d>1.18106</d>
</Subcolumn>
<Subcolumn>
<d>0.14066</d>
<d>0.84256</d>
<d>0.32506</d>
</Subcolumn>
<Subcolumn>
<d>0.15926</d>
<d>0.19686</d>
<d>0.10246</d>
</Subcolumn>
<Subcolumn>
<d>0.12406</d>
<d>0.23646</d>
<d>1.06656</d>
</Subcolumn>
<Subcolumn>
<d>0.23406</d>
<d>0.22266</d>
<d></d>
</Subcolumn>
<Subcolumn>
<d>0.14016</d>
<d></d>
<d></d>
</Subcolumn>
</YColumn>
<YColumn Width="1053" Decimals="5" Subcolumns="13">
<Title><TextAlign align="Center">IgG2a[b]</TextAlign></Title>
<Subcolumn>
<d>0.17798</d>
<d>0.54268</d>
<d>0.72468</d>
</Subcolumn>
<Subcolumn>
<d>0.11548</d>
<d>0.98398</d>
<d>0.66838</d>
</Subcolumn>
<Subcolumn>
<d>0.26368</d>
<d>0.42918</d>
<d>0.23568</d>
</Subcolumn>
<Subcolumn>
<d>0.95288</d>
<d>0.52168</d>
<d>0.34528</d>
</Subcolumn>
<Subcolumn>
<d>0.04748</d>
<d>0.41418</d>
<d>1.21778</d>
</Subcolumn>
<Subcolumn>
<d>0.20668</d>
<d>0.56328</d>
<d>0.48408</d>
</Subcolumn>
<Subcolumn>
<d>0.55578</d>
<d>0.16688</d>
<d>0.18518</d>
</Subcolumn>
<Subcolumn>
<d>0.05368</d>
<d>0.24028</d>
<d>1.01748</d>
</Subcolumn>
<Subcolumn>
<d>0.11708</d>
<d>0.78078</d>
<d>0.47118</d>
</Subcolumn>
<Subcolumn>
<d>0.13018</d>
<d>0.25178</d>
<d>0.46898</d>
</Subcolumn>
<Subcolumn>
<d>0.57228</d>
<d>0.58418</d>
<d>0.91398</d>
</Subcolumn>
<Subcolumn>
<d>0.46118</d>
<d>0.22788</d>
<d></d>
</Subcolumn>
<Subcolumn>
<d>0.32008</d>
<d></d>
<d></d>
</Subcolumn>
</YColumn>
</Table>

<!--Analyses, graphs and layouts as compressed binary. Don&apos;t edit this part of the file.-->

<Template dt:dt="bin.base64" xmlns:dt="urn:schemas-microsoft-com:datatypes">eNrsPQl4FEXW1T09Z5IhQAin0FwSjkwmk5srB4cEA4QQbhSGZAIjyUx2MoRDgUEQ
kHV/oqC7CCqKIoIC8rP+iK7EY4EVQUQQBVYBZYki14KIIuSv6q6e6UxmJpNkApmm
Xr5Kd1dVV71X9arq1Xs1r7MHDB78QE56POUIBQCUUWUUDUM+GEe/DLrAmPdpUAWE
ZwqG52GgZTA4srsBMAg+qWCYBoMchmswSzN4ZWAIg6ESAnoTFSDDV6EkLeDzEiBA
gAABAgSCF4Q1niFNQYAAAQIECAQthOI9PAECBAgQIECAAAECBAgQIECAAAECBAgQ
IECgfiADGfB/jgyALMZ1bQ3jeuKQBKo/uwAdtxtPUUDZRMU9F8nWyeOBgntaCp8c
8gSgaiJY6OXcOTzAgL+08w+9teBK2/u28sf3ftJYVfnwTgmGcM9DAB8fCNByhwPF
0PZK39TZRYVsqclWYrZa+nWK1ek7sSZLnjXfbJnWr9Po3MHRyZ1S+2v6dhw4YkDu
+OxBbHGhucTOZo/OyMocwHaKjolJLy4uNMXEDMwdyGZnZY7KZWEZMTGDhndiO023
24t7x8TMmjVLZ0S5dHnWIpSxJCbbZi022exzsmBh0fAFXb49vxOshi+9CjowNt+c
Z++vUfedYZrTHxaBCyu2mS12XbZxmmmw1VZktOv4ix1ino2STLa+MegN+CIuwHMJ
dnPeDJNdl2czGe1W5zvqviV2mDxNlP0R61Q+b98YnFZDkWa7qSjdZjPOcRVqRI/o
zoWUuu6EqV1oTo41JE82xCZPTkyaHJ8kxtA3jiV2o900uNA4TVwmqmSaydZf3zdG
uOVQjnE2ZIxAiDOuJiKyhw2x2sxzrRa7sTDHVCKVvvFCFnoTIl3YP8nQN4a7aUw9
McJmNkGE7XCQSacfPBAlbsHYqi3YWLpiVJ6xEDaTdLrBjSDnQIhthONgDFyDzHkS
m488ENW4ZyMBYckNBS+ENbYhUTJzai5fT7ERSmWTzZYC62ShzTz1Rfaw7OyB2Sjv
AGu+abixyORqKmf71KbX/O22WvabuOPEPVcjFSKMskx2TuASy1O17iuvnSXqLVF3
ifvQiWmuzWgpKeSWt1EcLhzqQd34fpDU6Hoi12ydZgzypvdCgwgfizG6sBE0t8/Z
NT3/kZkldlM+iswx5dmDsS/qRqBbqT5a2XcSLxIkxukSE+L1CYakuPi4pATxmiTk
SUj2kUfUfY2WQyCrS5xF3CmsziNcl0XHxutikwwpSXGJcYbkWIPH7uYzxen1+ri4
hMQU+C/FU7akpCRdsiFJb0iMS0yKTfbCOim+MjUy3oGNmAmFH9iwQT3D146wYJj2
XfiPthglOe/7RSGZ+GvNI5Ka+f0jkUz99eCe4uJ86U7/3ohrZLssLzWlZ2eO4S1D
1dQ9er3OoPdXwWOfU2zyoTBya7Rc987yrUzxiqs3VP3F1DuigjzojqmAaN8YzqzW
X6NwoF8T00DJ2UN5SLeZjYU+7aFVQezFhC+H4kJtyykTWTUVafO43zcjvybzubvQ
dgCsAiqX/bWSf6KqPNFVnmRVnoTy/szdVVQC8Cw4onT5T6k7tgQIECBAgACBuw1o
YV7j9I6yB5TSvCRAgMCdBTotBcvXak6CHGsqzJverYS1s3ZTiZ21FrATjQ/FTJz6
EFtgtbH5JQOHp7MjBvbX6+KABrBuAiYSUQURFhDRlGuS3iAcXpqCSk7wv4lbZydo
BzwP+aY49HFuHdD5x76gF/yvgaEJLqEm6AfacN06UlT2KFE/reNOadI4jATVe1IM
o9x6zz39Jyd+wvQmdgGF3EEquK0X7yJSDUMq1wJC/fzh04gqXJTGtVyucerMQqON
tZlKZhbaS0TvOUHl2mLR3HtcaZ4z0v5mlPmbkfE3o9zfjAp/Myr9zajyN6O6esbB
YCDEnIaJ54gLEAIEJCWFyvxcTvyByXAunMxN9f7kvrSgsV6FSXEyXr4mCxo/vq0W
1DUc4UpZ7ZT7N4AI4PqhhAoHlPo6mCmanNH1NiwAeUjOZkuNhTNNbBQvoHWvNxOU
0+OWzI5+MRWRfrsSNHNVTblVbWdt6NQTCFjVX07c+p1uOJPGV02Jqqbdqs5hS/40
02gz5YMAVZ1+45fnhkd+g6mmRVXL3KoeaC4oMNlMljwTO9Vkn2UyWdgik9FSUueq
39jb9oN/r/0KVy0TVc24VZ1lnWWysXlWS4E5n0Og0FxktoO6V30j7r7WJyI24KoZ
UdVyt6pHFxcHtupHrj0ZWtbnLK5aLqpa4Vb1YMxmAav66+fzv//th+6YzRSiqpXe
BtdgzGb1rRp88tsPWQOfx1Qrm73BicniLRICoWrxvOzkFr/eoGv9hqzWbxCsCFYE
K4IVwYpgRbAiWBGsCFb3ClYp2EoiawgrCQCBMv657TaC0koiC4iVJLweVpKcOltJ
cmpIJ1YSYiUhQIAAsZIQK0mArSSyhrSSpEWNSH+65zNerCSyhrSS/GPttQulx5Re
rCSyhrSSHDEeP5Fy9pQXK4msIa0kS/r/FjNFf8aLlUTWkFaSKHW/hK1Ty71YSWQN
aSUxvjAyU9PlshcriawhrSTJ21JnaukkL1YSWUNaSRxPbDLl6x8nVhKCFcGKYEWw
IlgRrAhWBCuCFcEqCK0kTKO2krjvNoLSSsIExErStJZWErF9w/tvSWqygowiVhJi
JSFWEgIEiJWEWEnurJWEaUgryaTjRWmjrnzlxUrCNKSVJD3lr1d6zr6Y6tlKwjSk
leRY7iMhh/Zu82IlYRrSSvLJI28N+OfS/bs9W0mYhrSSlOlOnvp14X92e7aSMA1p
JXnov5r5PR77wouVhGlIK0nb3j0eOm75I9WzlYRpSCvJEEXPh8NlJ4mVhGBFsCJY
EawIVgQrghXBimBFsAoqK4mKs5JogZpzjlULm4hYYx5Qm4j73iKIbCIhQI/7IxQH
DW6VkSQERcjGu+eRHroXKbGi8ChlX1ZWGXrrYbgGEzzFiQc3hesQj5j/AVk4lhKp
iTQYC7H7EYWHaQKIlGloyDThOK+VKEWgDaWmFSMHzq1EKaistDmu3HwqhW1nnlNp
bHNzT23i6CuiT7BdITufSWR/QQmhHtoCcBY0jrZwoHBGXeXMZTTgf0gVjmNXgHis
3snGRYsbhfbSSKjaMpz6jFNf+Y7TTzYqq0kaT8ZIH2RQmB00XslATJQ5bVjPmGhM
DFUnYhQivnEHjYgYAemcACA98E4jPSoASA8xxky9Q0g/iUe5S+Gtwstok7oeNqiQ
8cHTwuoNIW+DX2pTMqKr+sIaiidPC8WHN8niJZmFVQzdYPjSbQy4xwnDNtfNBsgv
rCi2PVV1DQAi62BNCyvwb2FdIF5YRwuL4wLR+9xclyuqiZ8yACiAYa4gy4sWRyFv
axyci6OBEqIp/DoAUzLdTaCoulNwbqRwXoc8bYgQX0aBavlbwH+LQbuh6H4Ays+E
c+8+CsMyehl3r4T/llERXJ7PYUhmKrj412Bg5TurlbkLhq/lh7g8aIhuVJQ776cr
+XuUJ0rF5/lfGG6o9jnvy9X7qpX5IcJH8zWXB5kwyyOzMwWcy1q6cA4PdeGcpYgY
ehWso6quCK1r6HbgJb2m5/q+fy/X1xS8Dx93UtwJqUITm24xFs6Za8ofYC2cWWRh
B5SW6PBt+mhLsdFsM+UL6+wss306K6y9eVabzZSHvozKsoL9y3lTMrOoyGibw7Kj
zNMs5gJzntFiL5zD5mObqJ2Nymb7snqdPqF7KsuOsJiiWbhw22dZo+1GcyGsEReU
ylcXjSuDCay9F5tfMMQ6i51qnsaaoQww3eQsNw++wA4zGS3s2+yoQcOQYJCHafES
P4BlvRlqWTYloavYlIk+E2SDaLGs06zMRpnsRuGhO2/9Y+1W+FZRMYyCRNjMRvgu
LGxwL3bgYAv8V5BfzwY7SnowyHvQJSXniqTknVRtNlfTnfOrFv9XgUgosrXGm62O
cBkfApe0kXDETwVdwVJwH3gVtOTS3gNtwFG4mF6AQU61AR2o1iCZ4ksbSbUFhVQY
mEOpweNUU7CS6go3cAxEqIUIFy3GU4vFCyQqRopOQbTG8QoOE16kQILHEMCfFVTh
pb0pfp4KQ1cseC+F4T4YQmB4FYaWgP8o0nswtMF1HoWhFV7eL+B7tOLIKT4PKrcD
xeOBNFzJ+D6CoxCAtoCnp5Diy0a4z6F4XFB9j1N8GajclRSPG+I4YUs12ouYMQc/
q0CtxYw3uUzl1ZZjHafHKB/iFDOUvJiB4lmmfIivRQPlOcXw76LmdEQ6HnCWE8KX
MxThImO5pdyOxAnKkemrzL/CMI7eyOUv43Bbx90XIXlMWewUD1oxvHiAut7RbJ1P
PBErlKn1mQLOjggXzmC0C+fyHmlD7p6YAe7wsh/M9TUF2+H/LT503rxOAS5WvBoH
zoyGlIQe400luc5FxN7PoEuIS4bLRb8UXUpKHHwrJckAlwCYOT45Ma4Xa+mXoNcl
JegTuMjYOH08ikuBGRPi4nBcigFlj4uNQ/O6XpeYGJeACjLEGnQpCb3Y5F5sPKo8
IQlVfjRI8fa8pGwBdVtSWuH/CtAeTukdRdrCbvA+GubWwfhYOF33cap+AHgQTqlT
4BRrh9PhIsgBqzh8AFbmhMDJXAE2wXc3w3ffQVsnIDY+CIrPVsD1C/j2oiWlI3D9
GKAbvkfTbDSmTY3nDhleRmLxFc0hffBMoeWw5Kd+NGVPwUtCOJ77muClYxG+IvxW
4XZtwVHBlxeJlyYFXi42YRwQ7ptFhhpfyqzwhlBmSaHR6jMVEWUWUWb5p8wa41GZ
NeYuKLPGelVmjRHVJMMjDkmZj3lQZo0hyiyizCLKrCqqkIx7SxWSIT1lFunBIFJm
jSHKrKBUZo31ImY86kGZ5aeY0RiUWYiEbbIpNSqzhoiUWZdplzKLxcosVE64aopT
mXWqac3KrDSRMutUcx5n1HVp3YGT9vLuRJkVLMqsLXi/6l0phE71iJVCsUlJ1ZVC
KZxOKEmXEu9FJZSSmJDIq3+S4zmVULJel5CYHM/HpeiT4H9DMprTY3V6fQpMNCQb
4mBtvdgkXh+kT07pwSuygg9nz0vJpjugxNI60zLhVPownFptcDpeCONXiJRYq+C8
8xJ89zVY2+t3RYmlxSFTpI95WKSPsYn0MQtx3mbcuSyXPmaVSB/zkkgf85oI99f9
VGI1DQYl1t1oNKLEIkqshldijfOoxBp3F5RY470qscaJamLwKEMi1XwPSqxxRIlF
lFhEieXtPE+GhFQgGffkiSzSg41diTWOKLGCUok13ouYMc+DEstPMaOhlVicQigE
OO/L8b1YifUodyJrmU8lFlJcTcGKK/GJLGScXydzOMth8YmsBBTf7FSNSqxysRIr
QoRzTxHO8J4osYJDifV3+P9t/042DeQUQnEJyQmWkuFWsUJIr0tJMBiQSgidQzJ4
Vv9UP9kESzPEJsRykQZDAnpO0sfF80ebDElx6KxTYkJCQqwuKSmJUwzBYuLjkpJQ
/UeDF3XPC8vbDaTSokEMDLxKq6kzLQtOsvy5rHC43WkKngWuHedaOKm/Dt99C763
FYbAqrRovJjEANePbt21M03xApKFFwNPR4zCcb7FoiNGz+I6W3BUuLQzr4u0M2+J
cN8KXL/m96XSagYxRmXyzMUmFrFZcywPjmCtlsI5fvxOXwrNU8+px4Pyqh9ukZdx
uI8hoTEHQXl1H1Oz8kowG6IuN8ppsF0u4+I0OO5vShr8qHQpRsMwt0wQlUk7lVcT
gOt38xTmHGFcCV8mCoDyqlhIpXym0j5TZT5TGZ+pcp+pCp+pSp+pKp+pap+pGp+p
IT5TQ72khoGNOGUi7v20ma5eaWz3PLaIKyYFAbb83meCaDxUYp+U3jxCTHAbK3Xw
CDEB1N8jRC83W4ngHkCBA43fVThXbJ7UiT5IFXwZ9MMdV51UxPyZ0x4wGKEcWS+S
hdb05Nm8H6jugmFSgNCeeqfQ9iQfNXPwveKXL6Mc2LtZjGs+1opkJG/V340RdDdW
V9QOzYEeWQfkWuW20EhtKBcnA9MpA9gBOwCtoKizZsFuyIdPMjy4XuQMl6EiTlqi
EtZHt+HnKE1zrZtUlbWRr4uPZ0Rx+cAA/yKqfEEiEtzP5fT01WwE4i88rOO2KoI3
5Pp+Qbumb0c8zTG8TCQrcDYdZ2w3LKd056Tdvl4l28upAoO7nlXcEruAK/ECOA3O
4BIGz/tT9KLd+1N/fHvJey3m/pHqVlSaSEriSnBwJVwEP4CzHnEYn+b9eRs3euZy
JfwHnAMV4DWQIZIrgA/pxxeARlfOW45Q4I9zNl+wEbA17GD8L1dTq3JR7rfSqtJA
+V0XVau6/C83pFblhniggfa7LrpWdflfbmityg11o4GSAC9REuAlSgK8REuAl2gJ
8BIdtLzU1TEXW8aqyhwj2lbsWDh8YioSWVRKILIfIsjgdHpV33FdaVG9VQ6eVVaX
eGdxVEVzcpGG2xq0o0dy2hT+uZRuR+eInp9h2tGjuOcnOPtdNS2QE/MlGIul+LoM
8F+BeouzGaJ7nbelvytultNexSK05VApJziZgWdLAxSKBeiSVr0jac/qIZ/N4plM
FyYBIPPMvUHmRffS0757//nZY+JzUl2CsTcmP5VafWrxpnH3RibwSqYLE89kAjGZ
3sazQOYPPmX5bUztelMgkwoAmTX1JqhNb569N8j8T7XCR3Pw91TXXqwhx6YvMgVM
AkDmuYD2ZmDJDGBvVkidzFYOwbQmKNM6OR1iI8TQtTNnCNRUEwo7unx2NHGlsI72
XPpEpkBxK+yGdgGzXPFN2BEtr6JqC6fry3Ce5lE8AZF1fZgSiLSM7uEyaHjoiLWf
LoUCMo/OrmL88U/gpnwYldg0voXUIFnRI7RC2Vs7STE89BNlpHagIjH0pFIHW0hf
hxbS34EWinKUcYIfBUZyTrQpgaXRQWEPYq6g5urz4idj1/c7lRoKKfGt5lFDzqHB
dGoHHEgUFC05BlaJVdjVfxnR3VnmWvAbNmm39qA4ArinKNFPcbyIA7IqHcj4kMzl
bnK82MYoVKzGA0Ytspv5yi9GGGPkfu8MAlegEJWmdzZFrPOuLgzshoEXBs5Vva1k
NL21s1VHlafUkdopqn8ob6gbPwNHwfpyqjGw/lb1/Lf6P//zp+e+ceppQ7GmG+up
173qDGIGlgWAgdv4ZGBfB74qETrVGVjmY8tdHwYWavPFwDBPJW4o7l5gWHSPsgnx
d5qBizUt1Gxob+0qTYr6j5BI7WOajuqI0MbPwN1hfaOqMXDEzer5TxYUnvrl+v7U
M52/Gbeny3XIwLSIgR0OhzOIGZgJAAO39cnAvhQdlQid6gzM+NC31IeBhdp8MTDM
U4kbirsXGBjdo2xC/J1lYBUUsv4bxgtZkVpeyIrU8kJWY2Vgd2FSOOHTg8P2AhY/
xdBQAhgNLKrt2vPql5o8o/pKu1f9aJNNqovareo8KMzGyfjWY6L8b704GRPV0K3n
4qnq7SQWX4W4CO4gJwCHAc+Xe2D4Ezea43GOno5m2EJJoQMB5cKbvbjjAeNyzfZC
UzT+ULCwewnlWo8/0h2Bx2c+zD8D8B4PLKjctLr0m8WPflOBN+HW4gt5b+0huLV4
C3I82lqgKx2kXH/xjnK9lglVtlRQWgOjV16V/ztsKDNEeVz+T7j/01O49dhatB4F
2CYQkVOQHHSNgtdn5K4rio+D8e/jaxa8WuSuK4p/EMa/iq/58DpG7rqieJ7rF8tq
y/V6zPXtYJonrndwXN8L3Ti5HrVrusVujubPooQJx3xihIMzbNSIgfEJejYHfSW4
e1g0p4B0qaO0XkZFRQOPChrMU2yXnwjZpnhZ8ZX8/0KeUryruCh/KcSuEPVrVK36
tdHOZvmVfL8We+nXWVx/tKoym6FW93bUqPH04ZWwc5pvtc+HttCGhOzSloZGazuH
vKJ9GDaOoQ4rkgGuSN9CYs7BMYSuz8NyroS5rih+F4wPCeGvpTC+heiK4l+B1874
ivCIFl1RPN+HT2lq24ev4LG5y8uKNJfrD2WVPkQa//GxeElqwxEpq7YkKThkGmJh
4kv23n1asFj+37DP4MK0kVuUIrVl8tth5XK0n6Dp2i9MNN3wC5NLXH0BJGO9STbg
Dz358kGhcpPu69KmvkBKbdoGt2kUadOAtWlb3Kbd73qbtkpzcOdZl1ELuR/N9Mgo
NObNYI2WfHbsdLPdBLfEDN51Pg5Yhe+dnT/VoixCPqRUQfvSI0eOgClTpnDP6FpR
UeHUSgVLHikC6R8CBAjUBn52CPamCyBN5to1xIvMQAQIEPAPLoBwpqpurFKCqzPJ
Q/KQPP7nca2ttGhtJS1F8pA8dRlFMjKKSB6Sp56jiCH7PAIE6rjPE0aRnIwiAgTq
OYoUZBQRIFDPUaQko4gAgTrBz2mOtEXOgx8uF2LrubOzLo3+q04fi+5n+9VVUlWg
6u+40HOOKgdGTSg1FmbA64V2AMw+fmHc/uEn0iJeuDwhdxD7xNLpp5XhN4eOSdLe
v7FZ05GLmDd7dWs9Zd+pJ/d0HjLu7Khx10bsGvTz+MvqW4pfte+cyCxMKS1b1vn+
nB/mvNCn5PN+e9u8W3r+0KDFh/YnZoxR/vrXl2+tnz/9+rJpa9b2mRcSeeTUbqZ5
z6uq1e3fXao0PHslNaq/btH8AemHbBE7FsaEDTj14vTYT2dH7GK+DKn45dyxbSfe
0S3r+ZI8LKFZTvPLRrXqJcMRRa9Nl8Zuvt5x1q6xS774edKuC59M/+DSetXo2ys6
Xeh85szOcx8s/exg9896KCeOLvnzX3oqJ62cOPL+4U/u3BR3ZjmzIPWV/AWXnvj+
taevfH5658lDWSP35l4eerGn/rvkbf+z5tjOrmfMqVaF8bkHPnlvoiZ/e/PRb3w0
u+3VJRWjQlvMv/BqiKJ8YtOdQ6PCXm55qN3mv1xgphxrSpfM6nV9Bv3V+e/iWx+Y
/3D3veFDX159Iv/sb78WjJAPL38xNeE6uKHuPe3c4XWlB36coFmxe0CL2/uH6AxP
Lf+455tj/zX4+z36xBf+2Lmczv3zu2XL9q06+Ls+ouTgnpdsRa1WvXFwzcd/29Gs
26edHfKjYftOfp5ZEGkaeKlT0cqPvvnh9OljTCKVe7rolYLnPr6/R6+tw3L2HUlc
bV4TqlikLqQ3fnRi4IFeS4fljnt4zatlvw1e837lszMLinJU17+1nR6bdOtvP5sv
wL/r8Y9+abqUuftX26RhY1++uvLfL4SnX2l6ZWrLIw/fKLr+4I70HV/LdC+M2dt+
8+tdXv3jnRkjHtt8uMVX8O/FDzUrrlXSiwpXjZtgsuQ3w27uwmp2A+zLxZ038Pd8
Uq3gTv9aplYu7jbItcotoZHaMHwObS0wgGHYpR06/bmQc3FHCcd4meou7lbiw2AU
6OAkZ/y+jMjtZXlpwDmhdKjWHEK8Lxd36MhqJHfSj3b6lkQwSXS/jvtIguB6ZqKX
xhdgUg3pT+Mzr2KXdUJMDxjQ59Q8uYoTfpbu3V3dk1xpv4PL4Aou4eyaIkvWiI2p
IxeZW/Xv9Iubb40bome+hOVcCTfBVXCtju7qFnMl/AKug1+JuzofQNzVVQXiro64
qyPu6gLFS8RdHXFXVz9e4t3o/A7cZY4GcVfnAdzd1Q0HSyneaQ//vJtGz5TzOUaO
nlH5dXNXVyvvQpe9ikUB9ePms1nugBOlK/cGme7eF26k8qzyYGDd1XklE3gl04VJ
ANzVXfUpywfMj1sdyAxob167N8j8pVrhDeKurk5kBtBd3fWA9mZgyQxgb/4qdTJ5
d3VhIoEqUO7qxjMFipthN7TzmOWKY2FHtLy6ibirc3ndGM/8N4xvoUgt30KR2i1B
7Gvm9zvqdWOKarv2mnpbk8Wqr7SH1E81Wau6qN2ptt+DvmaerMHXTOPwxaACm+CM
8Lm8t/YgnBE2Q15HM8LmIPYyc/OO8ruC+V7ByLtqezBK5SmG0mYwHZT7mB/r4WVG
ARHpCtkBXb+HDMPIXVcU3wP9ygdflUr0eVzXFcVnwCuqH107wPh9oiuKr6uXmU6V
vr3MLOe4uUMVLzPIyCDyMsP5lkGOZVijnUXOZSxF3RuPU5LHFdvlh0O2KTYovpJv
CXlK8YHiovy5e9KxzEKuPyKqTF0RXox7xKlM43Mqszj4nMqEgsKwDPWs8DRNWViB
elR4O80y7Xx1n3BGgz7EvRifa/C/+1hGBRrr8OuBu2+is8Oe4DpMjHEv7knwytVY
BhnqpRuwl67DXmqnGRV+GPZSvKZP+C7YSx3r0EsdG3Ev9cS9NMnZS0t89tLURtNL
anBI/qEyNrS39pr8rDIsNFJ7Un5A2TUIHL72gPVNrGKiRA/bPajq9/005vPMS5ud
pnoN53LbU8tULuCDhnO5vRYM45QBRygazn8uXYBa+LJnFfDk8FX8gUh3h6+gZpfb
VRm+JpfbYR4sMSpRxRrg2+W2e/6aXG7DhuIC8OJye748iuYH1FrwUQN6LH5P0U91
GDLwdwqjCp2G2avIVO0JAgbuCeubVI2B996unl84a3K+bM1pxWNXIQNTIgYWu9xe
sGABFzScy22egakGYmA/XG5XZ2BfLrfrw8CotpoY2N3lNmwoLnhzuT1d8S1m4KWU
hQo8AxM3WcQNk1cg/UOAAIHaAHGTRYBA4IC4ySJ5SB6Sh7jJInlIHuImi+QheYib
LAIEpLbPI26yCBAI1CgibrIIEKjvKCJusggQqBvcCTdZW0C2jPcrg0r/QrAQuB08
efFfCxa4n83weVbDnwMe4kNM3gpHV5lbvCiv3d+mJAQRgu4gQVvA3BB+VGmFUTWb
quYZ6u6TOJuqe5+JCKKkRhAtNYJkUiOIkRpBcqkRpJAaQUqpEaSSGkFqqRGkkRpB
IVIjKFQSBO3jCRI7Rn0l5f7+d5egfXUnyLv8TUlN/qakJn9TUpO/KanJ35TU5G9K
avI3JTX5m5Ka/E1JTf6mpCZ/U1KTvympyd8Ulr8ZKcrf53+6KkX5m5aa/E1LTf6m
pSZ/01KTv2mpyd+01ORvWmryNy01+ZuWmvxNS03+pqUmf9NY/makRJBk5e+HV5wP
ZvkbnerqCcipLkIQIShQBPG72p5uu1r37/kF/dQuEERJjSBaagTJpEYQIzWC5FIj
SCE1gpRSI0glNYLUUiNIIzWCQqRGkGROdU1y29V2XrY22K1KnuRvSZ3qEgiipEYQ
LTWCZFIjiJEaQXKpEaSQGkFKqRGkkhpBaqkRpJEaQSFSI0gyViV3+Vsz76oU5W9J
neoSCKKkRhAtNYJkUiOIkRpBcqkRpJAaQUqpEaSSGkFqqRGkkRpBkjnVJRAkWfm7
xbZ2qUErf+eo4mHnTCg1FnaB1/c7wNY5fuFvB4Z/lBa+t2V684Tlin+2Svh2HrVy
T8i4jvc3y0ze+KS6u/2JT4933b/H0XJLf4VyxQdPbD3duSLuSHSR8ebTx4dmLHuo
2eHSXZXfvPDdwVXdn50mj5aBb1dQZX2Kt314MGbz2YzJ54+GLI6SrQ7buO2S5r2n
h8myK8wxPwPN2lttb1zY8OWoKSkHUobP2NY1M+K6uXnnrHbHupf2ke3psJ6eOXr+
IfvVneu29NXJHZ/Q21Zs2Ny3bW6/mGd/Mr1iP/HMkYod9oRDa4ytykee3dBj2D8O
2yu2vhu35udmDzw38evIDms+PxhdvHetxjh3/RelLWb0Dtt4aevoykkbbsXlfRPX
vg89/+b2fyxhL8Z9I9t+sb/pwO6UFb+tLGj5vvxSl8vaU7oXZ71ym7F+eHNy6qWd
3+r37zmq++H8ns6FOQsm3thVVLR/17SJw3PGtJ33g/3tQVm5Qx6xO9jzjr0tT4cl
NL/U58wzS8qi5015fff1g0upj7ZkdO/y+9bji0CR9fKR8qjf5x4o/fdznUrb3Oya
f/va7NMdKlr/a0PSgxevrFx+svm73WwjDjW/xvRLj0m5ZjNfWdP26fbNt7z95xN9
rjY5P3fQj5+229ukT0i3pqsXdXljY1mniy3XGz977++nL9+yhj236cmZkaq/RBzc
MlGj/vDDq60/fmP63ujlOz5/1DLsCH2lfEfpscfntG9eMKQg6/GSb/sNWt1r0uqn
BlsXRDXf8PyM1aFLP/7a9NEDkeuzZo8/aVAvbP1M65Wn3jedefc29eVhqvUEkyW/
WVqyg8bG1Cbwf7bN+ogpz86aLQVWNhZOyCzlmb3F7HyPb+wq+W/iCsmuLW/PtCLn
ZyYFaQqUVzx47rHDlIX73u6g2cUmm7nIZLGzA412E7ByE+xg09RovSHaoI9NAhZu
Sy3KlzkQ5uIQtXCZh1vtpqlW64wqCSpXV7oiw6oUZLK5UtR8drs1z1roiuUu+Gk5
6OJqn1QUDnz2WX9PreHyRpicJnOkgfoDlfb/AAAA//8DAHkM8cE=</Template></GraphPadPrismFile>
