# Supplementary material for: IgM and IgD B cell receptors differentially respond to endogenous antigens and control B cell fate
Source: eLife. 2018 Mar 9;7:e35074. doi: 10.7554/eLife.35074 (PMC5897097; doi:10.7554/eLife.35074)
Supplement: Figure 5—source data 1. — Numerical data corresponding to germinal center composition in Figure 5B. Numerical data corresponding to autoantibody production in Figure 5C–G. Numerical data corresponding to cellular phenotypes of IgHa/b Lyn−/− mice in Figure 5—figure supplement 1A–B and Figure 5—figure supplement 3C. Numerical data corresponding to follicular B cell competition in Lyn-deficient IgM+/− and IgD+/− mice in Figure 5—figure supplement 1C. Numerical data corresponding to germinal center composition in Figure 5—figure supplement 3B-C. Numerical data corresponding to autoantibody production in Figure 5—figure supplement 3D–E. [file elife-35074-fig5-data1.zip › Numerical data corresponding to Figure 5A]

<?xml version="1.0" encoding="UTF-8"?><GraphPadPrismFile PrismXMLVersion="5.00">
<Created>
<OriginalVersion CreatedByProgram="GraphPad Prism" CreatedByVersion="7.0b.154" Login="mnoviski" DateTime="2017-02-09T17:25:31-08:00"></OriginalVersion>
<MostRecentVersion CreatedByProgram="GraphPad Prism" CreatedByVersion="7.0b.154" Login="mnoviski" DateTime="2017-03-07T14:42:28-08:00" MinVersion="7.0.0.0"></MostRecentVersion>
</Created>
<InfoSequence>
<Ref ID="Info0" Selected="1"></Ref>
</InfoSequence>
<Info ID="Info0">
<Title>Project info 1</Title>
<Notes>
</Notes>
<Constant><Name>Experiment Date</Name><Value>2017-02-09</Value></Constant>
<Constant><Name>Experiment ID</Name><Value></Value></Constant>
<Constant><Name>Notebook ID</Name><Value></Value></Constant>
<Constant><Name>Project</Name><Value></Value></Constant>
<Constant><Name>Experimenter</Name><Value></Value></Constant>
<Constant><Name>Protocol</Name><Value></Value></Constant>
</Info>

<TableSequence>

<Ref ID="Table0"></Ref>
<Ref ID="Table1" Selected="1"></Ref>
</TableSequence>
<Table ID="Table0" XFormat="none" YFormat="replicates" Replicates="4" TableType="TwoWay" EVFormat="AsteriskAfterNumber">
<Title>CD86 MFI</Title>
<RowTitlesColumn Width="81">
<Subcolumn>
<d><TextAlign align="Left">Lyn+/+</TextAlign></d>
<d><TextAlign align="Left">Lyn-/-</TextAlign></d>
</Subcolumn>
</RowTitlesColumn>
<YColumn Width="324" Decimals="0" Subcolumns="4">
<Title>MKO</Title>
<Subcolumn>
<d>102</d>
<d>148</d>
</Subcolumn>
<Subcolumn>
<d></d>
<d>162</d>
</Subcolumn>
<Subcolumn>
<d></d>
<d>176</d>
</Subcolumn>
<Subcolumn>
<d></d>
<d>207</d>
</Subcolumn>
</YColumn>
<YColumn Width="324" Decimals="1" Subcolumns="4">
<Title>WT</Title>
<Subcolumn>
<d>95.8</d>
<d>132</d>
</Subcolumn>
<Subcolumn>
<d></d>
<d>147</d>
</Subcolumn>
<Subcolumn>
<d></d>
<d>160</d>
</Subcolumn>
<Subcolumn>
<d></d>
<d>187</d>
</Subcolumn>
</YColumn>
</Table>
<Table ID="Table1" XFormat="none" YFormat="replicates" Replicates="4" TableType="TwoWay" EVFormat="AsteriskAfterNumber">
<Title>CD69 %Pos</Title>
<RowTitlesColumn Width="81">
<Subcolumn>
<d><TextAlign align="Left">Lyn+/+</TextAlign></d>
<d><TextAlign align="Left">Lyn-/-</TextAlign></d>
</Subcolumn>
</RowTitlesColumn>
<YColumn Width="324" Decimals="2" Subcolumns="4">
<Title>MKO</Title>
<Subcolumn>
<d>1.42</d>
<d>6.06</d>
</Subcolumn>
<Subcolumn>
<d></d>
<d>10.7</d>
</Subcolumn>
<Subcolumn>
<d></d>
<d>9.2</d>
</Subcolumn>
<Subcolumn>
<d></d>
<d>16.7</d>
</Subcolumn>
</YColumn>
<YColumn Width="324" Decimals="2" Subcolumns="4">
<Title>WT</Title>
<Subcolumn>
<d>2.26</d>
<d>7.08</d>
</Subcolumn>
<Subcolumn>
<d></d>
<d>11.8</d>
</Subcolumn>
<Subcolumn>
<d></d>
<d>10.1</d>
</Subcolumn>
<Subcolumn>
<d></d>
<d>16.1</d>
</Subcolumn>
</YColumn>
</Table>

<!--Analyses, graphs and layouts as compressed binary. Don&apos;t edit this part of the file.-->

<Template dt:dt="bin.base64" xmlns:dt="urn:schemas-microsoft-com:datatypes">eNrsXQt4FNX1vzO7s89kFyIgFWKXABKE7CshCRjCQAKSCmGFgIYKuMkOYUmyu90s
Aam1y0NUahFQq6DS4KutVkutbZGW+mj/qOVl+dOWlq+I9auGFvwj+Oejn5b03nnv
ZGezm2xistwf382de+fOnXPuOfeeM3dmD56KWbNunj+9iIhmAQC2ElsJEiYfuJ3c
DcbAml+TIAZCmYBpJ0ykBqaoZxwAWr62ASYKps8IrtwBIeToSqFDIScUOQYGBgYG
BgYGBgYGBgYGxpcH/HyOgYGBgYGBgYGBgYGBgYGBgYGBgYGB0XNowAz4d74GgDla
Kf8KrJvApxLQuSwBfW73DiCA3mpgy82aNsoJdLJSETBYtXxritvf14ItI5Mj70lw
YUTuT7jXAv80BQ0+dCswmy3PBul7XWCB/2Ix4kLZtDXNTbZWJtziDwam5rnszjwb
E6gP+vyBhql5C2tmFZTmTSs3lY2qnFdRU+uZaQs1+VsiNs/CGXOqKmx5BQ7H9FCo
iXE4KmsqbZ45VQtqbLAPh2NmdZ4tb0UkEpricKxevdruRa3s9cFm1LDF4QkHQ0w4
ctcc2FkBvMDui/jy4G243mPIgbU+f32k3GQsa2TuKodd8J2Fwv5AxO7xNjCzguFm
b8TOZRFIuQedYsJlDnQFvJDvIH4PEX99IxOx14cZbyQoXmMsa4nA0w2y5iuDdVzb
Mgd/rosu/RGmeXo47L1L6tSLiuhIIsrYfcaMEpnLXO7SZW5X6bLikmUul1NOYmIi
WyLeCDOrydsg7xTdpYEJl8N+hEOWZoc4kg6BE7GuKy48c2cHw/61wUDE2zSfackU
4aiwha6ERDeVl7jLHOxBf5LEvLCfgQRH4CzLHDnEYUo+gq7YEewvolhQ722Cw5Q5
YlAwJE4EVz+cB4ugEfLXZ9h6FIep/r0aCQRn3FRQYay/TYmWVXU13H1CXuiWLfMH
lgeXCWMWTxaeuR5PpQe1rQj6mGpvMyMNlTg+qUgtWbGlKDe54OSS65ILGUVzmAjr
ccn9qZRlpSosmbRk4pLLUKS0JuwNtDSx5m0BSwtL+oAe/CRY6neSqPEHG7wDfOhV
eJDRE/AWNPWD4U64uk73rVzVEmF8qHI+Ux8ZiLLoHoOKXhOMcuJTnEtQXGgvnlTk
nOQuKSwqLJkkt0lCm0mlCdrIxNdvNQSqeoariJLDzjrCiqzAVWR3lbgnlxQWF7pL
Xe644uYaFTqdzsLCScWT4Z/J8ZqVlJTYS90lTndxYXGJq1RFdSYnatTPdAcOYhV0
fuDADugVPjXGBsKyL9G/MODNyHU/KQ7xwp+yjmTUyp8ci3jp74H2hEK+zF3+1Zjr
Z09ZKnea7qlaxL0a6rTd43Ta3c5kN3gid4WYBBtGikGrUQor8WaKKq1qpCZLqTqh
gj+opFQgtMzBvlcrN+miJPs+Uc++EOUwPez3NiV8IRoLeRgTHf0tNlgJCkhyD3uU
NRKAR4BBenHawZWImBIZU9LElIT+vsMetXcA8Cg4rpd66D61GBgYGBgYGF82kD1/
AggfTR0ArSTnCWBg9C1I2hDl3EQj/AdARWVpsW3urCpgAjaVb++ECHzY8QQdZuDk
ec3i01Teqd/Np0oCp/6cPFBGel5OSqBHsnx+vbbt1ouaj4CuWw9PELy8Ue4nCbCP
lJRfG+cDVnR2C5jDl26F6Qof2XKq+MUul1C9TmYw1OaildW84bLaW/mEztIh4SyR
8CyZ8KxG5Ww2KJNRiPhFtQKSOeZ6IHgK2B6+IWuZxLE1WqYwrYKcGP6Y5E9kqYyk
kasdBHRi1UVY4kgaxCeEh0AR4MKSCoNPKEQbr3s2JCp/drto9X8BbLJhRzDx15tk
x1aaY49IwB7Bq+pUfgA7s4dq594yr0ccamRCVmKqjEOBYrJHFKO73VbTI4LJpAl+
gCd2h9jWwJtFApJiYs1i8WTbWE+wJQm7qHY/tbmbaSsqtotXu13crbCL90O7+Jc4
dlET1y5qMsouagWrFpZZrySOJbtIdbMHbhnWKJZhIoFd1PTcLmr62C5qE7CntDKa
tNhFTQ/tItUjirthFzVptYs5iR4XhZ+XCVPQgs2imBBf1wAn5Ox5yqJfZBpmEcTS
BtxgHhxqEg56Fi8iH7uEcj+m2wWWAmmSoms2GQQdUs4rHy3olnSuiu7gIdQL75kQ
fPDubjBEfFOFMAxcx1KhnMUC2tjf5pEqc7tDAbKL89tY3kiRbgCGijUCN9eCsk6a
Mobm8vPThNVPKu/Rcnyga0fCvyTfQyHCxdvo0/c8vvPgTQ20MEJc7hfLWcCArB+8
CvWQC0eMiktDLa1e5mjQsD3ooDE1gOfYd4/arnYVugCQ9ZOVpn56Rs9LUeWj1Y/A
RCC9z0xmL+WHndb9eEiuX1NK/aLWL9GxPBBJ34tI6V7J92tOqV9zHB7IpO9FpnSv
5PvNSqnfLAUPRAboEpEBukRkgC6RGaBLZAboEjlgdWlsdC3rSyh9jnkj2l9dV/31
acjP3sObUinWAA2eF4+Fa6SclN03lgJxM0X0IFezXBXANI7VDA/YyouYKx8lt/L/
VdK9rPfWCSKlm/h73cfn9/P5S9DP4eiwq5n6sfwwEKpuEHo8MOgXi8LnWrqhQ6t0
2+SCI1We5hMNQ3w2JUrSwCZ5dbCZC5Ru8EIWP2cVlXOE1ZS6ilbmhOqujBqbQJVN
iZIk2FSbvwKb2oS++x5tatIU2CTSwGZapUldHWzqOnUuV1phJe69uZmIzRSUtis2
9WmVZnrZTKM0DZnO5vBolriJxyGPdSx4l7AD5aNBjsJJ5EqjxF09YJXO2KLXs+fr
tJW6nebLlk3aFbpW83ELt700Ai7X58FGnsSTkFhuZRDcImk7KDad74PPJkbxO5XS
BgIAQ8CamL365BxsIsE7ABvNjZARHKMe0U82TrFcovbqhxqHWU5RbfoCox2OkLMb
I+TsgxHKj24VV1/uvrxKw8IeNbc2Witua2VBTiRz1xH3FSuSQBuYx06k0wSJeDdI
Z41xxnW82OeT4N+szGKlIZcn15JKtK2EUqwAtXyn8UCpPLUQshsbZcwZk2gvJ5it
lsaqQ5kErUApn3aytH5V8zblYo/aQIjsjgIrKFBR4Ld0fsN40xTLR7rvGijTMMsR
3SpDrqn/KzDBKq5Sgd+40rm9sC/795cff+QWioEKTMgUuK3tWTFJKmqCj1ycAhO9
pMBEwvhzKgqsSeKBPJECm1QUGDHflQLDNh38QLHHApXoGDUT6gUFtmqvaDkF3kqM
7TUFNkAbdSGbs1HDLJyNGmbhbJSrGwrs6gMFVtpi4QXkjSy1I3nrLUdv2S8S0PpX
LPsN37f69H+y7DB803q3/hPLOkM99AUKNdzoafOTH71CjTa/t0fPJU60zuMkt/5C
3RDgYPk4Bji9PADTN9jZXMS3mBDN4V/oEMj1f0O4ciL7IHB7jT/SxBSwE5oQnb8s
8SWWnTcrWrhY6EAjPGqGKYD6pbsjt0AScjOAzdAzO0pNsbwMPbMXocYjzwzl5ADV
+tw+1fp/aKzGFdQJs1FbaKykXjWP0t5inEg9CZ8BXAQ/erYURo8Atn/ApfkEvB7l
Vri8rqCkHNUbIaGv8nkhrK+kpBzVj4L1T/L5LbB+IiXlLF0spxs1qWr9/R2c1l+5
0tERT+uvZbUe3iAqab1ZePueP3dW1fjsAnZ7RnpYt6gofXsvKz0JXtdtocqND+o+
1L1CXWdcoftc93uKNHp00mIFUlqsQL9drGhebHM64ouNk4chZrEyAOmjCeVyZUm4
XPW+5D7N/th0yrIza6jFbN5nac0qsIw2P21ZCofE3Q0z44Zm5hRk6WO4fqB8J+zn
02wpR/X7YL3ZzOWtsH6oLEf1T8N8NJ8jOgpk+Whxwj1oSlVyT/NmZp+KmdGwktPH
SA5txNS6eDtzHcukppOd0bHE9Ia14XqOJ77hdJT9Jud+Yh0YjNbqGU3e+kabN+Cz
3bbCH2Ggr6vl3cn1wKZL7LIl81YMNRHaIWczGo2C48ePgzvvvJMto7y9vV301gdK
m0wElg8GBkYqOBvV8vvZ5wCtkTyHIpWtRAwMDHWcA4O0sQ+9HRlonXEb3Aa3Sb6N
ZFtJmW3FI4Xb4DbdmUUaPItwG9ymh7NIi5/zMDC6+ZwnzCIKzyIMjB7OIh2eRRgY
PZxFejyLMDC6hbN0lN4gfh0khUF5RoxDw+3oPyuGClJ+tGuMOSvEfxeAyvMN/4Gd
LG71Np2D+elrAFjz13OLllS/RQ9aWjm3aPicF4Y/s/SNy4Fjl4/NH3VD8fbzbeXb
SHPNyscmjqiYuuG+028+sYZw/P0r/7Q3r/q8fvxWOrv52NnW1tf/siP4UeOLv1lx
YBg4vQDQZyoaHzoSXLnQ/6x1RM6Bnc+9l33j/l+emeGyRouOLzsDxhy5Qr3V+tFn
OaXV1FF/buvMbW8M9o/SeI+u2mIPrn+XefG9pgm5f/PVf20Jdcdy7Y8LiE/euePR
9ucXvzbfX/PT4vYH6n72/qST2041ndRd/7XLM8+c+/rfNnoPL3ntUCB0KLzu3MXX
7j17R1R/Nl+z7ZtPfbZydknVxt+8n3ek7pL5z7vMJ8wvP5Wb/z+Rt+9YY7+Ut+Qn
yyasPjzuRN4He8wz3z5c3fbvIy3VO46WfY/ZeHLQnx9g6MW73624+83xl09obov8
NrQ7d8pTi0/+r+E0PVpb13LjpTHkTa/ueuKd2dc7Gsddu/K9M4fyBl84uPwh/ZE3
d+13X8oPPVZeVuZeN6mmuS1Uds/eJZcfHnxyzOZXNjFF2x/+w+0X6j9817p624aV
ox6+YUbOcy3t98148A+f5Vu/aHt94VveLV88vjfn5l/cp2l54V9ba3dtOzTmqQ/2
f8e949nqGz789POR7t0/PH5w49Em3Y7ze2qZnIqP1rtrr/zy8vu/HzP0bMGFcb/9
6r5dZ5n9j/3/0gNLD5wynTDfveF1YtXv/vjoYibgy+Gj6qhFm0sUVkeJ3vzcqs8/
U08urA6IDatDqITVMaQ5rI7EXjJhdVASwurIf4gq/1lLbFgd5c9VlYNJdXE+UVgd
kt8wTTGsDs39rHIk2xv65C6b72Hv9ff+69a9l6Z9EYxetFffSMf2aJeVuV8T57I9
jAZWMCjVsDo8DWa2h8EgB0pfFsaGVl/M+y4cTrrowWF1kr0XDqujDhxWB4fVwWF1
1HUJh9X58sPq5AGlz5E4rM4MsFE8TiWsjuDhAtGzjRdWh/uuXwqro+mrsDpZqm5Q
euPNJBqGPgj2kH11sDkaKN3gwSzWqYTVkSv1ELrzUqL2Cx41NoEqmxIlaQirY03o
u6cv3kzqbKZVmoOuDjYHd+q8d8LqdIfNNIbVyUmrNNPLZhqleU2mszlcdIHSHVan
Vrtc94z5suVb2s26b+OwOtL4yMLqfMyH1TEbuLA6FwdEWB2S3apLJqyOsK31q80f
XHEdHJ+pYXWIOE8tX25YnQ6tEFbnBdCbYXXe0XNhdc7qubA6x/UDIawOeh6hkgqr
M+Tlmz9YO4SkhX3ZDA2rk4wC921YndmUEFbHSvReWJ1a7YVszkYNs3w7JqxOf1Xg
xAFG8nBYnYTorbA6IwdUWJ2D0DNDYXX+D3pmsWF1BqbWj+5TrV+krTPWUD8wr9Vu
MjqpDebt2l3G4VQjdN6d3Qir4ySAbREk5AfwepTXweW1hpJyVL8W1m/g802w3klJ
OarfDusb+XwXrB9OSXljD8LqhPj4LFNU4rPkClofjdX6sej9+4T+E1HnXt0r1Grj
Ht2PdH+iFhgf1L2p+4S6yRjJwIg6Pl5iIRWJGVh5GGPWKe6/IeI/mMAhdfprSB0z
DqmTyOfFIXUGDLB8MDAwUgEOqYOBkT7gkDq4DW6D2+CQOrgNboND6uA2uA0OqYOB
kWnPeTikDgZGumYRDqmDgdHTWYRD6mBgdA84pA4OqdMnIXVKoySvLujHPZ5wcCVT
H7H5A8uDNhcfV0cO+bdX8fT2aourgy7jvtwSupdm2QS6WfzGX/r/6Q9HGtYfIwLs
N2Iz14SYsL+ZCURsld4IA4LsB12zmLoC5+QCt9NVAgLst3mydlWVsBV74wDbuDoY
YeqCwcaYEwZJlFJldkxHTFg6Y+SaR4L1wSapls340mYwRnqJiH7iOO3woUPl8RRA
WqpKaU2UTsNSSND/BQAA//8DAHDB2xE=</Template></GraphPadPrismFile>
