# Supplementary material for: IgM and IgD B cell receptors differentially respond to endogenous antigens and control B cell fate
Source: eLife. 2018 Mar 9;7:e35074. doi: 10.7554/eLife.35074 (PMC5897097; doi:10.7554/eLife.35074)
Supplement: Figure 5—source data 1. — Numerical data corresponding to germinal center composition in Figure 5B. Numerical data corresponding to autoantibody production in Figure 5C–G. Numerical data corresponding to cellular phenotypes of IgHa/b Lyn−/− mice in Figure 5—figure supplement 1A–B and Figure 5—figure supplement 3C. Numerical data corresponding to follicular B cell competition in Lyn-deficient IgM+/− and IgD+/− mice in Figure 5—figure supplement 1C. Numerical data corresponding to germinal center composition in Figure 5—figure supplement 3B-C. Numerical data corresponding to autoantibody production in Figure 5—figure supplement 3D–E. [file elife-35074-fig5-data1.zip › Numerical data corresponding to Figure 5B]

<?xml version="1.0" encoding="UTF-8"?><GraphPadPrismFile PrismXMLVersion="5.00">
<Created>
<OriginalVersion CreatedByProgram="GraphPad Prism" CreatedByVersion="7.0b.154" Login="mnoviski" DateTime="2017-03-07T14:51:19-08:00" MinVersion="7.0.0.0"></OriginalVersion>
<MostRecentVersion CreatedByProgram="GraphPad Prism" CreatedByVersion="7.0b.154" Login="mnoviski" DateTime="2017-03-07T15:06:08-08:00" MinVersion="7.0.0.0"></MostRecentVersion>
</Created>
<InfoSequence>
<Ref ID="Info0" Selected="1"></Ref>
</InfoSequence>
<Info ID="Info0">
<Title>Project info 1</Title>
<Notes>
</Notes>
<Constant><Name>Experiment Date</Name><Value>2017-03-07</Value></Constant>
<Constant><Name>Experiment ID</Name><Value></Value></Constant>
<Constant><Name>Notebook ID</Name><Value></Value></Constant>
<Constant><Name>Project</Name><Value></Value></Constant>
<Constant><Name>Experimenter</Name><Value></Value></Constant>
<Constant><Name>Protocol</Name><Value></Value></Constant>
</Info>

<TableSequence>

<Ref ID="Table0" Selected="1"></Ref>
</TableSequence>
<Table ID="Table0" XFormat="none" YFormat="replicates" Replicates="6" TableType="TwoWay" EVFormat="AsteriskAfterNumber">
<Title>Data 2</Title>
<RowTitlesColumn Width="81">
<Subcolumn>
<d>IgM+/-</d>
<d>IgD+/-</d>
</Subcolumn>
</RowTitlesColumn>
<YColumn Width="486" Decimals="8" Subcolumns="6">
<Title>KO</Title>
<Subcolumn>
<d>57.97598628</d>
<d>67.35905045</d>
</Subcolumn>
<Subcolumn>
<d>61.79775281</d>
<d>39.76744186</d>
</Subcolumn>
<Subcolumn>
<d>61.78623719</d>
<d>39.95098039</d>
</Subcolumn>
<Subcolumn>
<d>58.86287625</d>
<d>46.47887324</d>
</Subcolumn>
<Subcolumn>
<d>61.76961603</d>
<d>47.94520548</d>
</Subcolumn>
<Subcolumn>
<d></d>
<d>61.43497758</d>
</Subcolumn>
</YColumn>
<YColumn Width="486" Decimals="8" Subcolumns="6">
<Title>WT</Title>
<Subcolumn>
<d>42.02401372</d>
<d>32.64094955</d>
</Subcolumn>
<Subcolumn>
<d>38.20224719</d>
<d>60.23255814</d>
</Subcolumn>
<Subcolumn>
<d>38.21376281</d>
<d>60.04901961</d>
</Subcolumn>
<Subcolumn>
<d>41.13712375</d>
<d>53.52112676</d>
</Subcolumn>
<Subcolumn>
<d>38.23038397</d>
<d>52.05479452</d>
</Subcolumn>
<Subcolumn>
<d></d>
<d>38.56502242</d>
</Subcolumn>
</YColumn>
</Table>

<!--Analyses, graphs and layouts as compressed binary. Don&apos;t edit this part of the file.-->

<Template dt:dt="bin.base64" xmlns:dt="urn:schemas-microsoft-com:datatypes">eNrsXQt4U0W+n3Ny8mybICCwPNzYInSRNo8W2mJpUyi1XbAEaEFg1xLTQwmkSZse
3i5GXVEQhXsXX+jnYhcBQZArLndvPx+47OW16Cp2lZUVXf0UfOACKvSKkjtz3klz
QtJWNmTnB8OcmfM/c/6vmfmfOZODc3xFxc1Ty/KJYDoAYB2xjiBhqge3kk+DobDm
JRKEQSgTMG2AiVTBFHQOB2ACKsHUAJMapm8IjjIEIc/56k45BgYGBgYGBgYGBgYG
BgYGBgYGBgYGBgYGBgYGBgYGBgYGBgYGBkYqQAXGwX+nqgCYREn5T2DdjXwqAJ3L
EtB2u4OAAFqTji03qjaqLUDDlubCkkZjBToTxVOruX14FHhocHzsPQnODRryPLd9
73ODX1ePbgUq2XIl6LltfUb4JxyDzhWXLmn0mhfRgRaP3zc205ZrzTTTPre/3uNr
GJtZW1ORU5hZWmIovr588viamc4J5iavp4UxO2vHTaoab87MsVjKmpq8tMVSXlNu
dk6qmlZjhm1YLBOqM82Z8ximaYzFsnjx4lwXosp1+xsRYYvFGfA30QFm6STYWA68
ILeeqc+Et+FaD2MH1tZ73EyJQV+8gF5aApvgG2sKeHxMrtPVQFf4A40uJpfLGMi5
E52iA8UWdAW8kG8geguMx72AZnLdAdrF+MVr9MUtDDzdICOf77+doy228Ocu06SH
oRvLAgHXUqlRFyqiI4kpfdcF00ts1tnshXV2W2Hd6II6m80qZzE2ky2Mi6ErvK4G
eaPoLg10oAS2IxyyPFtETVoEScS6y0nhvKXSH/As8/sYl3cq3ZIqxlEQC10JmfaW
FNiLLexBMllicsBDQ4YZ2MtSxw5RhJJr0BauwWQxxTS3ywvVlDpmiBBI7Ai2JOwH
0+Ek5HGn2HgURajkHo0EhlOuKygIlmxdomXh7TXcfZpcMCyr8/jm+usEnUWzhfMW
p7PciWjH++vpalcjLalK1E8iVovXbAnaTW44ueUuK4WMo0k0w0Zc8ngqYVspGktm
LZm55DYUOa0JuHwtXnZ6m8bywrJ+VSs/DpGSzhI1Hn+D6ypXvYIMMn58rhxvEqg7
5uhaVj9/YQtD16PKqbSbuRpt0TUBI1qNoeXYp7iQYHRe7uhR+dZR9oK8/LyCUfI5
SaAZVRiDRma+pPUQ6Oop7iKREnb2EdZkObb8XFuBvaggb3SevdBmj2pujijParXm
5Y0aXQT/KYpGVlBQkFtoL7DaR+eNLrAVKrhOUSyiJPMdqMQqGPxAxV7VI3xigl0N
w77Ef63PlZLjflwS4oE/YR9JqZE/PhHx0N8N72lqqk/d4V9JuCR7ylK4U5mzajr3
aqjTco/Vmmu3xrvAwyxtomMsGEUorSbSWLEXUxR5VWI1Xk6VGRXiwUhOBUaLLex7
tRKDJkiy7xO17AtRDmUBj8sb84VoOOSfMdE4fgXQa8/0wQCsEI/WA5304jTElYiw
EhlWUoWVKL70AHt0KgTAw6BdK7XXdW4xMDAwMDAw/tVAEcETQNg0tR8sIrlIAAPj
yoJ06IJcmKgHKNAsdzEusx0YgFlh553w/T0cdgKQBqy8rOl8GsuH9E/z6VMCp2RO
TmgjLW+nTl0Dpmx+tDY/rWUHbYofvJerCHBERbLHar7uCKwbQpHillVNlO2rqM2H
wCS+NIWnIHjPAbz3oHQJ9jONbLpQ6osm1vMGyGqn8AmddTQJZ4mYZ8mYZ1Uxz1Ix
z6qjnb0TgAxQI5MOSepYIsnQnWOuZYKXqidbNgWLIyZxYTSk+WOSP5GuYDU9V9sL
aMSqr2GJY7UXnxDWgnyZ8lDTRIQbRWue/fgqf/Y/RcPsAWaZieWuqZEdmxyceIQs
RYqH6nS8s2qiiodcZeJkXkCiSwKSMuYiMVYmoMAw2W2GZ9RcIYZX8VZ4XLSNztFb
ef4VdutLm9glCZVudjkfTpWRG+mhD7BCiTarjdrphn5GwSjTCTvYBhWNRuJ03kDo
ZwUEp3zqKXAbkHooumalTujRUic5vqcR/l3oAKJ3kWHjruAAqJ6S1dUDO/zTV1z4
Q+gHBrJcRHZhARvZnzqQCh07FAHyMuf/g5VN3iuuFWsEafqD4k7eM9TB5WdKBbeR
yrtYLzSw1/aDeVp4C8Hbxg14y/HCbIdQ5rKZYjkd6LRcxMTdPQP6cjQexCuilDke
VNxgBbvlNeAZdimXukyUFroMgKyd9B5qp3v87AhGzh/PgpGy5eF4YtOtnQb9aIiv
XUNC7SLqHY5wGYi470UkdK/4201LqN20KDKQcd+LTOhe8bebnlC76REyECngS0QK
+BKRAr5EpoAvkSngS+RV60s3BJexsURkzDF50KkX76qeXYoC812UFPcKIclm8Vi4
RspJ2X3DORCiRiBGkItZqXJgGs56xnYYN3K0XHkHicqo6l42eusEkdOV/L3u4/P7
+XwHGMLzkas01d/Aq8GgGAahhwOddpZofI5HOwxoI8M2ueFIhWWDWGqILqbESQ+I
mfbvIWZ/EBkGDz7QDP8+xzqqThvLqasiQmgQJBSXf5TEBDHEFDiJQ0yl/iuImREz
dt9FJWZNQUyiR8TsQWsa/z3ENHVqvJbF70ulZ68fs2/GElPgpAfE7NWj1uxZMXvQ
mtekupgDgukRAVQmG1jwM2kI5Vmgd6e5FZWul7xA5vXm4HXs+dupcs2GtA7jSmqe
ZlFau5FbXhoEh4Ez4Nc8i8chs9xaoPy/pSIiHlJQOnMFXkNdz69TSgsIAPQFS8Je
CsQXYBMxXjaYHZyGdFBD5zI4DfUzchrqZ+Q0ZO2ChqxXQEORnkDwpREst/1435Hj
x9IeCfK1LxgP6naZbtW+Y9ykW2Nq0n5lXKNjoCfmqTjtUdnxay9PRWX/2NqziV26
s57kvifU9QUWVo6j0Lboyv0wNbMLovk8xY3B3vxyIoEWsvcKV45kl7VvrfEwXjqH
nXml+dLIxiR92RIFhysNWACPGsEp4EMtOrpiMV9c/r4ajgh/UY8x7oQjwnbo62hE
QDl5lfp7/yvq7ydVr2rnq7Mz0qiPtRVqKiOLuqjNVX8JGbASvPbMCWiPAOaT8NFw
LBz2Uf6sHoBPKClH9Wlohyyfvw7rX5PlqD4L5gSffwLrn5XlqJ7z91+rEvX3+0Oc
v1+6FApF8/c01psHSLE91CrS+g1m/1xzra9lsYdx0/Xmm8ebx9Neb0tGsvQAEgzS
PqT+h26NplT7gvpl3TzNDO1h9TM6p0Yas0BCYxZI2jHLwdtwUii6DYHCmMW9t0se
i53NOGk4YdyQfq0xLa3NuCg9x5iV1mq8DarC3oVZxg5nmRNQmJNwEEH5BtjO2Qwp
R/VtsD4tjcsXwfprZTmqb4V5Fp8jPnJkeZbY69YYErVYKz/LtCnMMirWHtowi6FH
8Jk2fpoZyAqp4k2WLr6p07DMRDMf6Kb5uJaVzZcOvBkd+vmm84Z1GYMNFaajhvuN
+YZcUxu8ykxx5tMlMOWYKR1I1g4HePMRosEo6V2taDCS3VYQvXtxwbyKt83EbtgG
xNG1kG3G6RebHNA2c/XTTIOhbVbobzJRKWgbgrcNKdpGrWCbGTXJYBs9yNF8rnlD
v9MwRWPUbtOvNhRpzmv+qG81EEkbqmUH1/F6E/YHSNqtDa3ptCt4e1tW0wcHxjsK
//fj1lmvVTqM8CrpjfPGjZvEJEAPQz8VmE5sgyMYfJKnkD0cDumsPopefya2+ST4
P9Yjwq0hf9SkQOTehk5vvFEKJ6CA8o5nQqGOkN1Yz0e0ej7JgYSPpJczjKohTYin
FY5DQj0iE+qzHVwXmKnSabluNJ3QabviwBEcKDrwJv0b+jHGKZqD+m36fsYizS79
H/W5xmR3YM6FOSeWO3CUV1iH551d9lmF495XJ4WG/a4aOrBa5sDR1KNnByjOgQHr
wOqwsz3hwOFtKjowEebAfRXI1XE6MFBw4Gj0kQ4cknQVikyCV6AkOfAaleDApVTP
O/AAR5DdyHY/cRe7+jhinNflXmB2+erNM+Z5GBrageJFvRuYNbGbi+dlMiIR6FCP
DwaDoL29HcyZM4cto/zUqVPiUHi10KQisH0wMDASwZdB4dHjNHCopKk3XyFKwMDA
UMZp0IsKX7MPpeDsjGkwDaaJn0aaW0nZ3Io1hWkwTVd6kQr3IkyDabrZiyj8nIeB
0cXnPKEXqXEvwsDoZi/S4F6EgdHNXqTFvQgDo0v40hF03CPuZ5G+HfQ7dgeUtKK/
SfyUV+SGEn3YWeEr1AJQeSe4k69CKxhvoYMO6Zenwv4i6rXmcZF7M2Lu1Yhng4d8
E5NS4yhX8UxFoWXi0mOHKmxXDbvj9NuqxARSGsG6LpBKQaD4PqcQuTXoqUN33vmv
tVAEY4lYaKqOgU44a5HLWw/zop8AsOS907e+VX3c2nfh8cbe3j5PGLzp6/ZnvX1i
+ITlVfoJlTXb2+9rnFx7dOAZXfMnA9vPqb8n/cVnht+RYbrjnoZ3q5r7vHtojL52
2421Vb47vnq56MJ1Nxc8OLH0Dj049j7Ye9M9+/77++93Lf3Q6Hz1dO+PTGNf2fha
6PmOBx82AN9Pf3lW1XTtxayD7937tt8xZsew6tln/tScPfhNo9FW9YtHO073n/ON
O2PAwpfdfVd9/GTbz//nRWrkSOLslD/MOvnAhuXfLrsY7Hh52gH9G9WtO98Z5E4f
uvXzPoaFa53U7g0Xr8ubPf2x2t7Lt5TM3r9z6B9GjLv3sUvl37y4akr5qO8qHvaO
dNWtPv3M+h+efu75toNlBy7eMvPcK3kf/bI+7/CmFdVDtnz6m4HXtVs/G2ffYXCf
KJk/mFpR4pu49qYK12MPvN/uevCzo9R3M1WnP8y+e8jAc60nV17atK9u3Z//tm5d
rycn/3WlxvPhKlufA2N/O7Wy9e8b2/afMv1FNfjw/mNPPFN59K6iPZtnDt9wbNe3
v1Iva35p1enMlQuOFU3v+OGdVy5kdew7fv32Q19cOPr6F+v3v7J+0yN7fpNTbm9v
3dfr01HDpj1QTL67lHafas/cPujdRzTzRryw+v32Oa+POvzpjecPD5g/9c32gr1f
795CNsxZmzN6eejt5fOdx5fvueD958zzI5c/MvbPJz7aNWPHscW+svOFTY/Xff9d
zuati/b9c6lh7YXm/g/9tnLkCOtLH5w48V9HtvRelbFm65ft5inq/Seb9/6+amvz
JbrPBxOfckz74rmSv91XtebZP40YOWHuV3sXmHdXNgzdveXhQ38/VP7tbb8Y9pnJ
/HV2n81zLpUNe+98dnYf1eO7Dw5d+EP/FUsa+s6iffW9HYXiZ9jQb0KdAf982s2Y
0f8GabZd7nOoeHRk0SjustQKVUzbm+sfPUr42I3gE5Y00QFPI+1jzOUuhgZ+djP6
La5AjrUgx261FQAfu21cRldVDqlYoXwscbWfoW/3+xeEndBJBpMqM8IaogPSGT1H
zvjdfq9Uy2Z8aTUYKk6qAP3+vfT1I0dKooksTcaFDlXQ0QOTPeH4fwAAAP//AwBJ
eDKn</Template></GraphPadPrismFile>
