# Supplementary material for: IgM and IgD B cell receptors differentially respond to endogenous antigens and control B cell fate
Source: eLife. 2018 Mar 9;7:e35074. doi: 10.7554/eLife.35074 (PMC5897097; doi:10.7554/eLife.35074)
Supplement: Figure 5—source data 1. — Numerical data corresponding to germinal center composition in Figure 5B. Numerical data corresponding to autoantibody production in Figure 5C–G. Numerical data corresponding to cellular phenotypes of IgHa/b Lyn−/− mice in Figure 5—figure supplement 1A–B and Figure 5—figure supplement 3C. Numerical data corresponding to follicular B cell competition in Lyn-deficient IgM+/− and IgD+/− mice in Figure 5—figure supplement 1C. Numerical data corresponding to germinal center composition in Figure 5—figure supplement 3B-C. Numerical data corresponding to autoantibody production in Figure 5—figure supplement 3D–E. [file elife-35074-fig5-data1.zip › Numerical data corresponding to Figure 5C-D]

<?xml version="1.0" encoding="UTF-8"?><GraphPadPrismFile PrismXMLVersion="5.00">
<Created>
<OriginalVersion CreatedByProgram="GraphPad Prism" CreatedByVersion="7.0b.154" Login="mnoviski" DateTime="2017-06-12T20:42:18-07:00"></OriginalVersion>
<MostRecentVersion CreatedByProgram="GraphPad Prism" CreatedByVersion="7.0b.154" Login="mnoviski" DateTime="2017-09-21T11:49:06-07:00" MinVersion="7.0.0.0"></MostRecentVersion>
</Created>
<InfoSequence>
<Ref ID="Info0" Selected="1"></Ref>
</InfoSequence>
<Info ID="Info0">
<Title>Project info 1</Title>
<Notes>
</Notes>
<Constant><Name>Experiment Date</Name><Value>2017-06-13</Value></Constant>
<Constant><Name>Experiment ID</Name><Value></Value></Constant>
<Constant><Name>Notebook ID</Name><Value></Value></Constant>
<Constant><Name>Project</Name><Value></Value></Constant>
<Constant><Name>Experimenter</Name><Value></Value></Constant>
<Constant><Name>Protocol</Name><Value></Value></Constant>
</Info>

<TableSequence>

<Ref ID="Table0"></Ref>
<Ref ID="Table1"></Ref>
<Ref ID="Table2"></Ref>
<Ref ID="Table3"></Ref>
<Ref ID="Table4"></Ref>
<Ref ID="Table5"></Ref>
<Ref ID="Table6"></Ref>
<Ref ID="Table7"></Ref>
<Ref ID="Table8"></Ref>
<Ref ID="Table9"></Ref>
<Ref ID="Table10"></Ref>
<Ref ID="Table11"></Ref>
<Ref ID="Table12"></Ref>
<Ref ID="Table13" Selected="1"></Ref>
</TableSequence>
<Table ID="Table0" XFormat="numbers" YFormat="replicates" Replicates="1" TableType="XY" EVFormat="AsteriskAfterNumber">
<Title>DHLK 2a[a]</Title>
<RowTitlesColumn Width="39">
<Subcolumn></Subcolumn>
</RowTitlesColumn>
<XColumn Width="81" Subcolumns="1" Decimals="0">
<Title>Age (wks)</Title>
<Subcolumn>
<d>6</d>
<d>12</d>
<d>16</d>
<d>20</d>
<d>24</d>
</Subcolumn>
</XColumn>
<XAdvancedColumn Version="1" Width="81" Decimals="0" Subcolumns="1">
<Title>Age (wks)</Title>
<Subcolumn>
<d>6</d>
<d>12</d>
<d>16</d>
<d>20</d>
<d>24</d>
</Subcolumn>
</XAdvancedColumn>
<YColumn Width="88" Decimals="8" Subcolumns="1">
<Title>DHLK 1</Title>
<Subcolumn>
<d>103.0829346</d>
<d>93.03508772</d>
<d>301.8070175</d>
<d>192.0781499</d>
<d>84.10366826</d>
</Subcolumn>
</YColumn>
<YColumn Width="102" Decimals="9" Subcolumns="1">
<Title>DHLK 6</Title>
<Subcolumn>
<d>-5.848484848</d>
<d>887.4529506</d>
<d>1443.593301</d>
<d>321.4242424</d>
<d>514.0877193</d>
</Subcolumn>
</YColumn>
<YColumn Width="88" Decimals="8" Subcolumns="1">
<Title>DHLK 15</Title>
<Subcolumn>
<d>180.1164274</d>
<d>53.32216906</d>
<d>89.20733652</d>
<d>128.4417863</d>
<d>150.6108453</d>
</Subcolumn>
</YColumn>
<YColumn Width="88" Decimals="8" Subcolumns="1">
<Title>DHLK 36</Title>
<Subcolumn>
<d>91.28070175</d>
<d>78.5215311</d>
<d>147.4210526</d>
<d>116.6395534</d>
<d>56.83094099</d>
</Subcolumn>
</YColumn>
<YColumn Width="95" Decimals="9" Subcolumns="1">
<Title>DHLK 38</Title>
<Subcolumn>
<d>9.303030303</d>
<d>120.7862839</d>
<d>91.91866029</d>
<d>252.046252</d>
<d>601.6475279</d>
</Subcolumn>
</YColumn>
<YColumn Width="95" Decimals="8" Subcolumns="1">
<Title>DHLK 46</Title>
<Subcolumn>
<d>92.71610845</d>
<d>101.9665072</d>
<d>1096.065391</d>
<d>1075.172249</d>
<d>1614.406699</d>
</Subcolumn>
</YColumn>
<YColumn Width="88" Decimals="8" Subcolumns="1">
<Title>DHLK 54</Title>
<Subcolumn>
<d>35.93779904</d>
<d>29.23923445</d>
<d>52.36523126</d>
<d>-22.59489633</d>
<d>41.36044657</d>
</Subcolumn>
</YColumn>
<YColumn Width="81" Decimals="8" Subcolumns="1">
<Title>DHLK 56</Title>
<Subcolumn>
<d>21.10526316</d>
<d>66.71929825</d>
<d>23.97607656</d>
<d>31.47208931</d>
<d>88.88835726</d>
</Subcolumn>
</YColumn>
<YColumn Width="81" Decimals="7" Subcolumns="1">
<Title>DHLK 60</Title>
<Subcolumn>
<d>233.7049442</d>
<d>177.8835726</d>
<d>314.7256778</d>
<d>985.8580542</d>
<d>577.4051037</d>
</Subcolumn>
</YColumn>
<YColumn Width="88" Decimals="8" Subcolumns="1">
<Title>DHLK 61</Title>
<Subcolumn>
<d>154.5980861</d>
<d>98.45773525</d>
<d>116.9585327</d>
<d>471.8229665</d>
<d>96.22488038</d>
</Subcolumn>
</YColumn>
<YColumn Width="95" Decimals="8" Subcolumns="1">
<Title>DHLK 62</Title>
<Subcolumn>
<d>57.46889952</d>
<d>58.42583732</d>
<d>72.46092504</d>
<d>296.38437</d>
<d>1384.103668</d>
</Subcolumn>
</YColumn>
<YColumn Width="88" Decimals="8" Subcolumns="1">
<Title>DHLK 63</Title>
<Subcolumn>
<d>67.51674641</d>
<d>59.86124402</d>
<d>221.2647528</d>
<d>438.0111643</d>
<d>193.6730463</d>
</Subcolumn>
</YColumn>
</Table>
<Table ID="Table1" XFormat="numbers" YFormat="replicates" Replicates="1" TableType="XY" EVFormat="AsteriskAfterNumber">
<Title>DHLK 2a[b]</Title>
<RowTitlesColumn Width="39">
<Subcolumn></Subcolumn>
</RowTitlesColumn>
<XColumn Width="81" Subcolumns="1" Decimals="0">
<Title>Age (wks)</Title>
<Subcolumn>
<d>6</d>
<d>12</d>
<d>16</d>
<d>20</d>
<d>24</d>
</Subcolumn>
</XColumn>
<XAdvancedColumn Version="1" Width="81" Decimals="0" Subcolumns="1">
<Title>Age (wks)</Title>
<Subcolumn>
<d>6</d>
<d>12</d>
<d>16</d>
<d>20</d>
<d>24</d>
</Subcolumn>
</XAdvancedColumn>
<YColumn Width="88" Decimals="8" Subcolumns="1">
<Title>DHLK 1</Title>
<Subcolumn>
<d>429.4992987</d>
<d>348.4333801</d>
<d>372.2762973</d>
<d>510.4249649</d>
<d>400.4670407</d>
</Subcolumn>
</YColumn>
<YColumn Width="102" Decimals="9" Subcolumns="1">
<Title>DHLK 6</Title>
<Subcolumn>
<d>7.900420757</d>
<d>897.3814867</d>
<d>1621.645161</d>
<d>782.7952314</d>
<d>633.7068724</d>
</Subcolumn>
</YColumn>
<YColumn Width="88" Decimals="8" Subcolumns="1">
<Title>DHLK 15</Title>
<Subcolumn>
<d>435.9509116</d>
<d>248.2931276</d>
<d>203.2720898</d>
<d>536.371669</d>
<d>710.14446</d>
</Subcolumn>
</YColumn>
<YColumn Width="88" Decimals="8" Subcolumns="1">
<Title>DHLK 36</Title>
<Subcolumn>
<d>23.4684432</d>
<d>68.76998597</d>
<d>492.8934081</d>
<d>666.6661992</d>
<d>251.5189341</d>
</Subcolumn>
</YColumn>
<YColumn Width="95" Decimals="9" Subcolumns="1">
<Title>DHLK 38</Title>
<Subcolumn>
<d>34.68863955</d>
<d>354.884993</d>
<d>195.8387097</d>
<d>402.8513324</d>
<d>480.9719495</d>
</Subcolumn>
</YColumn>
<YColumn Width="88" Decimals="8" Subcolumns="1">
<Title>DHLK 46</Title>
<Subcolumn>
<d>113.3702665</d>
<d>422.6269285</d>
<d>651.799439</d>
<d>515.0532959</d>
<d>937.6339411</d>
</Subcolumn>
</YColumn>
<YColumn Width="88" Decimals="8" Subcolumns="1">
<Title>DHLK 54</Title>
<Subcolumn>
<d>126.2734923</d>
<d>204.1136045</d>
<d>234.2678822</d>
<d>17.71809257</d>
<d>321.5049088</d>
</Subcolumn>
</YColumn>
<YColumn Width="88" Decimals="8" Subcolumns="1">
<Title>DHLK 56</Title>
<Subcolumn>
<d>111.9677419</d>
<d>158.1107994</d>
<d>51.79943899</d>
<d>194.4361851</d>
<d>326.1332398</d>
</Subcolumn>
</YColumn>
<YColumn Width="88" Decimals="7" Subcolumns="1">
<Title>DHLK 60</Title>
<Subcolumn>
<d>397.5217391</d>
<d>303.4123422</d>
<d>1165.263675</d>
<d>1408.461431</d>
<d>1402.991585</d>
</Subcolumn>
</YColumn>
<YColumn Width="88" Decimals="8" Subcolumns="1">
<Title>DHLK 61</Title>
<Subcolumn>
<d>562.598878</d>
<d>245.3478261</d>
<d>174.3800842</d>
<d>301.5890603</d>
<d>174.8008415</d>
</Subcolumn>
</YColumn>
<YColumn Width="88" Decimals="8" Subcolumns="1">
<Title>DHLK 62</Title>
<Subcolumn>
<d>115.3338008</d>
<d>216.8765778</d>
<d>423.1879383</d>
<d>633.9873773</d>
<d>774.8008415</d>
</Subcolumn>
</YColumn>
<YColumn Width="95" Decimals="8" Subcolumns="1">
<Title>DHLK 63</Title>
<Subcolumn>
<d>319.8218794</d>
<d>896.9607293</d>
<d>1154.464236</d>
<d>507.9004208</d>
<d>548.713885</d>
</Subcolumn>
</YColumn>
</Table>
<Table ID="Table2" XFormat="numbers" YFormat="replicates" Replicates="1" TableType="XY" EVFormat="AsteriskAfterNumber">
<Title>MHLK 2a[a]</Title>
<RowTitlesColumn Width="39">
<Subcolumn></Subcolumn>
</RowTitlesColumn>
<XColumn Width="81" Subcolumns="1" Decimals="0">
<Title><TextAlign align="Center">Age (wks)</TextAlign></Title>
<Subcolumn>
<d>6</d>
<d>12</d>
<d>16</d>
<d>20</d>
<d>24</d>
</Subcolumn>
</XColumn>
<XAdvancedColumn Version="1" Width="81" Decimals="0" Subcolumns="1">
<Title><TextAlign align="Center">Age (wks)</TextAlign></Title>
<Subcolumn>
<d>6</d>
<d>12</d>
<d>16</d>
<d>20</d>
<d>24</d>
</Subcolumn>
</XAdvancedColumn>
<YColumn Width="81" Decimals="8" Subcolumns="1">
<Title>MHLK 41</Title>
<Subcolumn>
<d>54.24124882</d>
<d>47.05108798</d>
<d>36.17123936</d>
<d>31.34626301</d>
<d>35.5089877</d>
</Subcolumn>
</YColumn>
<YColumn Width="88" Decimals="8" Subcolumns="1">
<Title>MHLK 43</Title>
<Subcolumn>
<d>25.19678335</d>
<d>92.08420057</d>
<d>73.44654683</d>
<d>88.11069063</d>
<d>122.4531693</d>
</Subcolumn>
</YColumn>
<YColumn Width="81" Decimals="8" Subcolumns="1">
<Title>MHLK 45</Title>
<Subcolumn>
<d>30.87322611</d>
<d>99.2743614</d>
<d>49.98391675</d>
<d>76.94701987</d>
<d>44.02365184</d>
</Subcolumn>
</YColumn>
<YColumn Width="88" Decimals="8" Subcolumns="1">
<Title>MHLK 46</Title>
<Subcolumn>
<d>19.14191107</d>
<d>329.8325449</d>
<d>573.0681173</d>
<d>165.4049196</d>
<d>142.4153264</d>
</Subcolumn>
</YColumn>
<YColumn Width="81" Decimals="8" Subcolumns="1">
<Title>MHLK 52</Title>
<Subcolumn>
<d>35.9820246</d>
<d>38.06338694</d>
<d>76.00094607</d>
<d>80.16367077</d>
<d>80.54210028</d>
</Subcolumn>
</YColumn>
<YColumn Width="88" Decimals="8" Subcolumns="1">
<Title>MHLK 55</Title>
<Subcolumn>
<d>31.44087039</d>
<d>95.77388836</d>
<d>173.2573321</d>
<d>81.8666036</d>
<d>206.1807001</d>
</Subcolumn>
</YColumn>
<YColumn Width="88" Decimals="8" Subcolumns="1">
<Title>MHLK 56</Title>
<Subcolumn>
<d>49.03784295</d>
<d>58.30936613</d>
<d>77.89309366</d>
<d>112.897824</d>
<d>57.83632923</d>
</Subcolumn>
</YColumn>
<YColumn Width="88" Decimals="9" Subcolumns="1">
<Title>MHLK 59</Title>
<Subcolumn>
<d>22.35856197</d>
<d>57.45789972</d>
<d>26.04824976</d>
<d>5.802270577</d>
<d>9.113528855</d>
</Subcolumn>
</YColumn>
<YColumn Width="88" Decimals="8" Subcolumns="1">
<Title>MHLK 61</Title>
<Subcolumn>
<d>108.8297067</d>
<d>48.75402081</d>
<d>19.70955535</d>
<d>104.5723746</d>
<d>38.2526017</d>
</Subcolumn>
</YColumn>
</Table>
<Table ID="Table3" XFormat="numbers" YFormat="replicates" Replicates="1" TableType="XY" EVFormat="AsteriskAfterNumber">
<Title>MHLK 2a[b]</Title>
<RowTitlesColumn Width="39">
<Subcolumn></Subcolumn>
</RowTitlesColumn>
<XColumn Width="81" Subcolumns="1" Decimals="0">
<Title><TextAlign align="Center">Age (wks)</TextAlign></Title>
<Subcolumn>
<d>6</d>
<d>12</d>
<d>16</d>
<d>20</d>
<d>24</d>
</Subcolumn>
</XColumn>
<XAdvancedColumn Version="1" Width="81" Decimals="0" Subcolumns="1">
<Title><TextAlign align="Center">Age (wks)</TextAlign></Title>
<Subcolumn>
<d>6</d>
<d>12</d>
<d>16</d>
<d>20</d>
<d>24</d>
</Subcolumn>
</XAdvancedColumn>
<YColumn Width="81" Decimals="7" Subcolumns="1">
<Title><TextAlign align="Center">MHLK 41</TextAlign></Title>
<Subcolumn>
<d>142.1408574</d>
<d>256.0516185</d>
<d>235.9291339</d>
<d>194.8967629</d>
<d>288.7725284</d>
</Subcolumn>
</YColumn>
<YColumn Width="88" Decimals="8" Subcolumns="1">
<Title><TextAlign align="Center">MHLK 43</TextAlign></Title>
<Subcolumn>
<d>31.55468066</d>
<d>123.3307087</d>
<d>49.48993876</d>
<d>115.3692038</d>
<d>181.5984252</d>
</Subcolumn>
</YColumn>
<YColumn Width="88" Decimals="8" Subcolumns="1">
<Title><TextAlign align="Center">MHLK 45</TextAlign></Title>
<Subcolumn>
<d>99.00874891</d>
<d>187.5476815</d>
<d>229.7174103</d>
<d>384.135608</d>
<d>200.8460192</d>
</Subcolumn>
</YColumn>
<YColumn Width="95" Decimals="8" Subcolumns="1">
<Title><TextAlign align="Center">MHLK 46</TextAlign></Title>
<Subcolumn>
<d>85.97287839</d>
<d>1164.100612</d>
<d>448.3525809</d>
<d>448.6150481</d>
<d>681.2484689</d>
</Subcolumn>
</YColumn>
<YColumn Width="88" Decimals="8" Subcolumns="1">
<Title><TextAlign align="Center">MHLK 52</TextAlign></Title>
<Subcolumn>
<d>256.3140857</d>
<d>82.99825022</d>
<d>167.1627297</d>
<d>196.4715661</d>
<d>155.7016623</d>
</Subcolumn>
</YColumn>
<YColumn Width="88" Decimals="8" Subcolumns="1">
<Title><TextAlign align="Center">MHLK 55</TextAlign></Title>
<Subcolumn>
<d>74.59930009</d>
<d>221.055993</d>
<d>293.7594051</d>
<d>76.78652668</d>
<d>204.7830271</d>
</Subcolumn>
</YColumn>
<YColumn Width="88" Decimals="8" Subcolumns="1">
<Title><TextAlign align="Center">MHLK 56</TextAlign></Title>
<Subcolumn>
<d>65.58792651</d>
<d>147.9151356</d>
<d>355.264217</d>
<d>533.4794401</d>
<d>511.2572178</d>
</Subcolumn>
</YColumn>
<YColumn Width="88" Decimals="8" Subcolumns="1">
<Title><TextAlign align="Center">MHLK 59</TextAlign></Title>
<Subcolumn>
<d>129.4549431</d>
<d>115.0192476</d>
<d>64.53805774</d>
<d>26.21784777</d>
<d>41.17847769</d>
</Subcolumn>
</YColumn>
<YColumn Width="88" Decimals="8" Subcolumns="1">
<Title><TextAlign align="Center">MHLK 61</TextAlign></Title>
<Subcolumn>
<d>368.1251094</d>
<d>124.8180227</d>
<d>56.57655293</d>
<d>72.67454068</d>
<d>60.33858268</d>
</Subcolumn>
</YColumn>
</Table>
<Table ID="Table4" XFormat="numbers" YFormat="replicates" Replicates="1" TableType="XY" EVFormat="AsteriskAfterNumber">
<Title>OD DHLK 2a[a]</Title>
<RowTitlesColumn Width="39">
<Subcolumn></Subcolumn>
</RowTitlesColumn>
<XColumn Width="81" Subcolumns="1" Decimals="0">
<Title>Age (wks)</Title>
<Subcolumn>
<d>6</d>
<d>12</d>
<d>16</d>
<d>20</d>
<d>24</d>
</Subcolumn>
</XColumn>
<XAdvancedColumn Version="1" Width="81" Decimals="0" Subcolumns="1">
<Title>Age (wks)</Title>
<Subcolumn>
<d>6</d>
<d>12</d>
<d>16</d>
<d>20</d>
<d>24</d>
</Subcolumn>
</XAdvancedColumn>
<YColumn Width="81" Decimals="8" Subcolumns="1">
<Title>DHLK 1</Title>
<Subcolumn>
<d>0.088833</d>
<d>0.082533</d>
<d>0.213433</d>
<d>0.144633</d>
<d>0.076933</d>
</Subcolumn>
</YColumn>
<YColumn Width="81" Decimals="9" Subcolumns="1">
<Title>DHLK 6</Title>
<Subcolumn>
<d>0.020533</d>
<d>0.580633</d>
<d>0.929333</d>
<d>0.225733</d>
<d>0.346533</d>
</Subcolumn>
</YColumn>
<YColumn Width="81" Decimals="8" Subcolumns="1">
<Title>DHLK 15</Title>
<Subcolumn>
<d>0.137133</d>
<d>0.057633</d>
<d>0.080133</d>
<d>0.104733</d>
<d>0.118633</d>
</Subcolumn>
</YColumn>
<YColumn Width="81" Decimals="8" Subcolumns="1">
<Title>DHLK 36</Title>
<Subcolumn>
<d>0.081433</d>
<d>0.073433</d>
<d>0.116633</d>
<d>0.097333</d>
<d>0.059833</d>
</Subcolumn>
</YColumn>
<YColumn Width="81" Decimals="9" Subcolumns="1">
<Title>DHLK 38</Title>
<Subcolumn>
<d>0.030033</d>
<d>0.099933</d>
<d>0.081833</d>
<d>0.182233</d>
<d>0.401433</d>
</Subcolumn>
</YColumn>
<YColumn Width="81" Decimals="8" Subcolumns="1">
<Title>DHLK 46</Title>
<Subcolumn>
<d>0.082333</d>
<d>0.088133</d>
<d>0.711433</d>
<d>0.698333</d>
<d>1.036433</d>
</Subcolumn>
</YColumn>
<YColumn Width="81" Decimals="8" Subcolumns="1">
<Title>DHLK 54</Title>
<Subcolumn>
<d>0.046733</d>
<d>0.042533</d>
<d>0.057033</d>
<d>0.010033</d>
<d>0.050133</d>
</Subcolumn>
</YColumn>
<YColumn Width="81" Decimals="8" Subcolumns="1">
<Title>DHLK 56</Title>
<Subcolumn>
<d>0.037433</d>
<d>0.066033</d>
<d>0.039233</d>
<d>0.043933</d>
<d>0.079933</d>
</Subcolumn>
</YColumn>
<YColumn Width="81" Decimals="7" Subcolumns="1">
<Title>DHLK 60</Title>
<Subcolumn>
<d>0.170733</d>
<d>0.135733</d>
<d>0.221533</d>
<d>0.642333</d>
<d>0.386233</d>
</Subcolumn>
</YColumn>
<YColumn Width="81" Decimals="8" Subcolumns="1">
<Title>DHLK 61</Title>
<Subcolumn>
<d>0.121133</d>
<d>0.085933</d>
<d>0.097533</d>
<d>0.320033</d>
<d>0.084533</d>
</Subcolumn>
</YColumn>
<YColumn Width="81" Decimals="8" Subcolumns="1">
<Title>DHLK 62</Title>
<Subcolumn>
<d>0.060233</d>
<d>0.060833</d>
<d>0.069633</d>
<d>0.210033</d>
<d>0.892033</d>
</Subcolumn>
</YColumn>
<YColumn Width="81" Decimals="8" Subcolumns="1">
<Title>DHLK 63</Title>
<Subcolumn>
<d>0.066533</d>
<d>0.061733</d>
<d>0.162933</d>
<d>0.298833</d>
<d>0.145633</d>
</Subcolumn>
</YColumn>
</Table>
<Table ID="Table5" XFormat="numbers" YFormat="replicates" Replicates="1" TableType="XY" EVFormat="AsteriskAfterNumber">
<Title>OD DHLK 2a[b]</Title>
<RowTitlesColumn Width="39">
<Subcolumn></Subcolumn>
</RowTitlesColumn>
<XColumn Width="81" Subcolumns="1" Decimals="0">
<Title>Age (wks)</Title>
<Subcolumn>
<d>6</d>
<d>12</d>
<d>16</d>
<d>20</d>
<d>24</d>
</Subcolumn>
</XColumn>
<XAdvancedColumn Version="1" Width="81" Decimals="0" Subcolumns="1">
<Title>Age (wks)</Title>
<Subcolumn>
<d>6</d>
<d>12</d>
<d>16</d>
<d>20</d>
<d>24</d>
</Subcolumn>
</XAdvancedColumn>
<YColumn Width="81" Decimals="8" Subcolumns="1">
<Title>DHLK 1</Title>
<Subcolumn>
<d>0.317833</d>
<d>0.260033</d>
<d>0.277033</d>
<d>0.375533</d>
<d>0.297133</d>
</Subcolumn>
</YColumn>
<YColumn Width="81" Decimals="9" Subcolumns="1">
<Title>DHLK 6</Title>
<Subcolumn>
<d>0.017233</d>
<d>0.651433</d>
<d>1.167833</d>
<d>0.569733</d>
<d>0.463433</d>
</Subcolumn>
</YColumn>
<YColumn Width="81" Decimals="8" Subcolumns="1">
<Title>DHLK 15</Title>
<Subcolumn>
<d>0.322433</d>
<d>0.188633</d>
<d>0.156533</d>
<d>0.394033</d>
<d>0.517933</d>
</Subcolumn>
</YColumn>
<YColumn Width="81" Decimals="8" Subcolumns="1">
<Title>DHLK 36</Title>
<Subcolumn>
<d>0.028333</d>
<d>0.060633</d>
<d>0.363033</d>
<d>0.486933</d>
<d>0.190933</d>
</Subcolumn>
</YColumn>
<YColumn Width="81" Decimals="9" Subcolumns="1">
<Title>DHLK 38</Title>
<Subcolumn>
<d>0.036333</d>
<d>0.264633</d>
<d>0.151233</d>
<d>0.298833</d>
<d>0.354533</d>
</Subcolumn>
</YColumn>
<YColumn Width="81" Decimals="8" Subcolumns="1">
<Title>DHLK 46</Title>
<Subcolumn>
<d>0.092433</d>
<d>0.312933</d>
<d>0.476333</d>
<d>0.378833</d>
<d>0.680133</d>
</Subcolumn>
</YColumn>
<YColumn Width="81" Decimals="8" Subcolumns="1">
<Title>DHLK 54</Title>
<Subcolumn>
<d>0.101633</d>
<d>0.157133</d>
<d>0.178633</d>
<d>0.024233</d>
<d>0.240833</d>
</Subcolumn>
</YColumn>
<YColumn Width="81" Decimals="8" Subcolumns="1">
<Title>DHLK 56</Title>
<Subcolumn>
<d>0.091433</d>
<d>0.124333</d>
<d>0.048533</d>
<d>0.150233</d>
<d>0.244133</d>
</Subcolumn>
</YColumn>
<YColumn Width="81" Decimals="7" Subcolumns="1">
<Title>DHLK 60</Title>
<Subcolumn>
<d>0.295033</d>
<d>0.227933</d>
<d>0.842433</d>
<d>1.015833</d>
<d>1.011933</d>
</Subcolumn>
</YColumn>
<YColumn Width="81" Decimals="8" Subcolumns="1">
<Title>DHLK 61</Title>
<Subcolumn>
<d>0.412733</d>
<d>0.186533</d>
<d>0.135933</d>
<d>0.226633</d>
<d>0.136233</d>
</Subcolumn>
</YColumn>
<YColumn Width="81" Decimals="8" Subcolumns="1">
<Title>DHLK 62</Title>
<Subcolumn>
<d>0.093833</d>
<d>0.166233</d>
<d>0.313333</d>
<d>0.463633</d>
<d>0.564033</d>
</Subcolumn>
</YColumn>
<YColumn Width="81" Decimals="8" Subcolumns="1">
<Title>DHLK 63</Title>
<Subcolumn>
<d>0.239633</d>
<d>0.651133</d>
<d>0.834733</d>
<d>0.373733</d>
<d>0.402833</d>
</Subcolumn>
</YColumn>
</Table>
<Table ID="Table6" XFormat="numbers" YFormat="replicates" Replicates="1" TableType="XY" EVFormat="AsteriskAfterNumber">
<Title>OD MHLK 2a[a]</Title>
<RowTitlesColumn Width="39">
<Subcolumn></Subcolumn>
</RowTitlesColumn>
<XColumn Width="81" Subcolumns="1" Decimals="0">
<Title><TextAlign align="Center">Age (wks)</TextAlign></Title>
<Subcolumn>
<d>6</d>
<d>12</d>
<d>16</d>
<d>20</d>
<d>24</d>
</Subcolumn>
</XColumn>
<XAdvancedColumn Version="1" Width="81" Decimals="0" Subcolumns="1">
<Title><TextAlign align="Center">Age (wks)</TextAlign></Title>
<Subcolumn>
<d>6</d>
<d>12</d>
<d>16</d>
<d>20</d>
<d>24</d>
</Subcolumn>
</XAdvancedColumn>
<YColumn Width="81" Decimals="8" Subcolumns="1">
<Title>MHLK 41</Title>
<Subcolumn>
<d>0.070533</d>
<d>0.062933</d>
<d>0.051433</d>
<d>0.046333</d>
<d>0.050733</d>
</Subcolumn>
</YColumn>
<YColumn Width="81" Decimals="8" Subcolumns="1">
<Title>MHLK 43</Title>
<Subcolumn>
<d>0.039833</d>
<d>0.110533</d>
<d>0.090833</d>
<d>0.106333</d>
<d>0.142633</d>
</Subcolumn>
</YColumn>
<YColumn Width="81" Decimals="8" Subcolumns="1">
<Title>MHLK 45</Title>
<Subcolumn>
<d>0.045833</d>
<d>0.118133</d>
<d>0.066033</d>
<d>0.094533</d>
<d>0.059733</d>
</Subcolumn>
</YColumn>
<YColumn Width="81" Decimals="8" Subcolumns="1">
<Title>MHLK 46</Title>
<Subcolumn>
<d>0.033433</d>
<d>0.361833</d>
<d>0.618933</d>
<d>0.188033</d>
<d>0.163733</d>
</Subcolumn>
</YColumn>
<YColumn Width="81" Decimals="8" Subcolumns="1">
<Title>MHLK 52</Title>
<Subcolumn>
<d>0.051233</d>
<d>0.053433</d>
<d>0.093533</d>
<d>0.097933</d>
<d>0.098333</d>
</Subcolumn>
</YColumn>
<YColumn Width="81" Decimals="8" Subcolumns="1">
<Title>MHLK 55</Title>
<Subcolumn>
<d>0.046433</d>
<d>0.114433</d>
<d>0.196333</d>
<d>0.099733</d>
<d>0.231133</d>
</Subcolumn>
</YColumn>
<YColumn Width="81" Decimals="8" Subcolumns="1">
<Title>MHLK 56</Title>
<Subcolumn>
<d>0.065033</d>
<d>0.074833</d>
<d>0.095533</d>
<d>0.132533</d>
<d>0.074333</d>
</Subcolumn>
</YColumn>
<YColumn Width="81" Decimals="9" Subcolumns="1">
<Title>MHLK 59</Title>
<Subcolumn>
<d>0.036833</d>
<d>0.073933</d>
<d>0.040733</d>
<d>0.019333</d>
<d>0.022833</d>
</Subcolumn>
</YColumn>
<YColumn Width="81" Decimals="8" Subcolumns="1">
<Title>MHLK 61</Title>
<Subcolumn>
<d>0.128233</d>
<d>0.064733</d>
<d>0.034033</d>
<d>0.123733</d>
<d>0.053633</d>
</Subcolumn>
</YColumn>
</Table>
<Table ID="Table7" XFormat="numbers" YFormat="replicates" Replicates="1" TableType="XY" EVFormat="AsteriskAfterNumber">
<Title>OD MHLK 2a[b]</Title>
<RowTitlesColumn Width="39">
<Subcolumn></Subcolumn>
</RowTitlesColumn>
<XColumn Width="81" Subcolumns="1" Decimals="0">
<Title><TextAlign align="Center">Age (wks)</TextAlign></Title>
<Subcolumn>
<d>6</d>
<d>12</d>
<d>16</d>
<d>20</d>
<d>24</d>
</Subcolumn>
</XColumn>
<XAdvancedColumn Version="1" Width="81" Decimals="0" Subcolumns="1">
<Title><TextAlign align="Center">Age (wks)</TextAlign></Title>
<Subcolumn>
<d>6</d>
<d>12</d>
<d>16</d>
<d>20</d>
<d>24</d>
</Subcolumn>
</XAdvancedColumn>
<YColumn Width="81" Decimals="7" Subcolumns="1">
<Title><TextAlign align="Center">MHLK 41</TextAlign></Title>
<Subcolumn>
<d>0.175067</d>
<d>0.305267</d>
<d>0.282267</d>
<d>0.235367</d>
<d>0.342667</d>
</Subcolumn>
</YColumn>
<YColumn Width="81" Decimals="8" Subcolumns="1">
<Title><TextAlign align="Center">MHLK 43</TextAlign></Title>
<Subcolumn>
<d>0.048667</d>
<d>0.153567</d>
<d>0.069167</d>
<d>0.144467</d>
<d>0.220167</d>
</Subcolumn>
</YColumn>
<YColumn Width="81" Decimals="8" Subcolumns="1">
<Title><TextAlign align="Center">MHLK 45</TextAlign></Title>
<Subcolumn>
<d>0.125767</d>
<d>0.226967</d>
<d>0.275167</d>
<d>0.451667</d>
<d>0.242167</d>
</Subcolumn>
</YColumn>
<YColumn Width="81" Decimals="8" Subcolumns="1">
<Title><TextAlign align="Center">MHLK 46</TextAlign></Title>
<Subcolumn>
<d>0.110867</d>
<d>1.343167</d>
<d>0.525067</d>
<d>0.525367</d>
<d>0.791267</d>
</Subcolumn>
</YColumn>
<YColumn Width="81" Decimals="8" Subcolumns="1">
<Title><TextAlign align="Center">MHLK 52</TextAlign></Title>
<Subcolumn>
<d>0.305567</d>
<d>0.107467</d>
<d>0.203667</d>
<d>0.237167</d>
<d>0.190567</d>
</Subcolumn>
</YColumn>
<YColumn Width="81" Decimals="8" Subcolumns="1">
<Title><TextAlign align="Center">MHLK 55</TextAlign></Title>
<Subcolumn>
<d>0.097867</d>
<d>0.265267</d>
<d>0.348367</d>
<d>0.100367</d>
<d>0.246667</d>
</Subcolumn>
</YColumn>
<YColumn Width="81" Decimals="8" Subcolumns="1">
<Title><TextAlign align="Center">MHLK 56</TextAlign></Title>
<Subcolumn>
<d>0.087567</d>
<d>0.181667</d>
<d>0.418667</d>
<d>0.622367</d>
<d>0.596967</d>
</Subcolumn>
</YColumn>
<YColumn Width="81" Decimals="8" Subcolumns="1">
<Title><TextAlign align="Center">MHLK 59</TextAlign></Title>
<Subcolumn>
<d>0.160567</d>
<d>0.144067</d>
<d>0.086367</d>
<d>0.042567</d>
<d>0.059667</d>
</Subcolumn>
</YColumn>
<YColumn Width="81" Decimals="8" Subcolumns="1">
<Title><TextAlign align="Center">MHLK 61</TextAlign></Title>
<Subcolumn>
<d>0.433367</d>
<d>0.155267</d>
<d>0.077267</d>
<d>0.095667</d>
<d>0.081567</d>
</Subcolumn>
</YColumn>
</Table>
<Table ID="Table8" XFormat="none" YFormat="replicates" Replicates="11" TableType="TwoWay" EVFormat="AsteriskAfterNumber">
<Title>MHLK Grouped Titer</Title>
<RowTitlesColumn Width="81">
<Subcolumn>
<d>6 wk</d>
<d>12 wk</d>
<d>16 wk</d>
<d>20 wk</d>
<d>24 wk</d>
<d>6 mo</d>
<d>7 mo</d>
</Subcolumn>
</RowTitlesColumn>
<YColumn Width="968" Decimals="8" Subcolumns="11">
<Title>IgG2a[a]</Title>
<Subcolumn>
<d>54.24124882</d>
<d>47.05108798</d>
<d>36.17123936</d>
<d>31.34626301</d>
<d>35.5089877</d>
<d>21.69631031</d>
<d>63.41816462</d>
</Subcolumn>
<Subcolumn>
<d>25.19678335</d>
<d>92.08420057</d>
<d>73.44654683</d>
<d>88.11069063</d>
<d>122.4531693</d>
<d>73.54115421</d>
<d>111.0056764</d>
</Subcolumn>
<Subcolumn>
<d>30.87322611</d>
<d>99.2743614</d>
<d>49.98391675</d>
<d>76.94701987</d>
<d>44.02365184</d>
<d>40.14474929</d>
<d></d>
</Subcolumn>
<Subcolumn>
<d>19.14191107</d>
<d>329.8325449</d>
<d>573.0681173</d>
<d>165.4049196</d>
<d>142.4153264</d>
<d>154.4304636</d>
<d></d>
</Subcolumn>
<Subcolumn>
<d>35.9820246</d>
<d>38.06338694</d>
<d>76.00094607</d>
<d>80.16367077</d>
<d>80.54210028</d>
<d>51.59224219</d>
<d></d>
</Subcolumn>
<Subcolumn>
<d>31.44087039</d>
<d>95.77388836</d>
<d>173.2573321</d>
<d>81.8666036</d>
<d>206.1807001</d>
<d>78.83916746</d>
<d></d>
</Subcolumn>
<Subcolumn>
<d>49.03784295</d>
<d>58.30936613</d>
<d>77.89309366</d>
<d>112.897824</d>
<d>57.83632923</d>
<d>109.7757805</d>
<d></d>
</Subcolumn>
<Subcolumn>
<d>22.35856197</d>
<d>57.45789972</d>
<d>26.04824976</d>
<d>5.802270577</d>
<d>9.113528855</d>
<d></d>
<d></d>
</Subcolumn>
<Subcolumn>
<d>108.8297067</d>
<d>48.75402081</d>
<d>19.70955535</d>
<d>104.5723746</d>
<d>38.2526017</d>
<d></d>
<d></d>
</Subcolumn>
<Subcolumn>
<d></d>
<d></d>
<d></d>
<d></d>
<d>31.81929991</d>
<d></d>
<d></d>
</Subcolumn>
<Subcolumn>
<d></d>
<d></d>
<d></d>
<d></d>
<d>102.5856197</d>
<d></d>
<d></d>
</Subcolumn>
</YColumn>
<YColumn Width="1045" Decimals="8" Subcolumns="11">
<Title>IgG2a[b]</Title>
<Subcolumn>
<d>142.1408574</d>
<d>256.0516185</d>
<d>235.9291339</d>
<d>194.8967629</d>
<d>288.7725284</d>
<d>81.86089239</d>
<d>98.48381452</d>
</Subcolumn>
<Subcolumn>
<d>31.55468066</d>
<d>123.3307087</d>
<d>49.48993876</d>
<d>115.3692038</d>
<d>181.5984252</d>
<d>315.631671</d>
<d>1156.83902</d>
</Subcolumn>
<Subcolumn>
<d>99.00874891</d>
<d>187.5476815</d>
<d>229.7174103</d>
<d>384.135608</d>
<d>200.8460192</d>
<d>334.791776</d>
<d></d>
</Subcolumn>
<Subcolumn>
<d>85.97287839</d>
<d>1164.100612</d>
<d>448.3525809</d>
<d>448.6150481</d>
<d>681.2484689</d>
<d>419.5686789</d>
<d></d>
</Subcolumn>
<Subcolumn>
<d>256.3140857</d>
<d>82.99825022</d>
<d>167.1627297</d>
<d>196.4715661</d>
<d>155.7016623</d>
<d>155.9641295</d>
<d></d>
</Subcolumn>
<Subcolumn>
<d>74.59930009</d>
<d>221.055993</d>
<d>293.7594051</d>
<d>76.78652668</d>
<d>204.7830271</d>
<d>245.8153981</d>
<d></d>
</Subcolumn>
<Subcolumn>
<d>65.58792651</d>
<d>147.9151356</d>
<d>355.264217</d>
<d>533.4794401</d>
<d>511.2572178</d>
<d>69.87489064</d>
<d></d>
</Subcolumn>
<Subcolumn>
<d>129.4549431</d>
<d>115.0192476</d>
<d>64.53805774</d>
<d>26.21784777</d>
<d>41.17847769</d>
<d></d>
<d></d>
</Subcolumn>
<Subcolumn>
<d>368.1251094</d>
<d>124.8180227</d>
<d>56.57655293</d>
<d>72.67454068</d>
<d>60.33858268</d>
<d></d>
<d></d>
</Subcolumn>
<Subcolumn>
<d></d>
<d></d>
<d></d>
<d></d>
<d>112.0446194</d>
<d></d>
<d></d>
</Subcolumn>
<Subcolumn>
<d></d>
<d></d>
<d></d>
<d></d>
<d>285.9728784</d>
<d></d>
<d></d>
</Subcolumn>
</YColumn>
</Table>
<Table ID="Table9" XFormat="none" YFormat="replicates" Replicates="9" TableType="TwoWay" EVFormat="AsteriskAfterNumber">
<Title>MHLK Grouped OD</Title>
<RowTitlesColumn Width="81">
<Subcolumn>
<d>6 wk</d>
<d>12 wk</d>
<d>16 wk</d>
<d>20 wk</d>
<d>24 wk</d>
<d>24N</d>
<d>6N</d>
<d>7N</d>
</Subcolumn>
</RowTitlesColumn>
<YColumn Width="729" Decimals="8" Subcolumns="9">
<Title>IgG2a[a]</Title>
<Subcolumn>
<d>0.070533</d>
<d>0.062933</d>
<d>0.051433</d>
<d>0.046333</d>
<d>0.050733</d>
<d>0.046833</d>
<d>0.036133</d>
<d>0.080233</d>
</Subcolumn>
<Subcolumn>
<d>0.039833</d>
<d>0.110533</d>
<d>0.090833</d>
<d>0.106333</d>
<d>0.142633</d>
<d>0.121633</d>
<d>0.090933</d>
<d>0.130533</d>
</Subcolumn>
<Subcolumn>
<d>0.045833</d>
<d>0.118133</d>
<d>0.066033</d>
<d>0.094533</d>
<d>0.059733</d>
<d></d>
<d></d>
<d></d>
</Subcolumn>
<Subcolumn>
<d>0.033433</d>
<d>0.361833</d>
<d>0.618933</d>
<d>0.188033</d>
<d>0.163733</d>
<d></d>
<d></d>
<d></d>
</Subcolumn>
<Subcolumn>
<d>0.051233</d>
<d>0.053433</d>
<d>0.093533</d>
<d>0.097933</d>
<d>0.098333</d>
<d></d>
<d></d>
<d></d>
</Subcolumn>
<Subcolumn>
<d>0.046433</d>
<d>0.114433</d>
<d>0.196333</d>
<d>0.099733</d>
<d>0.231133</d>
<d></d>
<d></d>
<d></d>
</Subcolumn>
<Subcolumn>
<d>0.065033</d>
<d>0.074833</d>
<d>0.095533</d>
<d>0.132533</d>
<d>0.074333</d>
<d></d>
<d></d>
<d></d>
</Subcolumn>
<Subcolumn>
<d>0.036833</d>
<d>0.073933</d>
<d>0.040733</d>
<d>0.019333</d>
<d>0.022833</d>
<d></d>
<d></d>
<d></d>
</Subcolumn>
<Subcolumn>
<d>0.128233</d>
<d>0.064733</d>
<d>0.034033</d>
<d>0.123733</d>
<d>0.053633</d>
<d></d>
<d></d>
<d></d>
</Subcolumn>
</YColumn>
<YColumn Width="729" Decimals="7" Subcolumns="9">
<Title>IgG2a[b]</Title>
<Subcolumn>
<d>0.175067</d>
<d>0.305267</d>
<d>0.282267</d>
<d>0.235367</d>
<d>0.342667</d>
<d>0.140667</d>
<d>0.106167</d>
<d>0.125167</d>
</Subcolumn>
<Subcolumn>
<d>0.048667</d>
<d>0.153567</d>
<d>0.069167</d>
<d>0.144467</d>
<d>0.220167</d>
<d>0.339467</d>
<d>0.373367</d>
<d>1.334867</d>
</Subcolumn>
<Subcolumn>
<d>0.125767</d>
<d>0.226967</d>
<d>0.275167</d>
<d>0.451667</d>
<d>0.242167</d>
<d></d>
<d></d>
<d></d>
</Subcolumn>
<Subcolumn>
<d>0.110867</d>
<d>1.343167</d>
<d>0.525067</d>
<d>0.525367</d>
<d>0.791267</d>
<d></d>
<d></d>
<d></d>
</Subcolumn>
<Subcolumn>
<d>0.305567</d>
<d>0.107467</d>
<d>0.203667</d>
<d>0.237167</d>
<d>0.190567</d>
<d></d>
<d></d>
<d></d>
</Subcolumn>
<Subcolumn>
<d>0.097867</d>
<d>0.265267</d>
<d>0.348367</d>
<d>0.100367</d>
<d>0.246667</d>
<d></d>
<d></d>
<d></d>
</Subcolumn>
<Subcolumn>
<d>0.087567</d>
<d>0.181667</d>
<d>0.418667</d>
<d>0.622367</d>
<d>0.596967</d>
<d></d>
<d></d>
<d></d>
</Subcolumn>
<Subcolumn>
<d>0.160567</d>
<d>0.144067</d>
<d>0.086367</d>
<d>0.042567</d>
<d>0.059667</d>
<d></d>
<d></d>
<d></d>
</Subcolumn>
<Subcolumn>
<d>0.433367</d>
<d>0.155267</d>
<d>0.077267</d>
<d>0.095667</d>
<d>0.081567</d>
<d></d>
<d></d>
<d></d>
</Subcolumn>
</YColumn>
</Table>
<Table ID="Table10" XFormat="none" YFormat="replicates" Replicates="12" TableType="TwoWay" EVFormat="AsteriskAfterNumber">
<Title>DHLK Grouped Titer</Title>
<RowTitlesColumn Width="81">
<Subcolumn>
<d>6 wk</d>
<d>12 wk</d>
<d>16 wk</d>
<d>20 wk</d>
<d>24 wk</d>
</Subcolumn>
</RowTitlesColumn>
<YColumn Width="1140" Decimals="8" Subcolumns="12">
<Title>IgG2a[a]</Title>
<Subcolumn>
<d>103.0829346</d>
<d>93.03508772</d>
<d>301.8070175</d>
<d>192.0781499</d>
<d>84.10366826</d>
</Subcolumn>
<Subcolumn>
<d>0</d>
<d>887.4529506</d>
<d>1443.593301</d>
<d>321.4242424</d>
<d>514.0877193</d>
</Subcolumn>
<Subcolumn>
<d>180.1164274</d>
<d>53.32216906</d>
<d>89.20733652</d>
<d>128.4417863</d>
<d>150.6108453</d>
</Subcolumn>
<Subcolumn>
<d>91.28070175</d>
<d>78.5215311</d>
<d>147.4210526</d>
<d>116.6395534</d>
<d>56.83094099</d>
</Subcolumn>
<Subcolumn>
<d>9.303030303</d>
<d>120.7862839</d>
<d>91.91866029</d>
<d>252.046252</d>
<d>601.6475279</d>
</Subcolumn>
<Subcolumn>
<d>92.71610845</d>
<d>101.9665072</d>
<d>1096.065391</d>
<d>1075.172249</d>
<d>1614.406699</d>
</Subcolumn>
<Subcolumn>
<d>35.93779904</d>
<d>29.23923445</d>
<d>52.36523126</d>
<d>0</d>
<d>41.36044657</d>
</Subcolumn>
<Subcolumn>
<d>21.10526316</d>
<d>66.71929825</d>
<d>23.97607656</d>
<d>31.47208931</d>
<d>88.88835726</d>
</Subcolumn>
<Subcolumn>
<d>233.7049442</d>
<d>177.8835726</d>
<d>314.7256778</d>
<d>985.8580542</d>
<d>577.4051037</d>
</Subcolumn>
<Subcolumn>
<d>154.5980861</d>
<d>98.45773525</d>
<d>116.9585327</d>
<d>471.8229665</d>
<d>96.22488038</d>
</Subcolumn>
<Subcolumn>
<d>57.46889952</d>
<d>58.42583732</d>
<d>72.46092504</d>
<d>296.38437</d>
<d>1384.103668</d>
</Subcolumn>
<Subcolumn>
<d>67.51674641</d>
<d>59.86124402</d>
<d>221.2647528</d>
<d>438.0111643</d>
<d>193.6730463</d>
</Subcolumn>
</YColumn>
<YColumn Width="1056" Decimals="7" Subcolumns="12">
<Title>IgG2a[b]</Title>
<Subcolumn>
<d>429.4992987</d>
<d>348.4333801</d>
<d>372.2762973</d>
<d>510.4249649</d>
<d>400.4670407</d>
</Subcolumn>
<Subcolumn>
<d>7.900420757</d>
<d>897.3814867</d>
<d>1621.645161</d>
<d>782.7952314</d>
<d>633.7068724</d>
</Subcolumn>
<Subcolumn>
<d>435.9509116</d>
<d>248.2931276</d>
<d>203.2720898</d>
<d>536.371669</d>
<d>710.14446</d>
</Subcolumn>
<Subcolumn>
<d>23.4684432</d>
<d>68.76998597</d>
<d>492.8934081</d>
<d>666.6661992</d>
<d>251.5189341</d>
</Subcolumn>
<Subcolumn>
<d>34.68863955</d>
<d>354.884993</d>
<d>195.8387097</d>
<d>402.8513324</d>
<d>480.9719495</d>
</Subcolumn>
<Subcolumn>
<d>113.3702665</d>
<d>422.6269285</d>
<d>651.799439</d>
<d>515.0532959</d>
<d>937.6339411</d>
</Subcolumn>
<Subcolumn>
<d>126.2734923</d>
<d>204.1136045</d>
<d>234.2678822</d>
<d>17.71809257</d>
<d>321.5049088</d>
</Subcolumn>
<Subcolumn>
<d>111.9677419</d>
<d>158.1107994</d>
<d>51.79943899</d>
<d>194.4361851</d>
<d>326.1332398</d>
</Subcolumn>
<Subcolumn>
<d>397.5217391</d>
<d>303.4123422</d>
<d>1165.263675</d>
<d>1408.461431</d>
<d>1402.991585</d>
</Subcolumn>
<Subcolumn>
<d>562.598878</d>
<d>245.3478261</d>
<d>174.3800842</d>
<d>301.5890603</d>
<d>174.8008415</d>
</Subcolumn>
<Subcolumn>
<d>115.3338008</d>
<d>216.8765778</d>
<d>423.1879383</d>
<d>633.9873773</d>
<d>774.8008415</d>
</Subcolumn>
<Subcolumn>
<d>319.8218794</d>
<d>896.9607293</d>
<d>1154.464236</d>
<d>507.9004208</d>
<d>548.713885</d>
</Subcolumn>
</YColumn>
</Table>
<Table ID="Table11" XFormat="none" YFormat="replicates" Replicates="12" TableType="TwoWay" EVFormat="AsteriskAfterNumber">
<Title>DHLK Grouped OD</Title>
<RowTitlesColumn Width="81">
<Subcolumn>
<d><TextAlign align="Left">6 wk</TextAlign></d>
<d><TextAlign align="Left">12 wk</TextAlign></d>
<d><TextAlign align="Left">16 wk</TextAlign></d>
<d><TextAlign align="Left">20 wk</TextAlign></d>
<d><TextAlign align="Left">24 wk</TextAlign></d>
</Subcolumn>
</RowTitlesColumn>
<YColumn Width="972" Decimals="6" Subcolumns="12">
<Title><TextAlign align="Center">IgG2a[a]</TextAlign></Title>
<Subcolumn>
<d>0.088833</d>
<d>0.082533</d>
<d>0.213433</d>
<d>0.144633</d>
<d>0.076933</d>
</Subcolumn>
<Subcolumn>
<d>0.020533</d>
<d>0.580633</d>
<d>0.929333</d>
<d>0.225733</d>
<d>0.346533</d>
</Subcolumn>
<Subcolumn>
<d>0.137133</d>
<d>0.057633</d>
<d>0.080133</d>
<d>0.104733</d>
<d>0.118633</d>
</Subcolumn>
<Subcolumn>
<d>0.081433</d>
<d>0.073433</d>
<d>0.116633</d>
<d>0.097333</d>
<d>0.059833</d>
</Subcolumn>
<Subcolumn>
<d>0.030033</d>
<d>0.099933</d>
<d>0.081833</d>
<d>0.182233</d>
<d>0.401433</d>
</Subcolumn>
<Subcolumn>
<d>0.082333</d>
<d>0.088133</d>
<d>0.711433</d>
<d>0.698333</d>
<d>1.036433</d>
</Subcolumn>
<Subcolumn>
<d>0.046733</d>
<d>0.042533</d>
<d>0.057033</d>
<d>0.010033</d>
<d>0.050133</d>
</Subcolumn>
<Subcolumn>
<d>0.037433</d>
<d>0.066033</d>
<d>0.039233</d>
<d>0.043933</d>
<d>0.079933</d>
</Subcolumn>
<Subcolumn>
<d>0.170733</d>
<d>0.135733</d>
<d>0.221533</d>
<d>0.642333</d>
<d>0.386233</d>
</Subcolumn>
<Subcolumn>
<d>0.121133</d>
<d>0.085933</d>
<d>0.097533</d>
<d>0.320033</d>
<d>0.084533</d>
</Subcolumn>
<Subcolumn>
<d>0.060233</d>
<d>0.060833</d>
<d>0.069633</d>
<d>0.210033</d>
<d>0.892033</d>
</Subcolumn>
<Subcolumn>
<d>0.066533</d>
<d>0.061733</d>
<d>0.162933</d>
<d>0.298833</d>
<d>0.145633</d>
</Subcolumn>
</YColumn>
<YColumn Width="972" Decimals="6" Subcolumns="12">
<Title><TextAlign align="Center">IgG2a[b]</TextAlign></Title>
<Subcolumn>
<d>0.317833</d>
<d>0.260033</d>
<d>0.277033</d>
<d>0.375533</d>
<d>0.297133</d>
</Subcolumn>
<Subcolumn>
<d>0.017233</d>
<d>0.651433</d>
<d>1.167833</d>
<d>0.569733</d>
<d>0.463433</d>
</Subcolumn>
<Subcolumn>
<d>0.322433</d>
<d>0.188633</d>
<d>0.156533</d>
<d>0.394033</d>
<d>0.517933</d>
</Subcolumn>
<Subcolumn>
<d>0.028333</d>
<d>0.060633</d>
<d>0.363033</d>
<d>0.486933</d>
<d>0.190933</d>
</Subcolumn>
<Subcolumn>
<d>0.036333</d>
<d>0.264633</d>
<d>0.151233</d>
<d>0.298833</d>
<d>0.354533</d>
</Subcolumn>
<Subcolumn>
<d>0.092433</d>
<d>0.312933</d>
<d>0.476333</d>
<d>0.378833</d>
<d>0.680133</d>
</Subcolumn>
<Subcolumn>
<d>0.101633</d>
<d>0.157133</d>
<d>0.178633</d>
<d>0.024233</d>
<d>0.240833</d>
</Subcolumn>
<Subcolumn>
<d>0.091433</d>
<d>0.124333</d>
<d>0.048533</d>
<d>0.150233</d>
<d>0.244133</d>
</Subcolumn>
<Subcolumn>
<d>0.295033</d>
<d>0.227933</d>
<d>0.842433</d>
<d>1.015833</d>
<d>1.011933</d>
</Subcolumn>
<Subcolumn>
<d>0.412733</d>
<d>0.186533</d>
<d>0.135933</d>
<d>0.226633</d>
<d>0.136233</d>
</Subcolumn>
<Subcolumn>
<d>0.093833</d>
<d>0.166233</d>
<d>0.313333</d>
<d>0.463633</d>
<d>0.564033</d>
</Subcolumn>
<Subcolumn>
<d>0.239633</d>
<d>0.651133</d>
<d>0.834733</d>
<d>0.373733</d>
<d>0.402833</d>
</Subcolumn>
</YColumn>
</Table>
<Table ID="Table12" XFormat="none" YFormat="replicates" Replicates="40" TableType="TwoWay" EVFormat="AsteriskAfterNumber">
<Title>Dissociation</Title>
<RowTitlesColumn Width="81">
<Subcolumn>
<d>MHLK</d>
<d>DHLK</d>
</Subcolumn>
</RowTitlesColumn>
<YColumn Width="3800" Decimals="8" Subcolumns="40">
<Title>IgG2a[a]</Title>
<Subcolumn>
<d>47.05108798</d>
<d>103.0829346</d>
</Subcolumn>
<Subcolumn>
<d>35.5089877</d>
<d>93.03508772</d>
</Subcolumn>
<Subcolumn>
<d>76.94701987</d>
<d>301.8070175</d>
</Subcolumn>
<Subcolumn>
<d>329.8325449</d>
<d>192.0781499</d>
</Subcolumn>
<Subcolumn>
<d>573.0681173</d>
<d>84.10366826</d>
</Subcolumn>
<Subcolumn>
<d>165.4049196</d>
<d>887.4529506</d>
</Subcolumn>
<Subcolumn>
<d>142.4153264</d>
<d>1443.593301</d>
</Subcolumn>
<Subcolumn>
<d>35.9820246</d>
<d>321.4242424</d>
</Subcolumn>
<Subcolumn>
<d>173.2573321</d>
<d>514.0877193</d>
</Subcolumn>
<Subcolumn>
<d>77.89309366</d>
<d>180.1164274</d>
</Subcolumn>
<Subcolumn>
<d>112.897824</d>
<d>128.4417863</d>
</Subcolumn>
<Subcolumn>
<d>57.83632923</d>
<d>150.6108453</d>
</Subcolumn>
<Subcolumn>
<d>108.8297067</d>
<d>147.4210526</d>
</Subcolumn>
<Subcolumn>
<d>40.14474929</d>
<d>116.6395534</d>
</Subcolumn>
<Subcolumn>
<d>154.4304636</d>
<d>56.83094099</d>
</Subcolumn>
<Subcolumn>
<d>102.5856197</d>
<d>120.7862839</d>
</Subcolumn>
<Subcolumn>
<d>73.54115421</d>
<d>252.046252</d>
</Subcolumn>
<Subcolumn>
<d>111.0056764</d>
<d>601.6475279</d>
</Subcolumn>
<Subcolumn>
<d></d>
<d>101.9665072</d>
</Subcolumn>
<Subcolumn>
<d></d>
<d>1096.065391</d>
</Subcolumn>
<Subcolumn>
<d></d>
<d>1075.172249</d>
</Subcolumn>
<Subcolumn>
<d></d>
<d>1614.406699</d>
</Subcolumn>
<Subcolumn>
<d></d>
<d>41.36044657</d>
</Subcolumn>
<Subcolumn>
<d></d>
<d>88.88835726</d>
</Subcolumn>
<Subcolumn>
<d></d>
<d>233.7049442</d>
</Subcolumn>
<Subcolumn>
<d></d>
<d>177.8835726</d>
</Subcolumn>
<Subcolumn>
<d></d>
<d>314.7256778</d>
</Subcolumn>
<Subcolumn>
<d></d>
<d>985.8580542</d>
</Subcolumn>
<Subcolumn>
<d></d>
<d>577.4051037</d>
</Subcolumn>
<Subcolumn>
<d></d>
<d>154.5980861</d>
</Subcolumn>
<Subcolumn>
<d></d>
<d>471.8229665</d>
</Subcolumn>
<Subcolumn>
<d></d>
<d>72.46092504</d>
</Subcolumn>
<Subcolumn>
<d></d>
<d>296.38437</d>
</Subcolumn>
<Subcolumn>
<d></d>
<d>1384.103668</d>
</Subcolumn>
<Subcolumn>
<d></d>
<d>67.51674641</d>
</Subcolumn>
<Subcolumn>
<d></d>
<d>59.86124402</d>
</Subcolumn>
<Subcolumn>
<d></d>
<d>221.2647528</d>
</Subcolumn>
<Subcolumn>
<d></d>
<d>438.0111643</d>
</Subcolumn>
<Subcolumn>
<d></d>
<d>193.6730463</d>
</Subcolumn>
<Subcolumn>
<d></d>
<d></d>
</Subcolumn>
</YColumn>
<YColumn Width="3520" Decimals="7" Subcolumns="40">
<Title>IgG2a[b]</Title>
<Subcolumn>
<d>256.0516185</d>
<d>429.4992987</d>
</Subcolumn>
<Subcolumn>
<d>288.7725284</d>
<d>348.4333801</d>
</Subcolumn>
<Subcolumn>
<d>384.135608</d>
<d>372.2762973</d>
</Subcolumn>
<Subcolumn>
<d>1164.100612</d>
<d>510.4249649</d>
</Subcolumn>
<Subcolumn>
<d>448.3525809</d>
<d>400.4670407</d>
</Subcolumn>
<Subcolumn>
<d>448.6150481</d>
<d>897.3814867</d>
</Subcolumn>
<Subcolumn>
<d>681.2484689</d>
<d>1621.645161</d>
</Subcolumn>
<Subcolumn>
<d>256.3140857</d>
<d>782.7952314</d>
</Subcolumn>
<Subcolumn>
<d>293.7594051</d>
<d>633.7068724</d>
</Subcolumn>
<Subcolumn>
<d>355.264217</d>
<d>435.9509116</d>
</Subcolumn>
<Subcolumn>
<d>533.4794401</d>
<d>536.371669</d>
</Subcolumn>
<Subcolumn>
<d>511.2572178</d>
<d>710.14446</d>
</Subcolumn>
<Subcolumn>
<d>368.1251094</d>
<d>492.8934081</d>
</Subcolumn>
<Subcolumn>
<d>334.791776</d>
<d>666.6661992</d>
</Subcolumn>
<Subcolumn>
<d>419.5686789</d>
<d>251.5189341</d>
</Subcolumn>
<Subcolumn>
<d>285.9728784</d>
<d>354.884993</d>
</Subcolumn>
<Subcolumn>
<d>315.631671</d>
<d>402.8513324</d>
</Subcolumn>
<Subcolumn>
<d>1156.83902</d>
<d>480.9719495</d>
</Subcolumn>
<Subcolumn>
<d></d>
<d>422.6269285</d>
</Subcolumn>
<Subcolumn>
<d></d>
<d>651.799439</d>
</Subcolumn>
<Subcolumn>
<d></d>
<d>515.0532959</d>
</Subcolumn>
<Subcolumn>
<d></d>
<d>937.6339411</d>
</Subcolumn>
<Subcolumn>
<d></d>
<d>321.5049088</d>
</Subcolumn>
<Subcolumn>
<d></d>
<d>326.1332398</d>
</Subcolumn>
<Subcolumn>
<d></d>
<d>397.5217391</d>
</Subcolumn>
<Subcolumn>
<d></d>
<d>303.4123422</d>
</Subcolumn>
<Subcolumn>
<d></d>
<d>1165.263675</d>
</Subcolumn>
<Subcolumn>
<d></d>
<d>1408.461431</d>
</Subcolumn>
<Subcolumn>
<d></d>
<d>1402.991585</d>
</Subcolumn>
<Subcolumn>
<d></d>
<d>562.598878</d>
</Subcolumn>
<Subcolumn>
<d></d>
<d>301.5890603</d>
</Subcolumn>
<Subcolumn>
<d></d>
<d>423.1879383</d>
</Subcolumn>
<Subcolumn>
<d></d>
<d>633.9873773</d>
</Subcolumn>
<Subcolumn>
<d></d>
<d>774.8008415</d>
</Subcolumn>
<Subcolumn>
<d></d>
<d>319.8218794</d>
</Subcolumn>
<Subcolumn>
<d></d>
<d>896.9607293</d>
</Subcolumn>
<Subcolumn>
<d></d>
<d>1154.464236</d>
</Subcolumn>
<Subcolumn>
<d></d>
<d>507.9004208</d>
</Subcolumn>
<Subcolumn>
<d></d>
<d>548.713885</d>
</Subcolumn>
<Subcolumn>
<d></d>
<d></d>
</Subcolumn>
</YColumn>
</Table>
<Table ID="Table13" XFormat="none" TableType="OneWay" EVFormat="AsteriskAfterNumber">
<Title>Titer Ratio Dissoc</Title>
<RowTitlesColumn Width="1">
<Subcolumn></Subcolumn>
</RowTitlesColumn>
<YColumn Width="81" Decimals="9" Subcolumns="1">
<Title>MHLK</Title>
<Subcolumn>
<d>0.183756261</d>
<d>0.122965255</d>
<d>0.200312125</d>
<d>0.283336802</d>
<d>1.278163976</d>
<d>0.368701229</d>
<d>0.20905049</d>
<d>0.140382549</d>
<d>0.589793311</d>
<d>0.21925398</d>
<d>0.211625445</d>
<d>0.113125697</d>
<d>0.295632392</d>
<d>0.119909604</d>
<d>0.368069571</d>
<d>0.358724996</d>
<d>0.232996752</d>
<d>0.095956027</d>
</Subcolumn>
</YColumn>
<YColumn Width="81" Decimals="9" Subcolumns="1">
<Title>DHLK</Title>
<Subcolumn>
<d>0.240007224</d>
<d>0.267009687</d>
<d>0.810707047</d>
<d>0.376310257</d>
<d>0.210013958</d>
<d>0.988936103</d>
<d>0.890202947</d>
<d>0.410610885</d>
<d>0.811238984</d>
<d>0.413157589</d>
<d>0.239464151</d>
<d>0.212084799</d>
<d>0.299093171</d>
<d>0.174959453</d>
<d>0.225950946</d>
<d>0.340353315</d>
<d>0.625655749</d>
<d>1.25089941</d>
<d>0.241268363</d>
<d>1.681599163</d>
<d>2.087497075</d>
<d>1.721787819</d>
<d>0.128646392</d>
<d>0.272552277</d>
<d>0.587904814</d>
<d>0.586276653</d>
<d>0.270089667</d>
<d>0.699953888</d>
<d>0.411552792</d>
<d>0.274792738</d>
<d>1.564456503</d>
<d>0.171226348</d>
<d>0.467492541</d>
<d>1.786399284</d>
<d>0.211107341</d>
<d>0.066737865</d>
<d>0.191660119</d>
<d>0.86239575</d>
<d>0.352958166</d>
</Subcolumn>
</YColumn>
</Table>

<!--Analyses, graphs and layouts as compressed binary. Don&apos;t edit this part of the file.-->

<Template dt:dt="bin.base64" xmlns:dt="urn:schemas-microsoft-com:datatypes">eNrsXQd8FMX3n+v9cqkQCHAEUijpjdByQGgSepAiLZALBEKCyYWuRIoEaVFQA1gA
EQREQZpEUFCKIhYUFUERwQIqIOhP9K9w/9nd2XJt7y63dxzHDp9hJjt7M2/e+87s
ezOz+wZ069Gj56Au6YIqNQCgRlAjEMJYCIYJ14OW8MoBIbAI5N8CGNfAKBTBWDUg
DoDu8C8FjEUwSmD8E96iQXdiqRkG7Jda7FcoJWsiU+w6rBCIUR1SGGUwylHdShhV
MKpRnXzgAx/4wAc+8MG/goBnAR/4wAc+8IEPAfE85+1zPvCBD3zgAx/4wAc+8IEP
fOADH/jABz7wgQ984AMfPAsi0BX+P0gEQJ6YTiPhtTYoZgHbv+mAHbd7HwiALEiO
/z1FtE6SCqSMvzKAPEiM7pYQ+/VisCzKNfKeAzcaN3md2Bb4RVkmL8SaAr3wv3sB
7rb/tdRBQTI0vtExZ8aUEv00Y3lFcVlpp+iUxORovbF0fFlhcemETtFD8nsktIvO
6azs2Dy3f7f84QO666eWFFeY9AOGdM3r3U0fnZCU1GXq1BJjUlJufq5+QF7vwfl6
WEdSUvd+0froiSbT1PZJSdOnT08swO5KHF82BbuxImlAedlUY7lpZh6sLAH+ILHQ
VBgNmyFqtyAHXi0sHm/qrFR0nGyc2RlWgSqbWl5cakocUDDB2KOsfEqBKZFITJDy
AViRsbxjEvYL+ENUgf0aTMXjJxtNiePLjQWmMuo3io4VJlg8gXH7pLJxxL0dk1CZ
kyqLTcYpXcrLC2bSlRZgf2I5mihF/TumoMkck5LabkxqSrsxmVlj0rOYFLLTWGEq
MBl7lBRMYNaJNTLBWN45uWMSmcVJTqIYmUR2hLrmrBMD+vYqKy+eVVZqKigZZKwI
FNk46Bb2S0h0Sees1I5JeMafJNG/vNgICTbBQRY4crDTKSYHUyw56C+iGDy+oASy
KXDEYNUhaiCk+OE4eBA+g4rHB9h8ZKdT/j0bkQQH3FBw0DF/GxIVlePyiXamFkCt
bExxaVHZGJJn9mQxoO+AAbkDsHu7lRUa+xVMMdKsovjjjtRcFZubcmMKjik5p71g
UJRnNOEKF1OfcltWDoXFkBZDXEwZUpTmlxeUVpTgj7fBOC046fc0813okt9JIr+4
bELBPc56B31g0FNakFDiB+xmnV27FE6qrDAZC7GLg4zjTfeiLOrXQataWbjMXkSo
BJlpiZkZ6ckZqVlp6WlZGcxnEnlPRjuWexji81uEQKgHOESse2iLEVxkCSnpiSlZ
qdlZaZlpqe1SUu2Km7gpLTk5OS0tIzMb/pdt77asrKzEdqlZyamZaZlZKe0cQCeb
7SY/ww5kYm+o/EDG3tMzvHsduxemfZr+IaUFATnvu9RDfuJ3GyMBNfO71kV+6vcA
PVOnFgbu9O+oc35mZTloqcuA3g8SO0M2yz3JyYmpya4u8JhmTjWyLBhZMS3fWljs
iykOaXVEqquUOiaU1AetKSUJ7ZiEb6t1VkqrsLeOhECG74cSoUt5cUEJ636oZWB+
xYSoR4BHd+upYexqSg2P4O9BYd81eRTPqaMAWAXk9P6rmfhLYPGX0OIvkcVfZH1L
8NxlMwBPg9Myuob6U8u/u8UHPvCBD3zgw90O2IN5LSDPXh0D04TEs5kPfPBtEBqy
qwjlWAFi4P9DjSXjJ8ZV6E16k7HCpC8r0udDS65cPwjb8NLnFldUlI2HqqLe6ngf
ppySyivglVKcJe2BDibBwIwP+H8Rd94EUcD+YA9GsQNlNGA97gjaIj5oUQ3OQifQ
COesiVF3JUNO6/DzmUIUTcBWksxQaSU96/JfKPrIic2ZTHNwDpDtE8dOwyxQZMA5
l18wrrKkoFxfbqyoLDFVMH5HBTltGgnx3+G12b9R6OqNIldvFLt6o8TVG6Wu3ihz
9Ua5qzcqbG/sAXIh5UJY+DNvEPKBDwGlf4pcfJy4EsbAuXAMPtW7cvf1uf6akpPi
GPT4GkOu9RG8mlvfeBqvZTWl8W8CYYB+RUKOIla6GX9UMyfnO7CCEJgO0E8rKKk0
6uMJ1ayV5ygYZ+434JtZOVjX75hBCN20wKppk74cU/8AZ02vlC6bEfKi1EA0LWA0
LbRqepC+4uHKgnJjIeCoaVFwl1Ydph1CvRYymhZZNZ1bXFRkLDeWjjfqxxlN043G
Uv0UY0FpRb2bPnZk182M7p+jpkWMpsVWTeeVTYc69/iy0qLiQpyAkuIpxSZQ/6b/
T79o04XSvahpMaNpiVXTQ6ZO5bbpzRcufjt8+gXUtITRtNSq6R4IZpw1nbPsp+c6
iLQIZlJG0zJHg6sHgpmnTYPwR5/pazShXstCtuBqMtNEwgLZNHNeJoNrvxC6/QuR
27/gqeKp4qniqeKp4qniqeKp4qniqbpfqMpG+yMCoAB6mHYrK9EPNhWYKlzeGgF2
WuRmr8/KxLiH1p+IrREVMEO+urI1okLR0dZIkB9sjdiWc7I1AuitEYAvzYcQKKyc
UqrHTjEWV5iKx/ObI3dpc6Qp4DdH+MCHQAtcb46McGFrxPIxcn0u/kfVgwZ/2RwR
WG2OjOBgY4TeHHkXLYLv7nqCOkKN9d7RpkkyirabJgL06MZk2NdYUMopMK6JBQPf
aEOs4cNGRJabJsymHazhe7Bpl/x/A1veOIKaFogsN02YTTtYw69/+OaGeOZn58+h
poUiy00TsmlMFD2NZVOMpvLi8Xqc9Z43vbEy/dhn4z8mGS623DRhNs05w1sfX53x
TuQxkuFiy00TZtOcM3zl35d0v/5wmmS42HLThGwaIyM1wzRRD1sfbyw1FZcYgcdN
Jz56tXJM8WGS4RLLTRNm032NhcVQxtw1/VeH/X0WrfyQZDijablV01lc9/qJPkcT
1zX+imQ4o2mFVdMpyRw3/d7hLwf3WngANS1iNK20ajqb66Z/nT5VVBX6I2pazGha
xWhaigYX9pE7bJcMcNF02I5Tt5+qeZOEmZRuWm3VdK/iCRPptjloesbjB4NHVvxJ
wozRtMaq6UEFpROMgMOmp0++8P2gX26SMGM0rWU0LUNPLn2CPm1wLuCm6VZ/jDb8
tfnCO4jhMrrpIPtNp3LW9KdJmyuPbPgENS1gNK2z33QKZ00nT5y8s+qzNSTDGU0H
22u6DYdNv7qlsk/TIRfJcc1oOsR+09wx/OKnk0rHh/1KjmtG06H2m+YOZur/Xu91
+soN1LSE0XQYo2lsPodNctv05H6/dH/i0VPklCKnmw63brp7X8Bp03Ua0eyJj+4g
pxRG0xFWTfcDHDdNhFQDQjij6QbWva6cwm3TS2Oar41/Mhw1LWI03RA1XcnUw7ls
+mzh2eamdpdy0DocQyONtGqac7VwZ7P5ubdM51DTTD28kVXT3Ovh2RXrS/ZeRk0z
9fDGjKa9ood3u1A2N24V2WumHh5l1TTnDK9T/fzIezFfkAxnNN3EqmnOGd540Z69
z//7PclwRtNNGU17RQ8XCJb/8O6mj0mGM3SzZlZNc66H39l38Pnp4WdIhjOa1ls1
zbkeLt+UXLntf1dIhjOabm7VNOd6uHZSQW6I8RhqmqmHR1s1zbke3l7b/PHTP/8f
apqph7dgNO0VPfznh1etfCt8Jwkzhkba0qppzvXwqFvPbU3ZBQwIZoymY6ya5lwP
XzYYfDy/Ndk0Uw+PZTTtFT38hRON5uWuvf4OYjhDQYqz3zR3auFvJzr+psn/FjXN
1MPj7TfNnTJcc/v6a7uz3yDHNaPpVvaa5lIPFxh//fJM2E1yXDOabm2/ae4Y/vSz
V56bvowa14ym29hvmjuYhf1YkaKaL0AIZ+rhbRlNe0UPjzf+t6TTjQvklMJQCxOs
m+ZaD+814+XeTXbvIZ9cjKYTrZr2jh5e1Y2cUhhNJ1n3mms9/JfWXRd/VJKFmhbJ
7R9zIJsGjHVyMrj2C6HbvxC5/QueKp4qniqeKp4qniqeKp4qniqeqvuFqmyDnPoY
C7YBm9srr48+teChglEOzhUD4IVzxdbWBLhnglkFkpEEsE1kJYoYV9ajOAzGIpRi
cQyKWH4gisPsXOOjb+IAtB4y0I54VWihChuX+vUy6mQ1ton8i0gH+oiD7V5jDmcy
YuA2TBXiOFkO8tAdcQzUKK1+hb0qLAX0oQy2sajGN8DIQPaNaBM7ZdCQMV1gdRlm
0HdrqM0z8myVYaZ1KfP4k+1vRYA+oWRbKgb0ISLbmiWAPudj+1spoI/i2JbKAH1a
xrZUzuCdYbp1qQLQZ05sf6sE9LEQ21IVoE9uMEuDqjoylwEZ8jEC+jw3VqBmyJkZ
FMQVHfWqOgB/4NAizy7o0NUVIB3Q79JbVyV0ABms2RpU+hR1znEvYE65QQaiGwKW
bgiQWJUOu4GVdJlg1MdPn1zRyqP+KBy0AVD7ZH9IuoVO6Jaz0i0jn4IpiGhBvYiW
ukm0iBuiM31KtNgjouUUpzM8olrmJtUSbqhOy/Qp1VKOqG7nU6pl3FCd7ltey7mh
OiPdp1QrOKLat7xWckN1ZrJPqVZxRHWKT6lWc0R1qk+p1nBEdZqPqF6MNBD6PRI5
srIFVlb2OFesbEcNOro/0Oyz+lvZwxzEMbzV69dWNjNg9vFcWEBOuNiQEovFYLxY
YmNlB9m1srWoFrIlX1jZOlYrO5jVyg5htbJDWa3sMFYrO5zVyo5gtbIbsFrZDVmt
7EhWK7sRq5Xd2KGVrbV6LAhYrOwgz61sLaBfW/DUytYyrOwglm5YW9lBHFrZ1v1x
18rWOaFbzkp3Pa1sa6LdNViDuSE606dEh3hEdH2tbGuq3dXaQrmhOi3Tp1SHcUR1
O59SHc4N1em+5XUEN1S7aWV7SnUDjqj2La8bckO1m1a2p1RHckR1ik+pbsQR1ak+
pboxR1Sn+Yhqx1a2EFnZfd3Zy+atbFes7IGMPWpmyoy8teufVrbciZU9AxbIGVb2
Z0IxaC2ytbKbMKxsBWVlRzGsbLmPrOymrFZ2M4elzNfK7FvZzVmt7GiHpRi3WrBa
2S1ZrewYh/Y7xtNYh7ZwlNXkLWSxhZt4bgtHAfpFSE9t4SiGLdyEpRvWtnATDm1h
6/5o3Hx2NnVCt5yVbjn5rEp3T0+xptrdJ34zjqhO8ynVeo6ozvAp1c05ojrTp1RH
c0N1RqpPqW7BEdW+RUhLjqj2LUJiOKI626dUx3JDdaav5mvHto7IytbhdxQ5t3XY
dhN5myMwbJ2foa2TY8fWibdr68TdBVunlcMdNuxqa1Zbpw2rrdOW1dZJYLV1Ellt
nSRWWyeZdUcxxaGtE2c1eYtYbJ14z22dOEB/q8BTWyeOYevEs3TD2taJ59DWse6P
u7ZOKyd0y1nprq+tY021yk2qW3NEdZpPqW7DEdUZPqW6LUdUZ/qU6gRuqHbT1vGU
6kSOqPYtQpI4otq3CEnmiOpsn1Kdwg3Vmb6arx3bOmJID7Zf1D9Xn8tv7XjD3OHj
vWHuXBZZotjZAUrM3FEzzJ0/RGKQa+cAZZrdA5SpDKVb7SNzJ511ayeD9QBlJqu5
k8Vq7rRjPUCZzWrutGc1dzqwmjsdWQ9QdmI9QNmZ9QBljkNDKtXqySBmMaTSPDek
UlE1XBhSqQxDKo2lG9aGVBqHhpR1f9w9QJnuhG45K902ByjrR7S7ZxEzuCE606dE
Z3pEtO0ByvpR7e4idRY3VKdl+pTqdhxR3c6nVGdzQ3W6b3ndnhuqqQOUvqG6A0dU
+5bXHbmhmjpA6RuqO3FEdYpPqe7MEdWpPqU6hyOq03xEtWNDW2JraPP7iryhze8r
umRoM99U3AAN7T/s7Ct2sWtoG4Dv31Tsympod2M1tHNZDe3urIZ2D1ZDuyerod2L
1dDuzWpoP8BqaPdhNbTzWA3tvg4NbYPVk0HCYmh38dzQNqBquDC0DQxDuwtLN6wN
7S4cGtrW/XHX0O7qhG45K931NLStiXbXZu3GDdGZPiU61yOi62toW1PtruLWnRuq
0zJ9SnUPjqhu51Oqe3JDdbpved2LG6rdNLQ9pbo3R1T7ltcPcEO1m4a2p1T34Yjq
FJ9SnccR1ak+pbovR1Sn+Yhqx4a2lDa0+ZcVeUObN7Sp4O4B3teF8H87hnZ/YO8A
bz/g+wO8A1gN7YGA7QDvIFZDezCroZ0P2A7wDmE1tB9kNbSHAraXFYc5NIf7Wc3f
UhZzuL/n5nA/VA0X5nA/hjncn6Ub1uZwfw7NYev+uHuAd4ATuuWsdNse4K0f1e4+
9AdyRHWaT6kexBHVGT6lejBHVGf6lOp8bqjOSPUp1UM4otq3CHmQI6p9i5ChHFGd
7VOqh3FDdaav5mvH5o7M1tzh9xV5c4c3dzgzd0bYNXeG3wVz5yHA9r7iSFZzZxSr
uTOa1dwZw2rujGU1dwpYzZ1xrPuK4x2aO8Ot5m8Zi7kzwnNzZziqhgtzZzjD3BnB
0g1rc2cEh+aOdX/cNXceckK3nJXu+po71lS7+9bOSI6oTvMp1aM4ojrDp1SP5ojq
TJ9SPYYbqt00dzyleixHVPsWIQUcUe1bhIzjiOpsn1I9nhuqM301Xzs2d+SQnlCS
np7lZZVTjYX6/GKTsZy3eeph82Cxk5XN8z78IxzyfbaIj/4YSZtntsi5zSNAAxQb
jl+JJSBTIsWvSdG1wVIJeEMqtTiLiZUXWim6hM1TyNhUEQD6JLwIRdLmAU5sniCn
No+asmoclwpZS0WspWLWUglrqZS1VMZaKmctVdgrnUuWKh2UauDESQQjkiDTXvJV
HqeGkSeowiRY5EdUEY/DQqvHoZzFeiz03HosZDxp62s9jmRAi1ywIC1ECapPgfIY
9LUoj5WHojwWma5DoxgDgdQUjCysITWFTkigtqzBKOg9oSdx5MKdTxtYs4j0Tqqy
w6JOdhScIo7IHucrsh1rOBg5OmsNp3+uC+qNo1bJ4AwD9RlQ/vRgdE29+VrIR3+O
pHrztdC1JV0Jmvl+EihAllDp8BoA9Cn3CXbVmwlWC8m8esOVeqMB5FQyEUnBl8oA
0TrG7WKydcYCurfzxANqgtUDSsGickzwXOWYwIHKMZEhUE9VDhECVmP0OwxGTRgg
J5/jE1nYxHyOK+yyyY76UT92kc9xhYvqRzFHZI/zFdmO1Q8lWmDJrc8Ci8INDcQZ
JKzH0b3w7HJNAzFBnuthPCnioz9GUgM5KXJNA5GiHbQXhBpgFmodXiMxgQ2iSXY1
kEm8BuKHCyxq6nVU+8svz6GSyUi+d2Ohg13/eQ7JuoSk0If6j+s60iSrp6iSRUea
5LmONIkDHSmXAeb66khM/WcyCwuYioTaLgvqvfwyyYEioXZR/ynhiOxxviLbsf6j
QssvuW4vv6hdUH68OYju9mPTNeWHVzACR/lhDoiWcCBVigXU8ic2rl6UicHvMomN
8jPFrvIzhd9d8r3yM5VV+ZnKqvxMZSo/paRqMY0xO/lBnlZ+yvyUQuIROsXqEapi
UX6meK78TPGC8kM+fuUIbNgvglEeGzCNUB6roQUDkKQWUcrCAmstYgp3iz/WrFC7
qfyUcUT2OF+R7Vj5UUNyMKs1t7iiomx8cYGpuKyUA82HuSzkjRF0b2g+Z6Dyfwhy
9xU1H/0xkprPK2rXln2i0NP6T6UUDFE5vgYA/dn+qXY1n6n8ss89p/kQpWrWUg1r
qZa1NIi1VMdaGsxaGsJaGspaGsZaGs5aGsFa2oC1tCFraSRraSPW0saspVGspU1Y
S5uyljZjLdWzljZnLY1mLW3BWtqStTSGtTSWtTTOoQXxG5qOHkbzpL8tn/J5rpej
MYljQi8nJe5ny9F83hvL+1Ot7CQ1i4U71XMLdyoHFq7eaj+aubxP5kkz8GGW7jHN
wHi73av30v1UB2vg8S5ar+UckT3OV2Q7tl416OgCflpBPwizXvWEJeuCDRvvxIa9
D8apHRuWfB+ef9f83n8fXgvsvw8fgl8KAUMo3Z/QEgXw/yGURkivy1fYtWErrKZW
JaJCiKIzG1bssg1Lvw9vAo4+loVdrbRTSsx5FVZznoblSVTh+ZOogoMnEWngVjCe
OCaWbli/1WfbDYwy7Iy5W9O2dVfEwL0XESs9JjnXdyQ7ftJoITGYMTTUWDJ+YlyF
3qQ3GStM+rIivcNnD+Ze7rLI/rPHlfcSmeMj0GYtYtXc+tmjRs+eUgERX+Dn93vq
2SNmpErA/i2Wo1ZjwPoaOWAZi/7438SzB7vaVGA5iZLjCwscrZ/OZT57ppNPl7mM
3+Nz3DSrlrDnbhH6hfXThbw3EkXq6ZIqIC+Tr9ABMLY3sOo+1twFqIEL0L1VEkMv
8nqNANjcHw7/WwCiHiDdUFSJdfhvZ8NYLazG8zL4X7UgDL/nExjbiS/j11/GlqUk
b9rUWYdtbUg+xe95FVs+lx6i8hNlRB67J15O3LMLxr/l71P5Q4r3beo8jNGjPIPf
g32T4VDEgN4kzTUNaJp1aprmPGnYA3+AdQLLZ0GkE7EDB+XO/vb09/dze8HgAPzz
TRjzC8aVGPVdSgtKZs4yFnYrK6mcUqrvOq0iEWW7DCmdWlBcbiwkn7DTi00T9eRT
d3xZeblxPLZHqdcP0E8rKKk00pmKyilTCspn6vWDiyeUFhcVjy8oNZXM1BcWFxUZ
y42lJn38AH1HfXJickarHL2+f6kxQV9WrjdNL0swFRSXwBZRRTlEcwmoMVigN7XV
Fxb1KpuuH1c8QV8Mn/4TjVS94+EP9H2NBaX6nfrB3ftiKsF41BcH17vqoaJA/lg/
zmiabjSW6qfAWyv0+uyMGHhfaVFxIV5aXAq1C0iWXj9IX/FwZQHGmXijqYD8o1UP
gk2mMvirKVPhJdiJ8uIC+FtYWY+2+twepfC/okIPGfYFL8F7XIK0fjyNoR+/KXDH
OplIza9a9L8cRECVLRJZK83hY7wXfKQNhCN+HNSXF4EmYCPa6HkLNAJfwIfpVRgl
gkagmSAStBMQtQ0UNAYlAg2YKVCAeYJgsFIQAy0gsYDeYCLbFKJUjlTFCJSKEWVy
tK3YHKkUmOLRC20IytGjnTyhMg5tcGCqyiK0uYNt/m1Em1ManGpiOwlr8wu0LYUp
DVdRHnviSATEPVi9zQQEHZiJ3Q7lw/AeEhtPWH9KBETdGO0zBQQtWHvzBEQdWL0r
BQRtGOJIU2q6AzVjGuKLHLitZszDb6qxeRxjy6AGYVUvazUDu64XVfVie2gkwrhO
dAi/H2PDITmg6jEoiHow9xRVQj3+KDfhqktVb7Y6MUtAJ9zRm8wfQnnsSMwF6VRK
PbgsItQDjIZDwYdY6RyD0zOAul8fxqC5FYPm1oZed0/NAD5+7N/L7QWDHUgNtTXK
sVUE+JDC1j/gfJicmdm69XBjRT717DB1Sk1sl9oOPiU6ZaQnprRLTkzNzs6AMz+8
OzM9Pa2tvrQTdjUT/pa42i49qx12NS07OTEtOSUFv5qSnJmBlWVlpmEzenJiRkp6
Jryc2i4zLTErI7WtPg3+KCULoyEjGafhi3uSavuPk1dB/R4nIeh/MXqc0B8oaAKn
8xbwFzHwejycqlOpBR/MJVkEGAZjKZySH4HSX85YolsFp9j18O/N8Ldb4G/3YmYT
dRKCbFOIUrGDx4kY0K8pStEU2wLQb3nEoPtJa1eJHiGpaJbQAsJxWgR6bAxDeR06
/BiEHhuPoDQEt3CJtsLxXtCPivXoOvao2IxowB4VWxhndNiWsIIgxdj8DfU0/WBT
gami3qtXgcApT+Ye9tWr2yjyK0SB+SVh7P4NVtiwvkauXs2wu3OCXd0OfLt6NdPO
6hW9czLL4drWDKseBSGl83c7a1vkvaSORCmdx6jLAmoXo8pG6czAuXShF7n+NVUw
llLO1okPUdd3CInr2P162YVe9pRXIK+i7jeIifsxZbdGaKvs1uBK7breZP4QzFvf
gz+mWmCKoM5KEdTdpfUbX69nAVbFayW+AwNAv8op4+ADBT5ZcAu1om9xafGUyimp
0CYeYCwfD21SqLb0NRZC+zbL8lrBDOxGzNwebCpM1OcapxGn0fG/upeXl+G1YuV5
ZdNhE5iZ3a03dg2zu4dMnWpzbXDllC/8lTBafZrBUJ9WuKU+5VLoI/+XwUeeFj5q
paANTLPREVoDfDjnwr8HIfWnEFqkM9DBzqW4alQLLI/0M/fXZOix1gA9pMXoYU5+
ULANuo79nY3ulwPC05sYPfxz0T3YQ38QenirAfE1rTD04J6B8kE4VUSbzNM2Mx1M
RNfsWL+2ExFj79NyMkIaYS97k5EBEJMRtpCgF6zrRVmWgkNUvkp4iLrHIFrXy541
fEFE309OZFj9YyUX7N5vkNL3A9khm3uwtg7J1vGTkYPJqCfaOMAsn+TsjGzMlEmD
/6WmZKRDqyczJSUlMTULGUvw/6y0NGQvwRszsTvT0zIyMhLTslO/wH1S9uSmMgyA
9gd+NzRY3B34QvS/DIe4Fg7CMBgboXP3zWCemAyIiSAV5tshG6kzvMd24AsZkRz4
5NvsYsZAl6DBKkWxEbomB8Q5ZylD6yd9IrRBdaqR1k9+MKMdygfhVBH1MAf+LAcD
/7rLAz+3vgMfXxZiDPYLjPw6xsAf62DgAzF9/yHGwK+yM/DxeqTr+IHPwcDHFjeS
MzOz4ABNTcNGZVpWJhyO7VJSUlOxZQ5iQSQ5MSM1Ox2ticBhmgp/lZWVmpaaBocs
PfA5qCzXqwNfCoeEFBrBUtAYDXw9zMfC2BYN/DR4vX4DX4roC2IM/HDGwG/MGPh6
xsCPZQz8toyBn4buZx/49hYxQqqE6FCQCg1pC0evgyDFeWLaetEyOnc3O3O3BoP1
aZtQkAxzmyRa2WvqCC25ljMDzsQzLKxQIfpaKlHXC7hbBzXj/Ba5BgQYa222QWph
pzJ/I2ZcK4Stp8LniJxBewSEOdaikHGfiJFn/l7CyEsZeRkjL2fkFYy8kpFXMfJq
Rl7DyK8D1WjKVaNhYmYJIiflYiflEiflUiflMiflciflCiflSiflKiflaiflGifl
T+KTqRq4H8Itfkl+LZ1cyZQg7JJGjIKxUtkAP2RDhIYGIm2HUh1Ks6m/1UCOz71h
eBsa+L8Q1dD9m2x9n9rMQ92+31W5Lnu1wYI8w4sGeuonagjHa9BC+iQWNJBhuMHR
32qwQ0zMf8QX4GWwTy/jq6xiZ9xrO+HzL+cCMOzw7ofsyRK4Wo+dVav61GN2EgDY
XqW2mgG34HO1mLFu7Sy8YvP6h73gWr1Kt+rF7t5usOyDwOW2BG615Xq9KrfqVdnp
g9DltoRuteV6vWq36lVb9UEQAFgSBACWBAGAJWEAYEkYAFgS3rNYiqmaBehvDNA6
x48N+jy684dFObihhDargqjf9qK8hUBtxGCZ6gxCR+1SOij98J1OmWMLqXfsmYGm
5HFU6yKUVqN0O/XB30RHXY1B3RSwqjly2QhKuAK0uEW7eWhpsBWM0L4JVY9u0pS4
0E1HGgvZTeH90U0tsFZzy6OOPxx1/IZz0BrmGmynCgFXoGVQwgFoxazS3CF2T5pk
N/1OmpL7o5tSm8qH4GFPDtFNcBfHJkkJB92UcSpNv52C5IHezYZVpFLRBqXR1Cvd
GE1Y2gLf91DaKHnN6WN19CQM9FVN8fJM8QhphBYEjRA/Kr2p+UZLLCM21mLHQBYg
Es9BYomZgVR7yDVu6/g78H5ojnZFmMuP2K53Q7cVaAHLwqveQHBIAZpLR6qr1cHa
7tIqdaH6qiZBOlE9Ry2BHEquB4eSfcCh+KoaBHdicYpSdiEBBeZWNgtdPS7N7Nzp
Wl+D/q/n6xLGzjYo4d1inNqb++bYjUqcmzPgv0J4H3FgqAvVvsKu74hW1FB5DvyD
NhlVwPLoHck94r1eNrXZjCIjiO08pe3p+hIHK1BKinxb5xdYpx2toKFyM4rMPBWx
fpH5eEMyTucb0tdACp7bBjrWC8CWK/COAaxQVKtDIYATFIXq6xDA4Yo5apnfA1iJ
W0e2AI6zAXCfw91+Eh/IMzy590bcpHVPQwALEIBxn7UwSoq7UXksEt/C8BzASlYA
C9wHsMgFg7s+AMYZYAfA1PNiBKQGRuw+GM3k3+ga0S+UpwH8rZgEcJpXAdwZzsC/
a7pLx8EZ+CQE8ANwBv5B4+8AVuAznC2AH7ABcNsJ26cWaocZuu769XzrRx6BAJYg
AK9zEJV4jZ4DWMEKYIn7AHY0aUs8BPA6B3sYCrrcjCIzT0WsX2SeBvCD1Ay8xKsA
LlNWqzdBAK9UFqrnQQDPVs5Rr/F7ABNf8LAF8CobAC9epWrfo2ORoSZ7YZ9vP14O
ASxHAC4AA+1GJV635wCWswJY7j6AlQ5ul3sI4ALmcXQGgOV0uRlFZp6KWL/IPA1g
mZAE8GdeBfCzmmp1OlQh3tIUqnXaBOlLmjnqeL9XIWSAOKpuDWCpDYDLXz36+M1G
GYb++yaeOdvuQQhgGalCgCq7UYnX7TmAZawAlrkPYIWD22UeApjouC2A6XqrzCgy
81Qk+kXkaQD3p2bgEK8CeB8EcHsI4HMQwBEQwO9BACf6PYCJ961sAQxsAEyePdj4
zPkf30l8AAJYigC8qrCZ3ajE6/YcwFJWAEvdB7CjSVvqIYCxTtsDsJQuN6PIzFMR
6xeZpwEcQwFY71UAt5dXq/+AKsRoeaH6E6hC9JDPUf/s9yqEBJ94bAHc0wbAV3ot
fvN0wlADeXhGCQEqZjWhlHjdlgA21APAElYAK90HsMyFHdr6zcD2dWCJfYrM1pFE
BbDQgV+VkAAe7FUAf6AiZuCrKmIG/kJ1L8zAhHN1V2bgv1u98UHs2mjDv8sat0j8
aJ4Bgy8BYHOV/ajE6/Z8BhazAljsPoAdTdpiDwFsrrIPYDFdbkaRmacjtvaO8jSA
m1A6sNyrAB6nIZbRHtcQy2ilmnthGU2EU+TKMtqIWR17jJyUZ9g6sm+3mVPGQQCL
EIC3yy7ZjUq8bs8BLGIFsMh9ADtauBB5CGCs0/YALKLLzSgy81TE+kXmaQCnUSrE
IK8COBcCuAEE8EQI4D8ggAdAAKv8HsBCvMe2AG5hA+AvOv35RcctDximT/7z6P75
RYyNDHDIfuRqI0N4r2xk4B23A2AhXW5GkZmnIt4vlKcBvIgC8AavAvhzOaFC3JIT
KsR38ntBhRAA4qC2cxVCmNM98+vCBocONs17YszyZxgbGWYHkauNDMG9spFhdqAD
C+hyM4rMPB0xFQLlaQB/LCAB/K/ZmwD+Sl2t/hcacf+qC9VfwRn4knoOVCX8HcAE
bG0BnGMD4PynU6s2SIcYPnwuccmVb8oZGxmOIMzcyCC/PdFF7j6AAQuAgT9tZFg0
xgAwsxYUgX380tdpAPehZuCRXpuB5aCz+KYGOy0yThyhJU6LRGiJ0yL+CmDrUzEC
9FdrQHiZiLZ5OcVbJ0mE4ILsTW2l8u0gsfwb7UDlmqAo+Z/abOW8IMgJAeJevBvc
E9j1c8FpSKEGmi2fmOdwyGthIAnvxxlA4PIkwHypYKM5Hd3RpioEEK9OCbCRQWkj
bfFx0mWCUR8/fXJFqwT8WCl9fBA7uZSIxrkYzhRS3Lv6FHAZ/4JUG0N9hFbqgtDk
+AGpTyTttdgBqW0Q7tgBKSwV3qOQ1/oU8itF1bLV4krNPtE2WaV4oOYT0RHZKHG2
hgF5vVuQ16+EikUl/D2WVssAWC2mU+z6Pnh9IEq3yTA/1nSKXf8EXs9G6RF4fZSY
TrHrBOQXiNyF/L47BOS33TGb7UE+HEdzJGMTpS3+6aEupabihMKK3H5d9KTPIOLT
bf4yBIRgl2yTZL3yVelXshOSR5TV0uuyixKjcqo08OatQjMhxEKzfSES8lBazFvY
0KLfWfcfqd3Q/Kw8r12jDteqVHXaaeoEbQvVBu1oyI5UESE1sRtSSxWJ48/Drv0M
u4ula2A9NzR0il2vg9dVKiKdBq+HM1Ls+gaYtkApRkcCI8WuE1JbqnRXahvQ06bO
wdNGhMtDZiE1bIl+eAocaCXGBPzkLrnMJEBvgRPv1WLEeEN8RM2OxacF8yQ3NSfg
c2cT/syJ0C6X3NG8LcGMXaHQ/eeOUOj9504yNeiex7+Z4GqQWynQ9eEpWyB5qgYl
mq6KmboByhpNkWKIrq2yWkuk8B7xAvTFGdd5qhfLgb9OZKQ0hNQgEOODQGrx/JGS
U1eK/WlLh9ZMCcz38QDzwIUpC5MPUM7UaVU1mpbKIbpfoHyINPDkI0DyEVHykbDJ
J9Mf5BMIc5LASV/vxpz0tvKA7iTE/EVlre4VVbWWSAMP80IkDTGFeSn5YK6yfDAT
c1KGv0xKc1QHdE+oazTrVLW6InW1lkgDT0AiJCAJJSAZm4DSMv1FQO3VB3S9NDWa
0epaXUtNtZZIA09AYiQgKSUgOauA2vmLgP6GApJqazRRmlrdRSggIg08AUmQgGSU
gBRsAkr3mxG0V3NAdwQK6CwUzDpttZZIA09AUiQgOSUgJZuAMtL9RUAm7QHdvKAa
Ta22Vjc6qFpLpIEnIBkSkIISkIpVQH4zglKDDugMuhrNg0G1uihdtZZIA09AciQg
JSUgNZuAMpP9RUC/QwHdgQIK09XqzkIBEWngCUiBBKSiBKRhFZDf2P6v6Q7oDgTX
aD6DgqkNrtYSaeAJSIkEpKYEpGUVUKq/CKgk+IBuVkiNpia4VvdgSLWWSANPQCok
IA0loCBWAaXxqzPcrM6QTTpr2lerM4HAU/IclojnKWc8ZXrD5nnKDU/Jo1QSnqec
8ZR8jUPK85QznpLvdsl4nnLGU7kdnvE89Yyn5LFTBc9TznhKHtlQ8jzljKfkF7RU
d52nDQ1VuCOSasFjeGutu5WVlJVXgOfwerAzQPOAXsp+VNqV1sgPCGIHvPGbDxHv
lZEvRxKvqVfhHwxZh10Ygb4/Bm+ueecfcOiQGYwdOxY/An5oLACnT5+G1/Ca7259
92l/sE9mcdm+1+oLNPm4Wl/A4ZIP/hx+qyJP3l0FBhG9cpcO0Ks/gTKu+Pr4+nxQ
31WgE1u9oAp4LvL18fXd37MC+WwVeuHZes/o9Hx9fH0e1EePIhGvofL18fV5+CwS
86OIr4+vz8NRJOFHEV8fX5+Ho0jKHEV84AMfXA70KJLxo4gPfKjfTpihyjCfOu/x
TBVxvORZ8CS6MgGlU+AtI2Hh98DyC1nY2MO+zZKqLywwFeinlhWXmir0BeVGfVml
qaK40Kg3TTTqC2YUV+hLiqcUmyrqQyR5nKMWP+mPHYwRgFaM49JtQSt3SLB+FwB7
8YB+F2Ai6Agmg0JQgn0bCz+j4k6oNezHtYH9hit4jczjOmMxDhtWU9x+ifJNRlCy
ET8vI7RzIkxhUSq3qhf7e5D8JuTHiGkFJRdhWvQQADPOXl37UennBt3xzavmLXhi
xCnhxT7fPNZh0JGY4okLT1d3bdP5RPPykH0ZGdN+HFaj1z4ib7ou6dDqbTHXDogn
JB449MZrV5OXff7RtdxJ+0yth+xsYp5+1fxbWceXWi5bsTxHBF4/Lzg9/ds7Q/bf
Lpny8tk/6j6aFJZ9u67j+ubmpA+yftok2Drq+q45j7Vuf6fxieOfd2nWLfNy15TL
dW+N2nKkNKl00aMNw7v1/2Bf0rvfvzjxzS6b3/5RcmXby900mg+kzz0kuvmV6ZXG
NzfuefnHH3964Iffrua33v7t1XVp5enNxWFbF85t/fquXySlq/fH7d/VoGbX5Xd/
unHw6eUvqUbmbb753t97Glx/deFo3YoLszN/nj2t+nrPfzLyNE1e/GjF5tAHw7fN
/9+rORWzjnz83Jy5t4tvz/z14LnlH54Zee79x2e2W/Vf0zxj8U+ju8xMWNq+dHfT
W48MLap+r0nlu09efGjhjK//uD2yLibr+E/PvNViwex+UW8NTH5w9oQFe8+ZP1U+
cvvXvp8PT/zfj5sefmp0befiWztqLrzQLuPWxt+f+GbmH5l9f//o8V1De3a+8/7Q
7y8s/2xl66fXhH7x7uirMxqb55ijH+i/L+/coK0ntsUP3vOe4XyvOb9dvaB4vdnT
dQPDlr9z4uhLG8ZfWpqRtWJSfvNjbzRP23W5qCgxcs2WYZGiIU8uaRj6a/LqG8/I
a3uFh4eeEVfk7ejVIPTVlEPiD/NSBtZuGRG59lDtsOUfCBqNaha6ZcO4eXGnj4mX
mFIONxLlaauWL3437+iJduDYkWl5UTO6HMrd+krtBcWelMPRo/J2HAOhbdOO5hZs
GmdU5y9dvKcW/Baa/GTr8lMLY08n1dX0euty10YrN6g+wNsZGfnv0sU/1s65+k3c
2Ogh+Xm/LzhbO/bJxNhh46sUz6wetyF58M5UaetjRy5uVtS8EGuYu2bAiBldy4S7
z4tjL/etOr0W3Ir9cnz0X63wbnRcnxk7bOMSxZcNx84zbqqNP5n/6tLHnkjZGbGy
7Nm5wZCG1rEzuk6x6ilkR/j4cWWnnq554rUFo00xqza0aR42SrH98gOx8XUhg049
/fvnR/5vw5LTa+WzyqLjDy7W/xk778u11YpZoV1+6Su+FTth3cIGGyNGf/rQjC7F
30vWL2ywO2J03qfvqgapko6NK7/5XXWHXbXDvj/f8ru4Iytf6H9rxtUbZ8ffOnPw
88rrcT93mv+ZafS1A+qcKTN2Xn9t1reDHjv74dz2prdq17Xb3+ag6exbH+38tXhV
6u0rA1f+d1j+x+GvF+5STWjwceJzo850mrbiW1gPnbzV+1rslCux2e9GFSxP7lnb
4mTwT/KKBVZ/mlfKg66aJS+FFkpGGEsLQwwhVcTXahT4+TzyM2fjRsHJRQ/nlUFw
OsgT0/OoluUInE8mcV99eNUqKIGdizCE4o8zwqduhFaAeDMDpMJIBOzxEAEn3EL0
uMDCC2A0KhEA6+OGbEf5pTbsIK+LGdcKYeupIIxynCbAKXgKb1HHuC+YkQ9h5EMZ
+TBGPpyRj2DkGzDyDRn5SEa+ESPfmJFfB6oFxOMI44bOAZftUWwvhDgpD3VSHuak
PNxJeYST8gZOyhs6KY90Ut7ISXljJ+VP4oaQuh7DM5z6JRY1+NFlwh01JlNMbphs
QtEx23AckQA0wGNHqhb6M9NEqkNpNvW3Gsjx9zIa4KgOgrUHoxpmnmr2k2xNM8ML
H4e/vOrB1QYL8gwvUn+TNTTEawiBNIVZ0EAGSxfjzL/VyH18JF5DOOxJA/Ay6Io2
B1i5t2rfZ+SkZA8LwNV6HEyO7tZjdhIA2F6lBpavprp/8PoVoAfOX/l0rV6lW/Vi
d283WPZB4HJbArfacr1elVv1quz0QehyW0K32nK9XrVb9aqt+iAIACwJAgBLggDA
kjAAsCQMACwJ71ksxVTNQrqKpc7xY4M+j+78YRHuA0OO3gYNon7bC9RQ+TCDZaoz
CB21S+mg9MN3OrWksxBfDLMONCWPo1oXobQapdtBE9TTREddjUHd1LGqOXLZCEq4
BMxSkeGChZYGW8EIbSBZ327SlLjQTUcaC9nN4PujmyHAWs0tjzr+cNTxG85Ba5hr
sJ0qBFyBlkEJB6ANZZXmDrF70qSXbv1MmmH3RzfDbSofgoc9OUQ3wV0cmyQlHHQz
glNp+u0U1CDQu9mQUnHaoOqIj00hlQ9fGrT2yEIqec3p5y09CQPi3W4l7nkGc7aE
eZ4hnC1hy4iYs6Xf6+F55ncf7PcxP6pF0hPmNe8yuD81RbU6DvOnpihUizB/aoo5
6sZ+708NGxSN7fhTCxVYL3RFLhBNjr1dYXjsmdfGnlM8xfBoiZ39sRe58mjZAPjQ
oyXZUH38qVm8Emu1gobKzSgy81TE+kXmaX9qVymHgM0E3nQImKCqVn8HATxQVah+
CwI4WzVH/bnfAzgC35i3BfBDNiu1Hc/I7oz8YqSh0wvPNJuYWc3waIkdYMMi9moC
mcciVx4tI4APPVp6AmCcAXYATGkIIyA1MGL3wWgm/0bXiH6hPA3g/ZRT7Aledcn6
GwTwVghgnbpQ/TgE8N8QwC/4PYDD0QK9NYBrbADcucHQTa1OGg0j5i2tOrHqMYZH
y3UOItOjpScADmcFMMceLT0B8DoHexjhdLkZRWaeili/yDwN4Ocpj5b/59UZ+A95
tToDArgBVCGCIYDN8jnqVn4P4DC0R2UNYImNCtF2TvSftX+VGx7OHv3YGQHmU1iO
AIwdJbYXlTiIPQdwGCuA5e4D2NF3l+QeAhjrtD0Ah9HlZhSZeSpi/SLzNICviUkA
G70K4MPqanVDbXfpj3AG/hMC+CP1HLXa751ih6JtWmsAR9vMwIbV/cT5P/U2FM/Q
Hmo+zgQBLKN8ClfZjUqcM54DOJQVwDL3AezoY2wyDwHM+DCxBYDplbEqM4rMPBWJ
fhF5GsAxlA5c6FUV4igEcBYE8BUI4FBtgvQUBHAbvwdwCK5j2gJYZAPgZZvifjm9
L8Uw4VZO47CGGIClCMDYSx32ohKf1DwHcAgrgKXuA9jRpC31EMDE2y22AA6hy80o
MvNUxPpF5mkAN6cA/LBXAbxWWa2+AFWId5SF6gNwBt6snKM+7fcqRDAgvNJaA3iE
DYBnh3Yrf2PoSMN+/d7+IX2XQQArqRnY8RamzArAhnoAOJgVwEr3ASxjIdizGdi+
DhxsnyKzdSRRASx04D4iEsBFXgVwJpyB4+AMPALOwCI4A3eFM3Bjv5+BdYDwJG6z
jGYD4H23Ow6NGdbFcKrTr42WBT1qwOBLABh7vc5eVOKTmuczsI4VwGL3Aexo0hZ7
CGBzlX0A6+hyM4rMPB2xtXeUpwG8g15G8yqAV6iq1SkQwLtUhWoNBPBa1Rx1jN8D
OAjXMW0BrLAB8Gr5oR9+nZ5l+EecMzb/iwUQwCIEYOwdUXtRiffWcwAHsQJY5D6A
HS1ciDwEMNZpewAOosvNKDLzVMT6ReZpAF+kViHCvQrgCRDANVCFWAIBXAJViAoI
4AV+r0JocR3TFsBbbQA8MWTb/3ZPLDZs/G/j2biUxxkbGbhXbjuRq40M7b2ykUG7
J7cEsJYuN6PIzFMR7xfK0wCeS60DV3t1FSJNXq1uD2fgofJCdQScgXPkc9SJfj8D
a3Ad0xbAwAbA1gfI6Y0Ms4PI1UaG5l7ZyDA70IE1dDn5Ng0w23/DhrpOA7g9BWCZ
V2fgxlAH1sAZOAfqwFfUCdI4qAML/H4GJt6LsQVwgs068Mn3/m52/Viloc2+O5tP
/jSXsZHhCMJcbWSo75WNDIvGGABWM2px9Q0xGsATKR14ntdmYDnoLL6pwU6LjBNH
aInTIhHa1/zaiLM+FSNAf7XGqQ2y47TNWydJ5PhZm08k7bXYWZttuC8FrQxLhfco
90J8yD0h2CXbJFmvfFX6leyE5BFltfS67KLEqJwKTdVkAeJevBvcE4B4b3Ovvq4B
C83EqC6EZQ/jq6Hp6A7CUWAE/kRWMnS5trhU6Ddn7fsKDENzWyG07wl/gZc98BdY
6pLULsje1FYq3w4Sy7/RDlSuCYqS/6nNVs4LCjypnUFeR07CaE9qDXB5KCykhj0b
ukww6uOnT65o5T9CWymqlq0WV2r2ibbJKsUDNZ+IjshGibOhnpJCCk3vutBSBEC/
EqqDlfD3WFotA2C1mE6x6/vg9YEo3QavV4rpFLv+CbyejdIj8PooMZ3idOE9XSBy
V2j77hBC23bH/lBriMsj0sInJ/YGbJdSU3FCYUVuvy763hN64mNOn19sMpb7jxBv
aH5WnteuUYdrVao67TR1graFaoN2NOROqogQotiNkZcqEsefh137GU40WLoG1nND
Q6fY9Tp4XaUi0mnwejgjxa5vgGkLlGJ0JDBS7DohxKVKd4W4AY28OgcjL5J0rMoY
edgS/fAUKLISYwJ+cpdcZiI+piJEHzfDiPGG+IiaHYsP84TbVTFTN0BZoylSDNG1
VVZriTTwPOGqkfh0lMAa4QKTWow6KfmA8xtX0kA5U6dV1WhaKofofoHyIdLAk48G
ySeYkk9jNvlk+ot83lYe0J2E8rmorNW9oqrWEmngyUeL5BNCySeKzZN0Soa/CGiO
6oDuCXWNZp2qVlekrtYSaeAJKAgJKJQSUBM2AaX5zQhqrz6g66Wp0YxW1+paaqq1
RBp4AtIhAYVRAmrKKqB2/iKgv6GApNoaTZSmVncRCohIA09AwUhA4ZSAmrEJKN1v
RtBezQHdESigs1Aw67TVWiINPAGFIAFFUALSswkoI91fBGTSHtDNC6rR1GprdaOD
qrVEGngCCkUCakAJqDmrgPxmBKUGHdAZdDWaB4NqdVG6ai2RBp6AwpCAGlICimYT
UGayvwjodyigO1BAYbpa3VkoICINPAGFIwFFUgJqwSogv7FTX9Md0B0IrtF8BgVT
G1ytJdLAE1AEElAjSkAtWQWU6i8CKgk+oJsVUqOpCa7VPRhSrSXSwBNQAySgxpSA
YlgFlOYPAgoE9+dqQJxQcvY9P96lvOs8Jb8vqeF5yhlPtYzI85QbngYB+juoPE+5
4akO8VTH85QzngYjngbzPOWMpyGAPD3N85QrnoYinobyPOWMp+QJ+jCep5zxNBzx
NJznKWc8jUA8jeB5yhlPGyCeNrjrPG1oqMIdkVQLHsNba92trKSsvAI8R+0NzgN6
KftRaVdaIz8gGHBOIu/T/twzbtnvVyenAYdLPvhz+K2KfH2IdvCJBd7ZNF8fX199
nE3rxJYvCQXkrM7Xx9fH11cPF/RCLzxb7xmdnq+Pr8+D+uhRJOI1VL4+vj4Pn0Vi
fhTx9fH1eTiKJPwo4uvj6/NwFEmZo4gPfOCDy4EeRTJ+FPGBD/XbCTNUGeZT5z1W
U7mXqC+hEyv6G/GzHNg6nvXH8hQWpXJg+Vk+7O9B8l/gSB0xraDkLEyLHgJgxtmr
z31Y+rkh7PHNq+YteGLEKeHF2L8ONW01bmX67q6TcteHP/tG9XNHpnzb6K3ytr10
SzqLgz5tMPajL0Nmj56X0Xj02IZZ09r1/eyDk4vzo24M3Trn9oTfzCezOsftHPTv
hb8rulYPvb7glaZvfrtt0u2vj43Yf2nPrz/Gl9cNqeza9/aYQbKIooXx+w72n9T8
RKE5KeVAzpQ/d17OqFuVVXfl2jMP7Dy3eO36Zj1mfp72y+/dH74ZN7n0063XZnSp
aztxsKjvu1XmL6tKVmdWdnt+98436kaMWfLcewcHbXl4R+PdPfbGvhy2f9KV109M
3j77sQ4nv1l58mvVkeHlBUv+PP/4XytVI/u9dfO9v/c0uD5lwWjdiguzO1+a/WjV
9Z5fZ5xU//biJ39tbvJMxkuiWZc39+t/ZviA41kvPvhi1l/fFnVc+tGe7aPTgmSx
78jSDhb/NLrfzJilI0p3R05/ZOhHurjG/6foubjsx4tDPrmVdmX5iCYd9n3TpHlH
08Uzy+btPNuhxe6r1/7tcXntmLL2zxsHjdk+ov9nfXb9fLVpeOo3K80nO8Uc2JB5
/kDfuL9nfZT9akizdya8tGNuzyu9Xx50dHHrgs3le5e9884jz3Trv++FveuHaFZs
eGFrpPSXHhfTyhZNm3F79+llG6b+NyTxxYjnIyds3T9zxEuqlKc1tV8vKf3kZHif
tIwWL71+4ufosYPa5f10IFwa+8DRo7klqtl5r7wfFrp156EFJ0pSTtVuaRx5Tlgb
FrVy/Gd12dgtC6ZNXKoIXz2ua0ZEbZSqc2wjWM+lYWDlhvEXqxuo81Y9sURx9dOG
oa1Tjy6Y1DZ5fepDeelFk3r0GCPJUy5ZrOuJ3fG86UntRysTo1P71VUfi70STdzT
81hwcqt2sWNG3IqsjQ9vEHp2fUpsfuETii+Gje1q3Fs78eTppUvfVtaG/V0cPax/
6OG5a6Y+MKPHlOgZexbXrssMfvVs7rrMVh1jb1bPXzzo4ZT1TRqN79p9U+2AZZLY
/KIli4/lffT+5W1VvQtS/pn1T5wo9OWL47p2SD+24Im8lPWNVHmvnIwIXbZ6zZOn
hgpWXowdpWhz5YG/ew99t3ddSI/Pnv79qdcK521sUxAzSvFC7ML+dcP2LP7hq9in
Bq/tBZufuWfxc+syn4TNb8hcPS9k9BsPzPgg6fuYzQueXRoy+uYDM7K7KJKGxxyI
WvLBP+8EZ+2pPXRwy/Syp/alFG+eGnTtcKc3ZbcuNP1m/mybPw42+9t0+mKb2u57
bqT+9+aPR99+69qeRW9XXynMefLhDtf1Ofu3HzCtkf1v56XiVam3Fy9r/6/EkNsw
uMeC4AKW5Hth7oyx/wZ92qFQMsJYWhhiCKki/LwrcI+ufdFH7wpGwUlFD+eTQXAa
yBPTx7G0LhzLcvWQmFvB1x8DtQoNgZ2LMITiX44k/Lxi354k6pgBUmEkAtZ4LGQw
4SSXmKJfAKMB/ZFVyyNwbC5epDbsIK+LGdcKYeupIIzysUW8zlmKM6wp475mjLye
kW/OyEcz8i0Y+ZaMfAwjH8vIrwPxAvpB1NQBB+1RYy/onZQ3d1Ie7aS8hZPylk7K
Y5yUxzopfxL/GKPCxeEQTt2NIRN7ixp7URd7FzQKANwJMsZvjKd6/DhoR+qX9OeF
iVSH0mzqbzXyMx+Ho6chrL0RqqGzXDX58YwGhgc7hz+25PJjBguSDC9Sf5M1xOM1
NIY0NbGggQyWrqWZf6uR2/BWeA1NYU/04GXQFS0Ks756+eZafOBPhAPfHmaAq/U4
mIDcrcfsJACwvYr5ueX6Hbh9BZezsxPHrtWrdKte7O7tBss+CFxuS+BWW67Xq3Kr
XpWdPghdbkvoVluu16t2q161VR8EAYAlQQBgSRAAWBIGAJaEAYAl4T2LpZiqWUhX
sdQ5fmzQ59GdPyzKwRcgkKc3+uXqXqCGyocZLFOdQeioXUoXpB++06nlkoW4pmQd
aEoeR7UuQmk1SrfjWhWWT3TU1RjUzUhWNUcuG0EJl4BZKjIOsNDSYCsYoQ0k69tN
mhIXuulQ00XdbHR/dLMxsFZzy6OOPxx1/IZz0BrmGmynCgFXoGVQwgFoo1iluUPs
njTpz8z4mTSb3B/dbGpT+RA87Mkhugnu4tgkKeGgm804labfTkH6QO9mwyo1uol0
Jk58DAupfPiqn7X7FFLJa05/OYTxWRbinV4l7iYGc7KDuYkhnOxgS3WYk53f6+Em
5ncf7PMwP/pF0hPmNVcwmB+thZpqdYa2u3SLplAdrE2QPqmZo27l947g9PjCqq0f
LYnNQte2P0ZPfnlPmmHSw81/icx4yKAEcuRHCzv/YS8qcex47kdLD9j8aLF9XM6B
Hy1H/pOZm3n18aOFddrRChoqN6PIzFMR6xeZp/1oRVOuOAu86ghul4bwZPiVhvBk
+I7mXvBkiD28YlzyZEiuu+5o1qXyubo8CGAZ5Qiuym5U4pzxHMDNWAEscx/Ajha4
ZR4CmPHVQwsA0xpClRlFZp6KRL+IPA1gOQXgMK8C+DEI4EYQwC9DAP+lSZAugwDW
+j2AMepb2gGw3gbAbQe+qjizoJehQeGHNyuzR0IASxGAsZN49qISn9Q8B3BTVgBL
3QewnGVvzhMAE0cSbQHclC43o8jMUxHrF5mnAZxOAbitVwGcAAHcGgJ4IASwFM7A
2RDATf0ewE0A8d1hawDrbADc8vN3v/9mao6h95yVfd4/WgwBrKRmYMfrjzIrABvq
AeAmrABWug9gGQvBns3A9jfhmtinyMZ5KYkKYOFLdj8F4CivAvgFCOBYCOB3IYCF
EMBbIYAb+T2AowDxZXNrAIfZAFhZNunfN253McRPHXN0Z3S+AYMvcoZcZT8q8UnN
8xk4ihXAYvcB7GjSFnsIYHOVfQBH0eVmFJl5OmKGM8rTAO5FAVjvVQBfUhFGnExN
GHHXVfeCEdcYEL4TnBtx0c++2iu/ZRp19kAJRAjA2MF+e1GJ99ZzADdmBbDIfQA7
8p8s8hDAWKftAbgxXW5GkZmnItYvMk8DuIoCcLBXAbwMzsBtIIB3whlYBgG8Gs7A
zfwewI0A4Z3FGsBBNgBeO033zpLvOhvahzRtseLUMAhgIalCHLIflTg3PQdwI1YA
C90HsJhlD9EjFeKQ/Rm4EV1uRpGZpyLeL5SnARxHAbixVwE8AwI4GQL4OQhgNQTw
Agjgln4P4EhA+H+yBrDSBsD7Xj5SODY129DzvY/3g+dHQwALSBXCQVTik5rnAI5k
BbDAfQCLWDbyPVIhHOjAkXQ5edwUmO0fQaWu0wAupQAc4VUA70VG3FlkxL17Txhx
DQHhYc65Effme/13bhyWY3hR/X6n75v2gQCWUEacfQgTNpHnAG7ICmCJ+wB2NGlL
PDbizHYB3JBRi6tHqGkAN6MAnOw1AMtBZ/FNDbbVM04coSW2eiK0xFaPvwLYektL
gP5qjVPb0I5HGG9tA8nxjbJPJO212EbZNvwDuFoZlgrvUe419iH3hOBV2SbJK8pX
pZ/KTkgWKKull2UXJSXKqdBUTSadvLvhHzxZgB/v9mqor9+hQjMxqgvN9p28x+JP
ZKWFf3BMKvSrJf7j1f072ZvaSuXbQSL5N9qByjVBjeV/arOV84ICT2pn0KeiTwL7
Xt3jcHkogJAhNezZ0GWCUR8/fXJFK/8R2kpRtWy1uFKzT7RNVikeqPlEdEQ2Spyt
YQhN75bQ9CuhOlgJf4+l1TIAVovpFLu+D14fiNJt8HqlmE6x65/A69koPQKvjxLT
KXadENoCkbtC23eHENq2O/aHWjwuj0gLh1+Yptml1FScUFiR26+LvveEnviY0+cX
m4zl/iPEG5qflee1a9ThWpWqTjtNnaBtodqgHQ25kyoihCh2Y+SlisTx52HXfoYT
DZaugfXc0NApdr0OXlepiHQavB7OSLHrG2DaAqUYHQmMFLtOCHGp0l0hbkAjr87B
yGtFem1jjDxsiX54ChRZiTEBWe8iJDLinAzxRQqMGG+Ij6jZsfgwN3tdFSd0A5Q1
miLFJl1bZbWWSAPPzV5DJL6mlMBaO3Czhz/g0v3GUSVQntBpVTWalspNul+ggIg0
8AQUiQTUjBJQG1YBpfmLgN6GAjoJBXQRCuYVVbWWSANPQI2QgPSUgNqyCijDXwQ0
R3VC94S6RrNOtUlXpK7WEmngCagxElBzSkAJrALyG2/W7dUndL00NZrR6k26lppq
LZEGnoCikICiKQElsgkow2988f4NBSTV1miiNJt0F6GAiDTwBNQECagFJaAkVgH5
zRS3V3NCdwQK6CwUzDpttZZIA09ATZGAWlICSmYVkN9McSbtCd28oBpNrXaTbnRQ
tZZIA09AzZCAYigBpbAKKNtfBJQadEJn0NVoHgzapIvSVWuJNPAEpEcCiqUElMom
oMwU3t14/YK1S7eGgDhC1dDJ73g3ea7zNBLxNJLnKWc8bYR42ojnKWc8Jb/n05jn
KWc8jWJEnqfc8LQJoL87xfOUG542RTxtyvOUM542QzxtxvOUM57qEU/1d52nvMth
3uVwffrDuxzmXQ77Fpd88OfAuxzm6+Pr410O8/Xx9fH18S6H+fr4+niXw3x9fH28
y2Gey3x9fH28y2G+Pr4+3uUwH/jgn4F3OcwHPni8E+YTl8PFyOXwcJie6om7HF77
7fLPBuiOLxqVs+HUb7GvNnpn3MWXb5xfcLn78AW1htyUga/3euxa6bdnn/osfsbR
bn83ervbsltvL/iq83s3TOcufvru+iYnR7xb8saVn83P/ZXzx6/Zg9f9r/e+ROGh
W1LD1dO1I5/9NemsZkrJ8ro1v/6yck3H9THmpA9Es98CZ9//L7rBuvW332l+MGfi
n4oFy5651KPDsYdfvhg5/vXrw5Y3zhr11KKkQ1+/ODHyr3XTCs8efmNd35g1haK9
X1ZNjEyvHPzC6c6vfvWWZmizF/JbH/x8/OwdOzKai49svTnm6eyJa/Y+WXSt+Iff
tOURo850fnvf6UdNj8m6DH3m0sGMgyv3jj97Xvj22g4FY4aGzMlZ/tr6VWfmJpxt
Znql1Rvz//fQKz3374tbMf2Fr0b/1bnhI0nPT/tk947VixYvOv7SoOort2uf2npJ
q953qW/bbiHT9q6XPvhE2fGLdcXDn/yz12uvFf5xXvj9gFsd39szdNL1xE+Xxzab
vfzp27PmH+/Scs8Pk64tGjnz1oFv3+s6b/bFd/bHLRz647G3bh0WvXHus0UZP1xa
Ea+aMD3sufwt+ZX7flm67cMpp79/utcy7fq9m/Nf3hWf/78mD52v3vfntKmLsn56
+fFf2297/ebY0bvTPx5WMXn0S8qUZ2JOql9qvGZm7ed53YtO5t/YVZ3SKioWDBbG
Dup+VDy9NjK07YknFF/+cEj84c1xG5IHr44cfGzjhdo5TTrqx0YPyc+bumh1yuEN
r9aO7avN29E2KVaZFr46ZXBKrKRp36r0NeCRdMGJicIFp8QTX1K8mrIGFKcLsJ9X
t5KEbtkwbl6Hk0sVEcaj4snlY+cZZ6YMrN3y/tLVT6S0ahv7XaI5mrWBo8+b/tnY
+9n+L5r+WQWTWtM/u3s/+86xjR/G9a2b07SvMudK9Bex80avlT8wJVq+Z/G6L2LH
LTubWzMp9PCeD6Srfp+X/65qliIpPuaAHv7x4LtLMh6Y0aX190cfyPvY/N7Xy44u
+PbcjFtf/jMOXFv17fhbZzpNW2GbHJz76/n+jx5/6lL3a29/M+PqnEfHz3rmVHrP
LV/tv3Q5a/D0i9qLK3t+1ufg3LOjVvdfsupw2Wt1P7we/PCC7HejCpYn96xtcTL4
J3kF/eeBjOB+JWbBuPQ5nzE9/oqsPP6Ou/c9/nr4uSoX/bVaevwVOfD4m+aGx1+2
79cJbNhBXmfz+IutBZMef1sx7mvNyLdh5Nsy8gmMfCIjn8TIJzPyKcCRx99WgN37
aWsn5W2clLd1Up7gpDzRSXmSk/JkJ+UpwDsef7H3tLFXgbG3TbEXGrF35jC0xgGA
34PxvX4efxfg6BkGa2+Bagh5pcF3R7LaG4ZKv5BOSH7KYEGSHY+/C/EahkOaYuvp
8TcTryEO9qSVq55679yhBr49zPEef3mPv/bu5j3++h+WeI+/vMdfrrDEe/y9+x5/
hwFrncM7Hn9JXfAuefyNZlVzuHOF6343OfVD2eL+6OZwYK3mesfjr9vd5Nbjbwyr
NLlzhXuXpRl7f3QzzqZy73j8rU83OfT4G8+pNP12CmoV6N0kPP6KAO/x9254/F2r
rlaHabtL31EXqn/XJEg3q+eo5X7v6QEbFCl2PD3E2ix0bSlYOOdk7zzD4S/3lgPh
dB96/G0FfOjxl3Rj4rHHX6sVNFReD4+/mZSnhz4Cb7oqKddUq5MggJ/RFKpV2gTp
o5o56hZ+D+B4QHx4zhrAKhsAk+uu/QVf/LA8cawPPf7GAx96/PUEwBYefxkApjWE
+nj8jaEAbPKqrx0pnIFVEMCt4Qz8M5yBQ+AMbNb4O4AxJTPJDoCTbAC8M3v+M+uM
AwzNr+/44YttVT70+BsHfOjx1xMAW3j8ZQA4ji6vh8ffkwISwB28CuDzEMAiCGAh
nIG/gwD+BQL4lt8DOBYQH8+1BnCWDYCXvfvetRGbBhk29ftrYezIch96/I0FPvT4
69kMbH8TLtY+RS56/H2TmoG7eRXAAKoQ/2m6S1tCAJ+BAFZDFeJ3vwcwtmiTYAfA
nW0AfFv2Q/6ld/IN3RrVPSqVTPWhx98Y4EOPv54A2MLjLwPAMXR5PTz+LqUA/JNX
AfyJolr9DwTwH4pC9RcQwOcUc9RX/R7A2ImFtnYA3MUGwAbh/pe6PTqEOnvgO4+/
LYEPPf56AmALj78MALeky+vh8dcoJAHc17sef6EKcRUCeCfUgT+AAF4NVYjv/R7A
+Efe7QC4rw2Av1r1zNAVh4YZsgb2qWgjnOFDj78tgA89/nqkQhyyPwO3oMvr4fF3
NzUDD/cqgLshh6kTkMPU/veEw1RswbW1Sw5Tp5d0XmZelmPocWlNXuyuIh96/I0G
PvT465EK4UAHjqbL6+Hx9yUKwFFeBfAlOAMfhzOwDAL4JTgDX4cz8Ft+PwM3B4Tb
NGsAV9gA+IOTY39+7EiBYdfggz1Gqst96PG3OfChx1/PjDizXQA3Z9TivsdfEbUK
MZf3+MsI7D5rh/nUZy3v/ZR0ZbHgXvF+Gnhumof7FPK871gS8gtd9R07zu98x/K+
tkkhpjnxtT1uFO/x1/88/mbyHn/92dNVcyS+VpTAsurj8df3Y+x+8vobjYTUmhJS
u/p4/b07QrpfPP+2QEJqQwkpuz6ef++OkO4X778tkZDaUkJqXx/vv3dHSPeLB+AY
JKQESkgd6uMB+O4I6X7xAhyLhJRICaljfbwA3x0h3S+egOOQkJIoIXWqjyfguyOk
+8UbcDwSUjIlpM718QZ8d4R0v3gEboWElEIJKac+HoF9L6RA8LrWHBAHXZs7+R3v
yc51nkYjnkbzPOWMpy0QT1vwPOWMpy0RT1vyPOWMpzGIpzE8TznjKflNqliep5zx
NI4ReZ5yw9N4QH87jecpNzxthXja6q7zlPcKzHsFrk9/eK/AvFdg3+KSD/4ceK/A
fH18fbxXYL4+vj6+Pt4rMF8fXx/vFZivj6+P9wrMc5mvj6+P9wrM18fXx3sF5gMf
/DPwXoH5wAePd8J84hV4EvIKPMJNr8Avn3PoFfipPY2LQj/7xJx9de5PX1Vsarv9
k7rKSPBoOpjUbfyswa+9Mylr9+Lsa5Ne29Z/8s0Fz/w38knZX9MEu3f+MyTR0O1f
s2HW3E8vp8kbJxxfNm3ppQeOpsWO/m5nVFZpXcugMfN25ZxK/a3L1fd3zzd2WftA
+gfSku2CU6kTf9nbccsjw16f3vi1zu235M96b/zsHbsJr8A5pFfgmfa8AmcRXoFD
cK/AX4XMyVmGewVuYe0VePSXo291jsS8Aift3rH6+OJFx1cOqr7yHuUVOIH0Cnz9
GOUV2PjH4ZDve2Fegb+adD3p1PLNmzsdP/HowcOX9E+NKM+41e21A7PPXytofrjT
je++Wfnur+WX3jt+QfD1lCsvNbp5Y8KqhX90UPbbmr+17qHK2C++yPzl9x4beywa
cG7w1s+Gh239v+UJZUcemtnhzfceWjLovcrn/zd05o74EZETXt2/65WBCxt+GFL0
+CnNRx1PFm+KTvtp69/Dj9SGaUOrIgUOvPaeXBo5ftDUvLc1TYOTn2zdOvbN907W
jh34YN6OWFnssGcahC5c/cTJ2m0NVwpXxBoa9a3qvAYY0wXvThTuPiXObIg7CsZ+
fmTpvMX5A1MONyk6Jl7yxrh5GdnJh984UBt/Mr/w2MijtWERK68PnRvK2sDFfnVz
Ptv44eb+dXNObPwwLq9uztmNH3439rMfV8aO6rwiduGLpicnhXZ5va/45czgBWdz
P50UurPLlOheexZfOPuD0I5XYA3hFXhE3sfmD79WLend/JtzP2yb8s2VaXXH98N/
13bO/q3pW9ZJ+OcHx/z3jP74km8e2X/jy39ufvxn25eKlw9+vSLuVNmma0ebHIlb
8fKzs+aeGbW2/4eEW+C5LS4yPQFbOAaeMTn6uTN3VDHjLd0Ci+HYxN7S6J+rz0Uf
kSi49z0De/hZK9f8ugJLz8BiB56BDW54Bmb7WLnUhh3kdTbPwFhZBHgKbzGdcV8G
I5/JyGcx8u0Y+WxGvj0j34GR78jId2LkOzPyOYDpPbgaeQ9Wk9oZS8hwUp7ppDzL
SXk7J+XZTsrbOynv4KS8o5PyTk7KOzspzwHOvBOnA/f85ZIhnPol/nUGQLxbjr26
jL0ZmwSI9/qwUZQKsG/YELLG5MnmtZj8lHo29Tfpc3gpjuyxsKW2qIaGn6qmJy5d
kJPx260j7Z/+PYesswgPf1F/kzUsQ65hEiF19fNa3A19TisF9slFb8PaHfikNAxO
SvawbOltWOD25Mh7Lba9m/da7HpbvNdi17HEey3mvRZzhSXea/Hd91o8FljrHI+V
je7bsc0TFg5gae+LyaCIqsfaazFg8VpM6qDueC0mKeHAAWwbVjWHO3e+7neTU1+a
be+PbhYAazV3sjwnaOac3qygXbMaCx/k2E4VAi5Aa0UJB6BNZJUmd+5877I0k+6P
bibbVO4dr8X16SaHXotTOJWm305BqYHeTcJrsZjx7OTKa/FW8QLpVs1X2o/Fr0gf
1+zivRaT/KG8VbwuLVKvUN/SfC59Qj1Z/bnmLWm5er76V7/3VoEt7uTYeKv4/E43
m4Wuc7dbH5q+9vWc8x8+Uh6m/zyHdreChaqqKouUxJWGA5eDGYDNW0UE27IRsOut
QuPg9ghA+xLy2OWg1QoaWQ1kkNkqb+FykLxGeqvYL30LfQQrWzDEi+5WXpeWKFao
/4EArlFMVn8BATxDMf8e8NiGrc52tgNgW49tl7b0bPTNl6/lhD7S+UT1kt8ggDUM
AK9bt9EiJQGs5gDA6awA1rgPYEdLpRovATidUQ1kkNkqbwFg8hoN4FliEsB9vQrg
PnAGPgsBXAZn4L0QwEPhDPyx3wMY22LoZAfAY20AfPGD0qI/X9qTM0zYaufk2ach
gBUsTl9JWas4AHAaK4AV7gNY5eB2hZcAnGafIhtnr/acvu6XllAz8FqvAni7coW6
FgL4lHKy2gQBvF85X73U7wGM6dUd7QB4gw2AD1TeufrGmMM5dYsWXL+97AcIYDnL
DEzKWskBgFNZASx3H8COHB3LvQTgVCczMBPAtjPw7wISwOe8CuAqzQp1hPZz6UbN
ZPVNCOClmvlqpd+7HMTs3w52ANzSBsD/hD6tmdz6pZzz4u/SH5m2GwJYxgDw5cuX
LVJS1goOAJzCCmCZ+wB2BDyZlwDMWGQwQwaZrfIWACav0QAuombgZK8C+HkI4PYQ
wIchgCO0b0m3QAAn+j2AsZba2wEwsAEwefZgx49P/zolbTsEsJQBYOwsPzMlZS3n
AMDJrACWug9gR5O21EsAZojTDBlktspbAJi8RgPYQAG4o1cB/IZ8hfpbqEJ8KZ+s
3g9n4Lfl89Wn/F6FwNaTs+0AeJQNgB9+reDxY6F7qMMzSqB0QYWQcQDgJFYAK90H
sIxlz9UbAE7ySIVIl5AALvYqgC+qVqj1cAaWQiPuPwjga6r56jC/n4GxfZ92dgDc
yAbAi/5Lm//3oRdyUgwbFGE7v87B4Ot4BibxIOUAwImsABa7D2BHk7bYSwBOdDID
M4052xlYLCQBHOtVAA+EKsT/wRm4EqoQX0IAj4IqxDW/n4GxA5BZdgBssAHwyIcf
zi/d8FrODeMG+ZZzByGARQwAY68UMlMSwBIOAJzACmCR+wB25OhY5CUAJzCqgQwy
W+UtAExeowGcR6kQE70K4EwI4P8ggEdAAJ+BAO4KAfy73wMY63GmHQB3tgHwzPZD
V4XM256T+nPkv08tOwwBLHRhI0PMAYDbsgJY6D6AHU3aQi8BuK1HGxm1FIB3eBXA
HRUr1G2hCjFWMVkth0ZcL8V8qFL4O4Db4DtdtgDW2gB49dw/+66RPp0z707XFQ0P
XrXaiXO0kSHiAMBtWAEscB/AjiZtgZcA3MajjYyD1DJaI68C+LR6hfoHOAP/DXXg
Q3AGvqCeD2difwdwa3ynyxbAD9oA+Kcd/y7/fueunP3LHz56dOCHEMASlo0MEsBC
DgDcmhXAEvcB7GjSlngJwK2dbGRYb2hYAngcNQOXew3AcrBVfFNDnBaJ0BKnRSK0
xGmRe9ML/FifeoFXyJdp+yhnBSXId2rjlA8GdZd/oA1Sdg4KPAfir6EP82MbRfZc
US/FnykKC1fU2DjpMsGoj58+uaJVAj6mBdRJLNoZtT3PXcDLnrvk4CPxAuknkvba
G+JXpNtw7whaGZYK71HgF/gU+K3EQYo4SQN1X3GaQiT5Q2UU91H8Kj6H+Tonga93
nXspAqBvBQlpADuApUEQOXESOsWu94XX/1ARaRq8LpLQKXbdCK+fQ2kfeP1XRnqO
8sG+QOQu8HuYCeAbYJk94C/Dga+ycFWH7Zj3z9XHp2ck60untLJ2V6cFd8ddnRAM
lX0quaP8WDpb9qfkrHKrdKVMLX1X+ZQ08OareUhsyx2IzYDLQ2MxX2mA1evq1nOW
lnXO8r74bmh+Vp7XrlGHa1WqOu00dYK2hWqDdjTkS6qIEJ/YDfGlisTx52GXfoaT
CJaugfXc0NApdr0OXlepiHQavB7OSLHrG2DaAqUYHQmMtAU16pYq3RXfBvS4qXPw
uOlGOohkiA9box+ekl9sKjEm4Ed3yXUm5sNGihPjjUcOUbNj8WEePbsqmuuylDWa
IsXtoFBltZZIA8+jZ2skvnRKYLm4wKQW0yS2Jo0PNhuHnmp8iOnQAh8hnz4eyAcA
1zyu/gzl8w2Uj0p5O+hNKB8iDTz5tEHyyaDk051NPpn+Ip+lyqG6x1Q1mh3KNN0o
VbWWSANPPm2RfDIp+fRw4BGXGD8Z/iKgFNVQXay6RjNElaYTqqu1RBp4AkpAAsqi
BNSTTUBpfjOCvoQC+hAK6P+gYDZDARFp4AkoEQmoHSWgXqwCaucvApqtHqqbqqnR
vKhO0+VpqrVEGngCSkICyqYE1JtNQOl+M4L0mqG6cG2NJleTprsBBUSkgSegZCSg
9pSAHmATUEa6vwjoKBRQHRTQFSiYZ7TVWiINPAGlIAF1oATUh1VAfjOCJmmH6sYE
1WiWa9N0HYKqtUQaeAJKRQLqSAkoj01Amcn+IqCgoKE6sa5GkxaUprsABUSkgSeg
NCSgTpSA+rIKyG/s1N1QQFuggM5AwSzUVWuJNPAElI4E1JkSUD9WAaX6i4CG64bq
+gXXaB7RpelaB1driTTwBJSBBJRDCag/q4DS/EFAgeAWuzUgXpRq7eR3vKtx13na
BvG0Dc9TznjaFvG0Lc9TzniagHiawPOUM54mIp4m8jzljKdJiKdJPE8542ky4mny
/7N3HXBRHF18rvci0qxgryggNix3AlbAggUFCyCgiIKCBTsoKkajKBY0VmJFRWOJ
LcYSe40t6odRE429YTdR+Gb39nrhDu4Qx3l6v9mdHWb3P+8/s29nZ9/DbWq1NlU6
kPbAbWq1NvXU+OE2tU6bNgJqR+e4Ta3Tpl5Um3rhNrVamzam2rTxF29TZ3kyGYwk
jZYCyhBPyz5DwwfGuobHRboGD44ZGQWWqfwrTAGubNOLps05rdKVILFNfNRBfJlE
fF5HfCNK7BMp4XJC88OPr6EMioL1gwULFkvkabLyQyJ1BEgAcARILFiKIs+AlKn9
zUkBgndnXAaXwWXML6O+t9I17q24pXAZXKYovYiBexEug8sUsxcx8XMeFixFfM5T
9iIW7kVYsBSzF7FxL8KCpZi9iIN7ERYsRZKn8mT5VNXCjyWqrR9Jn1TqGf015KIO
Yh5P120eT+soF2g76CP2g7i3YVbI6PChF2AaHQpA0v+eLbsw55IcHOcEt3I+GxfZ
7+5Bp64van7vdP308ciZfk3yZ84IChs9Zk1ulWd+h8vO3c65fXR/rcpTZl3ouj7X
ccbPPhtP0/+bl/7z5UmXH70/Fx/i7PNsR8yfrqm/fO6Qdmvt1NyEzz0/r7o5KKfb
6IqJq84whrya2P359VtV1zzdvjWhzelOH7vMr/++3sTOUzr5d1srGpcVM+Vd2x9C
b87MbnDyz2unjp3Z1G3/jy6NcgfkDO75U93wQwsbu/b9t+ezU1Mf/3c1e8SdzAPd
A2NHdXnaeciwFQ/mdej575aI5b7Rl6snNvQZtLXO+bqi3G5b3brleA2/Jlt47FiL
mp2fLLtRddqLiJNjPI6/37FNNK33WI/677v0XnGxxaoZk5694bfITZh8d23+vrcz
f25r90OL9m0adxk49XaGj/vZlnNqbx2+3nf5dOfePeZInSrs4FSs86vLzE1nt/s8
+qnv8hY/t+xU5l1AlQ0DL1xtHXBx39Qdjru3777mct5nY41gp8pr/EPPjO7icH/4
hf1e79e8XHQzqeCwy53vl9647OBycMaB4Qlt89ss7eWxnP8iePuNPU23LB82absT
K7vJ7n+mpQUsThwT0qnSjAvx/zzf+XBuc8mM32bev7UzutfR7PrR0elxYffzp0RH
Pyp3sTczIPnUJffmsoJFnLI92XBn3cCsIY6Hqu8a/yk4oKYk6RAz804cHeY/Dves
PPd1WNbpZJ77jZEBS89FVw7oUc6dVjPp4RFfJ/fDf0b2e17zwzpBZt/KNX+8WFtS
M1uYCcoGNIwYVybzzg7eOqcU+HeZj47Vz6xf4DQidtapTnveNz1Yq0eXcY3/9L3t
e3vq+OGS54db7eG8v1P5ps5OwekDLh8mxafUyay0N2/65OYRR7JmnA0MOPrmt4Mn
k6TLXb2vL+y/9FmOx27Z2jqfD153T7hQ2TW8+uzUee527Y50cOZV0995ya9eMTef
9aRM08ohUXGRdnI7co0SC3YI4tsoDQ9UEf1gZ3KF/SgI3rACqB5GLC8Sg8KXI5m7
SsoiKWl3mDrS0kAeUbwsuR5aEenUUcyi6kgCnvCnEOI7s65wgFGEiVUMTStAf+oI
Degu/TIV5ISt1xzKfKZGXiQ8uyewJwcy5YOvI5hPntFHo5yvxrafxnZbje12Gtvt
NbY7aGx31NjupLHtr7EdoLEdqLG9CqTRFMMv0Ro+hlu5wNAVGxK/Qo63LeR4u0KO
ty/keIdCjncs5HinQo77F3I8oJDjgYUcn0capcIidE8H1V8SnoMI5zTEekzCxQbh
xYFwFED0IOJzZ+KLWuKjTTn8EeE3ncgjClE7/6UyqLS5al9IRYH/jmR2f3jWxlQN
L/+3VjRj7TxZEvfu+hFbX6miwSsjyQNVf1TUMIusYQC81mZa16AU7cDPmvtCKqh3
d7KG5hBhC7CW5C6zsNbrsJMclE7u2hnaxoAugFY9NIsHR8P1mP93+vVsSRYC7e9a
LV8NuwG4AgAKWw5sXr18i+olSm+Ra2OgmX0umkXnMr9egUX1CgxgoJt9LrpF5zK/
XqFF9Qp1MNAQ4BINAS7REOASHQEu0RHgEv2r5VKN5HGkLaFrc6TE9w9sWe870nLg
ctSoFe3vDqJV9djLtVMgpxs7r8oGVd98x6imMKaB8gb+RH0l06laZ1BpGpVuAZUo
pEa/Iq5BwfQyaeZwOSE6MD2pBxdCqsv1FUPXo2RRYaqvxAyYxiwWJczG3wbMAUDX
zI3lyiRjJ3Q0SdqlSwg5JdMfKmjWIK3OlViBtE1NanMb0zJtqn3AlDJtNvs2YDbX
q7wnKbtkCpjgC/ZN5ZVYAaa3VbVZaoegFqjDdCZNHGISTemeR+GpijL5yBlJ3QgZ
SiOvCuVgCopEfUTxwS0fZDNT2YoQOBvYihA4xDQiEQLnZREigbwsgXcvmh65lNdj
b7NoH0SUq128uUI70WX2DV6s8LlwP/swb6qQXeqjXBGTO4EGolzVpulOdHUbygr0
33xeBmZ9+rfKz491wrQZizMoskKUqzbAVJQrR1PTRsBglCuRkeKOQB3dqthRrnRm
0JTVWB5nkKWK9OpFs2WYtjKCucLzkMCNBbHCbNF+diXBVOGRUk9gglABBgg8VG+m
9lP5jlOGs/bIGmyu8GKO8G9IYJEZcQaFViCw3CSBRZYT2NhUqchGBNa4+xUhzuBV
FYGTbBtnEBI4k4gzCAk8kogzCAk8u9QTmLAl/Q0QOEuPwOda7l0njz4sO7u79eam
Q/4HCcwzEWdQqWuBFQgsM0lgnuUEFhgpzrMRgWWFvFjVDBYP9OIMblXFGbSj25LA
Z7lzhVUggV9yY4WfoQlxnTtV6FDqCUy8J+tkgMDl9EyIf5/3WvSw/jlZqzoZ5f8n
fwkJzDUxAit1zbcCgVubJDDXcgLzjRTn2ojArQsZgTUJrD8CO7CUBB5vUxNii3Cu
kCu+zL4ojBXegyPwXuFU4adST2DiZW9HAwT21BuBZ+78XtbtxgZZpyfxvEOyC5DA
HA0CE9/HaKZKXfOsQOBWJgnMsZzAxojHsRGBW2lUAxuoQGdbi8DKPDWBm6tCFY+y
qQnxEyRwLUjgq5DADPF+9gFI4AqlPtY2sSaggwECl9UjcJeFL8rN/D1TtssxevXy
y+chgdkaBFa6yVGmSl1zrUDgliYJzLacwMYGbbaNCKyx8KIANlCBzrYWgZV5agI3
VhF4ik0JPIE/V/g7NCFW8WOFm+EInMafKjxa6kdgYmquvQECD9EjcJlmdoO3bdwt
yzj2uf263/6BBOabYUJwrEDgFiYJzLecwBwT71xtQeAWxTIhhjCUBB5tUwK7wBHY
GY7AvnAEfgMJXA+OwMJSPwITU+jtDBC4qh6BZ3yY4dZqaZbsUIZjg03b/pAR9DU+
Aiv5wLYCgb1NEphpOYGNDdpMGxHYu5ARWPNhTn8EPqEagRvYlMAjBXOFVSGBMwWx
wnxI4GTBVKFjqScw8aqrrQECO+uPwBUXj+jOWC4b824h51Gd25DADA0CE9+Da6bq
Aa34BG5uksAMywnMMlKcYSMCa7xPLIANVKCzrUVgZZ6awG9VsxDVbUrgQEjgidCE
GAEJ3AcSuA8k8IhSb0IQr6T9DBD4gB6B5/a4/bEt76iMvVzq/XD+HUhguhkvMphW
IHAzkwSmW05gY4M23UYEblasFxlLVPPAK2w6C8HjzhW6wxHYjRsLTYf9bAfuVGH1
Uj8CE0tHfA0QmK9HYN0F5Npv4oy9yGBYgcBNTRKYZjmBjQ3aNBsRuGmxXmR0VxHY
0aYjMBPawB+El9m1oQ18RbifLYU28FNhaScw8T2FjwEC++jNA6f035MYvuZ32fbo
yPT93OuQwCwTLzKUBKZbgcBNTBKYZTmBjQ3aLBsRuEkhLzKAgS/E1ASepLKBM202
AnNBNvOVSLFaxFGsWC3iKM4p1dNouqtiaNReXfJq+xuI+GarlSR0wON+L/bnj5O4
cX8S1+L3krTlnhJL+K0lsCVoVOvVtqD1aKC2rVuvqJHxcii3+MSbzhHkfJ5yza8i
Tt535D0F9oxDyr+sT/aTNoOiXGuPiU2s40b2aZpqJZaQbEACdgPyCKGCSPiYqoiZ
B4oRMy/ODNVxwTlmKvsCy1ucx9zA3kTGJhBziJT+lRJ/QIkSvw5TwqvFchIGMhvx
GKzXgiimP+8JM1cACaYkvqv5redBA6514IU4QQBEKoHMqcVSp0R+IMx/LVCkjWA+
g6VOifwomJ9Lpf4w/4lGSl4XiTSVYSnx2xUoiC+HxwwRfxZJfIFWgEjijXkXP9fa
Xo3dXeOG1dENEik2QvqHNiY9HfTg/M6iCc6zkzhvWH/ys9npHCH7GH8+G73xagql
tjlG1NaV1IdIa7wSAZ3P1XXHLLHJMcv26ssTPeDfEi8VOogFgn3i0UI3cTVBlrg/
bBdPhkJ9TAvU58lg1r4FIT2AgwiRLoX1EJHflSmRvw/mCwSKdDTMd9BIifwsmFaj
UuI63DTSaqpeN5tvqfqyqNvNPiO3m+7KsKwa6iPm6Pt49IgZOTTKjVy6q5xn0rzZ
sMmLscUtR1GzcfURcXR9eFWkTfnpomjeZ0lZfppYkaIXR7cJpT4flcJ6kApjaw2T
xJw02dlKTSDqB1A/N6F+BPzPkj1QP4oUPf00pfTjq9JPT1P6aVJa9DObHyxNEaSL
tvEbSfsJ0sSKFD39NKP046fSTy9Tcag9GpcWBXkIgqU1heminoJGUrowTaxI0VNQ
c0pBbVUKCjaloEalpgf9ARV0BiroX6iY9VBBihQ9BXlTCmqnUlBvkwpqVloUNF4Y
LB0uShetFDaSBojSxIoUPQW1oBTUXqWgPqYU5FVqepCrKFjqIE4X+YkaSfOgghQp
egpqSSmog0pBIaYU1NirtCjoGFTQPqigR1Axi8RpYkWKnoJaUQrqqFJQqEkFlZoe
NEQcLB0gSRfNETeStpCkiRUpegpqTSmok0pBfU0pqIl7aVGQRBIsZUrTRY0kjaR3
oIIUKXoKklEK8lcpqJ9JBZWa59SdUEEboYKuQ8VMk6aJFSl6CpJTCgpQKai/SQV5
lhYF9ZEGSzuXSRdNlDaS1i2TJlak6CmoDaWgQJWCBphUUKPSoCAUglI3AYpPVZsU
8nc40Lf5bdqUatOmuE2t1qbNqDZthtvUam3anGrT5rhNrdam3lSbeuM2tVqbtqDa
tAVuU6u1aUuqTVviNrVam7ai2rQVblOrtWlrqk1b4za1WpsqHZzLcJtarU3lGj/c
ptZp0zZA7Yj/y7apszyZDEaSRksBZWBa12do+MBY1/C4SNfgwTEjo8AylX+FKcCV
bXrRtDmnVboSJLZRCieLomD9YMGCxRJ5mqz8kEgddpEQHHYRCxbL5RmQMrW/OSlA
8O6My+AyuIz5ZdT3VrrGvRW3FC6DyxSlFzFwL8JlcJli9iImfs7DgqWIz3nKXsTC
vQgLlmL2IjbuRViwFLMXcXAvwoKlSPJUniyfqlr4sUS19SPpk0o9o7+GXNRBzOPp
us3jaR3lAm0HfcR+EPc2zAoZHT70AkyjQwFI+t+zZRfmXJKD45zgVs5n4yL73T3o
1PVFze+drp8+HjnTr0n+zBlBYaPHrMmt8szvcNm52zm3j+6vVXnKrAtd1+c6zvjZ
Z+Np+n/z0n++POnyo/fn4kOcfZ7tiPnTNfWXzx3Sbq2dmpvwuefnVTcH5XQbXTFx
1RnGkFcTuz+/fqvqmqfbtya0Od3pY5f59d/Xm9h5Sif/bmtF47Jiprxr+0PozZnZ
DU7+ee3UsTObuu3/0aVR7oCcwT1/qht+aGFj177/9nx2aurj/65mj7iTeaB7YOyo
Lk87Dxm24sG8Dj3/3RKx3Df6cvXEhj6DttY5X1eU222rW7ccr+HXZAuPHWtRs/OT
ZTeqTnsRcXKMx/H3O7aJpvUe61H/fZfeKy62WDVj0rM3/Ba5CZPvrs3f93bmz23t
fmjRvk3jLgOn3s7wcT/bck7trcPX+y6f7ty7xxypU4UdnIp1fnWZuensdp9HP/Vd
3uLnlp3KvAuosmHghautAy7um7rDcff23ddczvtsrBHsVHmNf+iZ0V0c7g+/sN/r
/ZqXi24mFRx2ufP90huXHVwOzjgwPKFtfpulvTyW818Eb7+xp+mW5cMmbXdiZTfZ
/c+0tIDFiWNCOlWacSH+n+c7H85tLpnx28z7t3ZG9zqaXT86Oj0u7H7+lOjoR+Uu
9mYGJJ+65N5cVrCIU7YnG+6sG5g1xPFQ9V3jPwUH1JQkHWJm3omjw/zH4Z6V574O
yzqdzHO/MTJg6bnoygE9yrnTaiY9POLr5H74z8h+z2t+WCfI7Fu55o8Xa0tqZgsz
QdmAhhHjymTe2cFb55QC/y7z0bH6mfULnEbEzjrVac/7pgdr9egyrvGfvrd9b08d
P1zy/HCrPZz3dyrf1NkpOH3A5cOk+JQ6mZX25k2f3DziSNaMs4EBR9/8dvBkknS5
q/f1hf2XPsvx2C1bW+fzwevuCRcqu4ZXn506z92u3ZEOzrxq+jsv+dUr5uaznpRp
WjkkKi7STm5HrlFiww5BfBvVxc81kPJAFd4PdiZX2I+C4A0rgOphxPIiMSh8OZK5
q6QskpJ2h6kjnQzkEcXLkg74FJFOHcVsqo4k4Al/CiG+MwuDA4wiTKxiaFpBhmdX
hprXXvplKsgJW685lPlMjbxIeHZPYE8OZEqT3ZH8so0HumqU66axHaSx3V1ju4fG
dk+N7V4a28Ea2701tlcBIj6ocgDuargFCwxdjSEJKuR490KO9yjkeM9Cjvcq5Hhw
Icd7F3J8HunSjmdmd3BQlSY8XRHelAiPPYRTGMLvCOHagvCeQHygTzDXSWPVvtrB
LpVBpc1V+0Iq0noayZ6+oBVoTdWQWP9FNudshkzc0W1BwPm7quXAymjtQMV5RQ0z
yRr6wVO00boGpWgHV9bcF1KBsweSNfhAhH5gLYnVVGRLUn59THb8wYd3hhrqtUCr
HprFA5Dhesz/O/16tiQLgfa3o5avON0AXAEAhS25Na9evkX1EqW3yLUx0Mw+F82i
c5lfr8CiegUGMNDNPhfdonOZX6/QonqFOhhoCHCJhgCXaAhwiY4Al+gIcIn+1XKp
RvI40pbQtTlS4vsHtqz3HWk5cDlq1Ir2dwfRqnrs5dopkNONnVdlC6pvvmNU0wTT
SA+tuqK+kulUrTOoNI1Kt4BKFNIGxqDWoGC2MmnmcDkhOjA9qYcDQqrL9RVD16Nk
UWGqr8QMmMYsFiXM1t8GzH5A18yN5cokYyd0NEnapUsIOSXTHypo1iCtzpVYgbRy
k9rcxrRMm2o/K6VMm22+DZg+epX3JGWXTAETfMG+qbwSK8D0tao2S+0Q5Ic6TGfS
xCEmqpSxMBXeoCiTj5z1041CoTTyqlBOnKBI1EcUH7XyQTYzla0IM7OBrQgzQ0zV
EWFmXhYh2sbLEni/oen1Snk99jaLqEFEkvIRzYUtcpkdLYoVvhftZ3cWTRVKSn0o
NGJyp7eBSFIuehNdUxt9+O/Y0NWyEwFZ/V/GHJLxAdeMcMB8K0SS6gRMRZIy5V3N
SCQpYxGEuRqzw8WOJKUzg6asxvJwwH6qYJRrbBoKbQYkcANI4E2QwHzxfnYGJHDV
Uk9gYnY22ACBhXoEVs67Pu/r/Kjts+2QwBwNAhMLSDVTpa55ViBwR5ME5lhOYGPE
49iIwB01qoENVKCzrUVgZZ6awJVUBG5oUwK3hAR+LbrMDoMEvgBH4A6QwA9KfTRV
4hVDLwMEbq9HYKfadbaBddtk25hBEdfeESMw20Q8a6WuuVYgcAeTBGZbTmCuiXdz
tiBwB41qDMWz1iSwfjzrASoCd7cpgQ8I5woFcAT+SxgLibuffUo4VVhQ6glMELWn
AQI31CPwScGjl9Lj62WcMEbVowvPQQLzzTAhOFYgcHuTBOZbTmCOiQlTWxC4fbFM
iDqqYJQtbErgwXAEZkECz4Yj8F+QwCPhCPyx1BOYeNnbwwCBG+sR2H776yZNWmTL
XjpX/q9P/b0ygr7GR2A1H4pP4HYmCcy0nMDGBm2mjQjcrpARGGgsH9EfgSepRuA2
NiXwGf5cYUVI4Bf8WOEHSOBr/KlCaam3gYkVC90NELiyHoH33mrSvUrl1aq1B3zA
0CAw8cGUZqokMMsKBG5rksAMywlsLIIww0YEbqtRDWygAp1tLQIr89QEvqQicF2b
ErgLHIGFkMCJcAR+CAkcCkdgUOoJTEzNBRkgcAM9Auf/XKvD0DHrZc8kC3LftfoV
EpiuQWDiqz/NVElgphUI7GeSwHTLCcw08Q7RFgTWmP8sgA1UoLOtRWBlnprAASoC
e9uUwA0hgctCAneHBH4BCdwCEphT6glMTKF3M0DgWnoEdhm0dNvnyDWy5I51u59t
cwQSmGbCBlYSmGEFAvuaJDDNcgIbG7RpNiKwbyE2sCaB9W3g3SoCN7IpgWeLFA9x
20SKh7hM0dfwEEe86upq1kPcuomJk9/uWS/b8bRjWKKYmEZjaRDY2DMR3QoE9jFJ
YJblBDY2aLNsRGAfw1dkcgm1msBtVAQOsRmBuSCb+UqkeNXjKFa86nEUK171fJ2B
1fuWaGB1Hvd7sT9/nMSN+5O4Fr+XpC33lFjCby1BL0J3DuU3NgsYDvGcRt5TeIB+
SPmX9cl+0mZQlGvtMbGJdXSjc6uDPH+J6NxccI6Zyr7A8hbnMTewN5HOe8UcIqV/
pcTvV6LEr8OU8GqxnISBzEY8Buu1IIrpz3vCzCViiCuJ72p+63nQgGsdeCFOEACR
SiBzarHUKZEfCPNfCxRpI5jPYKlTIj8K5udSqT/Mf6KR5qpim6cyLCV+Oyo0vdxI
aPqZJPEFWhGUiEUFXfxca3s1dneNG1ZHN4qSGHypkPRdOb+zmILz7JGcN6w7/Gz2
bI6QfZI/n43eeDWFUtscI2oLI/Uh0gpJLwI633PpjlniLzpm0UGe6AH/lnip0EEs
EOwTjxa6iasJssT9Ybt4MhTqY1qgPk8Gs/YtCOkBHESIdCmshwiNqkyJ/H0wXyBQ
pKNhvoNGSuRnwbQalRLX4aaRVlP1utl8S9WXRd1u9hm53QxUxi3TUB8xR9/Ho0fM
yKFRbuS6G+U8k+bNhk1ejCH1gWKqT1GzcfURgeZ8eBHSpvx0UTSvtbQsP02sSNEL
NOdDqa+rSmGRRgLNkZ3Nq9SEanwAFXQTKkjAby3dAxWkSNFTkC+loG4qBUWZVFCj
0qKg2fwIaYogXbQNKqafIE2sSNFTkB+loCCVgqJNKqhxaVGQhyBCWlOYLuopaC2l
C9PEihQ9BbWlFNRdpaBBJhVUauI5/wEVdAYq6F+omPVQQYoUPQW1oxTUQ6WgwaYU
1LjURKMdL4yQDheli1YKW0sDRGliRYqegtpTCuqpUlCMSQWVmiHOVRQhdRCni/xE
raV5UEGKFD0FdaAU1EuloCEmFVRqhrhjUEH7oIIeQcUsEqeJFSl6CupIKShYpaBY
kwpqXloUNEQcIR0gSRfNEbeWtpCkiRUpegrqRCmot0pBQ00pqHSErEchqBnx6qUz
0P+kS1dwoDjz29SXalNf3KZWa1M/qk39cJtarU3bUm3aFrep1dq0HdWm7XCbWq1N
21Nt2h63qdXatAPVph1wm1qtTTtSbdoRt6nV2rQT1aadvnib4qC7OKirUcH6wYIF
iyWCg+5iwWI9wUF3cRlcBpfBQXdxGVwGB93FZXAZHHQXCxbUnvNw0F0sWKzVi3DQ
XSxYituLcNBdLFiKJiUTdHcfFXQ3G6YX25NBd3/oMveS3Pn4jH6N+/x4I7D3tQ8v
/r6Y1DTmTdeffQJc7Ty6dVl76Gnc2tEnR2Ztq9X6dOVPVY/vr9Wa6SRjdN7tJh7m
1rVs2OIZqTuXvxs76N9fXsSvGhby35DmTXlVZHVTnft576l37faVeuNuvwtYnhgb
dpIx5NV4/+fXb9fwe/80ca/rvkv5P1TP/byqYQfpTmfWsN+7B5bd2fB/Z8Nb8vul
749PP3NhTbs/54yI2J+f4Ot7zOdI8hYi6O7qOffavL2bcGPz8E1j1sVseb4xt+P3
TZYEdFhTN7/njeXZzy5VT2zoO2iM/aCFKZU2PFg0OJid9HDMP+55hx0HjYreX3Xa
i8edf7/Wf/aLB38583961yJ8/+3VK7pV+j1+df+NBybuPZj3v6TcfwNyq/YZvfWN
69nL1+/lbZaG/Vs9a83RpBmvpjs362E3eu880WZ7WdrRqNwRPo9m9l1+5v5d+/AL
dlMSxuS86/bdHxUmxHgMysv793Kb2qPuPb6U0XfEmKvPNx6p+Dzwj/sr7G8tquAi
+1h2TZ8d46b/fffCNv76Qfdc1sTUmLW498Gdmd+33/G/oa8zetpv+N/ZhbWqOnov
H78j6HTzH2Snf+tzUfZ6woi8idl7ZZtOdfqp7qwl5SKbur9O6tioUd2B30V6OdHK
hm33DDh+dwQVQvdapYzoHUsUAXh5+SP/6uLkfnjrqZ4fG88csI8By3oHtPuxm7rs
X8MzqbI5gU3u/Y+ZCTLehmcNWXSo+q6Wf8w59djlfP8+AU2OHCgYu3PL6H3Ln69+
19VwcN0mlw8M2OO/7ej3Nxl78+ZMHB8vmNFrWMMRLXa7/NrorftjV+/rGf1DnuU0
373i0oL8FsHRz8enn3T3nC2s9pte8kvjcnOGFdDehIZX1Yyny9GPpxvx9cfTLaYz
KPOioerE0+UYiac77IvG0yXsCGU83VCNcn01tvtpbPfX2B6gsR2msR2usR2hsT0Q
GIunGwpMxxbtW8jxfoUc71/I8QGFHA8r5Hh4IccjCjk+ENgmnq4//AXAXyBQLGvs
AhS+Hwj3AsQX7MRH0kWLpzudZE8IaAfaUzV8tj+REnxmrayCtErOsolvC42nO4Os
IRR0BJ2KGE93OFmDP0QYaG483b93qjq+oRjLOJ4ujqdrqDSOp1v6uITj6eJ4utbi
Eo6n++Xj6YYAXZvDNvF0lbbgF4qn286kmWO9QLOWw7RqlMf23wbMUKBr5tomnq5F
MK0fT7ejSW1aL9DsF9Zmp28Dpr9e5baJp1sUmFaMpxtgVW2W2iEoEHWYini6xFCK
4+mWfDzdvYK5wruiy+w/BbHCg6L97GOCqcJrpT6OAjG5M9BAHIVgvYkun/6SmsdO
7JDtXsLP6/BLbgnG0+0OSjCerjJQXrHjKOjMoCmrsTwY3mBVHAU3ui0DgTiL5gql
4svslqJY4VNI4OqiqUJmqY9kQ8zORhggcF09AivnXV9//3DFqO+PlmA83SBQgvF0
bUHgII1qLI+nqw7FdN6mkWyO8+cK/4Aj8GN+rHA7JPAl/lTh6VI/AhOvGMINEDhS
j8DM0Y3Hnh7ys6zClLuecY/vlmA83W6gBOPp2oLA3TSqsTyebgFdSeDhNiVwLeFc
4SlIYH9hrHAtJHAj4VThgVJPYOI9WZgBAo/QI/Cx70PPXhDtlbXrC8qv9f+jBOPp
dgUlGE/XFgTuWiwTopUqnu5EmxK4PyTwL5DAUyCBMyGBh0ACbyv1BCZe9g4wQOBJ
egQu4xVt93bKflmb2i/uDp5zuQTj6XYBJRhP1xYE7lLICAxMxtN9qzIh0mi2JHBt
zlzhHkjgAE6scAEksBdnqnBzqScwsWKhvwECT9EjcMAarx9OhP+iWntQcvF0O4MS
jKdrCwJ31qjG8ni6HxlKAs+x6QicJZgLTYfL7OOCWGEKJHCOYKpwSaknMDE1188A
gRfqEXim/K2karlDsvebY3dWfHizBOPpBoISjKdrCwJrzH8WIZ5uU5UJsdq2Ec2h
CcElIppDE+IeEdEcmhCfSj2BiSn0vgYI7KlH4PxXp7776/EGWXL7HhviGpwtwXi6
AaAE4+nagsABhdjAwGQ83QoqAre2KYEbQAJHwRE4CBK4DSSwNyRwn1JPYH/yHa0+
ga/qEbjx83PxmYOPyxafWDqvzfOrJRhP1x+UYDxdWxDY3/AVmRlPd4+KwH/heLoa
YjqsaAiOp2tSbBVPdzqOp/tliR+K4+l+kXi6M76meLqBnN9ZHMF59gjOG9ZdfjZ7
JkfIPvNNxtMdVng83QgcT7fUxtMdjuPpluY4Uv6U+kJVChtRlHi6Jd/HvqWYugGU
kvqqlJRQlJi6X0ZJ30pc3UBKSf1USkosSlzdL6OkbyW2bmdKSf1VShpZlNi6X0ZJ
30p83S6UkgaolDSqKPF1v4ySvpUYu10pJYWplDS6KDF2v4ySvpU4u90oJYWrlDSm
KHF2v4ySvpVYu0GUkiJUSkoqSqzdL6OkbyXebndKSQNVShpblHi7Ja8kFGKaEa9n
+gD9z750BceJM79NA6g2DcBtarU2DaTaNBC3qdXatDPVpp1xm1qtTbtQbdoFt6nV
2rQr1aZdcZtarU27UW3aDbep1do0iGrTINymVmvT7lSbdv/ibYpj7uKYrkYF6wcL
FiyWCI65iwWL9QTH3MVlcBlcBsfcxWVwGRxzF5fBZXDMXSxYUHvOwzF3sWCxVi/C
MXexYCluL8Ixd7FgKZrgmLs45i6OuWtezF0u5HpZQH0L0T4hftTwqEjXHjEjoxK+
+sC7xfQaZWbYVHXg3UkSRzGXWu0WCjyBG7yJc4jvSWDrzSED79KUX5kw9QPvZlBL
zmjARXWtj7JmNdj3sJccqIYtF73mUOabCrxLpI6k+wY6iNJooWiN7VWgA1AHdosy
0vhKiS7k+DzKPYR6uHVQ5fSAv54AGAzEqgwS85KKV1VRY/86qe2bZG25YCBsT0UN
rbmC2OmNneTB7KvsQe7z5VoVyleq9pXBYP8ka7gJ0Q+yMBisMmDRPLKGwSAGDNEI
vmoOeY0HX7VWEFdrXQ8OBmvuuXAwWOOCg8HiYLA4GKxxLuFgsF8+GGwu0LU5nIYe
dhx6OFpGWMjXKRtTHdKtA0hXbSv/Rp1qBoPlFMIwRVA7N/irRTLDDfxDBcxT7P9A
+4e0GpX7PAaxT1ftj2ES+wzV/j0Wsc9U7QdxiH2Wav8Q9x/ye2ZjQfTUyK0QK3Cg
UbOKaFarRWU12awlEBIx8tuAeRPomtUJFU+MqHgiTyv4rMFOIp8s1x+azAGoCRMY
g6lxJVYIPhtt8lnAalFZLYdpXW0O+jZgDtar3CbBZ4sE04rBZ2Osqk3rwrSiNoeg
DlMRfJarYZBZK/hsE2YIO0vyiySEOYk9SZIpUUxX4eCz6qAD21gvBHKJt/gKq6yw
osRR/AvrP4GXpEGpj93ZA54vSmt6gNi5ZMBMVk6T9WrtkDLrYYrceNCBgsmKHxFb
jg5CoYlBdCQpjQ5NTbnGOxKegb82FHRA2UqaE09ANUlVWNABnUCHhQUd4Bp4CuLq
TB/zTUwf65bX+exWb/oYNhT5A0aCDjzndqZcGYWCGjaMmuHNzuVlQQL3ZxfwiJno
duwHvEVfAYF7wvNF6xG4gwG0dhucbh9t6q2a59UP+6L8KbVEEJhBEZhmIwIXEvaF
uBx9ApsK+1IcAhNnK4zARFgXqqEUYV+of8S2MuwL8VMSeAzPi4rd+Q+YaMOoGZ1Y
r0TEPSqO5ShW3KOI9OuNmpFbosEDfuUlSAYJkqR/w07vK+gh/ZeXI6knaClVe6Fn
WuSFnllqvdBn0hS8nE0z7Mb8Jtkl2VpuzIkpj96UF3NtZ28S8KWCZRA2GREsg7DJ
UAiWcbNE+Z7OOMNbxPQQ7GS84CUwRYKzDA4/hPmWrxF1wdWiqAuu6XBQ9oCGN5Ge
gQPrIqY6JfJ3wnwRlb6A+QlMdUrkn4X5xPmJlAPTEKY6JfKLGixjd76C75vyDUdd
+JNkM0vLuyGBmXyJX1roTge1uetYn4Wb2QHc06wbwjR2JPdv1mHhcATDZERSYTIi
jYTJmEPqw05rgCLy9ZdglB7t4SgZSu3N+1qjZCyWdiCjZCRKq/PTxJN4oVIhggEY
elDqi1IpbD6pMK7W+Ehcf8dB7T3DQ8P7Ge5kitkUBqUh/2JoCADz/PMC/mIpW5Au
qs5PlP4NNdSSHyo9jaCGelIailZpKMOkhiK+sIawoy7sCMqoYP1gwYLFEsGOurBg
sZ5gR124DC6Dy2BHXbgMLoMddeEyuAx21IUFC2rPedhRFxYs1upF2FEXFizF7UXY
URcWLEWTknDUlQMWsBU+Z4i9i8o3BDoL41ecmjxZd22GybUa5izw0FylY6xyImXo
5GuUHWluU2JAGBAGhAFhQF8NoBzStwhxZxIq70xJND3Pa18eYhKt6DrTAERDDRAd
NUAM1AAxUQPEQg0QGzVAHNQAcVEDxKMGBmQA8ZEAdFIBSNOt7Y0ltXy+LKCTRQdk
3LqjoWbd0VCz7mioWXc01Kw7GmrWHQ01646GmnVHQ826o6Fm3dFQs+5oKFt3bzIO
oWjd0VGz7uioWXd01Kw7OmrWHR01646OmnVHR826o6Nm3dFRs+7oqFl3dJStuzpb
36Jo3TFQs+4YqFl3DNSsOwZq1h0DNeuOgZp1x0DNumOgZt0xULPuGKhZdwyUrbsQ
9joUrTsmatYdEzXrjomadcdEzbpjombdMVGz7pioWXdM1Kw7JmrWndJBLlKA+EgA
MmDdLeq6AkXrjoWadcdCzbpjoWbdsVCz7lioWXcs1Kw7FmrWHYuy7pgoAeKiBoiH
GiBk5+7qxS9G0bpjo2bdsVGz7thAvbILGUAM1AAxUQPEQg0QGzVAHNQAcVEDxEMN
ELLWXcrQnK/ZuiN8dfUE2FcXBoQBYUAYEAZUOgAp5h166sw7ROuU+urNIyUgGmqA
6KgBYqAGiIkaIBZqgNioAeKgBoiLGiBk5h2UgJCZd4jWmXdgeQp8v/K3SoasO6R8
dSkB0VADREcNEAM1QEzUALFQA8RGDRAHNUBc1AAhZd0h5atL17qrsnQ6itYdUr66
lIBoqAGiowaIgRogJmqAWKgBYqMGiIMaIC5qgJCy7pDy1aVr3T3x7I6idYeUry4l
IBpqgOioAWKgBoiJGiAWaoDYqAHioAaIixogpKw7pHx16Vp3y1cNRNG6Q8pXlxIQ
DTVAdNQAMVADxEQNEAs1QGzUAHFQA8RFDRAPNUDI+OrSte4eLBuDonWHlK8uJSAa
aoDoqAFioAaIiRogFmqA2KgBQsabgxIQFzVAPNQAITt39+nZIBStO6R8dSkB0VAD
REdpmEDKV5cSEBM1QCzUALFRA8RBDRAXNUA81AAha931fFzR76u17oK47aGBEDI6
fGhTmPatA1vnf88yz3U+IpeecOp2d9CVO+1n/wvKv6j5vdO2iIDB1f9ataJDSttN
u/wXfU9r2L/VB2nllv869p/osHJ13J+9Fo/uvqFmmnv1NbmP8geNmbQ85Zzz7nWt
UqR1h1ZbM+Duu5YuLk5zt7tt6nM+aMjPo1ofvnO7Y35Yle+7/hzzZ57gdKd3Y+x3
je/8Pn34Ut6yRS+nrfO4GdEzomz5PZ3zTtx9+Ppu+esbH406k5fDeFz3nh2YXR8U
PN4b8k/Gd5yPEz6mLf3eP3BT3wHNGq9tem1Ut1WnJ2zaHHI4YfjO++8mbh9o1ydm
4KyEoWX27zwcFV/nh23dZ/VznPmPe9uJsuis2LHvFseEr+TfuN31Suu/XrQ5NnHV
s+823wqc+eH+9Cqt73A+JbsMp086JPkgaihjtW92sE0+kJG5LxmTDr1wWXZ7za0/
6SuDva90qRu853TWsP0zaqSMbZI6tlaN/y0LbbPYo/1g0WW72Nzel+uubJon6tKg
v+To2DM/T4xZLtn/rklThyPTTzmv6xz8bLpP7tDbPdL+/G/SgdHZDXd9dB+R0Szj
edNWfT4wxj1fefHukXKTEkc/b5x5ZvqN32vM2TrJcVLbe4GXdi7rmLhm4RPR3SHr
m1Se5DUrNbtTxcrcJ3WWLexcZ92CDdcSXxxse2Z51opbr0PW13zuUO+y78mjuQ7u
Ersjs0/N3npnyu2qtTNS6mWsX//AZQEv+O2ugPQffgm4d9Juwcz6/iE1Pdzvev72
rH/NzwUN83dHeUrfTEqcP8+pUuC49PHp4+WSh7RWq5r6vPF5cFDyx+8Jo0Ki4iLt
5HbJijXDPCCFaWCHAH/X9gnxo4ZHRbp28YNDgCtkahDkbABTTWWxDvW/5UcJIrss
cIdb61hiTo7QUcwDinGmOfAEFeFtjrjRCWHrLYCGfSQ8BU1xGuYK0J96RKNR9WRQ
77NowEVVf42O86t3nB8gB0D5DbmL1rmVYxqRz9TIi4Rn9wT25NmV3/w5gvLk48Vg
jXIxGturQAeg/vRHs5QhiSnk+DwSm+anXg6qnF7wFwx/TqClXotWlyvSlzJF6qqx
zyVfYa4gESWBoWAYVUNi/RfZnLMZsgrSKjnLJr6VKeuKJuWdal9I1bCSrGEsiAfD
DV5DH7nx/W1kT1hM1jACJIBEsBb4AO2FMcbIbUqARj1CLQcIRa+neNezJVkItF0x
bAT1qZpN9m8N2QBcdVhgSMyrl29RvUTpLXJtDDSzz0Wz6Fzm1yuwqF6BAQx0s89F
t+hc5tcrtKheoQ4GGgJcoiHAJRoCXKIjwCU6Alyif7VcqpE8jrQldG2O278sTerl
lSAjzGMuR41a0f7uGi4olX+jTuka5+UWYuGOIVG5wV8tkhkVwRwwiDys2Ac0Yp+m
2r9H7tNV+yfpxD5Dtb+ZQewzVfvpTGKfpdofySL22ar93mxinwA4jbQOdUXdEtMp
VDOoNI1Kt4BKVEs3MGZK1KCaeahRM0vRzCE6zewJDWZds1CTGHS9LlF4MxuGqb4S
K8Ac9m3AHAt0zexYrkwydkJHsiMY6zRLlxBySqY/VNHMeVzUgAkMwdS5EjNgGjur
Ema8yWeDbUzLtKmESSseTOtrc/i3AXOEXuU9SdklUz/b2bJvmoKpvBIrwEywqjat
C9OK2kxEHaYzaWLxNAy0qqThQpmcBURaDdjpGKGKvSrklB4pEo0benJl8vg5Zir7
kjBGksfcwM4RtpUopq8qiKEBA1KpS8yFF6t4Oag540bTeQgifi+B7UWBR6o1y2cP
TTdniw14mmElUwaPooV4YCXrGn+B0Fv8G+s//nCho3gT6y4/TdhATNzJLG8h9xJo
odrJ6eTkGg0M1pouIHbuGjCbldNm4o5uCwLO35XxIRKmwZYpmKz48eE/OmgOzVSi
I2XDbQZQ9yNiGln/r+uousoy8JHUmbqVdGdtFSVZpqat9K1qpglLX7nuSvepiKtx
Yj7VYXgGyhoqrzPNXKC8KuU2bCjyp8kK4ldb7k5e6yj2DOBBbjUHHYtEYEOT4voE
fsPy4lyCBHZm9yZnpgFbzjn+FRA4GJ4vRo/Acwyg/Wx/IiX4zFrVvC8fFlQTeNWq
NaqfUksEgRkUgWk2IrAJU5YoTVyOPoEZJh7hi0Ng4myFERiWKaAaitwG1D9imyim
zFcS+DQ7m6Eg8Bxw02YE5oJWrFci4h4VznIUK+5RRFqhFBNY916s9E5Yl7zaJOru
rfX6yUb3LzoYyq0mecSTStO57SXHeE8lG7gDJFt4V6At4E5TtB6ztgWtR2PWtnXr
eag6mn47ad79lXn2oCGJw4+m4GUzGmHgE0z3okrUS7ajXhjRiEmPQ8q/rE9OgfTu
ETNyaJQb2aFpKuNP8ZKKRj4b2lP9MxKWj6Ue7eOIeuVF0VucGXrjkpbZBZa3mLDM
NkHGE5YZkdK/UtaPLVHW12FKeLVYTsJAZiMeg/VaEMX05z1h5kLz2YNiPXA1v/U8
aMC1DrwQJwiASCVweK3FUqdEfiDMfy1QpI1gPoOlTon8KJifS6X+MP+JRkpeF4k0
lWEp69sVKFgvh8cMsX4lyXp4gmQ164mniC5+rrW9Gru7xg2r4wbEWg/rYiOkf2hj
0tPBA/bvrGGC82wB5w2royCbXY0jZHsI5rPVgxWwaLACpXawmkKpbY4RtS0g9SHR
GqyI5zedtRm6o5bY5KhlewXmiR7wb4mXCh3EAsE+8Wihm7iaIEvcH7aMJ8Pyu40n
g1n7FoT0AA4jRLoU1pMnUqdE/j6YLxAo0tEw30EjJfKzYFqNSonrcNNIq6n63Wy+
pQrMAgoF7gOG7zaLSQVytBRITIb28aBuN+VJkAy92w2bvBhb3HQUNRtXnxAMFfnw
ZNKm/HRRNK+CtCw/TaxIYRlmKuUo0Xz1uTK5oLT2v16U+garFJZJKoyrNVAS199x
UHvP8NDwfrqjpJDsZIrJFQalIf9iaAiY0cEIDT2AGroJNSTgV5DugRpSpOhpKJjS
UIxKQ0tMaijiC2vIWZ5MrqJLo6WAMoTZ4zM0fGCsa3hcpGvw4JiRUfCxUflx/xTg
yjb99GPOC2yiiLIc8dyWnJwMrly5AsLCwsh9In348KHiwfcrKoOiYP1gwYLFEnma
rJzSfgbkDPWtx0tjphkLFizmyTMgZWrPHxUgeHfGZXAZXMb8Mup7K13j3opbCpfB
ZYrSixi4F+EyuEwxexETP+dhwVLE5zxlL2LhXoQFSzF7ERv3IixYitmLOLgXYcFS
JHkqT5ZPVS0jWaLa+pFcX6qe0V9DLupQhj/VFJ7WUS7Q/lSE2A/i8imPWv/Cyvo6
kh61ep3pfERuX8mv3wdueenAKy7uzwPLN53G91g9L3XavqrTxF03VvIMEI66+8c0
l8NHZHnjP0339g3NbB0UEiD1/cGr0YHLiS4PbjEWDrCfKABd69Fd367e2+X97rfZ
zS5NDywz8NiChwLPA7sftWkgSG52pf8jut/5fNGU0fff8K93fp1zmf2UT0+pdqmd
95GcJ8JWt5gZZ+avXt2p0rmwJ9/te7U3gNc7lL5s4d6sV7S3CWsvbY6I+r1saq+D
sRtW36p/ht6grsw3Zkhgo7CuidfEOypU3NE3gjNhGK3F4rCUaZfK7L3WYescr6mp
D/+rVt1xxwDvd7Mv/Prgeh+5R4S345HEvQ8ejr3bbl9sq8NNeOs+Txq8/8Zb0e22
x+Ne7z2TwAt3+JvtMapDC6+xaXHNWCv33Plu3RPxTt/diePHO9Ir1k6VDz17bMX0
sBn3EwWP8l5H3b0nH7UvsP78CaNvPM07xLq+I392K/7N1RLJ3ICwwD7lOlScO+C8
fed6EQ15Ph0P1/Cqe+zHnx4ea5fhsqxqhavt2G6pR+s+OCmY5vzjy6Q/coU9Xk6J
ePvx+qyZQ0Y8TLruvn9/kyX/pEa2Czi+s9n73bUXnjp9KrJlfl95TftdPZaAensD
Ppy2O5k6o8bCjswl3TLCzy0+9apgVsGWgF5TDtyecOplm2sZB0a+u3TDn/oXWu3d
hNuTZXtoiz9pOsXiQ+6Uhamf5sLLHjEjoxLM9ItVYlLS34HontvIJWn7xeJTa9H6
Ak/gBh/QiEc0wi9WlsV+sYj8Fj+Vhf+D5QAUzy8W0VxKv1ixGuWGAmN+sWKBad9J
Q0HR/WL1hr8+wDy/WPYa+4qP7TeQiKaBiWCSTg0rzjusXdBriVyrQvlK1b7SL9ZG
sobpIBmkFNEv1lqyhilgKki1iV8s69RTvOvBfrHMPRf2i2VcsF8s7BcL+8UyziXs
F+vL+8WaBnRtDqehhx2HHo7W8oul9i7RAaSrtk37xWIVwjBdv1gNwH0whDyi2F9B
I/bVfrHEDGJf7RdrEpPYV/vFes4i9pnAmL8ONTIruCWZaNRssrIDKBPNVgLeVyZ9
GzCnA12zOaHiiREVT+Rp+bky2Ankk+X6Q48SoL2ZMAmpqQWTqXcln4CuSWqwYTT+
ohiesbJAiE4PJpqLKSUu4HMB8Y9HaVTZlPa6l07q7jM8wjNgcZt3D7Lmnap4f6Ek
SrLJpyUrutAyQZQS6A8p3wbMKXqV28hTWBFgWtFT2FSratO6MK2ozVTUYSo8hfGB
9T2FNWGGsC8Jf5GEMCexc4SZ2FOYsn1Ujpa2sdpx44Xe4iusIVx/oaP4F1YQd+BX
4GipNzxfrJ6jpUsmbnq+f+0Ytar5Erm5nsL6whs90ZHsaV+FpzC+gefEL+kprCJ7
IU3xFXVf0NmGnsK82TIu4SmsP3sgl5irb8f2534NnsL6wPMN1SNwBwNox150uc9Z
6iJXzoSb6ylMQWCajQhsdU9hxSGwLTyFrWfz6QoC3wcnbegpLID0FPaLZDjpISzz
q/cUNq1EfSb14iZICnhJ0nHcRZJcXg/pfG6O5DdeSyl6nsIyKU9hs414CttQiKcw
bTcTEvBlvO1wSZuM8BFG2GQo+AibXqJ8X8Q4w1vG9BDsY7zgJTFFgksMDj+M+Zav
4WzK1SJnU66L4KDsAQ1vIj0DB9ZlTHVK5O+D+SIqfQHzk5jqlMi/BPOJ8xMpB6Zh
THVK5BfVR9iBfAXfN+Ubdja1kWQzS8uxCoGZXOZQWuhOByfY61hzBJvZT9inWUME
aWwG529WkGA4gt7BIinvYJFGvINlkfqw0xqgiHz9RSqlR3vYNZhSe2u/VtdgK6Vd
Sddg46X1SddgRIqe46nelPpiVQpbZ6FrMEUnK3nXYIC/UioWpIuq88dLH0MNKVL0
NNSH0tBQlYbWW+garGQ1hF2DYddTRgXrBwsWLJYIdg2GBYv1BLsGw2VwGVwGuwbD
ZXAZ7BoMl8FlsGswLFhQe87DrsGwYLFWL8KuwbBgKW4vwq7BsGApmpSMa7A+lGuw
jjBNc1K4BguMuyy3X7FzAcu+28ODgxsm9556b/TdK4HT/K50aDMlp+qJFet8+3bx
Krc6VZTboJmf083UepHnRHvo9wNbxZ14d33XVPspf3eYd6JR/q3xr8+9b7X/4413
vaQ+Pw5L3dy6siwlL/ePmc2r/jbnVGarn++k1PzkcuTIYUbq2SoftwsHdl9SMO3S
66oPK9iz+82d8vOIC+7NKo+YMW5B29Wx24TzjjUcHHF71/mZDXMSy9ctEyTdtn9N
rUMbp21ccSLoRs6ZmZddsq/kL7L/w67MpNMRTf/6n/cQL+/745PLH2+e13LY3oxT
zD8XCFYtr9910EtvyeKAPwYePfd3tFu9G4fuV2x00H69oMqiYyNnJRwJnRfUObPV
HvfZcQcfPHnrwKQFjarS7ejE9hOWPe8yY/6NGtNurOnR6MFCelO/unNfSVIH7Kyd
t3ed06TL9+xeb/Vq5/h6U0L/6l6JVzwc+m/8XGfz7rlbLj+v9fTlyBvBF464zy37
9/g6La5OOpqw3NNpRxOX8c6dH96vWXCI9kuFlAq/D67utaPbxkH719Puv5U4/Ocz
tdKchvuv1Ou/NT0jdZx7/WHz3/7TZ8d6+vqwhh8GPaW9LHNzQsuy7Cdez1LWvvzg
m/1ydPu/q/y2IXdz5/ZvI7zijv308d76nvZZFR//1i5p9bOhx1dnemRfcJpwgDHs
aJtp58e2mFPnzZTAjHIr4jrc79bRM3HBiP17Nzj1bLKkxQ99B0xeeaRm8tKNgV27
3qr5+Hyn637TFu7qKF4y9jT3+e5TT28fK9gSeH/KgYMf53fLaFBz/MJ3dZ/1fKr4
5yYdP/PFQdnFoc/faHoaE0AqEiuS/LRDvGI3Y9rnNnJJ2m7GBEbcjGVb7GaMEGu5
GSO+yVS6GYvTKBcPjLkZiwOmXVHFg6K7GSM+dg0FRXUzto1ElA7SwEyqBuffBWMa
zE6VJXHvrh+x9ZVMWVc0Ke9U+0o3Yz+RNcwDs8DsIroZ20LW8D2YA+baxM0YzSr1
FO96sJsxc8+F3YwZF+xmDLsZw27GjHMJuxn78m7GlP6STLsZUzvncAfRqnqs72Zs
GHlE7WZsmI6bsWE6bsaG6bgZG1ZSbsbSjJpNSPnfmvltwJwHdM3mWK5MMnZCRy03
Y7qdYOkSQk7J9IcecwBqwgSGYOpcSTGchilhzjJp6yPjPWr2twHze73KkXSSNceq
2iy1TrLmog5T4SRLAKzvJOscM5V9SRgjyWNuYOcI22InWcr20XCS9SvlJOtvyknW
6a/CSVYIPF+cWU6ylNNgjZ++P+q98KUMUSdZAgNPOV/WSdZ3KidZUTZ1kuVAOclq
TjnJqvJVOMkKheeLN8tJ1sv/rRXNWDtPNY+LqJOs4hDYNk6yqqqcZOXa0EnWeNJJ
VoxkJekcq+1X7yQrvUSdBg3lVpM84kml6dz2kmO8p5IN3AGSLbwrEvScZPlRTrKa
GXGSta0QJ1n2JEal8ad2YmIL9yWFu8oiLDPCVRZhmaHgKmteibK+DlPCq8VyEgYy
G/EYrNeCKKY/7wkzV1B0V1l14IU4QQBEKoHDay2WOiXyA2H+a4EibQTzGSx1SuRH
wfxcKvWH+U800lxB0V1ltaM8L8mNeF76iWS9QMvRCHEn6eLnWtursbtr3LA6ur5G
xOBLuVx6zv6dNUhwnm3HecPyFWSz63KE7HqC+Qg6zJpCqW2OEbVlk/qQaA1WxPOb
zloL3VFLbHLUwj6zSs5n1pav1WeWTNqU9JlVQVqW9JlFpOh5ZAqh1BenUliOhT6z
hF+okxFaegC1dBNqScCvIN0DtaRI0dNSKKWleJWWtlroN6vktYR9Z2HfTEYF6wcL
FiyWCPadhQWL9QT7zsJlcBlcBvvOwmVwGew7C5fBZbDvLCxYUHvOw76zsGCxVi/C
vrOwYCluL8K+s7BgKZqUjO8sPuU7619YWV9Hhe+sM52PyO0r+fX7wC0vHXjFxf15
YPmm0/geq+elTttXdZq468ZKngHCUXf/mOZy+Igsb/yn6d6+oZmtg0ICpL4/eDU6
cDnR5cEtxsIB9hMFoGs9uuvb1Xu7vN/9NrvZpemBZQYeW/BQ4Hlg96M2DQTJza70
f0T3O58vmjL6/hv+9c6vcy6zn/LpKdUutfM+kvNE2OoWM+PM/NWrO1U6F/bku32v
9gbweofSly3cm/WK9jZh7aXNEVG/l03tdTB2w+pb9c/QG9SV+cYMCWwU1jXxmnhH
hYo7+kZwJgyjtVgcljLtUpm91zpsneM1NfXhf9WqO+4Y4P1u9oVfH1zvI/eI8HY8
krj3wcOxd9vti211uAlv3edJg/ffeCu63fZ43Ou9ZxJ44Q5/sz1GdWjhNTYtrhlr
5Z473617It7puztx/HhHesXaqfKhZ4+tmB42436i4FHe66i79+Sj9gXWnz9h9I2n
eYdY13fkz27Fv7laIpkbEBbYp1yHinMHnLfvXC+iIc+n4+EaXnWP/fjTw2PtMlyW
Va1wtR3bLfVo3QcnBdOcf3yZ9EeusMfLKRFvP16fNXPIiIdJ193372+y5J/UyHYB
x3c2e7+79sJTp09FtszvK69pv6vHElBvb8CH03YnU2fUWNiRuaRbRvi5xadeFcwq
2BLQa8qB2xNOvWxzLePAyHeXbvhT/0KrvZtwe7JsD23xJ01nV0LIHRFM/WISE+MH
xoSPjImPw56utM9t5JLUnq568R3FQmol2irgCbqQX1vSSE9X24vk6UohkXIAiufp
ijiP0tPVCI2aEzSbTsvT1Qgjja+UhEKOqz1dKQcutaervvDXD5jn6Qpo7Cu+XP6d
rO0YyAALqBrGn+w0pebhNvIV5x3WLui1RK5VoXylxr7ig/2LZA3HwSKwuIiernaR
NWTCQXqpDTxdlY56sKcrc8+FPV0ZF+zpCnu6wp6ujHMJe7r68p6ujgFdm6NLhYc7
UzqHkp6u9P2lmO/pqjCG6Xq66grSacPJI4r9C3RinzirYQ8c6iu1gqORDKNmEFIu
nRZ8GzCPA10zOKHiiREVT+SZ9FylKDtZrj+UWMVzlc6VWMFz1SKTtjsyLp0Wfxsw
M/UqR9Jz1RKrarPUeq5aijpMhecqIbC+56oUZip7HD9Rspa5gd2L30WimF7CnqvU
jn8usdpxr/O8xe9YQ7g7eY7iW6wg7lle6Xf80xeeb4Se459tBsxa5bSW7187Rq1q
vkRurueqVaAL2ZHufB2eq4QGnlq+pOcqF0YE5blqFaSv7TxXHWHLuOP43uL77IFc
Yub4PNufG8cv/QTuB8+XoEfgQ/n65V+kba3ww/B41bysuZ6rFASm2YjAVvdcVRwC
28JzlYTpTnmuSqdtpNnOc9UU1isRcY8iPFYp7lFE+vV6rjpWoj585Jy6kgNcJ2kk
p7NkCfe1ZAInWpLCzUXQc1UnynNVayOeq37/qjxXpVCeq9Yi4rnqeImy/hbjKu8M
M0hAZ37krWc2EJRnluHPZToKis76W3BoDoJ/T6RX4fB6hqlOiXw6TBtQ6UeYv14j
JfLLw9SRSsvAZpmrkToWw3PV/XwF61/lG3aBdNEI6/uUQtbTwQj276xZvPPshew3
rEG8bPYWtpDdhfctuq7aTupNqKU3on7NlRPYb1Vp9Vu162v1W9VU2pD0W1VWKuCn
iSfx/pO85qHnEakvpb4RKoX9XCS/VYqpFQalIf9iaAgAc31WNZVeIX1WlZVugxqq
xv9Pkomgz6p+lIYSVBraXSSfVSWlIeyvCvtDMipYP1iwYLFEsL8qLFisJ9hfFS6D
y+Ay2F8VLoPLYH9VuAwug/1VYcGC2nMe9leFBYu1ehH2V4UFS3F7EfZXhQVL0aQk
/FXlgMl0hcMYYgbjovINgc4q+RWnJk/WXZthcq2GOQs8NFfpGKucSBk6+RplR5rb
lBhQaQaUA6ZVUZCwjpKESTQ9D0lfHmISreg60wBEQw0QHTVADNQAMVEDxEINEBs1
QBzUAHFRA8RDDRAfNUAC1AAJUQMkQg2QGDVAEtQASVEDVAY1QHaUxY0MoLKoAbJH
DZADaoAcUQPkhBogZ9QAlUMNUHnUAFVADVBF1ABVQg1QZdQAuaAGyBU1QFVQA1QV
NUDVUANUHTVANVADVBM1QLWQAHRSAUgzVlRQf7bvlwV0suiAjC/F0HQBgwQJNT+J
RgYQHTVADNQAMVEDxEINEBs1QBzUAHFRA8RDDRAfNUAC1AAJUQMkQg2QGDVAEtQA
SVEDVAY1QHaoASqLGiB71AA5oAbIETVATqgBckYNUDnUAJVHDVAF1ABVRA1QJdQA
VUYNkAtqgFxRA1QFNUBVUQNUDTVA1VEDVAM1QDVRA4TsUozPr49+zUsxCNcs/QB2
zYIBfTFAivVABAk11wMl6JT66kdCJSAaaoDoqAFioAaIiRogFmqA2KgB4qAGiIsa
IB5qgPioARKgBkiIGiARaoDEqAGSoAZIihqgMqgBQsY1ixJQWdQA2aMGyAE1QI6o
AXJCDZAzaoDKoQaoPGqAKqAGqCJqgCqhBqgyaoBcUAPkihqgKqgBqooaoGqoAaqO
GqAaqAGqiRogZNYDJQDt9UAb6j/92l2zGFqKgZRrFiUgGmqA6KgBYqAGiIkaIBZq
gNioAeKgBoiLGiAeaoD4qAESoAZIiBogEWqAxKgBkqAGSIoaoDKoAbJDDVBZ1ADZ
owbIATVAjqgBckINkDNqgMqhBqg8aoAqoAaoImqAKqEGqDJqgFxQA+SKGqAqqAGq
ihqgaqgBqo4aoBqoAaqJGiBkl2KsOVfB76tdihHEbUMHIGR0+FAPmJ6FrEv637Pe
f3b6zd353Cdf+25LZGnj6j0UcI/9cM67TEVxzQ3BP4b+2Cu20XbXH5re+te5/wfn
Wx/r3vqX7RP4x+gzf1zflX/21K+HB49f+rpG84+dy//6aUv43GqpK5pKL20dMXD6
bRf7d41Gbep1uusQr5G3XC8UlP107GltnyVLR51oWLvaX/G1Z89alXtSsFQ8xTFv
2jqPvoMcIsqWT+2cd23gho+Jr697vE08U+YaTXTVwY7pHEL7tIm762gFh9GJey+1
bpy9eGmvX38dHhDldW1Ut0OddvdZNHZw82ZP91YacKNMxz4xYYmvbvrs8TrEurgw
8PrMYw0ERxMyj9x+kfjXr8y4ztkTJ386lT3LY8PIudPqbX9y9faYJpO3uxyicSYM
H/6y1Z1kydYXDvkzEjl3khniB2KY/yn4QqWgLZGLdtd7/qj9P/X6hv/leeq3X3a3
ChgzTBJaZ+vmnZV7jNqeujTTsc9vx5f2imvt55TZbGwN1wf1c99tfPDp50FuMYFt
NpefHf74zb2cunt2HQ9ccj3vRL3Twa2v3t89c1bCo4uTNtUqe3DViv8GPR7xt/3k
Zq3Ksg4E3drweP6chpMcf46uXj4m5I9VfYIuHM8YsTGjgtukZrNa9prWbELV+n+M
dGyxMTMo6/mFA/EZjt4df/pj7N6MsruOnn7zcvCtx+Minte0b1S1UUiG4F3VbacO
3biXl/dI0OSvzb/+j7n31LCqF+qnBEaGBP3gl1ZuYbm4+B/eFIR+ih/mKX088UH1
amO8lz1u87zN85Rxqypv4DwWzRvX78FBibjXhVchUXGRdnK7ZDr5eoRHTh72iBkZ
leAaFD4yJt7VLyYxMX4g4ANXSNMgSNgApprHYh3ef8uLfojsssAdbq1jiTm9+I5i
EXVZvWieYDOskg5/Qth6++BWJGDAf4rTrAD9qZdtNKqe6dTba4bWkiooYaPkinzN
Y9tkSrjKfKZGE0QCT/jPnnwhrnwH5khONtC12mWUxvYq0AEoFgrRDbRegY6MKuT4
PBIbXaNpHVQ5BPIB5HxbS6N6eSmjNuTq/W0kCy+RtZ2ALbiSquHBiAUZ+x1+klV8
vyzbY4fyL6SHtGsg9rkc4goukzWcBKtBlsFr6CM3vq+4hgNkDT+CNWAt/OcD1Mt3
TJHelADtemhFrYdutevZkizUuZCNoD5Vs8n+rSEbyEc/eiGlzKuXb1G9ROktcm0M
NLPPRbPoXObXK7CoXoEBDHSzz0W36Fzm1yu0qF6hDgYaAlyiIcAlGgJcoiPAJToC
XKJ/tVyqkTyOtCV0bY4uFR7uTOkcKiMs5G1MNWpF+7uDaD07RZ3SNc5LL8TCHUOi
ciOftQlm9AR0+kiQDw8p9oPpdPoocn+a6lWRlqiudDp1rhlUmkamcrCFnO8nthsY
u9XXoJphhVEziGgGLidEpxk8oUGrlOpyfcXRjVkyJprBMEz1lVgB5spvA+ZJoGsG
K6gSKyMq4HLMIbXyb6WHaFQpptkwgVGY6isxDBNowjTWf5UwV5u03bcxLdOmEibN
CjAL0yawRJtZ3wbMH/Uq70nKLpn62cuWfdMUTOWVWAHmGqtq07owrajNtajDdCZN
IJGGAVWVNCwok7CAT76IstMxEhV7VVSrRFXrX4k3pcmVyeNezFT2OH6ipDdzA7sX
v4tEMb1UQQzHZpBKXWIuvFjFZzaaM2I0nYcU4vcS2F4UeKRas3D2IEm1Bsl8A5tm
Yv7DVa5oIR5wY1/nnuF4i7uxP3HXcxzFzdn3uAc5DcTEnczyFnIvgRaqnZxOTn7R
wEhqYpCiNLyAngbMWvttFz/PT98jS5p+oEzfxDcyIURielqHB5lDB71om2FHgmM8
nSQwV32UBxh6f1NHVecy8BEo1l32MDBRpLz701QfdhmcVlLOVKoVyDRhibOAen2+
UhjUT3liHtVheED9PYyp8jrTwAXKq9LYVv2UrCB+teXuqqbwUG0VhcCGJq31CdyQ
y+Se43mLu3NrczfyHMUtuFLuYV7pJ/AAeL5RegTu/lm/vO68rJCapabmm1etUf00
CcywAoF7miQwzRSBicvRJzDDxCN2cQisPJspAsMyBVRDkdtKwhLbRDFlfskSmAum
sF6JiHvUOpajWHGPItIKpZjAuvdi5RdpdcmrPUHdvbVeD9no/kUHck5dyQGukzSS
01myhPtaMoETLUnh5kJbwJ2maD1mbQtaj8asbevWU3NKv5007/6q+xdoSOLoRFPw
sjW80BFkb/aiStRLtqNe6NCIr2uVT6qwVYlvbXv3iBk5NMqN7NA0lfGneIlEI58N
7an+GQnLx8KtYfAXR9QrL4re4szQG5e0zC6wvMWEZbYJMp6wzIiU/pWy/mSJsj6d
cZU3kRkk2Mn4yOvDbCA4yyjDb8N0FBSd9elw6AyCf0+kV+HwOpGpTon8nTC/AZV+
hPl9mOqUyD8L8x2ptAxsljZMdUrkK1ifyrCU9Zn5CtavyS8oMMT6y0ZY36cUsp4O
/mb9zirPP89ms9+w3vGy2ZXZQvYt3ny2Wm/AIr2BUjtaTSlQ6G1OgWG97SP1Zqel
NyJff/2Erg7FJnX40OY6zBM94N8SLxU6iAWCfeLRQjdxNUGWuD9sHE+G5X3Pk8Gs
fQtCegD7CpEuhfXkidQpkb8P5gsEinQ0zHfQSIn8LJhWo1LiOtw00mqqvjebb6kO
s4BCh/uA4TvOAVKHHC0dEhOifTyozleeBMnQ63xs8mJs0QUVNRtXn5g0t07DG886
8qbjKJ7Dyhf9yiKeF+h0y288dLrtbzxqc3Q5aEY9ViYCxfoPhom/4+pY70VpU1OC
Upv2pNp0wBdvU2d5MrmgLI2WQn4vXNdnaPjAWNfwuEjX4MFwcISPZ0zqCWgKcGWb
fsow57REEWU54vkoOTkZXLlyBYSFhZH7RPrw4UPVA+bXUgZFwfrBggWLJfI0WTl1
/AzIGWoL10tjRhcLFizmyTMgZWrP0xQgeHfGZXAZXMb8Mup7K13j3opbCpfBZYrS
ixi4F+EyuEwxexETP+dhwVLE5zxlL2LhXoQFSzF7ERv3IixYitmLOLgXYcFSJHkq
T5ZPVS38WKLa+pFcx6me0V9DLuog5vF015nztI5ygfYnGcR+ENedcivlCtM1Tgq3
Uv6df3OXjvro9oHr9zHtNks6fk1aYKfaPllZWR0O1e0UylhXM6eiIOT8ofmMbXdq
Pi3j9JcwPMBu+A+1A79jsoI2bm/1rsLc22f9Ny/IcfP+TrpvgN/JwXfe2b95f3r/
uFnN1p3fe7VJWBte/kB3j1az05+nhw5Oz7k+oNv1Bsvjql6IaT085PCDpTWH+19x
jmo5fPnUR2Xe5Cf6X8+pMOjoomfJ+x4nLCnzMp73MvTREJrjwt2z2iYuDj0nCNzU
5PyzcWuaXhvVLfn05KwOE1deb7Z5r9vKG1Wm9amxrdzboVX2291ZdvM7zxEBR9su
KRPq9/C/BhENY26/fLa3wX9r4hdXeOxx9aJT/5kTy9+v1+J4m7d21/yaPV3c58I5
v+C8LQ9+8drKqu/kvHVg/zLDvqvi+2Lqh1RGUh3gxFvb+o1wX6vE/eVpQ0N8wuLe
H83xC1v+rufCi/fyTie8Wm2/b2Pb+S75ce96hLk83Ss7XhmcCB+eUJcVvWjzutUv
P9wL/uvEzHtVA+v1/uVQyLRIrwYjI+6ekgTPm5HtUUFc1a7SoF/Lftd80IEflz1h
1jj9OqJWzQbH5v3z1+Ffno6LjFtfvVHHKOaFrICajFoZM2acaB1J35CyeOa47fae
3cJjoux87ztFvfr84u8B9TJSwl7Ua1pu1OWCU/17je/zLOpp1NPP9cdfuJHY8NjV
kWz2jKf307jfvZ9Zdt+qnz/NbXfmMPtwBGfPziGiHYNata3yT/taO16E9lz0l2zJ
Xzl5FapP++Sq8CLVLJlOMYz4jK1rQvyQqIEjXWPiouNdPSgPUpqiuYbKFOXNXXdk
kZT0FxnmASpQLEpUHlZ3zHryYeRKQ+JPOapcNrh+9xItjlz+2DZpeFRCzLCouJGu
fuEjo0A8uVax06g4Nw9PN093j6Ygjlx2qlGuox8sRSoljizcOX5kVER8fKzWAa5a
lepMkVZFUQnqIzxF8ZHxA+OHqnPJhNr7jvRfSXFBNuHF59bnzp5tbag11KNbMzkj
WW4FrdPk/wcAAP//AwBbze2k</Template></GraphPadPrismFile>
