# Supplementary material for: IgM and IgD B cell receptors differentially respond to endogenous antigens and control B cell fate
Source: eLife. 2018 Mar 9;7:e35074. doi: 10.7554/eLife.35074 (PMC5897097; doi:10.7554/eLife.35074)
Supplement: Figure 5—source data 1. — Numerical data corresponding to germinal center composition in Figure 5B. Numerical data corresponding to autoantibody production in Figure 5C–G. Numerical data corresponding to cellular phenotypes of IgHa/b Lyn−/− mice in Figure 5—figure supplement 1A–B and Figure 5—figure supplement 3C. Numerical data corresponding to follicular B cell competition in Lyn-deficient IgM+/− and IgD+/− mice in Figure 5—figure supplement 1C. Numerical data corresponding to germinal center composition in Figure 5—figure supplement 3B-C. Numerical data corresponding to autoantibody production in Figure 5—figure supplement 3D–E. [file elife-35074-fig5-data1.zip › Numerical data corresponding to Figure 5E]

<?xml version="1.0" encoding="UTF-8"?><GraphPadPrismFile PrismXMLVersion="5.00">
<Created>
<OriginalVersion CreatedByProgram="GraphPad Prism" CreatedByVersion="7.0b.154" Login="mnoviski" DateTime="2017-06-12T20:42:18-07:00"></OriginalVersion>
<MostRecentVersion CreatedByProgram="GraphPad Prism" CreatedByVersion="7.0b.154" Login="mnoviski" DateTime="2018-01-11T14:20:08-08:00" MinVersion="7.0.0.0"></MostRecentVersion>
</Created>
<InfoSequence>
<Ref ID="Info0" Selected="1"></Ref>
</InfoSequence>
<Info ID="Info0">
<Title>Project info 1</Title>
<Notes>
</Notes>
<Constant><Name>Experiment Date</Name><Value>2017-06-13</Value></Constant>
<Constant><Name>Experiment ID</Name><Value></Value></Constant>
<Constant><Name>Notebook ID</Name><Value></Value></Constant>
<Constant><Name>Project</Name><Value></Value></Constant>
<Constant><Name>Experimenter</Name><Value></Value></Constant>
<Constant><Name>Protocol</Name><Value></Value></Constant>
</Info>

<TableSequence>

<Ref ID="Table8" Selected="1"></Ref>
</TableSequence>
<Table ID="Table8" XFormat="none" YFormat="replicates" Replicates="14" TableType="TwoWay" EVFormat="AsteriskAfterNumber">
<Title>MHLK Grouped Titer</Title>
<RowTitlesColumn Width="81">
<Subcolumn>
<d>6 wk</d>
<d>12 wk</d>
<d>16 wk</d>
<d>20 wk</d>
<d>24 wk</d>
<d>6 mo</d>
<d>7 mo</d>
<d>8 mo</d>
<d>9 mo</d>
<d>10 mo</d>
<d>11 mo</d>
<d>12 mo</d>
</Subcolumn>
</RowTitlesColumn>
<YColumn Width="1232" Decimals="8" Subcolumns="14">
<Title>IgG2a[a]</Title>
<Subcolumn>
<d>54.24124882</d>
<d>47.05108798</d>
<d>36.17123936</d>
<d>31.34626301</d>
<d>35.5089877</d>
<d>21.69631031</d>
<d>63.41816462</d>
<d>41.94295202</d>
<d>71.68346517</d>
<d>55.68749571</d>
<d>33.40141079</d>
<d>33.15817196</d>
</Subcolumn>
<Subcolumn>
<d>25.19678335</d>
<d>92.08420057</d>
<d>73.44654683</d>
<d>88.11069063</d>
<d>122.4531693</d>
<d>73.54115421</d>
<d>111.0056764</d>
<d>92.57268851</d>
<d>318.838688</d>
<d>347.8097926</d>
<d>204.5527447</d>
<d>251.822442</d>
</Subcolumn>
<Subcolumn>
<d>30.87322611</d>
<d>99.2743614</d>
<d>49.98391675</d>
<d>76.94701987</d>
<d>44.02365184</d>
<d>40.14474929</d>
<d>55.41998875</d>
<d>66.29978221</d>
<d>423.0252643</d>
<d>164.022499</d>
<d>91.49548897</d>
<d></d>
</Subcolumn>
<Subcolumn>
<d>19.14191107</d>
<d>329.8325449</d>
<d>573.0681173</d>
<d>165.4049196</d>
<d>142.4153264</d>
<d>154.4304636</d>
<d>201.3772634</d>
<d>247.344271</d>
<d>409.2901922</d>
<d></d>
<d></d>
<d></d>
</Subcolumn>
<Subcolumn>
<d>35.9820246</d>
<d>38.06338694</d>
<d>76.00094607</d>
<d>80.16367077</d>
<d>80.54210028</d>
<d>51.59224219</d>
<d>181.1888401</d>
<d>136.1510259</d>
<d>115.5039246</d>
<d></d>
<d></d>
<d></d>
</Subcolumn>
<Subcolumn>
<d>31.44087039</d>
<d>95.77388836</d>
<d>173.2573321</d>
<d>81.8666036</d>
<d>206.1807001</d>
<d>78.83916746</d>
<d>25.55825814</d>
<d></d>
<d></d>
<d></d>
<d></d>
<d></d>
</Subcolumn>
<Subcolumn>
<d>49.03784295</d>
<d>58.30936613</d>
<d>77.89309366</d>
<d>112.897824</d>
<d>57.83632923</d>
<d>109.7757805</d>
<d></d>
<d></d>
<d></d>
<d></d>
<d></d>
<d></d>
</Subcolumn>
<Subcolumn>
<d>22.35856197</d>
<d>57.45789972</d>
<d>26.04824976</d>
<d>5.802270577</d>
<d>9.113528855</d>
<d>49.59675175</d>
<d></d>
<d></d>
<d></d>
<d></d>
<d></d>
<d></d>
</Subcolumn>
<Subcolumn>
<d>108.8297067</d>
<d>48.75402081</d>
<d>19.70955535</d>
<d>104.5723746</d>
<d>38.2526017</d>
<d>131.6367732</d>
<d></d>
<d></d>
<d></d>
<d></d>
<d></d>
<d></d>
</Subcolumn>
<Subcolumn>
<d></d>
<d></d>
<d></d>
<d></d>
<d>31.81929991</d>
<d>71.87048858</d>
<d></d>
<d></d>
<d></d>
<d></d>
<d></d>
<d></d>
</Subcolumn>
<Subcolumn>
<d></d>
<d></d>
<d></d>
<d></d>
<d>102.5856197</d>
<d>104.0710102</d>
<d></d>
<d></d>
<d></d>
<d></d>
<d></d>
<d></d>
</Subcolumn>
<Subcolumn>
<d></d>
<d></d>
<d></d>
<d></d>
<d>42.28175348</d>
<d></d>
<d></d>
<d></d>
<d></d>
<d></d>
<d></d>
<d></d>
</Subcolumn>
<Subcolumn>
<d></d>
<d></d>
<d></d>
<d></d>
<d>72.61948442</d>
<d></d>
<d></d>
<d></d>
<d></d>
<d></d>
<d></d>
<d></d>
</Subcolumn>
<Subcolumn>
<d></d>
<d></d>
<d></d>
<d></d>
<d>49.24773446</d>
<d></d>
<d></d>
<d></d>
<d></d>
<d></d>
<d></d>
<d></d>
</Subcolumn>
</YColumn>
<YColumn Width="1330" Decimals="8" Subcolumns="14">
<Title>IgG2a[b]</Title>
<Subcolumn>
<d>142.1408574</d>
<d>256.0516185</d>
<d>235.9291339</d>
<d>194.8967629</d>
<d>288.7725284</d>
<d>81.86089239</d>
<d>98.48381452</d>
<d>293.7382324</d>
<d>359.7112808</d>
<d>252.9825278</d>
<d>244.8662517</d>
<d>287.459178</d>
</Subcolumn>
<Subcolumn>
<d>31.55468066</d>
<d>123.3307087</d>
<d>49.48993876</d>
<d>115.3692038</d>
<d>181.5984252</d>
<d>315.631671</d>
<d>1156.83902</d>
<d>555.5926517</d>
<d>1117.002992</d>
<d>1507.392263</d>
<d>1387.40136</d>
<d>1252.56306</d>
</Subcolumn>
<Subcolumn>
<d>99.00874891</d>
<d>187.5476815</d>
<d>229.7174103</d>
<d>384.135608</d>
<d>200.8460192</d>
<d>334.791776</d>
<d>62.68796813</d>
<d>261.2519446</d>
<d>335.5404688</d>
<d>258.4525117</d>
<d>308.5015702</d>
<d></d>
</Subcolumn>
<Subcolumn>
<d>85.97287839</d>
<d>1164.100612</d>
<d>448.3525809</d>
<d>448.6150481</d>
<d>681.2484689</d>
<d>419.5686789</d>
<d>60.49236716</d>
<d>136.1875201</d>
<d>357.1496205</d>
<d></d>
<d></d>
<d></d>
</Subcolumn>
<Subcolumn>
<d>256.3140857</d>
<d>82.99825022</d>
<d>167.1627297</d>
<d>196.4715661</d>
<d>155.7016623</d>
<d>155.9641295</d>
<d>99.94436656</d>
<d>82.70439809</d>
<d>254.8428199</d>
<d></d>
<d></d>
<d></d>
</Subcolumn>
<Subcolumn>
<d>74.59930009</d>
<d>221.055993</d>
<d>293.7594051</d>
<d>76.78652668</d>
<d>204.7830271</d>
<d>245.8153981</d>
<d>424.4222491</d>
<d></d>
<d></d>
<d></d>
<d></d>
<d></d>
</Subcolumn>
<Subcolumn>
<d>65.58792651</d>
<d>147.9151356</d>
<d>355.264217</d>
<d>533.4794401</d>
<d>511.2572178</d>
<d>69.87489064</d>
<d></d>
<d></d>
<d></d>
<d></d>
<d></d>
<d></d>
</Subcolumn>
<Subcolumn>
<d>129.4549431</d>
<d>115.0192476</d>
<d>64.53805774</d>
<d>26.21784777</d>
<d>41.17847769</d>
<d>136.6140561</d>
<d></d>
<d></d>
<d></d>
<d></d>
<d></d>
<d></d>
</Subcolumn>
<Subcolumn>
<d>368.1251094</d>
<d>124.8180227</d>
<d>56.57655293</d>
<d>72.67454068</d>
<d>60.33858268</d>
<d>856.9996108</d>
<d></d>
<d></d>
<d></d>
<d></d>
<d></d>
<d></d>
</Subcolumn>
<Subcolumn>
<d></d>
<d></d>
<d></d>
<d></d>
<d>112.0446194</d>
<d>243.8254164</d>
<d></d>
<d></d>
<d></d>
<d></d>
<d></d>
<d></d>
</Subcolumn>
<Subcolumn>
<d></d>
<d></d>
<d></d>
<d></d>
<d>285.9728784</d>
<d>326.3720868</d>
<d></d>
<d></d>
<d></d>
<d></d>
<d></d>
<d></d>
</Subcolumn>
<Subcolumn>
<d></d>
<d></d>
<d></d>
<d></d>
<d>75.48913948</d>
<d></d>
<d></d>
<d></d>
<d></d>
<d></d>
<d></d>
<d></d>
</Subcolumn>
<Subcolumn>
<d></d>
<d></d>
<d></d>
<d></d>
<d>158.4957229</d>
<d></d>
<d></d>
<d></d>
<d></d>
<d></d>
<d></d>
<d></d>
</Subcolumn>
<Subcolumn>
<d></d>
<d></d>
<d></d>
<d></d>
<d>141.2109465</d>
<d></d>
<d></d>
<d></d>
<d></d>
<d></d>
<d></d>
<d></d>
</Subcolumn>
</YColumn>
</Table>

<!--Analyses, graphs and layouts as compressed binary. Don&apos;t edit this part of the file.-->

<Template dt:dt="bin.base64" xmlns:dt="urn:schemas-microsoft-com:datatypes">eNrsnQt8FNW9x8+8dmdnN48Cig/QDWJNi3ltgERuCMtLAQEDJD4CGpdkEwMhmyYr
glVYRCkKKsgVRJGXiHqt0E+1Vih6tZ/bIkqt7cVWLxQsUMUngq+rXs0989qd3ewu
mwQw+Xn+Opw5M2fPnN/5/8/M+c5MdstGXnrpZZOHD+RCLkLIMm4Zx9OlhlzNbyD9
6ZYdPIkyM8/R5UG68AJdQmUXETKa5px0qaOLRJfPaBGZpq3UzNT8ZGwqE2bMmDFj
xowZM2bMmDFjxozZ922Mz5kxY8aMGTNmzJgxY8aMGTNmzJgxY8aMGbOTYwIZQf+d
LBAyXoykZ9NtA4yliLTNR0x93e5lwhF7hn73fpawXhpIbFpuDM0dkQYROUM0Skv6
+3giubtPas1bQ46d23er/vre+0pArlEPRSvmtOojr/d11tLpf9F27rGSYXNmNbhn
+5tb6gONQ/sV5Ob3c/sbqwM19Y11Q/tVlF+aU9xvWKlSkjXqipHl15SNdjc11LcE
3WUVI8aPHenul5OXN7ypqcGflzeqfJS7bPzYKeVuWkde3uiJ/dz9bggGm4bk5d10
0025PrVUbnVgllqwJa+sOdDkbw7OHU8ry6EfyK0J1vSjh9Frj2oO3VpTXx0sVRwl
M/1zS2kVRmVNzfWNwdwyX53/0kDzLF8wV0+CtOVl6i5/c0me+gn6QaOC+DUE66tn
+oO51c1+XzAQ/oyjpCVId9dZis8ITNfLluQZ+05QZX3QP2t4c7NvbqRSn5pV1yKN
cnRcmCPSzKoCT3GVp6C4anBR1cAiawuTt7El6Av6L23w1VnrVA9S528uzS/JM1e1
JueFOzLPFBLediIRZRPGBJrrbw40Bn0Nk/0tKL5JIEv9JG10Q2mRpyRPW+lKnrii
ud5PGxykgwzHD3FEWXuwILoHu4orplT7Gmg34bghRlB4IBR0wXFwJb0G1VeDnY/i
iOraZyOzwXBDIYGwrjYkWm6cXq4fp8lHZ2VV9Y21gSqzz+L5omxCWdmoMrXsyECN
f6Jvlj/SVeH+aY/XUnVbO/1mdZzVcydUYWnReH9Qm3BZ51Pt9lVCZ1m8ZXGX1Yfh
lpY3+xpbGrTL2xStLVrTu3XnpyCpy3mivD5Q5+vmXZ9Ag6U9jb6chi7Q3UnPrsNr
ZtzYEvTXqBsn+6uD3dEXHRMYU2uSXk6+S58SDC7MHTxoYP4gT1HhwMKiQdZrkllm
UHGSMhb3ddkIoaEOHiKxCtvGiOaynIKBuQVFnkuKCgcXeooLPHHdrRcqzM/PLywc
NPgS+s8l8YoVFRXlFnuK8j2DCwcXFRQnCJ1LkhXqYrFDO3EsnfzQju3WZ/j2CesO
p/1I+ysafZDn/ZQUshN/u2ME6syfmkR26u9E9DQ11eCe/hOJ62KUleBIw8vGXqk/
GWpzuyc/P9eTn+oNnuDcJn+SG0YxnVYe66zkN1MStjVRU1NtaeKGmvPB2JaaDS3J
0x6rlSq2kPqVIzyxa89DdRveXO9rSPo8NNqs32Ki18NpS3vrWWZ5qmnz3kpE/Tlr
6zxtzdWHkH8P/62Uul3PcVE5PionROXM+pZoa0daCbmf7LFHvkel461lxowZM2bM
mH3fpl6YHyLmu1d/JLN5fSbAjNnpNd4ra/NrmThIT5pOGDP+cvdlzYEbm/w17nIK
cc1EIe4EE0nzK/3YFJS0Okm+ARkuYxlqTO83GMvrdLx7JEIaRbZ0xaVMg0N9PdZU
AMs2ztzuDfbw263qF15mSU4SklwGUurbQnTbAWOb/harvq/GOvTocg8Zb2ydFIZS
PXKIET3q8h0dZzbLpSPRWMzQIu8sy9ZJxqLu9TaZe7mke/mke4Wke8Wke6Wke21J
99qT7pWT7nXE2zvf3Ksk3etMuteVdG9agr1p5Bljj9+IDe+ciM9O17rWmnau6y1X
46e2m7U8I1RiGX/mLRnZ8IG6zhs7XHHGKtGiSBs3meFAJeRTmtMHTKaxqHYvGWgE
e41RNRcz7OMNYu37d42994UH0rPkAUuYEWOIcUYqGfU5jHXBcIpk7O9prKuLOTzV
1vcx1tVB5TbW1a7ob6w7jNOdZAyPHGNdHQwey0DO8Ord6k/Sreb3+w412ta2W9Wj
ja27zOOb6rvW6F6uQ91r3mxLj9O9Qy3daza79iQ1e/rpavadxsl5dTg+ZG+P1OZv
5h+QmOMh3TJ/S3RgEv7jkFMXQsnG7Om68qvH6kny6VE3S+n2eRlnpsuGgwbRtp5D
h596JXeJ6vWaJ+pfunDGn8usJdeRyBlD/cwK2Yyp88P915C9dcOOReO8JHyNPz/q
um0Gg7pdtGyroUf3kF7hAFHTM2l71ODyW/xTa1lfr/31DW8s/jizBKvVnmD/ck0b
b5mbnBHeUk6XCrr0JiVtoqe/V08/Gaan2Zb8m9rleJ9W215STftTr6FUds5cNKi3
d9ukmqeW373KG1Whd503cqKUtcnAP7Qa9lH1dXHbcI03cf5X2khYrtVwA6knM8ij
2mMB8UTT/BMYsdTjOkn1dK49T4VcMRecJ8jFlkcNqcDN49oI509QKrV6lXbVq5Z+
yhutgUv5WFy7jpV6vc521euMo4FP+Vh8u46Ver2udtXritHAAcQSBxBLHEAs8QCx
xAPEEt9tY+nC0M3aXCJ2ztGreEHP4gUtw9QZ8pvGTYCM8GfH0Ik1iflMJOUtx42+
kve3XJf1Ge5NWl6d4V6kRcY55HaDF/T8x1qeC+df4tQ8H87fz6t5IZyvF9S8GM6X
iGpeCuczJTVvC+cPa3l7OP+cTc3L4fwSu5p3hPNVsppXwvlCh5pX4+EObXYZa5Ge
XGT0yi+MdLGRPkX6Gp7KTTQVudBwU3XCaZrqJtleGQ5OfZh4LOjV39s2sPgEt8WS
uSm+zEhLToLMmh+GzH0kdpre3Gfnz/rsPKYNJNmeZNB553vbnuoS3d5MJJMkkmlp
SQoyE51fTJm1SdniV2L7vGnK5Dov8+R6s+6HIfOGNpVXaPabYRE2PJVjM5lMsyUn
QWb9SfXmyZV5Er05A13mWdoUTbZM8PppUxJjytqqpheQHjGTWD2XFb7/aDkJE3fo
PG3/YLHStjHj1YxKcZ5tXsZjGfrtr3PT6QSITln0Ju6ljdVv15nTtsjtqujlk9Pw
nDXLuKcaucFBSC8yJ+qhV2oAwCV5mOb26j0kE7t0PE3toQHSmel6D6mp2kP5Heih
/NPQQ7GRwBm5n2qt3WvEjtVOVe/x5AXH7Rl1zrsyDzoezxjprM382vFixgDnROrC
fE7vPTG7Hb3HidmnuvcKwkO6bT9ZY8/c1ovkaTo2cfnaJx+gDf2ZNlYHGiUGhHoY
tzs5dcr+ovnJi7UJ/NXl9cEGf47xgNi8XmZoc5JexvMedao/k67NIkdIo1qjtyMe
a0wp3tUzwp+lIenqGeFJGuvqGUFN+W4a7/tOa7wvE151rBQLnM8IRx3NYppzt2BX
KsXPlUi8E3d74p24l1EqLKCnfTV9lRLcSjGSqtufodvTjPQo3d4sRlJ1+266XT2+
mtppWilGUnW7Hu+3C+2N999+p8f7k9+1tsaL939o0UxVhiLxrmrWHkl1lXDnSba8
WfrW9UvbePkV6S3XYluNfFB6ydVkszisXSco0mVPUDWtusNqWuM77B7NHz2iTlA9
4j5Q7DreO5b2rrI//UHXGelO5/b02a6c9AucG9Ovo93iEdp/efEIYvZ+Ku1dOizU
9EFaz7G0SKpu3063O516OptuP8OSqts30vQCI1XbkWNJ1e2695Yq7fXeRqJ7bzuJ
f3lZrvnDHuU9lb2vKTCuL+doIgXDZfojPE57lKs2Jp77SCfdp9ec2H0u0pA2wrEq
c4yyLK3W0ZLZX1mcPs8xNdNFP+UWdffJ7bjWuMVT/ytFHR185Yb7/GGH3ac5TI46
P8qW9yDiDzJ9Li8YHrq8Ex4iKQww1UNEWZVpcy5L66+0ZB6kHipRpma+AuihCsND
tWEPrUjqoeldwkMO8rB01FmbMST9Jamna0TGmelPSN84KzNy07kuO1/LDi3TRgRH
R4P1caia+VecxwLmawFXlp6xYMmRBV6FKhHj9kyrsSj0P54Mouc8FfTX0nWBRDjf
Yb7IFWU/CcfNGvKVFhfR7+hYeVMvKSXRqBWLDnYxyZMMibT9iTXzfQ/zwIoxrXWQ
yPuMycpbG2zpm/B6q7FYo0Jdsr36QJjgCBmDaRC5sENT5pgWJAjgD6XN8kYawJm2
V2T1zZv/lX4tr+wGAVxBj1fbJoBXxlHb4/HeB/6raEj4vRaFFowE8Pr1m8LL/Pnz
tUUNYMEIYO4UBTCX9Bt6W9XmtA1gIckjys4EsHq0EwUwLdNqdJS2TjtKW9R1tZi5
3Qzghx2/4Q26IbeeggA+yxvS3rxbzC0gP1J5c0SDr3qm29dY477qBjpPpn4w34O7
jbhtyatL5Ym3WsQsp3ZEKBQie/bsIddff72WV9MjR45o692pDKIx/zBjxqw99mHI
nCN+RLxCZPI/0DJ1Y8aMWWr2EckUo2/ctwJenVkZVoaVSb1M5NrKW66trKdYGVam
I6NIYKOIlWFlOjmKRMZ5zJh1kPPMUSSxUcSMWSdHkY2NImbMOjmK7GwUMWPWIfvQ
G/IuDL/PEvmyo0e0F0gid/Q3hb+vLvaFEkfUXvNr101T81vIE4r+HTbqt7T9xXxC
EPPiydpd8+fHvpuR9F2NVF7wsL7ElKhyNRVitlvKBlPtSiaICWKCmCAmiAligpgg
Jqh7CtpCLnfp09UMc7o6h2vz9Y7fv8Q5XMd9ZhHEoQni0QQJaIJENEESmiAbmiA7
miAZTZDDODHACFLQBDnRBLnQBKVBCHqZC/80gPlnlW+tvmjE9yvo5Y4LSgwUHBpQ
cGhAwaEBBYcGFBwaUHBoQMGhAQWHBhQcGlBwaEDBoQEFhwYUHBpQcMhA8dmKFxGB
gkcDCh4NKHg0oODRgIJHAwoeDSh4NKDg0YCCRwMKHg0oeDSg4NGAgkcDCh4ZKH6y
9XNEoBDQgEJAAwoBDSgENKAQ0IBCQAMKAQ0oBDSgENCAQkADCgENKAQ0oBDQgEJA
BopK22ZEoBDRgEJEAwoRDShENKAQ0YBCRAMKEQ0oRDSgENGAwvwFFChBCpogJ5og
F5qgNAhBcYAi7e8rEIFCQgMKCQ0oJDSgkNCAQkIDCgkNKCQ0oJDQgEJCAwoJDSgk
NKCQ0J5QSGhPKCTkJxSHJ25ABAobGlDY0IDChgYUNjSgsKEBhQ0NKGwWL8EIsqMJ
ktEEOdAEKWiCnGiCXGiCcP8o+7E9iEBhRwMKOxpQ2NGAwo4GFHY0oLBbHrvACLKh
CbKjCZLRBDnQBClogpxoglxogmCBYua29xCBQkYDChkNKGQ0oJDRgEJGAwoZDShk
NKCQ0YBCRgMKGQ0oZDSgkNGAQkYDChkZKJa8ccdIQKBwoAGFAw0oHGhA4SCRL0aC
ESSiCZLQBNnQBNnRBMloghxoghQ0QU40QS40QbBAMfXioYhAoaABhYIGFAoaUCho
QKGgAYWCBhQKGlAoaEChoAGFggYUChpQKGhAoaABhYIMFD037kV85cmJBhRONKBw
kshPp8EIEtAEiWiCJDRBNjRBdjRBMpogB5ogBU2QE02QC00QLFDccWt6d35C8QQ9
F1QY/vmL5QjW2r5/n8U0rF0+Y4KYICaICWKCmCAmiAligrqtIP3+d0XM/e/amFLd
nplMQRyaIB5NkIAmSEQTJKEJsqEJsqMJktEEwdz/NgUpaIKcaIJcaIJg7n/Xxtz/
ljzO7v6Gfjyg4NCAgkMDCg4NKDg0oODQgIJDAwoODSg4NKDg0ICCQwMKDg0oODSg
4NCAgkMGiqwHFyECBY8GFDwaUPBoQMGjAQWPBhQ8GlDwaEDBowEFjwYUPBpQ8GhA
waMBBY8GFDwyUHzgmYIIFAIaUAhoQCGgAYWABhQCGlAIaEAhoAGFgAYUAhpQCGhA
IaABhYAGFAIaUAjIQPHw+mpEoBDRgEJEAwoRDShENKAQ0YBCRAMKEQ0oRDSgENGA
QiSRnxCCEaSgCXKiCXKhCUqDEBQHKMZVXosIFBIaUEhoQCGhAYWEBhQSGlBIaEAh
oQGFhAYUEhpQSGhAIaEBhYT2hEJCe0IhIT+h2P32MkSgsKEBhQ0NKGxoQGFDAwob
GlDY0IDCRoB+5cAUZEcTJKMJcqAJUtAEOdEEudAEwQLFPfetRQQKOxpQ2NGAwo4G
FHY0oLCjAYWdAP1sminIhibIjiZIRhPkQBOkoAlyoglyoQnCBYrjtyMChYwGFDIa
UMhoQCGjAYWMBhQyGlDIaEAhowGFjAYUMhpQyGhAIaMBhYwGFDIyUGxvOI4IFA40
oHCgAYUDDSgcJPLFSDCCRDRBEpogG5ogO5ogGU2QA02QgibIiSbIhSYIFigmlWSP
AgQKBQ0oFDSgUNCAQkEDCgUNKBQ0oFDQgEJBAwoFDSgUNKBQ0IBCQQMKBQ0oFGSg
6Pm7LESgcKIBhRMNKJwk8tNpMIIENEEimiAJTZANTZAdTZCMJsiBJkhBE+REE+RC
EwQLFM+GvN0XKCbL1XROWjnb1zCFpkuH0t75n48eOjDukLfXHx/be2PetFGPbun3
5N+dL4Qy9y35W4P/pekber9fMXbvpEfeGr86/fLfyc9/XrDjk4IvJlbtrFtcOGHj
f9csvvO27G+VC3fVv/DVp9++tmHgmsHfDdnfJ+vw8YuyvpD65rz86YE/Pf/+632f
eXLNv10wdf/ry47mHV/4B0/WGwu+ueK8MRVLDqwITkvbPuH3wwccW59z84xrbksf
vWru0p0jVx3euW7X4TMGPn7g6SumVfU98F7ZnVm+F3efk9n3jbInj29+p/H5/fsP
TWzd/eshvR+b9+fiykyx/5UVa8sbAwc+r9/+zux+dcPqX5vhnPrXL1feNdM5bdKU
ueP7bD/4y13Tqs56/5vWez+b9tN5VzkOOe987tpxO9/dOOiBWy7bl1lUvmLxLdfe
vvVtkm78HyouDgkH6drihUKxe+2qhQvsaz/Ian2JK10g0D2R/93pWuFblr17c+XW
dQdf/9p/fvC1+qs27f2/LStHTqvq+dyz43xTD9fuu//q6h2Xzb18acmMax7eNXr2
wk29tu48uP2Ducs/G7W2dK9zmy/zi75Z2V+ue2Ne0Q32R4b1fedfVVtn/OfSTWtL
cvaVf/3Fx+/9vvdzvXc/+/Otu4beOvnwec0Z2+xfvn3evoU/f/rQdY8uPbpvzcdj
/7ljR/GQK+d7ZxSteeGpr+ac6//noXv2TFhZ0TLn7rSZXzVMe/hvtQ+t++6NzP/Y
vnvVuT/a9uynsyrHXVL3zlf8hGc8Oa/8Ye6syhW/9faoXRQcWXiT88HVy88evrGk
7MdHt47fsjVwXdmPJ3++2e85717nqjtfeJr3b3z1rpVjF60+e/Wx57bVrO6/5Xxy
kWPdpkp/Y00Pb3FIf5zi0Ni1rDkww18ddNc31gbcBfSC5ObijwZr9P/AwbZ1QKiH
VkDPRn7LfoB3FullfDTyZQo28uahv3KNJJOuj57T5G+un+VvDLpH+YJ+EtAuMONu
bMwp8OR48guKSCNJjy43dhQtpTW0USs8MRD0Tw8EZkbtkCOujGxMi6rI3xzZ49CL
BwPVgYbIVi0xcneR/pH+GXbL0W9L/7R7d2m83lgd/vOUYq8Q8pLOG+f9fwAAAP//
AwAG+Gcq</Template></GraphPadPrismFile>
