# Supplementary material for: IgM and IgD B cell receptors differentially respond to endogenous antigens and control B cell fate
Source: eLife. 2018 Mar 9;7:e35074. doi: 10.7554/eLife.35074 (PMC5897097; doi:10.7554/eLife.35074)
Supplement: Figure 5—source data 1. — Numerical data corresponding to germinal center composition in Figure 5B. Numerical data corresponding to autoantibody production in Figure 5C–G. Numerical data corresponding to cellular phenotypes of IgHa/b Lyn−/− mice in Figure 5—figure supplement 1A–B and Figure 5—figure supplement 3C. Numerical data corresponding to follicular B cell competition in Lyn-deficient IgM+/− and IgD+/− mice in Figure 5—figure supplement 1C. Numerical data corresponding to germinal center composition in Figure 5—figure supplement 3B-C. Numerical data corresponding to autoantibody production in Figure 5—figure supplement 3D–E. [file elife-35074-fig5-data1.zip › Numerical data corresponding to Figure 5F]

<?xml version="1.0" encoding="UTF-8"?><GraphPadPrismFile PrismXMLVersion="5.00">
<Created>
<OriginalVersion CreatedByProgram="GraphPad Prism" CreatedByVersion="7.0b.154" Login="mnoviski" DateTime="2017-06-12T20:42:18-07:00"></OriginalVersion>
<MostRecentVersion CreatedByProgram="GraphPad Prism" CreatedByVersion="7.0b.154" Login="mnoviski" DateTime="2018-01-11T14:22:12-08:00" MinVersion="7.0.0.0"></MostRecentVersion>
</Created>
<InfoSequence>
<Ref ID="Info0" Selected="1"></Ref>
</InfoSequence>
<Info ID="Info0">
<Title>Project info 1</Title>
<Notes>
</Notes>
<Constant><Name>Experiment Date</Name><Value>2017-06-13</Value></Constant>
<Constant><Name>Experiment ID</Name><Value></Value></Constant>
<Constant><Name>Notebook ID</Name><Value></Value></Constant>
<Constant><Name>Project</Name><Value></Value></Constant>
<Constant><Name>Experimenter</Name><Value></Value></Constant>
<Constant><Name>Protocol</Name><Value></Value></Constant>
</Info>

<TableSequence>

<Ref ID="Table10" Selected="1"></Ref>
</TableSequence>
<Table ID="Table10" XFormat="none" YFormat="replicates" Replicates="12" TableType="TwoWay" EVFormat="AsteriskAfterNumber">
<Title>DHLK Grouped Titer</Title>
<RowTitlesColumn Width="81">
<Subcolumn>
<d>6 wk</d>
<d>12 wk</d>
<d>16 wk</d>
<d>20 wk</d>
<d>24 wk</d>
</Subcolumn>
</RowTitlesColumn>
<YColumn Width="1140" Decimals="8" Subcolumns="12">
<Title>IgG2a[a]</Title>
<Subcolumn>
<d>103.0829346</d>
<d>93.03508772</d>
<d>301.8070175</d>
<d>192.0781499</d>
<d>84.10366826</d>
</Subcolumn>
<Subcolumn>
<d>0</d>
<d>887.4529506</d>
<d>1443.593301</d>
<d>321.4242424</d>
<d>514.0877193</d>
</Subcolumn>
<Subcolumn>
<d>180.1164274</d>
<d>53.32216906</d>
<d>89.20733652</d>
<d>128.4417863</d>
<d>150.6108453</d>
</Subcolumn>
<Subcolumn>
<d>91.28070175</d>
<d>78.5215311</d>
<d>147.4210526</d>
<d>116.6395534</d>
<d>56.83094099</d>
</Subcolumn>
<Subcolumn>
<d>9.303030303</d>
<d>120.7862839</d>
<d>91.91866029</d>
<d>252.046252</d>
<d>601.6475279</d>
</Subcolumn>
<Subcolumn>
<d>92.71610845</d>
<d>101.9665072</d>
<d>1096.065391</d>
<d>1075.172249</d>
<d>1614.406699</d>
</Subcolumn>
<Subcolumn>
<d>35.93779904</d>
<d>29.23923445</d>
<d>52.36523126</d>
<d>0</d>
<d>41.36044657</d>
</Subcolumn>
<Subcolumn>
<d>21.10526316</d>
<d>66.71929825</d>
<d>23.97607656</d>
<d>31.47208931</d>
<d>88.88835726</d>
</Subcolumn>
<Subcolumn>
<d>233.7049442</d>
<d>177.8835726</d>
<d>314.7256778</d>
<d>985.8580542</d>
<d>577.4051037</d>
</Subcolumn>
<Subcolumn>
<d>154.5980861</d>
<d>98.45773525</d>
<d>116.9585327</d>
<d>471.8229665</d>
<d>96.22488038</d>
</Subcolumn>
<Subcolumn>
<d>57.46889952</d>
<d>58.42583732</d>
<d>72.46092504</d>
<d>296.38437</d>
<d>1384.103668</d>
</Subcolumn>
<Subcolumn>
<d>67.51674641</d>
<d>59.86124402</d>
<d>221.2647528</d>
<d>438.0111643</d>
<d>193.6730463</d>
</Subcolumn>
</YColumn>
<YColumn Width="1056" Decimals="7" Subcolumns="12">
<Title>IgG2a[b]</Title>
<Subcolumn>
<d>429.4992987</d>
<d>348.4333801</d>
<d>372.2762973</d>
<d>510.4249649</d>
<d>400.4670407</d>
</Subcolumn>
<Subcolumn>
<d>7.900420757</d>
<d>897.3814867</d>
<d>1621.645161</d>
<d>782.7952314</d>
<d>633.7068724</d>
</Subcolumn>
<Subcolumn>
<d>435.9509116</d>
<d>248.2931276</d>
<d>203.2720898</d>
<d>536.371669</d>
<d>710.14446</d>
</Subcolumn>
<Subcolumn>
<d>23.4684432</d>
<d>68.76998597</d>
<d>492.8934081</d>
<d>666.6661992</d>
<d>251.5189341</d>
</Subcolumn>
<Subcolumn>
<d>34.68863955</d>
<d>354.884993</d>
<d>195.8387097</d>
<d>402.8513324</d>
<d>480.9719495</d>
</Subcolumn>
<Subcolumn>
<d>113.3702665</d>
<d>422.6269285</d>
<d>651.799439</d>
<d>515.0532959</d>
<d>937.6339411</d>
</Subcolumn>
<Subcolumn>
<d>126.2734923</d>
<d>204.1136045</d>
<d>234.2678822</d>
<d>17.71809257</d>
<d>321.5049088</d>
</Subcolumn>
<Subcolumn>
<d>111.9677419</d>
<d>158.1107994</d>
<d>51.79943899</d>
<d>194.4361851</d>
<d>326.1332398</d>
</Subcolumn>
<Subcolumn>
<d>397.5217391</d>
<d>303.4123422</d>
<d>1165.263675</d>
<d>1408.461431</d>
<d>1402.991585</d>
</Subcolumn>
<Subcolumn>
<d>562.598878</d>
<d>245.3478261</d>
<d>174.3800842</d>
<d>301.5890603</d>
<d>174.8008415</d>
</Subcolumn>
<Subcolumn>
<d>115.3338008</d>
<d>216.8765778</d>
<d>423.1879383</d>
<d>633.9873773</d>
<d>774.8008415</d>
</Subcolumn>
<Subcolumn>
<d>319.8218794</d>
<d>896.9607293</d>
<d>1154.464236</d>
<d>507.9004208</d>
<d>548.713885</d>
</Subcolumn>
</YColumn>
</Table>

<!--Analyses, graphs and layouts as compressed binary. Don&apos;t edit this part of the file.-->

<Template dt:dt="bin.base64" xmlns:dt="urn:schemas-microsoft-com:datatypes">eNrsXQt4U0XannPJPU3LnQJKqMiyQps2hbZgS0Mpl8otQAUKCIQ2dNumSUkDFBQa
RBCRxeqKCrIILOXyuFzUxeXhsq7iiqjsSmV3XdjVVR6BH3ABF/XnV+g/cy45J2kS
kpZLOs5XhzlzOXPm/b5vZt455+RoHTJs2PDxg/tRXj0AoI6qo2gYSsBkehPoCXMO
0sBPxDQFwzoYaAYGr/VnAAyFKQ0MpTAoYLgKq2hh3AhFjMUzA2MtIEKECBEiRIgQ
IUKECBEiRIjcbSH7cyJEiBAhQoQIESJEiBAhQoQIESJEiBAhQuTWCAPy4L/jGQBG
sVKcCPP6CCETNE1Lgl63ex9QQBWv5tKVzEZFf6D0S6njWaG2gn8fjwW/7BZZ99aD
K13v2c2/vnde61KXoEuBEVx6BJBe72upGOCfv3S9kp1bU+kwzrO7q8tczpyktJTU
JKPdWewqKXOW5iQ9XDgsOSspd5A2u0f+2CGFRdahxipHWbXHaH04b1TBEGNSssk0
uKrKYTeZ8gvzjdZRBRMKjbANk2nomCRj0i88nqqBJtP8+fNTbKhWSrGrElWsNlnd
riq727NgFGwsGZ6QUuIpSYKX4Vv36w7MLSkr9gzSarIr7AsGwSaExqrcZU5PitVW
ah/mclfaPCl85IE9t6IiuzvbhM6AJwoNBG/BU1ZcYfekFLvtNo/Ld44mu9oDi0tl
1ctds/i62Sah7CZNlnnslYPdbtsCqVEbSqIjqVOa5gPTSN2ckWbOmmFOy5qRkTmj
X6a8h+H7WO2xeezDHLZSeZvoIqV296DUbJN4yHXZ5FOkSQTiy7sZCOvoES532UKX
02NzjLdX42KbELDQmbDTjkGZ5mwTdxBLlhjrLrPDDnvgIMPHDkFAyTWY5q/BWDHF
hGKbA6oJHzMEAPINhLQYHAcT4RpUVozZfBQEVGzPRmKHsRsKIYDF2pConjurkL9O
lQ2yshllztmuGaLOgtnCOtpqzbeiukNcJfYxtkq7pCqffqKxWqRmi9JucsPJLXdT
FLIejbJ7OMIl51NR2yqksWTWkplLbkNfTwvdNme1g1veJnB94breqpUfAaSYs0Rh
mavU1spVHwKDrD9OW7IjBtQddnYdXFI+t9pjL0GZ4+3FntZoi+YBDGg1jJbDF/GU
ICM9JaN/v9T+5sz0fumZ/eVrklinf1aYOjLzxayHQFfH3EUCETb1Ec5kyWn9UtIy
zQMy0zPSzVlp5qDm5iulp6ampqf3zxgA/xkQrFpmZmZKljkz1ZyRnpGZlhXCdQaE
qxRjvgOVWADJD1Rsq57howPWGqZ9qf8PO21YzvsRISQTf9Q+gtXMHxlEMvW3wHuq
qkrwnf5DgYuxXVaIKw22Fkzknww1ud2TmppiTo30Bo9nQZU9zA2jAKUVBhor/M2U
kH0N1dVIexq6oyIfDOyp2NFsE/dYbZBW6UWfHKGBinseystgd5nNEfZ5qL/Iv2LC
t0NxIdp26mRPNZWWRYDln7M2LuaO9N0AeB6opeevjXyK8kvRfinGLyW29zR3dK4R
gDXghEr6jkrze0uECBEiRIgQuduCFuaXgfju1XtgHs0zASJE7qzQFjXHr7VAA9rB
OH/EqJHG4W7X3Cp7ibEQbuLcsMgYgkiKn/QjFBQ06kCqsMnQCyFHoPebhOCB490I
w0cMCbEYrNzmkD8OFLQ56y3M3MZNKn4DCEMcDBvoONBIG0LmiT6BhkK5fOjBsBqM
EnLHyUpyfK8A8+EGHGdK2dIRaizGc1fqLMsdJwRUaqkSS6mwpXTYUiZsKRu2VBG2
VBm2VBW2VB22VBOstFYs1YYt1YUojQPrhZIKwb6WGknvsXDM9xDZ2iH2cL6sZgwc
x3uzZWNCvE2C7GEXjmmhINj4AZxlOV9O8DkPAP+FKd6JE4SA5BnQT3DAcqFpKmAo
BhtY3DdxhdLnfM79JsiXOTMQ3J4SYoXQnkY4ZriX2PljVN5Odm68hVdBRRgVUIJ7
5wj9aaoCdKWC0uFm21TbI4IqqGapQrxZpQ+iihyZKsRuO25Rt2fdqW4/JUxua322
VFvaRsZ/xB9giHOtQcZ/Ql0Y+H5ccXvH0d1eOZEa2oFU2JOtCoNql76jQSsYaBow
g2SIH/28RA+1txkaAP1ShBJ+brIBTJetjuicX6lFn+ru860HX2sH/5tkAb4bt939
1j3RGVA+K8srgVc3g/Y+B0H+2RF04ZyrQmYTh+x4I/frFVoIFUFWWbk4blL+LIeN
9vUbgA6+nMkwFMHQCWQ38Z6eFj6+nMvH7WVpNbcUbudaWwYWgcUBLWz4c4f65yeu
tfg1aHnFIk1qfAs7uBaWAy9YErQPRZbQ6T3cSKjnWngcLAVPwOM82foPwrCUcAJk
7ehvUTst689Orz5gcdgB+spu1UeyOdgOjDJeFUoia1cbVbuo9k6LPwYq4mtRUV0r
8nZ1UbWrC4KBjvhadFTXirxdfVTt6gMwUBj4EoWBL1EY+BKNgS/RGPgS3Wp96X7v
Qo5LBHKOTo63Ozrenp2LGLJa2IDH+84dAYk1CDhHimnZdRVNruvPZOdzqJJh+Bnn
GSngjLBf4NMbKJSmfGkDg9K0L72YRWnGl/6PAqVZDlOXIKglZMuFXj4pxCuEeCe4
R9BcSihqcL+gtkUhaROvtik+Z+Hd1gwJcCDNkxuaDnObJ5TagsOUenILYC7+acBc
DgJps7vbkTndjlzhHDvsILDUWppOPSLA9hHCRNLLDybbpCc/gkBKGlQxsjMiUEyo
GWIzmBIwgpG62ATUgeuN6E8jWFRUZfvArnO2uw5LNEEYd2Rr0K1cqVp2hugo3rC7
pT1sdONBdJTIxwO4M+NhyU8D5uNNGn+Yk7250m73ds5u4WCKPbkFMJfeUmveWpi3
0JpP4A6zM0c6tTLKmgT0EgnnbsTeB9qCwC+3o1QP3x1V2TIGjN57ufIMdoqyQX8w
fgq7WLlL/1I8f0OvqwFSOqhWvounYGf5JUGcNKUbcP7h8h148tpDuEss3bJBq22N
32OwyKZ9KszjNaOF15AajFJ8E4c0VKXoaOA1hGKkodRmaCj1Dmgo0BPEW6EPcL1d
JviOXG6X9mgwUe2Ob9TUJCxUvxB/SlOY8Jx6V/xhTTY0YSrFa4/tHYX2KLb37dZe
mm9IN9WT3Pd8mwtg4nC8RKVyZ66CHZ3D3YLuJ9To420r3MCl0FOPP4pn9uWegUwu
LPM47MncMyNpvYznOFp7gVaVwJro1nQlOAecqEVLcyzmjMjf0YzwF8VAA5oRXoW+
jmYEFNOt1N+X31F/f4H5ULOeTdPtZy5patg4XQOj0s5kv9VK/g6M0fg7ML4A97lp
cNpH8YeQUa9npRjl74f5cUJ8CebXsFKM8htgPro+ilUwnslKMcrn/f0JJlp/P3SD
9/dXbzQ2BvP3HZw3K2TMuS+HmXvIFivuToMjyq2K1brfKi8oP1CU61YoGdWXivG6
KqXMYFFNUCBmJ6iSRt5gJY3BDbaZs0dbvwmqbdBHpLFjvStxZ7WfGdbpOxh0uv2G
efpkw326zYbpUC1mJvrlxcywvT+D0M7CYYHidbCdK3FSjPL3w3ydjo/nwfwOshjl
b4bxfUKM+pEsi1E+b71V2mittxnw1tsPgi8v9Zw9VH7WQ3cvitKE9aULB5IRTMY/
lESglVxngpkPtNB8fMuhzacHjrg8zYsJI7R1cbM11Qk9tSsMizVTE/Ra9OIcbz51
FGuNkVWDWB18kwXzVfgMtpUzmNpvfkT9F9/sCD7IeC7PCBYa2QILgQgGGLIQ0L6Y
oNTVxfXUVid8CS2UrZ2a8AG0UI9mWKhHDFuoSLCQw2ehbWEtNCsmLKQBexTD1C79
QMMJRbl6pL6j4aBivLpYnxLD+5Pe3jpuRFBQR/IHvCjREOam3JAv3pi7ccBaixYi
YUNoppELWvhHg2kgmdvot6doaA9pn68RXyPzk5/7/GY9uCbcwZW/dSTfb7IhHnP4
9wP4Ozsb5o6mAjT9n66Jb1SJF9YKdTRAesMxXH15h32a8TtuFILkFSj0tvADoZty
DcUPpmlgTLMoc0APQjjwQGWuugE68HRlsRq9SzRMOVL9Xitw4CJ4PUcTBx4RBO2C
493PqNZ1t4hv6mhhRcmBN27c4gu1tbVcQA7MCA5M3SYHpsJ+s7cRdaepAzNhHrq2
xIHR1W7mwLBOo6Ao7hgqigvoGFUT80UH3qbU0rwDnwHv3wYH7mzxcu8SrqCWgDZo
v5nnsBVXGG3OEuOkX0CeDO3AClAfB0Zl+OYieR6Bqoj1kCK8Xi84ceIEmDlzJpdG
8blz57jj1lQHRyH2IUKESDRy0StyxK+BhZHIfz8ZdSNChEhk8jVIYP1v3DdiuDqT
OqQOqRN5HWltpWVrK9EUqUPqNGcUMWQUkTqkTgtHEUv2eUSINHOfJ44iBRlFRIi0
cBQpySgiQqSFo0hFRhERIs2SixavZanvfRbp802/4V4gke7ob/F9wS7whRKNX6n4
IXZRUHoX+Iblv8qD1rvj4hOCgBdPNhytrQ18NyPsuxqRvOAhf4kpVOMoZgLyZXU9
kaqSACKACCACyCe7wA4tP+/FifNeDdXky2d3H2IN1XybyQBRuAGicQPE4AaIxQ2Q
AjdAStwAqXADpMYNkAY3QFrcAOmwAPQ+D0j+ndyjNbvy7i6g95sPKDRdpXCjqxRu
dJXCja5SuNFVCje6SuFGVync6CqFG12lcKOrFG50lcKNrlI409Xt93UegiFdpXGj
qzRudJXGja7SuNFVGje6SuNGV2nc6CqNG12lcaOrNG50lcaNrtI409VHF9XjSFcZ
3OgqgxtdZXCjqwxudJXBja4yuNFVBje6yuBGVxnc6CqDG11lcKOrDM50tWz1GzjS
VRY3usriRldZ3OgqixtdZXGjqyxudJXFja6yuNFVFje6yuJGV1nc6CoLsH4Z4IvW
TFfRT0yLAPmJKQFEABFAPxVA/Da9KGCb7gio1eoXXxEQhRsgGjdADG6AWNwAKXAD
pMQNkAo3QGrcAGlwA6TFDRA223RHwDa9a/qM1v5UKRhdxeonpiIgCjdANG6AGNwA
sbgBUuAGSIkbIBVugNS4AdLgBkiLGyBs6Wrel3txpKtY/cRUBEThBojGDRCDGyAW
N0AK3AApcQOkwg2QGjdAGtwAaXEDhC1dXVClz8eQrmL1E1MREIUbIBo3QAxugFjc
AClwA6TEDZAKN0Bq3ABpcAOkxQ0QtnT19e+UONJVrH5iKgKicANE4waIwQ0Qixsg
BW6AlLgBUuEGSI0bIA1ugLS4AcKWrrZt26b10tXx6hWQ8UyZZ3PUwLhzL6idk1+v
Peb8xJJwJDO5ss32L3/T3TpuV7caUNcxZczoB3omJSk0WUNXHxr9ouPQ8dnLnpvu
/qpH1tU/vnxZO+C/yoP07EdO2St3Jx9Y0bt3u5+/nvNd7ezvziZOPeCsnfepMu/c
mXZPXOyx1vnq9b//urgi70jOSHVp+au6k+ff2jHm4L4ldf23nr1Q/nnDxdxxn907
cNHqpG0PPvVJSuLMvkfz96+f8+w+5/ZPPqj+X93Jd7+/2O78k6fun7tmTiKdNTmd
qeo6bvsPO6yrzxacNxwZeHJG2jvD3jv8TNY/cvZ+3W3vlJwLv35u1mN5ielbH3zl
L8ft+x+6umfEia45fT6xL41jv1356T+TtRnuLT3f2f0nz/0r7f0PDD1w+IeC+m66
Us/KObVZl49924GlGi4kTRx3Ke7bghvXrpp7Hdj67LEXyjc9MrIqU/+nfY+N/ars
yQkzumxY9uT8b17LO/DPlRdfTvxh0vO/d7074KV9phPO7eMPtPnqwKFV126Y5v1b
O21Jn0+XXHjrq/J/6y7Z9jCTYM7bhmmdfrz3b2caytet2r/74u+vj313zbWyqy8+
2ubGqcQfx55e88aRo7996+iy4fmTxiS+va92gfUPYNO7qqf2DU18un6ZrvT/phze
NHjymxvqK7on/u70/xS98sb5a8s/7Pra8zv+dfLpjKe3bdPtHmyaXLmwdsKjC63b
c9DfRtVV770fT71n4YMXLv9554ixGteOpfHdD8c/dujN9Nf7r/789AMHu4yrafPe
6OH9rm0piju9eMpUQ25uxYrClO//aimp/+JifX2+enr7S/Hf/+t32xsWLa77W2Fl
nf6jc/8ZlvpM+Tt9d64y/vXej3t9+PdenTp9vut4r4f2fpyx9tjsvafyuxf9MuO4
fe6pLezsAvu0uJRTvdae/nyWetuYKXZnSVtLlpcn4BoQD/+1ul3l9mKPscw522VM
g3OikQo+ZORD5Ce+t2rs423LVeCT0js9fSyVoL1wqsqXqwSfnm6gnCABHg+tqbK7
yyrtTo8x3+axAxfQw9yH5jqT08zJ5tS0TOAEBv96BfmwFtdRJ1d5jMtjn+VyVfgV
qCVTSplxfg3Z3VKJhq/ucRW7HFIuFwmplaCnpJ/cxy5dH3Tso48GBdOG9P9+zrIw
XgtouVCW/wcAAP//AwATOKjU</Template></GraphPadPrismFile>
