# Supplementary material for: IgM and IgD B cell receptors differentially respond to endogenous antigens and control B cell fate
Source: eLife. 2018 Mar 9;7:e35074. doi: 10.7554/eLife.35074 (PMC5897097; doi:10.7554/eLife.35074)
Supplement: Figure 5—source data 1. — Numerical data corresponding to germinal center composition in Figure 5B. Numerical data corresponding to autoantibody production in Figure 5C–G. Numerical data corresponding to cellular phenotypes of IgHa/b Lyn−/− mice in Figure 5—figure supplement 1A–B and Figure 5—figure supplement 3C. Numerical data corresponding to follicular B cell competition in Lyn-deficient IgM+/− and IgD+/− mice in Figure 5—figure supplement 1C. Numerical data corresponding to germinal center composition in Figure 5—figure supplement 3B-C. Numerical data corresponding to autoantibody production in Figure 5—figure supplement 3D–E. [file elife-35074-fig5-data1.zip › Numerical data corresponding to Figure 5G]

<?xml version="1.0" encoding="UTF-8"?><GraphPadPrismFile PrismXMLVersion="5.00">
<Created>
<OriginalVersion CreatedByProgram="GraphPad Prism" CreatedByVersion="7.0b.154" Login="mnoviski" DateTime="2017-06-12T20:42:18-07:00"></OriginalVersion>
<MostRecentVersion CreatedByProgram="GraphPad Prism" CreatedByVersion="7.0b.154" Login="mnoviski" DateTime="2018-01-11T14:26:18-08:00" MinVersion="7.0.0.0"></MostRecentVersion>
</Created>
<InfoSequence>
<Ref ID="Info0" Selected="1"></Ref>
</InfoSequence>
<Info ID="Info0">
<Title>Project info 1</Title>
<Notes>
</Notes>
<Constant><Name>Experiment Date</Name><Value>2017-06-13</Value></Constant>
<Constant><Name>Experiment ID</Name><Value></Value></Constant>
<Constant><Name>Notebook ID</Name><Value></Value></Constant>
<Constant><Name>Project</Name><Value></Value></Constant>
<Constant><Name>Experimenter</Name><Value></Value></Constant>
<Constant><Name>Protocol</Name><Value></Value></Constant>
</Info>

<TableSequence>

<Ref ID="Table13" Selected="1"></Ref>
</TableSequence>
<Table ID="Table13" XFormat="none" TableType="OneWay" EVFormat="AsteriskAfterNumber">
<Title>Titer Ratio Dissoc</Title>
<RowTitlesColumn Width="1">
<Subcolumn></Subcolumn>
</RowTitlesColumn>
<YColumn Width="81" Decimals="9" Subcolumns="1">
<Title>MHLK</Title>
<Subcolumn>
<d>0.183756261</d>
<d>0.122965255</d>
<d>0.200312125</d>
<d>0.283336802</d>
<d>1.278163976</d>
<d>0.368701229</d>
<d>0.20905049</d>
<d>0.140382549</d>
<d>0.589793311</d>
<d>0.21925398</d>
<d>0.211625445</d>
<d>0.113125697</d>
<d>0.295632392</d>
<d>0.119909604</d>
<d>0.368069571</d>
<d>0.358724996</d>
<d>0.232996752</d>
<d>0.095956027</d>
<d>0.153601905</d>
<d>0.318872276</d>
<d>0.06021894</d>
<d>0.142790238</d>
<d>0.166619714</d>
<d>0.253777182</d>
<d>0.199280559</d>
<d>0.285441212</d>
<d>1.260728</d>
<d>1.145990836</d>
<d>0.453235938</d>
<d>0.22012388</d>
<d>0.230736087</d>
<d>0.634633024</d>
<d>0.147435883</d>
<d>0.296580302</d>
<d>0.11534915</d>
<d>0.20104572</d>
</Subcolumn>
</YColumn>
<YColumn Width="81" Decimals="9" Subcolumns="1">
<Title>DHLK</Title>
<Subcolumn>
<d>0.240007224</d>
<d>0.267009687</d>
<d>0.810707047</d>
<d>0.376310257</d>
<d>0.210013958</d>
<d>0.988936103</d>
<d>0.890202947</d>
<d>0.410610885</d>
<d>0.811238984</d>
<d>0.413157589</d>
<d>0.239464151</d>
<d>0.212084799</d>
<d>0.299093171</d>
<d>0.174959453</d>
<d>0.225950946</d>
<d>0.340353315</d>
<d>0.625655749</d>
<d>1.25089941</d>
<d>0.241268363</d>
<d>1.681599163</d>
<d>2.087497075</d>
<d>1.721787819</d>
<d>0.128646392</d>
<d>0.272552277</d>
<d>0.587904814</d>
<d>0.586276653</d>
<d>0.270089667</d>
<d>0.699953888</d>
<d>0.411552792</d>
<d>0.274792738</d>
<d>1.564456503</d>
<d>0.171226348</d>
<d>0.467492541</d>
<d>1.786399284</d>
<d>0.211107341</d>
<d>0.066737865</d>
<d>0.191660119</d>
<d>0.86239575</d>
<d>0.352958166</d>
</Subcolumn>
</YColumn>
</Table>

<!--Analyses, graphs and layouts as compressed binary. Don&apos;t edit this part of the file.-->

<Template dt:dt="bin.base64" xmlns:dt="urn:schemas-microsoft-com:datatypes">eNrsXQt8FNXVv7PvzWPzMDwDMoBADGSzu3lsYoEsEGKigCEkKPD9DJtkCIvJbtyd
8NLq+gTxFd+f1kdEpGoVUalVlDa21lqqaFvS0tpqtCpoQUCtj89Kvnvv3Nm5O9ld
dsMASZyT383M3Dlz/+c+zj3nPma2ek5Fxbk1swqZYAoAoIPpYDQwNIGLNA+Ds2DM
yxoQRuI1A8N9MGi0MASrpwAwF14lw9AMgx6GLyFLKnkKHXshiU9qyFG8TgUqqaSS
SiqppNJQIEYtApVUUkkllVQa1KSOz1VSSSWVVFJJJZVUUkkllVRSSSWVVFJJJZVU
UkkZ0oLZ8H+NFoB5Ouk4CsZNJcEJ+l5LhLbbvQ4YYEwz4etWbae+CBjwlUHTqt1q
LAKmNB3h1gvr9Tpw85j4xLsfHM0e+7SwzP9pks/UhKBAJb6uBMot/1vgXzhlH51e
tra1hV3N+QMen3fGBLvVNoHlvI2+Jo+3ecaEutqKvJIJZTOTpo8vv2BO7ZLquWxb
iyfAs9V1s+dVzWEn5OXnz2pra+Hy88try9nqeVWLalmYRn7+3AUT2Akreb7tnPz8
NWvWWN2Iy9roa0WMgfxqv6+N8/Pr5sHE8uAD1ia+aQKEEVIPEwfGNnka+ZlJ5umX
cOtmwiRIYm1+j5e3VrubuQqfv9XNW4UDDyWvRrc4//R89AR8kCQQOQXe03gJx1sb
/Zyb94WeMU8P8PB2M8W+ytcg8E7PJ/eOk6SH51pn+f3udVKibnSJziShzP3PmFkS
s97uKKl32Evqi531hU5awtgyBng3z1W0uJvpNBFIM+efaZueL55ikfNDBZkvZiQU
d7xMVM+v9Pk9631e3t1SwwWGSt1EyRZ6EgrdMtPpmJ6PTwZSTVzg93BQYB4q2dCp
hwiZokvQHl6CA6UqFjW6W2AxDZ1qkGUopAj2AagHi6EN8jQOsf4oQqYGdm8kCjzk
VCFKxgaaSgTaG2oFnDY39MrqPd4VvnqxzCLVRfX86uryasQ7x9fELXC3clJRhcon
kVqLt9oSrDe64uiaO24uKInmcTx2uGh/KuG6ilpZVG1R1UXXYUjSWr/bG2jB5m0R
lgWLPqgLP44sDbiaqPX4mt2DvOij5IGSx+vOaxkAxR2zd53VtKo9wHNNKLKGa+QH
Y130L4OyVGOUcuxbgktQXGAtLiq0FTmcBYUFziLaJok8RSUxeKjqG7AtBDb1Id5E
5Dns20ZwleXZC612p6PUWVBc4CixOyJWt8BUYLPZCgqKikvhv9JIbE6n01ricNoc
xQXFTntJlKZTGotpgLUdWIhV0PmBBTuoe/jEMjYYun1J/jqve0j2+3HlUO34E24j
Q6rnjy+Latd/Aq2nra1p6Hb/0TI3wEZZUZBmVVctFlaG+kz32GxWhy3eCR5+XRsX
Y8JIVmi18sqKPZkSVdZoosYraXRBRX9QLqko6PR8vKw2M8kQRF8L0QAjXg8VaJbf
426JuR4aTvRXTIR0GBwSTaeDWtU0uH4MdMI6a+8V+CxlDAB3ApO0/torXDFhV5qw
K23YlZjejfjsQC8Ad4G9Run7Kf2XViWVVFJJJZVUOt2EDPNPgLj36jWwWiN4Aiqp
dGpJ4yoNCs6xGUyC/y/kWhpXTgmwPMtzAZ71rWBr4UjOz9agBS+23BMI+BpBEmBl
riVyTkXnFahOKS6Sc0A6PGSAXqzw35HSeQGMAZGVPYOEH4UGDcjtnw6mwf9JeCek
kMLxaAYYjYcZPJV2O1VPnXh/poYEHvStSZraZbUnv/9pSD6xY9OQ/OmA8CFIAx50
AZwrMwxluAREfGHbaVZYK3Lhkqt1N7S3uP2snwu0t/AB6rkQmaTBlQY/h1OLzKiJ
l1EbL6MuXkZ9vIyGeBmN8TKa4mU092WsAOVQcg28uV/9AIhKKg0p/1MbpzmJh+ph
X1iPu/p4uA9fOVCPYqdYT8xXvTjXJ5TVlf0Ne3Eq94Y8/q0gC0ivSJhIQHd/ik01
3TkfgwlkwmM1u9rd0s6xOYJrdvaJt4IVUz75etrlZSjrx3pBpgTNyKB51o/cP6AY
dNqzn+36v3qDS4BmKGiNDLqGDVza7vZzTUAh6NtGrvrC8NHLJNcaClorgy73rFjB
+TlvI8c2cPwajvOyrZzbG+g39A4/qNNv+yOB1lLQOhn0PN8a6HM3+rwrPE1YgBZP
q4cH/Yd+0Lz78ntydxBoHQWtl0HXtbUpCw0a9+xuWvgugdZT0AYZdAVpZopBf/T0
c+98O8tEmpmBgjZGU64K0sxOONdP3nvzklF1JNfGzMexm0wPkRCJ0HS/LFJ8T2gS
fkKb8BOqVKpUqlSqVKpUqlSqVKpUqlSqVD8UqUrJ+ggDzICFxzm+FnYR7+YD/V4a
AUCptT7ZEGPQLY0kg15YrvEsjSSTEG1pJG0ALI30va/I0giQlkYAnprPFFphe6uX
RbsYPQHe06gujpymxZEzgbo4opJKQ42UXhxZGsfSSLgZOXwlvggudg2UxRFGtjiy
VIGFEWlx5NdkEnzH7N2hLdQo99EWTWwk9F00YYjpRnU4n3N7lW0ZF+747INf78VO
FwTRhi+a0NBR5vD7T5vuznm0a+kbBJrRhi+a0NBR5vD7Ty817N3EXfQOgdZowxdN
RGhUFedyvlaO93saWVz0Jw692vX8V7kb3xILXBe+aEJDK17gHVcsW7Vl/+tigevC
F01oaMULfNzXlsfSv/qzWOC68EUTERqJ4SjiV7IQvZHz8p4WDpww9KEXX/xke8Zv
xALXhy+a0NDzuSYPrGPloNfW/an61TNDLZyCNsmgnUrn+voMPmtszV/EAqegzTJo
u01h6PM/uOLePct2EWgtBZ0kgy5VGrp18z5vp/MTAq2joJMpaANRLvSRO7RKBpSA
fn37G4t03dvEZmaQoFNk0JWe5pUSthLN7PpdGf8T+FJsZhR0qgy6xu1t5oCC0J+z
4w4/d/kXYjOjoC0UtJFYLjaPLVhUDpSBfvsDY+M/93zwK1LgRgk6LTK0QzHo4S9P
fM+W8ycCzVDQ6ZGh7YpBV//12ss7uu8UC5yCzogEPVVB6Arb26uKx3wo6jUFnRkZ
WrkCTy6quPi7vxwS9ZqCPiMytHLN7MCYd3N6XhdbuJ6CzqKgUX8OIZWFvtF88OMb
2kWjCUwS9DA59Nz5QFHotIaPClI/f1zsUijo4TLoBUBhaIFmu0gLp6BHyHPd3qos
dM/7m+aVLZtCoLUU9EgC3U774UpC/73p7+P5kn+VkXk4yiMdJYNW3C18Ztw15V/z
7xBo2g8fLYNW3C38R2ng4ZbnDxBo2g/PpqBPih8+p8d35ZQ7xVzTfvgYGbTiBb4z
ef+PfzOpWyxwCnqsDFrxAs/e8PPnH/jufbHAKegzKeiT4oczzC0f/nrrHrHAKd9s
nAxacT/82C92PbBm2D6xwCloVgatuB9u2mpr/9l/PhELnIIeL4NW3A+3rHKXZ3Kv
EWjaD58gg1bcDz/HMv76vfv/j0DTfvhECvqk+OH7L73zjpeGPSM2M8ojPUsGrbgf
Pubr+5+wPwdcpJlR0JNk0Ir74TcvAnuuyRWhaT98MgV9UvzwB3ePvrr8J4d/RQqc
cpCmRIZWzi08uHv6wdTafxJo2g/PiQytnDPc8f3hbTtKnxX1moI+OxK0kn44w/37
L/uyPhf1moLOjQytXIHfdc8n96+5OaTXFPTUyNDKNbOsjwL25GsY0sJpP3waBX1S
/PAc7r83zjjaI3YplFuYJ4dW2g+vXPto1dgdPxctFwVtlUGfHD88OEfsUijofHmu
lfbDP82dfcObLU4CrTVF3uYgQgNqnlyk+J7QJPyENuEnVKlUqVSpVKlUqVSpVKlU
qVSpVKl+KFKVukxBYRnSjBdq4tpfLJLi+4vlowowaKg3GdhITaSQkERKZaEaBkWo
JvMiC0mVplNHE5mwQvrJPmwMVbuwrJoJ6rDyCCTMn06EcWeFqTUK9Nu9qLncAuaR
WFrFkogU4kYr9MqwIUIHIZKo8Gm45Y2k7oh5Q3ddbUjNxbs8Scu1TuJODVtEk99N
C06nciDu80b7Fzgg7VVGN1Ii5BaRWZA+PfQaNgBf4OIV1+XFIr8VFJJ57wBJmpEV
XKRiQLAd5O7toT18z4f29qG00lxCNvgY2WBIhSdFzQZeAqmcdz7JCtOvrOiodiGn
JCorosjtJyxy+akT+QZil6S9lCZiaSyJf/brgFYIkWxPNFGi6cdQ67VQvvranhRi
e7yMEB5U+/dBZXvC1iej2B4jXr8xgt9Km5fD4hhKWVFYTS9QhGwPij2TCe9ERf0S
XvOKbXtAfLbnStr2rBGty5XU87iPWy1DQlvUVpAn5NZF5B1FQsi6OBhAbcpYgZmW
VwFZ9hFcDwBVDOEN6l2VYnwHA/rwD4P/rgVjzkPncxC/Lh0/exkMGzUb8bkR/tvI
ZGGet2Ao0R3A8Y+idWz9C33S3AnDPv3bmOdJGB4zdIXOVxqFc8STYxJ4noPhG9Pr
ofMu8+t90nwFyZO0D/OgffNdw6urRJk7Rkgyp6dIMs8zZJ33Behkwm3BqONUO4hy
/3jXJ/r8DxkvA7wML19g8LcKWzh2ltfdsm4910Rez5u9OmAlp7PqvG1uj59rEi3s
Gg+/khWtbqPP7+ca0S/Ksaz4JZrQSaC9tdXtX8eyizzNXs8KT6Pby7esY5vI14l4
Nqeanc7arLais8tY9gIvl8f6/Cy/xpfHuz0tEJEkVCbA5REweIPlp7FNKyp9a9gG
TzPrgdZ/JRdKtxE+gPcOsc+wi+bORy5BI8lLlPjZLBvtk0ksW1o0id6Xg38QGorF
sqEPPLE5HO8WL84WvsPD8j74VGsbjIKZ8Hvc8FmYWMU0trzCC/+taDrBAutWa3CQ
16DkH6+m/OMXmERGJytD/auF/DeB4dBlG0WM+XhoxiuhSVsINb4B+ssbwFiwBW+v
BOAlMBp0Q2N6CAY9MxqMY0aBEkZIbSGTDVqYVLCOMYOrmQxwBzMJjoB0jLAhFVBm
VdwBLv4kxHAgvSg8isQbyCaoKcS1qATCywkmYtozyHUD2UCDHO8NQNgkh7bzbwHC
ltBULLWwWxFhdgNhvyZyGg6Rc2Rx9IzAg9IdxwhyoCF2CTnPwjkUth6i/LQwQtpI
9nWMIAvCu5oR0kDp3sEIsqEWJw6l1kRxM1YD6d2PBN2Mq4U9J33MMYv8HE2wUu5m
oHhWG6yMZTTQBoJObRfmR8XQZQKhdFxmIZ3zUJoatkrcddvBBKtipYlGAuma7VXi
eRc5R8+2aYMh9+CIVnAPkAw9GV0x5URuRrW5OsTvypJkBrmSzMFcV+XpczPAKTb7
gxkvAzwD/z8VcUIYzSJAI4XmP2B/aCsuzc1dwgVqQ7aDn+GwOkud0ErMKLZbC0ts
1gJHYSHs+VHvaSt2TmO9MwqKbdZi+KwQW1LoLMGxpTarw1nsEGJLS5xOeHDCA+rS
bdZCZwGMsNsdpQVWW4FjGlsAnyooQkLYC7AQ3YNT7MgG5SnQP4OSSf7riEHRhZ4Y
Czv0ifCJSTA+B3bWjtCUDwCzIfdFMHhh3BWw/m+lJunugp3sZnj9GHz2Cfjs82jg
BOivf2QC6TUTXRSDoiNGZCwxLCYyVyq+8TaJ8CeR8W4SMSIO0k9YsJRCushwXETO
0T0vOaJO/wpyzMRTWQLWMJwLyVhsJvHIWDwGpBcInqBWMmJNYqUl9G2WWPNXQ6Gk
TqT3iT1/9T0J6hzR0Ju/AsSxXCtrG/I4cf5qbcS1k7VUT3mq5q/WRZi/ktZO1ked
3Vory1EacTuPRJjdWkutPqXTbudroWgmtI4R7ON2FuFS6qkUZ8DamOUh96xT1xWK
364R4hE/a+ypjOS+AlMwxO/SCfzI3e3Q9HV3O7Bb21klnnfBczkPNlMTkSuYLnMF
00/TDM6pntECMV2vO0h3vKC9tQEaFGhZ8Bg1MN/j9bS2tzrgqLg69CaI8CaOMzzO
vRYxogH3Ir7JypZzqz3IKglXc/1+H04V3RfenEID7TlVKA6NvIVXmsLjFrW3dg9U
wST3aS3lPt2akPtUHmp94n8jNHkWaGoNYCo8lpLvN7ugcS6H1zXE/WmCY9K15INZ
N2HX6H+pTkhMT2zjRmLWRhAjrSPG3EDkn0ri0XUpkD7U5SK8yPiXEx5k9GuI8U7B
kgjj41RSDlmkg7kJSJ/MEMe/66J0RJ9FGP/27Yio1c/wzoh4hJWROiMXEDoj1Luz
TGel2Bl1MV2h86CmK8Tj0nZWRhoP92glnk6dkA5OX98TkZ81SOn3GLr68OB0jJ1q
ZxSlM6ogviQa+tiKbQ4HHMoUogGPvRSOagoKS0rscPBDRkvwv62QjJcgi8MORzmF
DmeB3W4tLunGcxUViqSFml9ktZ9NVCVRtdeQ/0bcwC1QBbNgGE0+Vj8Onk+C57mk
G7DDaycZIc2A8X3VXkMFUe3NRF4dpeZ6oqoGEkaTOBMQ3ro0UD6/nqh9LkkzBUsi
8CC1d5LzNCyV9M0YUe3XR1H7w3GrfXl/1R6rIqXqPdR5J6X2y6OoPdBJ/F3kvAhP
p/VEVOnlBqmLAcbIat+lqn1UtT+XrBiiuQ1bcbETaqKjoBSqYIGzuMBmLbHbHQ6r
rcQpzIfYrEWO0kIyJYLUFD7ldDoKHAXWwoJucD5M6FxlEiuPqvhzFFB8A1QJAxwC
G0A2UXwWnk+GYRpR/AIYX0IUf2ZCim8g8qVRij+MUvxsSvFZSvEnk3Ok+NMoxS8g
/EjxSyjFnxmm+JGmMDLj2/FZAyWfp5PGMBbZrMXpytTpUgr5rpsz8MfgtuotxsVJ
wy2pOE4LFjMO8CR8TgNDig4t32uga6aFf0JaD4KLqV4WPXO9SdxBK5NmebtLLGvp
XmeZOLIV43XUaLcJOOBfVtg3a4fH+AItTlHRL9DehvNGf51uWCjmYrJWMAJvsohM
R8rIiUu63o5b4WdCGTAPgodICuIHncS3uoUnsrrCU0DXJiOS4LAgE/Mw2BxRhiWu
6NeCDLtwCo+ALeBR+Cf6GjE3Bh/3E4xh6TD9TUejmDxPBVNAPBvRY9FjWNs1x+GK
L92khNJF3E+5wvPAxI3FJIQVf7rJCaWbHCEPmrixNAlhxZ9uSkLppsjywAyBtsQM
gbbEDIG2pBkCbUkzBNqSZtC2pUnB9VSxSj7HBdkHdly1YFkZ8pC366RcC4w2spmU
fkY6aijccAlEDxeEPNw1OFd5eCCKWkYd0Gh4/J6HcH2hRqNpx9fXYe+tD4UkvZ5g
bSDHjUD4YvxTePUQf4YimqmfRIrhwahuECoGk3GprBgceK5RoLNcfStOE8WTiVUM
kbMpSaJANh/6YWSTYeRu8PW7LYvuecdXhhIwGeNp1OKzWV0M4dLHnU0QNZuSJJGz
CehsRtNfMZsPx/Tdt+sSq00xm4wC2TxebYJEanPzDyObj/RJvA7Tz8uksdfJ1M1Y
2RQlUSCbWxStTWWzqWBtPjrUszkSu0CplAM1IfTKL/JW0HEinhdP6uMEjpc2XaVJ
d9jgmfg+o7vWsD4pkDZJ95hhcdIFacL0UrYFbRK4loj4DhRW+hEbQM2BysMRcPJp
PJk1p39TAq2JjkzYwWZizH+wLqGEzCDPcLvpD8ZzLAsNz5t+ahxuKTU8aPqV0WpB
lizxErKdghLKCXbgyS8G8GRiUBPa7lEXwa0Vp7XEj4anwJzEntYxw5ajAYuZJ6Ei
wT5egxuwSbprjrBV6+xQmveDb8kiVG2EiSIAxPc+9bGmlQC1zCyQLoYnLs7x0qQF
4T+CYiYKYyYBHIdf9qMmvaJU1HkoiK0ChRyXLVQU9tBZfxqw/GdVIjfgfNM/jG+a
z7EsMgHT4+bhlh+ZDhhfMQ/8BlwP8dr7NOBF3/flFz/wKc7LppBZajLf3LklFOgG
rFWgAdfFbMCxZvt7kTh9G7A2xhD7RBqwiBarAUOeXlJQ+FxssOgcsYnxp7YBm8DV
+s9TkY3aqh9uEWwUOmYP4AYst8VMaCFdaMYTwiYR+lt68dgvDXAZc9N2mUakNxkX
pN1r+iLtcuOKtKtM70BfwMYIpafLSaD0GF3OyS49qU31LSfa+otxWSAf5+M8RmiX
M6Ggl2JtLiQcU4OZZEGHQUt8XZJDhxb8Lqr18C1cHvl6v+j8CYtIwpp+FtHPJsh/
CTxD37ZBG5unuvpTb9446s2EPbO39OdYkGf2M9jikWeGjhpYPom3evtpb/XMKW31
S7Xd5nN1NclXaL81T9RZk+/WZiQl64Yn97/VL4VdZw18Hh27Yfd6rk46ovgrYLyV
HL+F8RN10hHF3w3jh5NjBiyWZJ10RPFCq79Wm2irX3lMaPX8sd7eSK3+cJRWv2QA
tnoN+ED/tn500h6DwfCl/ivzE4YzDSmGd823G6R6AwnVGxiwvdXVvUK93dIbud52
4nrLDKs3FN93/4S8Di0x6/DASa/Do6n7k9613JcyzJKcvNOyOiXPMjF5s+ViWDgO
beK659Dqct6FWdoPdQUd74PpHE2Vjih+J4xPThaOq2H8MOqI4jfD40RyRHLkUceJ
Id27KSnROtwMhDpE30yIVIe7cB0aw+oQTSAssRPlE35OQ9tH+QxYmJOhgkLK0avP
gt2t3dDwbMVGZ7jlFv2x1F/q0XhBo0nc8Gg0J9/wSO7oA3gXDxpWBoCw/yPWO0Mm
mffenzKNRUOpTOtImdaf9jId6QriDWUbmavw22S5s1vcjZewbm8Te+FK2DnC4Zm4
d/1qwBpijzLigUUsIh8aHwWDQbB3716wfPlyfI2OBw4cCA0wBwvPUCS1flRSSaVE
6GBQnDo+BFxaycMtpGZ0VVJJpfjoEEjXhc/T9A5B66zyqDwqT/w8km3VULZVLSmV
R+XpjxZpVS1SeVSeE9QinTrOU0mlfo7zRC3Sq1qkkkonqEUGVYtUUukEtcioapFK
KvWLDrqCrmtCGz+kb/g8EvqhL2FGfwve1CF+Hpgmc9hdEwh/JQNd15jQx3eXot9V
gMctIwBY+/dDF52/4De29PZv874xlX+78T19+mVbNs4/L2f25s2bK7tyz1um3Tp5
25jkpXu6btdu75l8MGPE+ynueZltP8mZv0mnr3n82RlfZd/63hvnP3nntrxzNqXv
rC9/fWXPV1lffr37pfU3lmzd82J38fJZ5mONNvuMmzo+61i2smPbvvqF+6wPeCe8
5ZnZtvSV/fdNbjt/70huetsD13yS8eWxwPn7tmU3v3r3oeDOT/33ZhzxmY8s+2QV
M/yuX9w4N3DPsjeT5/+seM+h9Vucf21fGNx95ebKHz+0r+TJF/Me+tv465ZM2j7q
Py3jX8rsuf8fmxyXznt17r0Zy8oPfGdtyPe8d+TQi9bvtvjuyf7U3v3HERff8OPR
H0/90Wuz/pP51/KSg/cseevN8guPPrX/5cKn9dNGjHy68eKM1k3j5xy+5ptrtWvP
BiPMj878MmXnjMBLo5mWpbOXe79+dVv58ge+qrvrjx8e3e3//OGsnY/PvX3cMe9X
tcvHHXyx7LUzwe/cbf5c/Yq7n9z68JFvPrzw/d/d8OGE+VMverlr6XVNhVa+4V+/
T7vwtg1P2LMtEzLHNv/yjE2lzbseuf/fukm7v2iYMtn629s+ev+Vlw+ub/L+9KyC
Kk731uZ5k7VT7tiw4XczmzSPXXXPDeufzXIsdHu4zDkfj+A+//7wB/VT77hq+eGp
zlHtf+79/cWLL1tyiDvIHfx+2mVv/S2Q/9tu3mDYcPDjjaZNX99wxs7O5/97a8Uf
XjG80mB8Yceq1OeaZ8wd/9G5U547vKzu7vfL7n1/29Hss677L7uU8zZlukqCGtLC
0Gts1X7fKq6RZz3eFT7WHuE3Q+k9VLGafLz7jhKiU/1GBpVstC9IoceETYli8pJi
TnW14p2GKE3pe8kGsO9ff2K8ePvj3LVtnN/Tin6YpNzNc8CH9yqe1+7NszvyHDa7
E3jxtlOKr6occmFpvJh5gY/nGny+S8JumKSqlCJTwxLi/NIds8DO+xp9LVIsPpCr
TfhHMEkhlF1++PuZb77xxsxIdST1biUubdClQK0zrv8HAAD//wMA6Z0+Tg==</Template></GraphPadPrismFile>
