# Supplementary material for: IgM and IgD B cell receptors differentially respond to endogenous antigens and control B cell fate
Source: eLife. 2018 Mar 9;7:e35074. doi: 10.7554/eLife.35074 (PMC5897097; doi:10.7554/eLife.35074)
Supplement: Figure 6—source data 1. — Numerical data corresponding to Ets1 expression in Figure 6A. Numerical data corresponding to plasma cell compartments in Figure 6B–C. Numerical data corresponding to serum IgM titers in Figure 6D. Numerical data corresponding to serum IgD titers in Figure 6E. - Numerical data corresponding to plasma cell competition in Figure 6F and G. [file elife-35074-fig6-data1.zip]

Archive with 13 entries (12 files):
- Numerical data corresponding to Figure 6A
- __MACOSX/
- __MACOSX/._Numerical data corresponding to Figure 6A
- Numerical data corresponding to Figure 6B-C
- __MACOSX/._Numerical data corresponding to Figure 6B-C
- Numerical data corresponding to Figure 6D
- __MACOSX/._Numerical data corresponding to Figure 6D
- Numerical data corresponding to Figure 6E
- __MACOSX/._Numerical data corresponding to Figure 6E
- Numerical data corresponding to Figure 6F
- __MACOSX/._Numerical data corresponding to Figure 6F
- Numerical data corresponding to Figure 6G
- __MACOSX/._Numerical data corresponding to Figure 6G
