# Supplementary material for: IgM and IgD B cell receptors differentially respond to endogenous antigens and control B cell fate
Source: eLife. 2018 Mar 9;7:e35074. doi: 10.7554/eLife.35074 (PMC5897097; doi:10.7554/eLife.35074)
Supplement: Figure 6—source data 1. — Numerical data corresponding to Ets1 expression in Figure 6A. Numerical data corresponding to plasma cell compartments in Figure 6B–C. Numerical data corresponding to serum IgM titers in Figure 6D. Numerical data corresponding to serum IgD titers in Figure 6E. - Numerical data corresponding to plasma cell competition in Figure 6F and G. [file elife-35074-fig6-data1.zip › Numerical data corresponding to Figure 6A]

<?xml version="1.0" encoding="UTF-8"?><GraphPadPrismFile PrismXMLVersion="5.00">
<Created>
<OriginalVersion CreatedByProgram="GraphPad Prism" CreatedByVersion="7.0b.154" Login="mnoviski" DateTime="2017-09-01T15:23:27-07:00"></OriginalVersion>
<MostRecentVersion CreatedByProgram="GraphPad Prism" CreatedByVersion="7.0b.154" Login="mnoviski" DateTime="2018-01-02T11:34:07-08:00" MinVersion="7.0.0.0"></MostRecentVersion>
</Created>
<InfoSequence>
<Ref ID="Info0" Selected="1"></Ref>
</InfoSequence>
<Info ID="Info0">
<Title>Project info 1</Title>
<Notes>
</Notes>
<Constant><Name>Experiment Date</Name><Value>2017-09-01</Value></Constant>
<Constant><Name>Experiment ID</Name><Value></Value></Constant>
<Constant><Name>Notebook ID</Name><Value></Value></Constant>
<Constant><Name>Project</Name><Value></Value></Constant>
<Constant><Name>Experimenter</Name><Value></Value></Constant>
<Constant><Name>Protocol</Name><Value></Value></Constant>
</Info>

<TableSequence>

<Ref ID="Table0" Selected="1"></Ref>
</TableSequence>
<Table ID="Table0" XFormat="none" TableType="OneWay" EVFormat="AsteriskAfterNumber">
<Title>Data 1</Title>
<RowTitlesColumn Width="1">
<Subcolumn></Subcolumn>
</RowTitlesColumn>
<YColumn Width="81" Decimals="9" Subcolumns="1">
<Title>WT</Title>
<Subcolumn>
<d>1.536585366</d>
<d>1.389380531</d>
<d>1.549019608</d>
</Subcolumn>
</YColumn>
<YColumn Width="81" Decimals="9" Subcolumns="1">
<Title><TextAlign align="Left">Lyn</TextAlign></Title>
<Subcolumn>
<d>1</d>
<d>0.689393939</d>
<d>0.792207792</d>
</Subcolumn>
</YColumn>
<YColumn Width="81" Decimals="9" Subcolumns="1">
<Title>MKLK</Title>
<Subcolumn>
<d>1.168539326</d>
<d>1.258333333</d>
<d>1.478723404</d>
</Subcolumn>
</YColumn>
</Table>

<!--Analyses, graphs and layouts as compressed binary. Don&apos;t edit this part of the file.-->

<Template dt:dt="bin.base64" xmlns:dt="urn:schemas-microsoft-com:datatypes">eNrsXQ1gFMW9n937zBEuEL4/xDUKBCSX+0hyCQZygRA+DBAgCNrScCQbcnq5i5fj
I/jBgVQpFptH4PkAbaOiRVv86rNgBRv7+ixYqr4KfT59KtpaeRYQxKqvtaYzu7O7
c5vby10+MAnzh8nuzM7O/GfmP///7O8/u1c+s7R09uLiHCaSCgBoYpoYFoZqsJx9
CFwDUw6zIIqkOAPDHhhYHQyR8okAzMKpNTAYYPiMUXIiaoMkxXVEOgMoUaJEiRIl
Sv2FkF1naTdQokSJEiVKlChRokSJEiVKlChRokSJEiVKlChRokSJEqXLnHRgBvy7
WAdAmV45joJp1+LgBu3jCqHtdkcBA0xpZiFep2sxOIGRiOUCc5oe5zaI+/D0YPvY
xNh7AFwYc8VTopv/Y0vQXI2qAnOE+BzQfdv6rPBfNI25UFi0vs7PreVDDb5gYFqG
w2bP4PhAVbDaF1g9LWNpRWlWfkbRdEvhVSULZ1bcWD6Lq/f7GsJc+dIZZXNnchlZ
2dnF9fV+Pju7pKKEKy+bu6SCg2VkZ89akMFl1IbD9VOzs9etW2fzoly2qmAdytiQ
XR4K1vOhcGMZLCwL3mCrDldnwGrE0qPYganVvqrwdEtK4S1843RYBC6sPuQLhG3l
3tV8aTBU5w3bxEMYcl6OLvGhwmx0B7wRFxC7hLCv6hY+bKsK8d5wUL4npbAhDC+v
JrLfHFwl5i3Mxtc6KNIX5uuKQyFvo1KoF0XRmcJUSucblqKwWelw5lc6HfmVee7K
HDfJYXweG8LeMF/q964my0SVrOZD0+2F2dKpwHK23JHZUkPktI4aUT5/TjDk2xAM
hL3+xXxDfxkbjWahOyHT/uluZ2G2cNKbRmJhyMdDhsNwkvWfcYjRKLIHHdE92FuG
YkmV1w+7qf8Mg6pB8kRw9MJ5cAO0Qb6qfqaPYjSqd2sjieF+NxU0GtbbpkTDmlUV
Yj31Xrgqq/QFaoKVUp/FGovy+eXlJeUo78xgNb/AW8crXSX3TzKjluiwJTlu5MCR
I9dhKwiOyviwsOAi11NJj5XmYBGjRQwXOYYypxUhb6DBL5i3JQIvAut9uvMTaFKv
G4kKX3C1t493vUYbCH4C3ix/L+juuNq1uPrmNQ1hvholLuarwn1xLDrXQFWpcXo5
/iVxSZDnsuXl5thznW5XjsudS9okKU9ufpw8xPD1WgmBot7PRUTdwvYyIgxZliPH
5nA7C9yuPJcz3+GMOdxiJpfdbne5cvMK4J+CWNncbrct3+m2O/NceW5HvoboFMTL
1MtkB3biXLj4gR3bpzV8cg3rC2pf4X9pwNsv9X5CLaSKP2kZ6VeaP7EmUtXfBemp
r6/uv+pfq3G97ClLo6bi8rk3iJ6hdnCP3W5z2hMFeMKN9XwcwEjVaRXqwYoPpmjy
qsVqopxqMyqtB9WcSowWZgtutekWYwS9RcwCk+APFak45PP64/pDo4n8iolYDiOE
ZMtpIryaRs8dQC/6WdvuFM5SxwKwE5gV/2ubGGOiYmxUTBcVk8q7Vzg73QbALnDC
pJTQeW4pUaJEiRIlSt80IcO8F0h7r14Ga1lxJUCJ0qUl1lMQERfHKcIqchnvr6qd
2MCFuTDfEOaCNVyJN+zlHMACONVyEi1IpQUroAtRoUumgkHwMBgIHQL+jnvnEBgL
Yk/wwThcJz8oICoEU+BfC/Ho0BFNA6OFRwuyo1linFqEPZksDurhUJfGqkZPff1j
mT9JmbG4fXogfvzRKDxoAaFVKTAUCT0QVb9+aJQUeYSeq/CuWuP3hrgQ37DGH24g
7pPJrPQKK9wnlBY7I5toRl2iGfWJZjQkmtGYaEZTohnNiWZMaZ+xFJRAzll48aOB
VDtSotSf1py6BM1JIlQJdWGloOoTyf3Jxt56lJRiJTZflTiO9fLGzoYTQim75VX+
Y2AoYXrNOKCrPwZrVMr5a1hAOjyWc2u9/jU8lykuxyZ1XQoK3HfeO/b2ItT0r9tA
ulI1o6o6zIXQHifQbVXvODH6mdGVozxi1QxRNauqejHXcOsab4ivBt1UdfXkrHfe
PXAWt5olqtapqi7x1dTwIT5QxXOr+PA6ng9wdbw30NDpqlfn7igumfnhL8WqdUTV
elXVZcF1fIirCgZqfNUCA35fnS8MOl/1zd9mN+n3f4Kr1hNVG1RVL62v796qj44t
0ZuPnMRVG4iqjaqqS7GYdVvVT03IPD9jdQoWMyNRtUlrcpViMetq1Zl/G8Ge/PG7
WMxM6Y8Ly2TyEQmRVDWplyVK7A426Tt0Sd9BuaJcUa4oV5QryhXlinJFuaJcXS5c
FWCfCNN1nwgA3eTYUz9b9EmfCNMtPhE2SZ8IKQw6TZ8I24FPRNfBdeoToT4RSpQo
UZ8I9Yl0s0+E6UmfSOQFx6KWq/9VwyfC9KRP5MCUDw48OXOghk+E6UmfiLst9Ow7
D5/W8IkwPekTsdX9rvL0Smktq/aJMD3pEzn9mOnATXOOFMX2iTA96RNZtH6K5Z2D
HxfF9okwPekTGbzhTMYPZp8viu0TYXrSJ1L2ZNvGtOc/oT4RyhXlinJFuaJcUa4o
V5QryhXlqg/6RNhe5BNRP1v0SZ8I2y0+kURBrFjviWj7RDp6T4T6RKhPhPpEKFGi
PhHqE7nEPhG2J30iR6f9w3nXdf+p4RNhe9Incs+9b80rOP5VUWyfCNuTPpE/bp79
yNbSUxo+EbYnfSKevx8o9Vx/VOM9EbYnfSKHXtkzelfTKY33RNie9ImszEl7542f
vKThE2F70idy89fbbjn1ptZ7ImxP+kTOnDo45pyHvidCuaJcUa4oV5QryhXlinJF
uaJc9S2fiFn+dhZ6aND0gJD4eLd6QNRPEn3IAzIA2HHvp+Ig+TEW0dAnQjl+Vl4U
Y3gRZJWJ5yT3kKkdwLgY/iWBrEfg38+IOcHE8D6hq/eBMtVkZ7HkLFIBRMYYSkEi
aZKnCZI3krgitQ1d9dQDMFC+KnHkaVRyi1cZAhlrf5XcUUteTYsUqvpE0g484W1B
F1I1WpEipg6Sv6kBwEXBOcYKqWJA9AOQA5SPfqCi1Z+Ji1U8qrYJX90ho5M/l79v
LTTCIzaDidMMBouDRbMZqHuWVeCGMJ1qCKshMwBXLDVEYpjtEsOoM8oaA13i2JQk
x7oucYw4mH992fVdYlmfMMvfwx2soNpmbCsTfKfytE4MsaynVvVaM7y/6V3UDe2t
ZyqWkQAjhvupheqz1nNAHOs5EYYXVXNAnSZNUr3KwojWE6WOY6IVPSAcfh1ZT5CY
9dxIWk/p7QqUKt8v6DW9qiZ0rCF8D6QFlPKOwkG2gE5GSpZuB2DlXPWiA1V3CoC5
DM4bMXjmSOlNDGiXfxj8swWMnYfOZ6L8+kHCvbfBsJXdKpyb4J+tzFAhz2sw5OtP
C+mPwsAZDrUr8xcwvGl4XcjzUxj2G1vl81qTeI7yZJrFPD+D4UvzUfm8NeVouzJf
QvxY3hTyIK9k6/DyuRLPTSMUngelKjyXGYfOuwhamGj9P6qDYQca1zuKd/X+y7m+
weAwjB5ihE1Pfp4rDnj9jRv46plB/5q6ADdjbYMNnxYvDdR7fSG+WrKq63zhWk6y
tFXBUIivQj9bynGSS0s+aVhTV+cNNXLcEt/qgK/GV+UNhP2NXDV2c4a5zHKukLPb
7LmTijhuYYDP4oIhLrwumBX2+vywRlxQkVhdFq4MXuDCU7jqmjnBddwq32rOBy1+
LS+XWwVv4Obz3gD3DLdk1ny0DKjCbdFIn8FxWr5XjivIHU96J9Fv+IQgWxwne4q5
TB6uMnBkkujQ48JBeFddPUyCjQj5vPBeWFjpFK6kNAD/1FR3scNO0hHs4yOorIn1
xJr4EJPME1StrF+t+K8ZDIdLtlH4ieoqaMbnQJO2CM74VWA8uAdcAfaBEcK1F8Bo
cBIa07MwGJjR4EpmFMhnxNIWMWOAnxkIGpkUsJkZDJqZ8fApTQ8ZGkbwYsV8WvGj
AloqDgfKZsxRON0ocCIuKdDCYw4Qt/+ZsWkfjOOrYBiPF973wHAFXrbsg2GE8PCL
uAbCdlNU50kY0GIALRrO4nNkcQyMmAeVeyUj8oFgrHx8PlRoIQBjgNgePyOWjXhv
ZEReUH2bGbEMVG4zI/KGJE56fDJoLDOk3RVmkPQywyZkap2jVtzoeis4NUc69+jE
ZUa6+GAyJ57RQGV62FYlvxHI5USMYjnzYHid4QRTHha6KjI3XplNgqi2CPnRU8Fy
dr98L9BFhPPNqHxd01yZh0GtcflEohAx2+X8K9MVnj0TgHzeCs+/uWUGuMRmvy/X
Nxg8BP8+KMPYCN/QMQy0TcsqoBK05xVMnnwj31AhG4zwtDybK8cFTcM0l82Rk+ew
5RQ4obZHGtPhdE/hAtNcdvRTijixwOHKExKz7La8vJxcIdVhz8mH8YL8AhdS4vDU
5SpwwwSnOxeW6s6dwjnhf7stx11gDzQsCJ6MxeZVvY7N2AbjQdA5g2HEf01Q9eng
DFLcFukwdSSMj4bpV0BlPFGGcdDvcQwF10OluRKm1cOcmwmgcCtU1s0wvhveuxeG
n6MHI0D6D4zERiwTNhQDCYMxiNgtlY7zmbECZrGRGI3zW7CBsGAjMRHfbwXir4YM
xYbheqzk0bWV+IiUej2uIx1rKiPOtxWXh4xBM04fIcBOIg+Il70E2hcPmGK7Dkz1
hy7qilqhwNTl7NZJBpgyxgSmjN8AMGXSBKaMKp5ZvGI0xQCmjBSYosAUBaaiYI2Z
Cqwxox/BGjM00mf2P2CKjmAfAqaMFJjqk8CUSWOZYYwBTCW4zNACpjgBmIoogBLr
kc9bmFMdAlMRDEwNEHa3RGbLYBcBTJ3CwNRysfy4wNT9Qr0iGIVAqjmsCFLVIYDL
UC+DVCsxSCXwkNYxMMURwFTLYAWYar1GAaY84ykw1VeAqb1YVsQHcbSNBRomjE9B
Neh05KkhH5ctLzcfQT45MaEdh81ll9KcjlyMAeW4c9wi2uMsyId/HTk5SH/DElw5
BXabO6+gwGGzO9wS1gOjLhGS0mbwqt7AYGwjcX8XwSg9VLE6qPKUp8ChMHU0zD0G
po+DVzPlJzgAORgGn2OGghVQ0frhXLudeAbcDDXKdhhvhrXt6hCM0hOIiWQkBmJF
asKKWUJaRuO2IWU8hrhvHIG0ZOK2WgUuRWWOjMFcXBbSCytwGlLkfpyG+LudQFo2
E0jLdgJpaSaQll0JglG67gGj+noX9TwY1UQBn34LRh2MAUYdjAFGmWOCUeZvAIxK
0QSjzERN0o7iGnyHGowyUzCKglEUjNKCMi6HPTb9G4yiI9jbwSgzBaP6JBiVorHM
MMcAoxJcZiQLRgngjK7jXVKnGGLHkYHYcYTP5wnLFU4293a2vMNdUhG8SwqdcxiM
QgBUKxuRlwce3VYZXOISAKPOmxQwykOAUYAAoyLXUDCqr4BR/wb/7lRjPWjvkSMv
twChLSTM47Dl441Hrlj7jmLBPFmwpPyCfLztKDcXxnMd7jwR6HG48h0wbs/Pc9mc
Loey68jpFpGo3sxdbPOws5tgKAUzSIOpw2B8BAyj4NWrgfKFSjtUlSUwLIczrBaO
ZiMBQ22EqnkbjKPadnQahpI2/KQRGMswYsPPCKC8szqKwFiuxvdbBS6VDT8lBMay
nNjwU4uPiL9GAmPZSGAs2wiMpYnAWHZ0CEOla7/Yvhi2tkyvPKBaOwCd+lqHdBV0
GiJw+5jBarrBMtwq9o0OnAdOsB7m08GQqhcFvhrGdFg4fwi+Q9hWdM/d2MDqgPoD
qwGP1NfkNfKjvChdT6RVw9qdsNfIjwcPBxOEnOp3gSUiccUWoXfJV5nVMAdJXf0p
xX8RxlRHQDQCziCnkiuUEaBQc9TOF0nirMSf1ou7sBm8YmFxCdtH/erUXWl/Llre
9MbRo0e/LFIV5SFgJwFpMgglWGBJhpg83OjRjos86LBLzwRH5VEwA0S/rqcFJ8Uj
0OvKORBRv7we+ysb8Wi/sFRkO8iVWLmWpMpFuQ94otvAJFwXk1RdiZc7IKlyB8Ro
A5twXWxSdSVebmpS5aaq2sD0A1li+oEsMf1Alth+IEtsP5Alts/K0vjIBgI5UdYc
tw19cvb7G6qL0Er6ab3SagY/iNS0W6coR/JHq6NWS23SqhjIq+J1QquyBDTKIvhp
ahlG+ASOGN/H1DIsEU/V1TI6If5dAVNq51aTOb8bc3EPPm4F4g8AHBBwLHRu0zL9
43G3MJrLItQtZtNNqm5xwkWxRNd42g8kG/uJP263xG6mwkk3NJO9PJqp/soK8Lx3
eM/6G3IWFykLYy0hP1XUXrVofSZNq5lAs5kKJ7GbCchmas1nqZn6uGv5p/XJjabU
TKYbmtnRaIJkRtNweTTT2K7wpQI9V6Q8i/Xk3IzXTImTbmimqVtHs3ub2Y2jae7v
zRwZkRYhUvUZ8tcREWMWARpLb6eNLYJLapACgsrERcS9XL/TbzFusDSkXdDvN95g
WZgmQlRjrHDBAbZgFt8WXhg0EMskCadVh/Og5+kq7AtRAAU0EOujdtMktuBm4vgJ
OI/YQ2aw2fDpQNRDjxmGW8UeQkfUQ/ZO9JD9EvSQWhIYHJuM4dWMqCUtop7qPRZ4
TJPTjphHDKo2LUjbbb6YdrupJm2T+W0oiS6d2Hv6zMR7z6XTZ/Z07znkKd2+n0jZ
k9KGgmyhHfMYu3DndMjorYJKysE5ro2kY3iRQYanVbpzimCGllf4wn4+C//Ai6R6
UoH0i2w2IP7WmR4qLSO4BYhb4QOoXE9nxi2QkNQjvfCaYaoV6YWfQIlHegEd2T4q
9ZZLKvWT9I+ahxsiqfP1x8yf6r+dyuvfN7+lL4EM2Bnce1wSvccAbhJkBBkBdHwU
Ctdwg3JE6fNh+rfx8RhM/5Q4onQeHkvw8X2Y/hZxROmi1G/RJSv1OW2i1KOfTIkl
9QZB6gdDJhWpRw6ZWeEGR/bs4vKSOVxmsW2pbVJyE+B0D08AFow0vW740PyqsdD0
meEl8xPGClOq8XHzDqOiuEBSigv0WsW1GQ/hfRpDCDQUl+gAVI+b9RsetwsDP7K8
a92TOsw6YMAvrGtTs6xXD3jY+h3YIc5OGBwnNDjvwiZ9BDUJOu6B5VwYqBxR+i9g
+oAB4nEtTB9GHFH6w/B4NT4iPrKII0oXx+37lmTH7WEgjhva8xpr3HTCuJmixg09
ENzowBZH3OWvazfhjAIzPWF3xJK1h88qrLZegXbnMcHmDLfeZ/h64IsGG+wqlk3e
7rBsz9sduzztHgT5Kmgu3vfczSqnWWf6NB71pz4lvwdK+7R7+tRAAOG9oU9TwN8M
EbPTNNU6zrjPbDUNtxqN3zdPMNl68ZNWZqRJNpCMoD1Z+c2LrTFaf+cmfuhHUz+X
NxSkwpboo3pXfUcKXLkOgs/V66EWZkCtuBvQrFxNiTF2k+QyHwD/D8SNMUSuQeST
s/j5bkOcNsp7eBTbq8eFxqJYRelA9K+HpuCleQrhI4mXn2RY1U9t6iBJBQqZHkXo
ldVRZwRYxYGGAK8yBSx7zFOtd5t2WNaah1sDpg2W+8y9X4AV4SUFmPu6fX5pR4zk
k0qFGaMFuKVlX48IsD6uAMfb7imwlLgAM10UYKm2jgQY5YMhSnhRHF8Tzi+1AL9i
bjWzlqnWc+Y/md9NGW79g/m4+fOU3i/ALN5EFy3Ah75qn/+2zBPzbnj206IrMz3v
/c/+L6AAsyoBjkQiPSLAhrgCHG8BILCUuACzXRRgqbaOBBjlgyFKgFEcXxPOL5UA
j/REhM2pW5lNArwweYbfW3UL5w1Uc8tqfWEejoMeN3Uz4Izxi0tk5YKySPnQTEad
ceLECbBy5Uohjo6nT58GkjrsK3n6I9HxoUSJUjJ0JiJ9BPwsevNMNr050hMRJUqU
EqazYJA+2nvW1g+tM81D89A8iedRbCtL2FbaUzQPzdOZWaSjs4jmoXm6OIv09DmP
EqVOPudJs8hAZxElSl2cRUY6iyhR6uIsMtFZRIlSp+iMJ+K5S966oXwP7BFhA4mC
6O+L+glDklKirkqfjZQIxReb82DSTWu9/gnweHYsAOvfOrv8pQVv20eu9dZ7uCbL
LN3n7Bvnmh9esXjG4MXXTt7267Xbfv+HyOPfu/Y3q84uuGPnuPVDnnzj3HXnzYUz
v5yfXt+8f829ev+hxcP+fvCX733+xcbKYQfXfvhfhi2vn7XOWGD6YlnLHeXvHbzt
mvq6V4+8qBty8/kVWzadbNxyJvLVZtOzu7684pWX+d8/lTnvprIdeed38yn/OySr
dNTCxSNWfqnb8OWW3DMHH1zywW8/GjN/1zyfef1B/a8X7n5C3/zxC7u2vfDakXPP
87nXrb7zOve3Rt6dWTzsR+X7Voyf/uqGc986fuaBX/302Wdy/+rffejZl9Y8P5T/
YMvWi1OvfvHohS+COz/5JPvWw03bsn9z6/Mt00qveGrzsldftPxx+7SPnm7c9K2M
2878cu+iPbt2ri8akbH79nlPVNQc3t4487NJd1uKwi8PMLZeOaT+u+WjZy58qGDR
mOsKWp+cqP/z1yVn1lrzTlfmjTr53lM7q1Ifff2Bt6qzX/uh5YFNR87f8bMvxp59
/N7RZ0ehf5+n3pb92rtXXnzhx78dB/67peHXd44bUnzrLv2vDjSumO392YjKIT/f
YdhxjKn/v+emniuZ9uFVH+b+x8knfvr40/Df+bZl739w+PGn7/zu/S0X/3HPV3/J
WPH23jcn/WDijuYpPzlzwfmXXX+tnbJ91W+af3Skcvb+4Rff52b8JX/MI+XHC/Ye
/u1fFzX94YXjf84s/SJ3wqyaine2Hn9n0rETi+5+5tje547Vr59213zA+53Ddr88
oe3f5xvveik1j9n5zLGK6ldXNVe0jVv+p+ZtN/GB6nRPvvxdOvSCa3koeDNfFeZ8
gZqg/H06kshta4lNgT68AYsoNs736trEN0ak4pUGXOupE5qJylReJk8vfi7jDSYg
vJsya309H/LVoa/+lnjDPAgKL5Is4euz7I4sp93hBgHhnSAi39wSmEuoPSBkXhAM
86uCwVuiLpiVoVQSB0YVxIeUKyli9nCwKuhXUoUDjm0D1yiNRhtYi353/Pj0WOOn
6Lh8jy7i6QYdynj+CQAA//8DAHSTZWk=</Template></GraphPadPrismFile>
