# Supplementary material for: IgM and IgD B cell receptors differentially respond to endogenous antigens and control B cell fate
Source: eLife. 2018 Mar 9;7:e35074. doi: 10.7554/eLife.35074 (PMC5897097; doi:10.7554/eLife.35074)
Supplement: Figure 6—source data 1. — Numerical data corresponding to Ets1 expression in Figure 6A. Numerical data corresponding to plasma cell compartments in Figure 6B–C. Numerical data corresponding to serum IgM titers in Figure 6D. Numerical data corresponding to serum IgD titers in Figure 6E. - Numerical data corresponding to plasma cell competition in Figure 6F and G. [file elife-35074-fig6-data1.zip › Numerical data corresponding to Figure 6B-C]

<?xml version="1.0" encoding="UTF-8"?><GraphPadPrismFile PrismXMLVersion="5.00">
<Created>
<OriginalVersion CreatedByProgram="GraphPad Prism" CreatedByVersion="7.0b.154" Login="mnoviski" DateTime="2016-12-06T15:09:57-08:00"></OriginalVersion>
<MostRecentVersion CreatedByProgram="GraphPad Prism" CreatedByVersion="7.0b.154" Login="mnoviski" DateTime="2017-09-18T19:43:25-07:00" MinVersion="7.0.0.0"></MostRecentVersion>
</Created>
<InfoSequence>
<Ref ID="Info0" Selected="1"></Ref>
</InfoSequence>
<Info ID="Info0">
<Title>Project info 1</Title>
<Notes>
</Notes>
<Constant><Name>Experiment Date</Name><Value>2016-12-06</Value></Constant>
<Constant><Name>Experiment ID</Name><Value></Value></Constant>
<Constant><Name>Notebook ID</Name><Value></Value></Constant>
<Constant><Name>Project</Name><Value></Value></Constant>
<Constant><Name>Experimenter</Name><Value></Value></Constant>
<Constant><Name>Protocol</Name><Value></Value></Constant>
</Info>

<TableSequence>

<Ref ID="Table10"></Ref>
<Ref ID="Table15"></Ref>
<Ref ID="Table16" Selected="1"></Ref>
</TableSequence>
<Table ID="Table10" XFormat="none" YFormat="replicates" Replicates="5" TableType="TwoWay" EVFormat="AsteriskAfterNumber">
<Title>Total Composition by Tissue B6 WT</Title>
<RowTitlesColumn Width="85">
<Subcolumn>
<d><TextAlign align="Left">B6 SPL</TextAlign></d>
<d><TextAlign align="Left">Lyn SPL</TextAlign></d>
<d><TextAlign align="Left">MKLK SPL</TextAlign></d>
<d><TextAlign align="Left">B6 BM</TextAlign></d>
<d><TextAlign align="Left">Lyn BM</TextAlign></d>
<d><TextAlign align="Left">MKLK BM</TextAlign></d>
</Subcolumn>
</RowTitlesColumn>
<YColumn Width="405" Decimals="8" Subcolumns="5">
<Title><TextAlign align="Center">IgA+</TextAlign></Title>
<Subcolumn>
<d>0.94185</d>
<d>0.4108</d>
<d>0.229482</d>
<d>0.543817</d>
<d>0.86019</d>
<d>0.61977</d>
</Subcolumn>
<Subcolumn>
<d>0.500492</d>
<d>0.69524</d>
<d>0.33072</d>
<d>1.04013</d>
<d>0.72178</d>
<d>0.87084</d>
</Subcolumn>
<Subcolumn>
<d>0.413854</d>
<d>0.68951</d>
<d>0.570549</d>
<d>0.86152</d>
<d>0.53955</d>
<d>1.3216</d>
</Subcolumn>
<Subcolumn>
<d>0.459093</d>
<d>0.60952</d>
<d>0.461378</d>
<d>1.09</d>
<d>0.5609</d>
<d>0.685377</d>
</Subcolumn>
<Subcolumn>
<d>0.413425</d>
<d></d>
<d></d>
<d>1.14576</d>
<d></d>
<d></d>
</Subcolumn>
</YColumn>
<YColumn Width="405" Decimals="8" Subcolumns="5">
<Title><TextAlign align="Center">Unswitched</TextAlign></Title>
<Subcolumn>
<d>0.1344005</d>
<d>1.17394</d>
<d>0.0465552</d>
<d>0.14207711</d>
<d>0.60323964</d>
<d>0.02676048</d>
</Subcolumn>
<Subcolumn>
<d>0.05326326</d>
<d>2.92292</d>
<d>0.0621107</d>
<d>0.0341406</d>
<d>0.67799</d>
<d>0.0523684</d>
</Subcolumn>
<Subcolumn>
<d>0.10453688</d>
<d>2.89522</d>
<d>0.0956571</d>
<d>0.0301048</d>
<d>1.036431</d>
<d>0.065232</d>
</Subcolumn>
<Subcolumn>
<d>0.08530533</d>
<d>3.3890114</d>
<d>0.0444192</d>
<d>0.0523875</d>
<d>0.72874826</d>
<d>0.06701163</d>
</Subcolumn>
<Subcolumn>
<d>0.118933</d>
<d></d>
<d></d>
<d>0.0251596</d>
<d></d>
<d></d>
</Subcolumn>
</YColumn>
</Table>
<Table ID="Table15" XFormat="none" YFormat="replicates" Replicates="5" TableType="TwoWay" EVFormat="AsteriskAfterNumber">
<Title>IgA+ by Tissue (%of PC)</Title>
<RowTitlesColumn Width="85">
<Subcolumn>
<d><TextAlign align="Left">B6 SPL</TextAlign></d>
<d><TextAlign align="Left">Lyn SPL</TextAlign></d>
<d><TextAlign align="Left">MKLK SPL</TextAlign></d>
<d><TextAlign align="Left">B6 BM</TextAlign></d>
<d><TextAlign align="Left">Lyn BM</TextAlign></d>
<d><TextAlign align="Left">MKLK BM</TextAlign></d>
</Subcolumn>
</RowTitlesColumn>
<YColumn Width="405" Decimals="8" Subcolumns="5">
<Title><TextAlign align="Center">IgA+</TextAlign></Title>
<Subcolumn>
<d>81.9</d>
<d>26</d>
<d>62.7</d>
<d>69.1</d>
<d>54.1</d>
<d>73</d>
</Subcolumn>
<Subcolumn>
<d>84.4</d>
<d>19.1</d>
<d>62.4</d>
<d>88.9</d>
<d>47.8</d>
<d>73.8</d>
</Subcolumn>
<Subcolumn>
<d>72.1</d>
<d>19.1</d>
<d>80.7</d>
<d>89</d>
<d>32.7</d>
<d>82.6</d>
</Subcolumn>
<Subcolumn>
<d>76.9</d>
<d>15.2</d>
<d>69.8</d>
<d>87.2</d>
<d>39.5</d>
<d>75.9</d>
</Subcolumn>
<Subcolumn>
<d>71.9</d>
<d></d>
<d></d>
<d>92.4</d>
<d></d>
<d></d>
</Subcolumn>
</YColumn>
</Table>
<Table ID="Table16" XFormat="none" YFormat="replicates" Replicates="5" TableType="TwoWay" EVFormat="AsteriskAfterNumber">
<Title>UNSW by Tissue (%of PC)</Title>
<RowTitlesColumn Width="85">
<Subcolumn>
<d><TextAlign align="Left">B6 SPL</TextAlign></d>
<d><TextAlign align="Left">Lyn SPL</TextAlign></d>
<d><TextAlign align="Left">MKLK SPL</TextAlign></d>
<d><TextAlign align="Left">B6 BM</TextAlign></d>
<d><TextAlign align="Left">Lyn BM</TextAlign></d>
<d><TextAlign align="Left">MKLK BM</TextAlign></d>
</Subcolumn>
</RowTitlesColumn>
<YColumn Width="405" Decimals="8" Subcolumns="5">
<Title><TextAlign align="Center">Unswitched</TextAlign></Title>
<Subcolumn>
<d>11.2</d>
<d>74.3</d>
<d>11.5</d>
<d>17.6</d>
<d>37.9</d>
<d>2.62</d>
</Subcolumn>
<Subcolumn>
<d>8.71</d>
<d>80.3</d>
<d>11</d>
<d>2.55</d>
<d>44.9</d>
<d>4.25</d>
</Subcolumn>
<Subcolumn>
<d>17.9</d>
<d>80.2</d>
<d>12</d>
<d>2.1</d>
<d>62.7</d>
<d>3.88</d>
</Subcolumn>
<Subcolumn>
<d>13.6</d>
<d>84.5</d>
<d>5.43</d>
<d>3.68</d>
<d>51.3</d>
<d>7.16</d>
</Subcolumn>
<Subcolumn>
<d>20</d>
<d></d>
<d></d>
<d>1.66</d>
<d></d>
<d></d>
</Subcolumn>
</YColumn>
</Table>

<!--Analyses, graphs and layouts as compressed binary. Don&apos;t edit this part of the file.-->

<Template dt:dt="bin.base64" xmlns:dt="urn:schemas-microsoft-com:datatypes">eNrsPQl4E8fVszpWh2XZ3ATsfGtzxrEsyTfgQz6gOBiiYhuS/FAQ1toW2JKRBZgr
digBQklj0hyFXEBpkiY/f+hBE5Lma5O2/E1//qakJKUJpR89UpJCC4UmzRcSd2b2
1FqSJdsQWczzN56d2bdv37z3Zt7sm9mVs2rOnC8trMinuk0AgB6qh1LB5AZ3qPaD
ybDmRyoQBEKZgmkvTCo1TN3OaQDMhiU9TM0waWG6AlFSYU7DpIGpFwK6Uo2u4ikI
lIwwpQAOnwABAgQIECAwPEHL+30CBAgQIECAwPAFDREBAQIECBAgQIAAAQIECBAg
QIAAAQIECBAgMCSgBpXw/0I1ALUaKb8J1t3KpyLQtywB2m43iaKALkWPy23qfVoL
oHFpCtWmfoLeCPQpQmRfy+3H04D706Jj73FwaWL6C9z2vQ+NPr0bHunAXFyeC6Tt
fYMFM/wLhomXSso721qZtay/w+Pzlmbac2yZDOtt9Lk93ubSzIb6OZbizPIyY0lG
9e1V9Xc6ZzPtrZ6OAONsqKytqWIyLVZrRXt7K2u1VtdXM87amrp6BtKwWmcvyGQy
WwKB9plW67p163JcCCun0deGEDusTr+vnfUH1tdCYhZ4QY474M6Et+GoB7EDa92e
xkCZ0VCyil1fBknwxNr9Hm8gx+lqZuf4/G2uQA6XBSDnTnSK9ZdY0RXwQp5AaAoB
T+MqNpDT6GddAZ94jaGkIwBPN8vQV/pWcLglVv5cPyQ9Abatwu93rZeIulARHUlM
GQbeMIPE5jJ7bvGyXHvxssKiZflFcg4j89gRcAXYOa2uZjlNdJNm1l9mK7EKh5hl
qyhIq9AQsa6/Rjjnz/X5PRt83oCrdSHbkSi6CdMsdCVkurWsKLfEig/iSRO3+z0s
ZDgAO1ni6CFEo+QStAdLMF5UUdfoaoViShw1KBokdgR7HPaDRdAHeRoTbDwK0aj4
Ho0EhhOuK4RpWLx1iY41K+q5+7S74Kxsmcfb5FsmyCyULpzznc5qJ8Kt8rnZBa42
VhKVKJ9YtBat2mLUm1xxcs312woZR7VsAE+45POpmHUVVlkybcnUJdehyGm93+Xt
aMXurQ7zglkf1sKPoklxp4l6j6/ZNcxFH6YNMn68LktrHIg74uha4V65piPAulHl
QrYxMBx1MbAGKqhGkHLkU9yUoDAvp7Ag31aQW5SXn1dUIPdJAk5BcQQcmfri1kKg
qSe4iShb2NdGsMos9vwce1HujKK8wrzcYntuSHVzSHk2my0vr6BwBvw3IxRaUVFR
TnFukS23MK+wyF4cxnRmREKKM9uBQqyBkx8o2GE9wsfWsOEw7Ev8N3hdCTnuR9VC
MvDHbCMJNfJH10Qy9A/Cetrb3Yk7/IdrXJw9ZYW5U4WzZhG3MtQn3GOz5eTaog3w
BNa3sxECRgqh1SuVFTmYEpbXcKxGy2l4RoX5oJJTgdESK15WKzPS3ehrISqgw+uh
HFT4Pa7WiOuhwSD/iglHh8IpVjo9slVN2rFZ/K7J3fjIlAbAQ0Avrb/2ciUqqKQK
KqmDSgK9r+Gjc70APAxO6qT6gXNLvq1CgAABAgQIfNGAHPNj4lvVx8BaFTcTIEDg
+oLKMQPPr7XAAKag/Ya+dUwdfDjqYHxNTE1zxa3MivVMvaejYw3LTJ8C65xVtwAj
YBTb+9DkVP6RPzIpBb0zceuMoBdvrvwUSweAl0AaCN3ZjXyaJT40oE8iloBsvn4E
L9/+oBTvmKSARUZ7H5gOpM8uWkBf7cnhQ/GewmCl4nnWAOnjTvC5BHNqgKkct0ol
PlghGC3SRrkDjOLNq411eTuYdZ5AC1M3e77sUhH00jOTCl+KCYZGVEWLqI4WURMt
ojZaRDpaRF20iPpoEQ19EeeAai13/tUXyQBIgEDCuJwhB01UNIeTfDRDKKfnRE+N
qO4RJ/Tfwf5TPh8K9xAAYrpCFfMV6pivIFwRrghXhCvCFeGKcEW4IlwRrm4Urmbw
wVA6VDC0YUHd4oEFQwG44aP7smAoPcBgaGpQMHRkjMFQW9hgqI0EQ0kwlARDCRAg
wVASDCXBUMIV4YpwRbgiXBGuCFeEK8IV4eqGDIbqcTDUCAwgE+b1voCrlanytbX7
Ojzo6yeyYGhlIbO4PkQkVP6sQSKhnCiSgI1XjIlPpbxUvs2nhymS4jk5+Xjvw1To
Pjed767Mfp3Ya1GQ8UNKC2apaFyn5ut+r9KCHDUdhIeOJypofh3U8rUNsrhyqaxP
ofQ57Gd0iPFC2RdTsOWNl9V+mU/orKNdOEtFPKuKeFYd8awm1NkuAJLxx2MRpPHS
cHRKXMZyjCgmi5+iTR8CaindJTLNCEF5tDLAygLL6IQphBYBXh3AEk2V/TjuZbyw
oeIXOIT98A+AfJ7hiTxpSmEQodSLbtvDn31QFPEPscHSisUVis+TeHpj+OuR2jL4
hQxEIYvHQ7zk8/jI8FMcnDjSIoiD4hdFSmVtCRYHqkVvGQxKJELcSRtCJKUykQgs
pw+KZSSABm/HOk+gsYV184xTA2LcHDXj9/GdTQqr6Xn3nAJZGs9LMbrlSaVTDnd3
ubUotZ9IiTjlRHfKeoVTBjJn2wD/P80PPoJTngsd9R6KDsJDZLMV03HOKWfzTlnZ
dxLRKVuGzI1mKwbhlAhuNHvwbjQ7zt2oJYI4lD4pe2jcaPaA3Wh4b5TKe6PoN8sQ
b0S8EfFGA/FG1pDeyHoDeSPbkHkjq2L4TY3gjayD90bWOPdGtgjiUHoja3RPSAMT
zFA8IY2I/dX2c2ouEQfVNyE59HVQGQoHdZmkuE6Cg7oMondQCKbB1KkYp5R1ar7T
2kM6KLvCQWUo9msNkYPqiuSglndFclDt2MkIY2Au3yJHh3Tv5bJjhB3sTOwy7rWA
+3BDE0y3CfeTORMBl+aT6EwWiNWoIgeXmBp0XADQFmYbPka3c1IOfIzUkKpKrRHw
96kkfIfaVnMZtCvG3nBiHsryCFAF0H5cACoLmTpnLaApqna9Fx/qKGr+vNp5+FhP
URChcj7QcufhEc2fhocQ8+0+hDIkQhkyQhkCoQyRUIZEKIOSvI1d5m3KY3LDaaL0
jPAvCTpaEzRkA3SsRkg96Rq4ZwSCe84NY2Dz+Dq9bEC29/ewGCl0+TZmTy9coKkI
Izz542Oo9b2MKF31yNhfvIjkqsOxEs5VR2PPw2mQR2Igrpq46v5ddV5IV503zFx1
fsyuOk/GPQ2414rQSLoyhKvOI676i3PVecPUVeeHMbBVIVx13uDXGt/GNzAHX2as
CCNI+RP2wNz2SOy2NTFuERJ+zFboi2bis4N89ig8oj2tNevolLFmDa+vq3Detxla
ANosYtIg01MB9Ku7FKcXzZPgK0AardA12/SCLKStYFXrk/9S8JDPAcRtJKqgsVqw
DVQvfz3EDe+eC0aL0zykh7FgArZB+U8Gp8uO9+FInYpPaSE8gxzS+zm/G7dN/lrl
GLFGePVyHB5mg2Gyg8sv8uPGeFl5uYHzG4haFSgCxQoKR1q+2/S/W1IdwRSlsgno
sdMtwBSqwUwwKyQPdzrClw9ruJU1zkmUgjI4K6uUxT9BBM8a+UUkiY5piOgMjp9D
3aYBbWSUw7OAUWxtDAXR0TXGRBdhH3IEt4Ea0PbN/u8VPd2kmOgmhWiDakAbSvu/
V/R0TTHRNSnaQCWALVEJYEtUAtiSKgFsSZUAtqQatrY0pXsDnkso5xwbR//Pl85u
cJejCTM36+Dm3hxUgq3isXCNlKtk96XD3p+bQa7DrbLgh0xkGXfDeeNE/tkflT+h
UJkSywE1KqvE8j80qKwWyytpVNaI5b/oUBnNwO/Fsz8lSC3dxnO9nc938PkhPEdE
xznhpgpTeDEWhZ1GITHqdXeJxkPxsXp3n2mfXPGqiKGK0GIM3UyJkyFoZvGN0cxq
oJxG/+FHezsX5a/Ahq7XRdMp5EMRFcWwLG8mCNtMiZMomhnuVkIzZ0ac+x/WxKZN
oZnUEDRzSLU568ZoZkkf4g0YjpRLz27Xsm9GaqbAyRA0s3RItTm0zRxCbZYlejPH
4ymURjYBy8QTE35Kid91mISDhMY+k8gM6ecYUqQzTPfN+LxJ20RnpbhTbdqdNJ3i
SOXCUxPhcH0RjtMci+9BZqVPQQFZqFGZLoJrDxl8aFT+ZZbRoDNoISK6CToVQcmM
g5MQnNPR63XPm7cnT6af0G03Nyab6Ht1T5k3JqOvj8UuIdt1kND07h5+ISNdDAYK
yx5ber/fBz+w5zRTYX6+fN95y9XXntU7zBBRCgt1wb99+w7iJMWwkQaugs2wI6nA
aX3w/imDsIgSBLeINB8HnwDu22lybcj1qcFdIlIHRGi9wQrUAOGDbKGfcDQh6ijZ
jQ2yxhkUuKjxSnzFp4F6oaB6eUGhvFfgEh0jNKF+usOGeWnU76fs+OgqyKQGYsCR
Pk4kN+A00/PmmebJtMO03TzWbKKnm54y55jj3YD18H5pIQw4hHYLmcol639X/tAb
ngN7jl4sN8OWSNru7ep7hdyAwTUy4NCbCgdowNpBGnAofKUBQ0H1yrmTJ8EqUJIM
+D7RgP8FrpUB68Fs7T+TkY/yaMeaOR+FcuSj4tWAlb5YWFrJwtxW8d5bDtfKf6nA
LsOEVCZp/IjDhrLUq8Yrqb8wLEr9s/E0dKI2ipOeZnoM0qM006+19OyipfeVk9z7
C3WjgRW3w6Hi7DIfFlbjxSNhnfbW7pH8ghCFQi0/Ea7MxoGXO+o9gVbWwi+aCk8s
ZvxUOJrvmW6IiVZ328A54EUUHQPRmDcKjenxnOxN7UwzmpM9D20dzclQrhqm9l59
Xe29RVOlb9IeM+3SNOsrtQdMBzVd+iztTpNk74CJxd4B0wIZOQavR3kVNKsmrZSj
+l2w/gCfN8P6Sq2Uo/qDsH4nn3fB+iytlKN6zt63qmO19y29nL1vgudC2XsBtuYx
AHRL9o52PDhZfyPrDaBdeLWetSxTxba2dsSL+avAE/T3tKnmw/Rr9Dva88m76N/R
f9eeTA7QMgXGNGCBuB2w3LwC28MoMAvrIyNowEK7JvrdkRE/yryU/FfjGfNe0xhz
UtLL5rUmi3lS0gHzV6CUctWxe59ctWb6GdiYv8LBBeV7IZ1LyVKO6l+G9UlJXL4W
1o+R5aj+AMwn8TniwyLLUT2nzF3GWJV5AHDKfBmE9j4WrA9dkDJRcPROO+9+JuBG
qnmVmcRHIBozE0p9YJDq4yiHV58JtCb/2/DdlI+MPclpxvtT3jLuMOcb16S8DK9i
NFv5PRrRq4/R6EG89kU9r740UWE5WGHySXc2LqFN0/HSwZCGKg0pIxxQQ02Gv6Wm
QQ3dbfhNqiYBNWTgNZQuasiKNWAM0hAqSbvkvng9jXd04910O6h78I7+rMpWV+Mq
xuV1M4tbPAEWPkxq+Oe1LYChIz8TRbNsjVAEPBSO6O7uBidPngTLly/HZZSfO3dO
jOcMF5xEBKIfAgQIxALnuzX8gtEF4FBLriefD88RIEAgergAUjXBsaXeBPTOBIfg
EJzocSTfqpL5ViIpgkNwBtKL1KQXERyCM8hepCHPeQQIDPA5T+hFWtKLCBAYZC+i
SS8iQGCQvUhHehEBAgOC845ux1fFzSTSB4y+JX7riYvoHxQ/NKbcFW8IOqsHwa+C
o/JCvQFW3bXW1foJJLZkLACd71545PYFrztGH9N9edznhgnOxpNJ4z+eev9jjxjt
98x9vXLp7krdsyfNN02lTx9eczbjjs5Rb/7ppg9Nbatb5t3Sw2zzVM7cfOHjpvc/
PrP4rk1vH7cAx9nx4Ih246eBTYt/+X9Lv1W32/7OhqzN++Z2vXdlTpah+7T9zDnD
L5Zcnaj5U/YHBe0PPv3qQfZUz2TVKwe31W599aRhw8ZRppRX9JalhyaOnfVCS9ay
26jlbdRLzY/sfFf30PeOLpnywJG1dQ8+d2jbt7c3fb9tYudzV1745a+Ttmm/+uQr
q9/wtruP3pt+cWPSz45qm07VT81MoT2P9Lh2p3Z1bT3+8z8u9pac/do/jq4u3J92
Ir3jg6NHnjn32T8PbVi2eVvByCUffbr/G02//e2mRw3PHB93M6t1pf8x94M9PYta
Okcsbc8q+9fPZvw0f6nnCfMz73xUUn3qHf09p/Y+V5p0Yu0Ga4P72DLrqmmLV751
9vjUmmmPzn9g3K8q3vw8b0P9S1XWm5/65mtZsw8d8qf9+HRO2oUdpZNrdm4bc7Jh
amOaqezCT977+YlFkxpey/HXF7hP3N9zx3szJjxauevElRXNx2aP+ttp3We733cv
GdWw4uYdKU/XLdU1rZ3zzdUzf7pxnOGx/358/r/PX2p7/esNL973e93lU5N/ULri
3cmq97cU3vl516UfH3njtl//15/nbXsqUPrBfWdGvTrtnGHDlif3vTjnyqY/dJXf
VvGNvXexXvdIR3G3ijcd9Dad0+9byTYGGI+3ycfYQ/wQgnzD1XXvINf7xRDQ/4ew
EBq3eUsgL/W4Wx1t4ks14kcPHZdfqLv9LcqLN4bN7mxn/Z42tHm52hVggQ9vIKtm
Gy22QkuuzV4IvHiLlwyvphpiYaV4MfICX4Bd4fOtCjqhl1QpVSYHEWL90hkDhx7w
NfpapVqc8aWdYLK0oFhecfizsv8/frwslI6kYavYoe52DIHWKcd/AAAA//8DANS30YI=</Template></GraphPadPrismFile>
