# Supplementary material for: IgM and IgD B cell receptors differentially respond to endogenous antigens and control B cell fate
Source: eLife. 2018 Mar 9;7:e35074. doi: 10.7554/eLife.35074 (PMC5897097; doi:10.7554/eLife.35074)
Supplement: Figure 6—source data 1. — Numerical data corresponding to Ets1 expression in Figure 6A. Numerical data corresponding to plasma cell compartments in Figure 6B–C. Numerical data corresponding to serum IgM titers in Figure 6D. Numerical data corresponding to serum IgD titers in Figure 6E. - Numerical data corresponding to plasma cell competition in Figure 6F and G. [file elife-35074-fig6-data1.zip › Numerical data corresponding to Figure 6D]

<?xml version="1.0" encoding="UTF-8"?><GraphPadPrismFile PrismXMLVersion="5.00">
<Created>
<OriginalVersion CreatedByProgram="GraphPad Prism" CreatedByVersion="7.0b.154" Login="mnoviski" DateTime="2017-01-18T15:50:18-08:00"></OriginalVersion>
<MostRecentVersion CreatedByProgram="GraphPad Prism" CreatedByVersion="7.0b.154" Login="mnoviski" DateTime="2017-09-18T19:45:58-07:00"></MostRecentVersion>
</Created>
<InfoSequence>
<Ref ID="Info0" Selected="1"></Ref>
</InfoSequence>
<Info ID="Info0">
<Title>Project info 1</Title>
<Notes>
</Notes>
<Constant><Name>Experiment Date</Name><Value>2017-01-18</Value></Constant>
<Constant><Name>Experiment ID</Name><Value></Value></Constant>
<Constant><Name>Notebook ID</Name><Value></Value></Constant>
<Constant><Name>Project</Name><Value></Value></Constant>
<Constant><Name>Experimenter</Name><Value></Value></Constant>
<Constant><Name>Protocol</Name><Value></Value></Constant>
</Info>

<TableSequence>

<Ref ID="Table0"></Ref>
<Ref ID="Table1"></Ref>
<Ref ID="Table3" Selected="1"></Ref>
</TableSequence>
<Table ID="Table0" XFormat="numbers" YFormat="replicates" Replicates="4" TableType="XY" EVFormat="AsteriskAfterNumber">
<Title>Total IgM Dilution Curve</Title>
<RowTitlesColumn Width="39">
<Subcolumn></Subcolumn>
</RowTitlesColumn>
<XColumn Width="81" Subcolumns="1" Decimals="0">
<Title></Title>
<Subcolumn>
<d>100</d>
<d>300</d>
<d>900</d>
<d>2700</d>
<d>8100</d>
<d>24300</d>
<d>72900</d>
<d>218700</d>
<d>656100</d>
<d>1968300</d>
<d>5904900</d>
</Subcolumn>
</XColumn>
<XAdvancedColumn Version="1" Width="81" Decimals="0" Subcolumns="1">
<Title></Title>
<Subcolumn>
<d>100</d>
<d>300</d>
<d>900</d>
<d>2700</d>
<d>8100</d>
<d>24300</d>
<d>72900</d>
<d>218700</d>
<d>656100</d>
<d>1968300</d>
<d>5904900</d>
</Subcolumn>
</XAdvancedColumn>
<YColumn Width="324" Decimals="4" Subcolumns="4">
<Title><TextAlign align="Left">Lyn-/-</TextAlign></Title>
<Subcolumn>
<d>1.1424</d>
<d>1.2062</d>
<d>1.0942</d>
<d>1.0033</d>
<d>0.6815</d>
<d>0.4015</d>
<d>0.298</d>
<d>0.2884</d>
<d>0.2869</d>
<d>0.2234</d>
<d>0.2004</d>
</Subcolumn>
<Subcolumn>
<d>1.1383</d>
<d>1.1657</d>
<d>1.1002</d>
<d>1.126</d>
<d>0.9181</d>
<d>0.502</d>
<d>0.33</d>
<d>0.2945</d>
<d>0.2783</d>
<d>0.2116</d>
<d>0.1996</d>
</Subcolumn>
<Subcolumn>
<d>1.1557</d>
<d>1.1432</d>
<d>1.1261</d>
<d>1.1766</d>
<d>1.0343</d>
<d>0.7073</d>
<d>0.3886</d>
<d>0.2917</d>
<d>0.2454</d>
<d>0.2172</d>
<d>0.1861</d>
</Subcolumn>
<Subcolumn>
<d>1.1568</d>
<d>1.2578</d>
<d>1.0697</d>
<d>1.0941</d>
<d>1.0139</d>
<d>0.7042</d>
<d>0.3696</d>
<d>0.2855</d>
<d>0.2678</d>
<d>0.2045</d>
<d>0.1836</d>
</Subcolumn>
</YColumn>
<YColumn Width="324" Decimals="4" Subcolumns="4">
<Title><TextAlign align="Left">B6.IgHa</TextAlign></Title>
<Subcolumn>
<d>1.1779</d>
<d>1.1752</d>
<d>1.0186</d>
<d>0.651</d>
<d>0.3505</d>
<d>0.3293</d>
<d>0.2814</d>
<d>0.2885</d>
<d>0.2776</d>
<d>0.2209</d>
<d>0.209</d>
</Subcolumn>
<Subcolumn>
<d>1.2372</d>
<d>1.188</d>
<d>1.0412</d>
<d>0.7021</d>
<d>0.3913</d>
<d>0.312</d>
<d>0.2874</d>
<d>0.2953</d>
<d>0.2778</d>
<d>0.251</d>
<d>0.2205</d>
</Subcolumn>
<Subcolumn>
<d>1.2122</d>
<d>1.1364</d>
<d>0.9429</d>
<d>0.522</d>
<d>0.3316</d>
<d>0.2818</d>
<d>0.2772</d>
<d>0.274</d>
<d>0.2748</d>
<d>0.227</d>
<d>0.1923</d>
</Subcolumn>
<Subcolumn>
<d></d>
<d></d>
<d></d>
<d></d>
<d></d>
<d></d>
<d></d>
<d></d>
<d></d>
<d></d>
<d></d>
</Subcolumn>
</YColumn>
<YColumn Width="324" Decimals="4" Subcolumns="4">
<Title>IgM-/-</Title>
<Subcolumn>
<d>0.2042</d>
<d>0.2395</d>
<d>0.2577</d>
<d>0.2695</d>
<d>0.3006</d>
<d>0.2842</d>
<d>0.2935</d>
<d>0.2723</d>
<d>0.2713</d>
<d>0.2293</d>
<d>0.1949</d>
</Subcolumn>
<Subcolumn>
<d></d>
<d></d>
<d></d>
<d></d>
<d></d>
<d></d>
<d></d>
<d></d>
<d></d>
<d></d>
<d></d>
</Subcolumn>
<Subcolumn>
<d></d>
<d></d>
<d></d>
<d></d>
<d></d>
<d></d>
<d></d>
<d></d>
<d></d>
<d></d>
<d></d>
</Subcolumn>
<Subcolumn>
<d></d>
<d></d>
<d></d>
<d></d>
<d></d>
<d></d>
<d></d>
<d></d>
<d></d>
<d></d>
<d></d>
</Subcolumn>
</YColumn>
</Table>
<Table ID="Table1" XFormat="none" TableType="OneWay" EVFormat="AsteriskAfterNumber">
<Title>Data 2</Title>
<RowTitlesColumn Width="1">
<Subcolumn></Subcolumn>
</RowTitlesColumn>
<YColumn Width="81" Decimals="4" Subcolumns="1">
<Title><TextAlign align="Left">LynKO</TextAlign></Title>
<Subcolumn>
<d>0.2004</d>
<d>0.1996</d>
<d>0.1861</d>
<d>0.1836</d>
</Subcolumn>
</YColumn>
<YColumn Width="81" Decimals="4" Subcolumns="1">
<Title><TextAlign align="Left">B6.IgHa</TextAlign></Title>
<Subcolumn>
<d>0.209</d>
<d>0.2205</d>
<d>0.1923</d>
</Subcolumn>
</YColumn>
</Table>
<Table ID="Table3" XFormat="none" TableType="OneWay" EVFormat="AsteriskAfterNumber">
<Title>Significance by dilution</Title>
<RowTitlesColumn Width="1">
<Subcolumn></Subcolumn>
</RowTitlesColumn>
<YColumn Width="81" Decimals="4" Subcolumns="1">
<Title><TextAlign align="Right">100</TextAlign></Title>
<Subcolumn>
<d>0.0625</d>
</Subcolumn>
</YColumn>
<YColumn Width="81" Decimals="4" Subcolumns="1">
<Title><TextAlign align="Right">300</TextAlign></Title>
<Subcolumn>
<d>0.4105</d>
</Subcolumn>
</YColumn>
<YColumn Width="81" Decimals="4" Subcolumns="1">
<Title><TextAlign align="Right">900</TextAlign></Title>
<Subcolumn>
<d>0.0672</d>
</Subcolumn>
</YColumn>
<YColumn Width="81" Decimals="4" Subcolumns="1">
<Title><TextAlign align="Right">2700</TextAlign></Title>
<Subcolumn>
<d>0.0024</d>
</Subcolumn>
</YColumn>
<YColumn Width="81" Decimals="4" Subcolumns="1">
<Title><TextAlign align="Right">8100</TextAlign></Title>
<Subcolumn>
<d>0.0051</d>
</Subcolumn>
</YColumn>
<YColumn Width="81" Decimals="4" Subcolumns="1">
<Title><TextAlign align="Right">24300</TextAlign></Title>
<Subcolumn>
<d>0.0356</d>
</Subcolumn>
</YColumn>
<YColumn Width="81" Decimals="4" Subcolumns="1">
<Title><TextAlign align="Right">72900</TextAlign></Title>
<Subcolumn>
<d>0.0484</d>
</Subcolumn>
</YColumn>
<YColumn Width="81" Decimals="4" Subcolumns="1">
<Title><TextAlign align="Right">218700</TextAlign></Title>
<Subcolumn>
<d>0.5881</d>
</Subcolumn>
</YColumn>
<YColumn Width="81" Decimals="4" Subcolumns="1">
<Title><TextAlign align="Right">656100</TextAlign></Title>
<Subcolumn>
<d>0.4853</d>
</Subcolumn>
</YColumn>
<YColumn Width="81" Decimals="4" Subcolumns="1">
<Title><TextAlign align="Right">1968300</TextAlign></Title>
<Subcolumn>
<d>0.1652</d>
</Subcolumn>
</YColumn>
<YColumn Width="81" Decimals="4" Subcolumns="1">
<Title><TextAlign align="Right">5904900</TextAlign></Title>
<Subcolumn>
<d>0.2044</d>
</Subcolumn>
</YColumn>
</Table>

<!--Analyses, graphs and layouts as compressed binary. Don&apos;t edit this part of the file.-->

<Template dt:dt="bin.base64" xmlns:dt="urn:schemas-microsoft-com:datatypes">eNrsPQt4VMW5c86+d5NNggmKgB4CSNA8djdvTMgGQkwEIUBQaW3DJntIFvYRd0+C
yFVWqgW91oK2VUEpKL6oKNdX8XEBe31QClIVLGpb+VpbkYsKVim9VnNn5sx57Mnu
ZjcbYojnzzeZc2bmzPz//P/8/z+Pc7Zpen39ZfNqS6hwGgBgLbWWomFwg6vpzWAC
TPmCAhHwEs3HKHk9DLQGhnDTJABmwDstDO0w6MiTGtmTPRBQrCFPCxXLYw1QQQUV
VFBBBRVUUEEFFVRQQQUVVFBBBRVUUEEFFVRQQQUVVFBBBRVUUEEFFVRQQYWzGzRg
Gvw/TwPALK0Uj4Jpl5BQDnrfS4CO2+0BFDBkGPG9T7NJVwj04t372hJgzNCS0jr+
HJ4W/GRMYujdB06OHvskf2zvmDlgdKOmQAO+bwDSsb5UwQr/ImH0yaqa63xeppsN
hjwBf3WuvdCWy7D+toDb42+vzl3QXF9QkVsz1Vw1rm7O9OaFTTOYTq8nxDFNC6bN
apzO5BYUFdV2dnrZoqK65jqmaVbj/GYG1lFUNGN2LpPbwXGdU4qKli1bVuhCpQrb
Aj5UMFTUFAx0skFu+SxYWQF8oNDNuXNhM3ztEejAVLenjZtqNlUtZZdPhVWQyjqD
Hj9X2ORqZ+sDQZ+LK+QjDmLehLLYYFURegI+SCqIXgPnaVvKcoVtQdbFBcRnTFUh
Dma3y4ovCbTyZauKSF4fVXo41lcbDLqWS5W60C26kpAy9Z8wk4Rmi91R0eKwV7SU
lbeUlMsxjI9jiHNxbL3X1S6vEzXSzgan2qqKhEuMcpHYkUUCIWJaX0Q0XdEQCHqu
D/g5l3ceGxouvIlBFnoSIu2dWu6oKsIXQ4kTc4IeFiLMwUE2fPgQhSh5D9oje3Co
sGJ+m8sLu2n4sEFBkDgQ7ENwHFwJbZCnbZjpoyhEDW1tJCA87IZCDMKG2pAIdbU2
8+10uqBX1uLxLw60CH0WjRdNVzQ11TWhstMDbna2y8dKXSX2TzJcS5RtSfJNzjg5
5/qkQobRLJbDDpfcn0qaVzGZJeOWjF1yHoqYNgdd/pAXm7f5GBeM+lnd+QmQNOQ4
0ewJtLvO8q6PQYMMH7+rwDsEujuudq11L+kKcawbJc5j27izkRf9I1BRa5xejp/F
uwRlxYVlpSW2Ukd5cUlxeancJgllSivilJGxb8hKCBT1YS4iSgp7ywhmWYG9pNBe
7qgsLy4rdlTYHVHZzRcqttlsxcWlZZXwX2W0YuXl5YUVjnKbo6y4rNxeEUN0KuMV
GmKyAzuxETo/sGPPag2fHGFng9qX8F/gdw1LvZ8QhariT1pGhpXmT4xEVfWnID2d
ne7hq/5jETfEZlkxWqptaryS3xnqtdxjsxU6bIku8HDLO9k4C0aKTmtWMiv+YkpM
XGOhmiimsREV/EElpgKiVUV4W22qWR9GnxyhgQHvh/JQG/S4vHH3QyNB+GoJAr4e
/gskydazVrarqXfegL93gr5rciO+ShsDwM+AUdp/7eHvqIg7OuJOE3En1Pef+Opo
DwA/BwcNUn39x1b9tooKKqigggoqfNuADPMGIJy9eg1006p9VuHbANpZGeadYxP2
Iq9ivW0dk0IMx3BsiGMCi5k6F+diHMAMGMWRPuSQCg4rUB1R3CVTQCaMskAPHuRf
kd7ZAcbEoDuLhEvFiQIKVSAf/jfLJgt9QTU4H5fWA/lER+LTJnwmkyZBD3pzUg4G
BfeU+cdE/ARlRhP6tID/+KOetG/EggVADe4BoX3+qGl2hBQ5cc81u1q7vK4gE2RD
XV4uJHtOBKM0oaLxc7i26AXpRAtqEi2oTbSgLtGC+kQLGhItaEy0oKl3wXpQBzGn
YeZH6ap2VEGF4eRzahI0J4lAC9SFLVjVJ1L6s5VDNRaUYgsxXy3C+h7fVyv7Gw7i
Wu4VvfyHQTaQXoswkoByHwFdCuX8DaxgBIybmG6Xt4tl8nh3bHLKQrD99JaVO/P2
1iDSv+kBI6SmKUXTHBNEZ5zAgDVdYHRO/t1t/yJNU7KmaUXT85jQtV2uIOsGA9T0
fy/btuFPG/9ImqZlTWsUTdd5Fi9mg6y/jWVaWW4Zy/oZH+vyh/rd9Nr1970+m72D
NK2RNa1VND0rsIwNMm0B/2KPGyPg9fg8HOh/09xYa93We27fxTetlTWtUzS9oLNz
YJt+6OCbX7x59cOEap2sab2i6XoiZgPW9Lr5HRX3Pqd18k3rZU0bYg2ueiJmqTYd
3hveO6JTEDPDiMewmyyfIiEQmpbrZQESe4JO+glN0k+oWKlYqVipWKlYqVipWKlY
qVipWH1XsKp0GiP2RJoDnMvLNLZfwdR5vF3oxR9melewm42yJyJfUR/Q/Q7l3OIs
2hOxABvhRxrZNagmvbKZhDpKDUM5NJHZc10UaUeLWHlklDKbDRFD7wi8sWsoMc2M
08wwzSKW0cr2vZBwOztpLBt3gFmkxCTZMlG1TCVQZC6vJzXH+uKIMBbTwHmy1Lkk
8G0KuVTcXDpuriZGbjqokqklvNfFSXgkcs3XQMn22PpXg9B+f2rICFcpFpOFfmVl
u0goIw1E/sCbACY+JVO2/fgPvOlH41Q+IPgpKJEtUimromOwGv9+Hcm9U1xde048
j4mJcPJkUHHIoEgHmc8sGVQMMswyMgR06T7QNZKRoY2KLhq5s5b7C4oKUkJa6A9t
FKSroyCtSQlplDutrLCxvcGVEtaWJLHWptzV0E9Itav1CSN9K5ENaZvBSJwXiqAT
8/iGUj3GaixW+eFm5Hq7KoK7opEpdTUM7SC4KnNB366KfEDMg+FBmELJrMw8+P9B
mfsuDFGdwhrxropOVoIikjNX5roIrgqIofiFGUpGn65KupgrKIpIUy84MoYoubyW
0ym0HBXHjOtSt386WTOpmnGdzIzr45AhKGtzTDL0vF2cOSclWkxJ2nJDSjj31ywq
sbYkjHVsC0MndmTwqIYP0WxIrOZjjYvhpq1QN/S2OWnE5vgpPmxU9fqwsTkCGPDE
1gBelc1PoqUJg9SomDrwNgelXkBFKk8gO+PTl80BidmclXKbIyg8lCo+j1WbUdES
EuvFgD8UrLQqQtlRJIhWxUEJyRR5HIBFjcqDTKi5I9DXpkjZsM7ZIKSvpUCv8jnw
381gzOXoejoqr83Ez66AYQ29Bl8b4L81VDYucwCGCu1RnP4QDIxuR686X4DhsO73
uMzjMDyq3y1edxj4a1Qmz8iXeRqG08Y94vVu055edb6M8DEfxmXQQaTdI5saBZzX
nivhnJkm4TxLn335P8AmKlL/j+qD7SBGfl/3qT7/XW4vC7wEb3dQ+Jyzl2Vq/S7v
8utZ9/SAt8vnZ6Z1hwrJZe0Cf6fLE2TdglVd5uE6GMHStgWCQbYNL0QzwikW8SLU
5fO5gssZZr6n3e9Z7Glz+TnvcsZNTjZxTF4TU8XYCm2lk2sYZo6fLWACQYZbFijg
XB4vbJFUVMM3V0AagxkMl8+4FzcEljGtnnbGAy1+ByvW2wYfYK5gXX7mv5j5M65A
bkAboSVG+jSGiXXcimEqSyfKDyThD8hCtBhGPBzG5LHQyyA3k/kzPAwXgE/5OmES
JCLoccFnYWX1+UxdvR/+W+xOscMOqRw8yzko+cRGmU+8g0pmVtIh6lcr+W8EI6HL
NoqYtXHQjDdAkzYXjvhWMBGsBmPBFnAuznsRnA8OQWP6CQw66nxwITUKVFB8bXOp
0cBLpYPllAmsorLAXdREOPPRQoRyZLhYCZ5WQgNyFUfK1oZHkXQ9xoRfP0euRQMx
3kZi2rPIfSsME4njvRqGsWR+sAWGc/GEEmEN8BsmqM1DMCBnADkNn5BrZHF0FF8G
1XshxeOB9qkqyHU2phCA0YCnx0vxdSPcl1M8Lqi9VRRfB6r3LorHDUmcMIMyxXAz
hBV6I0jazSjEhXY3KBV3KXI+gE10M5xa3s1AXeqkMhvjGQ1U5ybNblwedcNuIxCv
nSb++nIYOmkG1+9DeGk649a5EdO7vVG43k6uVyE8NWvx9a0wnNDc0yjgwIyIpEtZ
JxKFTpNNLO/MlnAGF0s4h+H1t+dmgEE2+2dze1lgO3FD+Ym4sGBgoChon/glDx1F
oU96lJT4Q7MDzaLp4KrthaWVZdBIVBcX2ktthfZKRwnU+1B3wrK2snzGX12CHiwv
JqkV9opylFoMb+wlFULhSkdleQFKKoa1QZ0OL0uKy2CFJSXlDkdhaUVlPuPIZ4pR
QkkxQuJQLKzHybAeN9Swjm5OHgf9Myd68t8CeaiBCtMkPjEWpo6HT0yEYRJU1Xas
fsk2HVShV8LgheP0RnAOWCdbGLob1vUAvH8UPrcVhufQtAnIjw/ogXQy20LMSJbM
nGQTlWsgpkFPaB1PnjMR80ETEzKJxKguOzETVowlr+rR/ZXkGmkQL8EHtXkjDOeQ
+3WkrRxMBV8feuYBko5MxaOkXaT6t8o2yuItW2nIspXkKyDfBXkL/NmOBLZKhkMX
pah01K2SYb1sZVYsW+lkq++/oHTgI0ofNU25bCVfzLWIy1by9W3dIG2VWOJulaTF
zKWJBxw9V0NGbvRcLRnL0XN1ZHRHz9WT8R4910A0QPRcI9ER0XNNRGNFzzUTfRJ9
48is2L3QxNk4Mqe+cWQewI0js2zjyBKHDOUmTG8yUN12my0lSgxJbhulpYxx8SBj
nJ4yxpWDjLE1JYwRBo7yFFE2JolyRsooV9gHGeXMlFBGeDpKUpXlZDdts1LGudxR
Ocg4j0gJZzR2HHCSlCLS5iSRPidlpMtKy+yDjHR2SkijXHtlWUWqMm1JEuuclLEu
rbSVVA4a1tFmdCOSOacv/ISiMJOz9rE88107iHAOsMGrh3VWwxNpI63CbPcC4ICG
kWdTmpZ3wNyyPtsIfijzn38A5aLLKF9akMNUZ+SyQ+RmtZCulaW5YesOOMCMMh6N
BBdhz1s+k9Uo+CTAJry4IrzpT0eZz8tB00e+to/8dVjgNYqDYDliqtBrNJ6bS+ep
F+J+uenHV9by99mknyqd0r3RgJ6z4OfTATpTz9dwsPSmjSBrT83onfMeObLxHzWR
GJ6W3RsNvJtMYVdHC4ejHIdIXKLfb9fyfU1hPhkgVx7CH9PV9rXGadv09jsrAeh4
+ZnvR/uiFR1ZT8KgrAckiE9fHysBYFs4DSTy4lE8eBQwfay3JF6vOal6Ueltzkga
qITbopJqK/F6LUnVa4lCA51wW3RSbSVeb1pS9aYpaKCGgSxRw0CWqGEgS/QwkCV6
GMgSfdbK0sTw9bJlGsnnONf78kjvyz+uQXUYDUB2zgHBNHCzeJ3tVMY0adfQy+TO
la0089fLRHt/Cz43oAQJkx+TWleTeA0f09vwbgstbuBHgYmETCqmmxPGrtH3ImYj
cO5LnFwEE5y9GUNH9zBiklkQk0wJkxhkAhmZsTwWgUz6u0Gm8ifhT9fMGX30mZtm
z6yRHN1YQnukpreqiLXfl7zQSpgkQGZfQquN65tv1ybHTYFMagDIHFBu6r4bZOp7
Vb4Aw7M10tzqTI7NeGQKmAwAmYYB5ebAkjmA3DQOdzLPCwtOhbCKlytu8yPEzPiA
w4heC2Xobpz4jOyYCmDCF+D8hdrF+q/ST1tv0N6m/0P6QSu/5DQaqusTUE/zKL4P
kZVeWwKyVUNlOAHOPIwjq5nypapscF3E1nNiDjQVZ12CcfI9ZIQ99Hk630MjrXwP
jbTyPWTrRw/ZBqGHlJIgrBpfTDbQcyNcVARnqvdooDE+ZZ1r3p4xyfiOtcB8e0aN
8VNrjpmDkmijSO8xSfQehf3pMwp2cUj37ie57ImONyjCdLwFeYuefA2Ga7FKKiEl
LgmPwOoHWUMz7/1hyMdcsRcJK+QF5PiCYDOt2C/JJgupbmi0lgJ0NvUo8KNanf3h
mj8hmd8KtcIB3RTrG1Ar/ArKO9IKKKbPUpm3DqrM67TApNEZ0yZrJ5g+0H5oqdVW
mV7X7rP0X+ZhjcAICUAx2nzU6KQYpU+G6R9a+HgCTP9AFqP0WhjvI3EVTH9dFqN0
XuZv1iQr87k9vMyPgXnRZD4NS7MlQuaRGZ5Tx+SVlNoYv2/yUBF6Gtytf0q307Jd
/6L+Hd16y+36t/Wf6lZZOL2MbXlJsS1vqKoqN2FbZwy28fyA/bxbYtt5cTb1hg4P
T6Z/ZP6zdX1ajtViecHanVZgHW95wPpD2DkODc9DbRI8dGi0eX+GxHwENQmK18N6
TqZLMUp/AaZbLHzcDdNzZDFKfwDG40mM8CiQxePFoXe7OVkePkDMzQsxzI0G88MQ
wUM0HVhob/ZwXsiy8zGRGsKyNNx9/GYSQiYa+0CK7ONrjs2+NOBNn2Y6kuE0r01f
bHopY4x5jfVG05YMLXyK0d5MXihJnH2M1giG6hAEhH20yDAtZph8YpovfBahoKgg
+hDLJBuuqQ8vkMDwQvw5bfph5inInzHmKZlvQf6UmHMzXxiG/KEIfzQif3TCgAKR
A4q8GzFUGPSE+X8zHresTX/L/HrGGssa6zHzkxmdluHHIJowSCsySC8MoHDkAOI/
ApUIf2aeYf5YwSrd5+l7oWP9MHaqR1rv0H2TvlNXCJGh6eQda5o+4+whvYzgflCR
xHNyyUH497dPwXegT6k+5Eft0+T7lI6yy/dt9qkJmPQ3pv3b8oP0Av0DaYctlek5
+tvSTljmpg/dhaS88FogfKmSb5cWPx6yvOdPEWuc6MSU79Vvnlrx+Z6afT+YucdQ
/XaNFRbkn0SkhMO8YhZifoHSDEtcACXODcuthppYKxsFJtlLdxJMFjl9H/gX4I98
Si8iUBELg9p4W0o8z0mQFdKC2MefqBib1QKrEJjJ2oMJgKgESDIbeRSLoNMDO6iH
dJRwLQZEl5CW5+SF/iL9x8SM3gW+7Ne6RuSxv9gCXGX8t2U2FOBFxsOWi6EANxhP
WKYNeQGmyHSIVgjw8V4CPPKa0Y3cit+KB/iskBIikFBmN23agssLsSDAmgEQYGll
iWJ6C7AueQGO9aVr3RkSYEra3O6BHdRDOkq4jhBgIU0S4NOiAG/VnUkBtkMBXgQF
eAEU4CoowNVQgJuHvAADMjlXCvB7vQRYPIFau+3YzTciATYLGjhK3/C8NsMaeQEG
KQgwiCPAvc9vJyDAsQy3+QwJsFSHhJFScOVxpAD/XRRg1xkQ4POcYXy6fg11E37/
5eJpXlfbUsbldzNXdXg4FvKBrAyDVYDRx68uEc8FFRHKIXWHbPbBgwfBokWL8D2K
jx49GqESz4YywxFU/qigggrJwPGwYGI/AU6NZHpLZJZPBRVUSAw+AZnayOMBPcPQ
Oqtl1DJqmcTLSLaVltlWtafUMmqZ/owijTqK1DJqmRRHkVad56mgQj/necIo0qmj
SAUVUhxFenUUqaBCiqPIoI4iFVToFxx3hp0/Es+z/IJ8xPBu/D13BO0kRr81dA3M
PKSJPPmDxh56laY+EGRCAR/LdAY8fi6Uj3/Ohw0GYXKrKxhilgW6vG6mlWVCHYEg
xwZhvsuPC3WwnvYO/FuN6C603Nca8BYyjTgzxDJtrhALq2sKekLgHnzQHR1HosCL
siNe+fhHYQYDBR8T8vg60Q/6BNgQ4w9wjDvoWqZoqZBpDjAhllUk5zM+11JW1kSI
CflcXi8bLFSezkdvAkin8ztAFVgK3MALaHAXPj6TDNzjfD6M4uedH4sfxBRgEeK5
U/qM5YOKD45uEb87rjxGZIrINSrqRffzjAth0ve6Xd5GGD/CAHDde59c/bL/bdt5
3ZM7ndPvP+jQvj/hjTWXzntlou9oiSfn0JRbP8l+aNuv16/fEczvqPxybPeR9zSB
33S9t+H4KMeKxinljRuyn/H/fte8v71y6p/v9/zz61/euePk/s1zMqfVfMC4vzx5
9PmX/hz49N7pf3n3oo/e2HPnOed/3tNs/dltxnsv+Ne40e4lX1+V9+6Tq3ZeVvv7
YPYztxxIm35k81Hb3uuyX2BWX/jghl9+sNv/hykTn1hyYcejVzcwi3wm4/dzlsyc
veSdY10rfnrpjza6nvmq3V9euv6zr/Km/Twwd8sK5zX3ffHH1Wvfvez8p997rezL
P474+j39JUsm732lPff6K+qvWfeXzyw/+/SzZa6V497ZlXXqV7r9ukPXFl1X8M87
xwRueGbqs7uO3NHw8A07x9787u05n70/remiF9ddvuC1F+/59StrWh87sX//X1at
O3JV1o7ZeembH/nc8XRZ97yw5jLjvj/NOt5tfmf0Db7i9St3bR0zPe/nd8/c4P3y
+Me7axYdaAmc+ubhU1/M2HxqE/wLVy/KOKxBUVHGirtPvHbn3dWm5pYlq49/lZWV
fWHmnMPp7Ys8Xuv/ZPz7D2/Sb7rnBD/m/q97cfVD4w5RN90/c2HTedn6W3pqbvnd
jKaKXb858OH+k7dO4W5f+tWl3N6S8aW/tW21PvmUq2vqT/568vCc+3boD7/64aQ5
r9HNq593ZNnLx7bM/OjV/OzQG0+9+sS+VX8/9nj7qeDIpxtax44cX9xUzjz9i2f3
byvJP/zhhc/+1v350mfLav+a827dAa9pw1HbdtPhCfPfvfT69acveerWOxb+5qLH
/nbtI2X37nziVd+IF3fpj9Vvv+h7rN89wlkhfnEVfdihKRhYwrZxjMe/OMDYo/xy
hvIEmxIGRYMN1sk80Pd3VlGxS4hC5W+lEXyJ04dPNaI6xVe+ws8dGHvtW5Qfa5EZ
13WyQY8P/aJZnYtjQQDrrMtd/gJ7RYHDZi8HfqzTZOUa62ApzBQ/Ljw7wLGtgcDS
iAyjxEopMT2iIjYo5Zj44lygLeCVUnFE7m4DE6Rt6Zr/+Ozrqfv37ZsarcslNVjh
1ISdA2BcKef/AwAA//8DACmhX/g=</Template></GraphPadPrismFile>
