# Supplementary material for: IgM and IgD B cell receptors differentially respond to endogenous antigens and control B cell fate
Source: eLife. 2018 Mar 9;7:e35074. doi: 10.7554/eLife.35074 (PMC5897097; doi:10.7554/eLife.35074)
Supplement: Figure 6—source data 1. — Numerical data corresponding to Ets1 expression in Figure 6A. Numerical data corresponding to plasma cell compartments in Figure 6B–C. Numerical data corresponding to serum IgM titers in Figure 6D. Numerical data corresponding to serum IgD titers in Figure 6E. - Numerical data corresponding to plasma cell competition in Figure 6F and G. [file elife-35074-fig6-data1.zip › Numerical data corresponding to Figure 6E]

<?xml version="1.0" encoding="UTF-8"?><GraphPadPrismFile PrismXMLVersion="5.00">
<Created>
<OriginalVersion CreatedByProgram="GraphPad Prism" CreatedByVersion="7.0b.154" Login="mnoviski" DateTime="2016-12-09T16:05:15-08:00"></OriginalVersion>
<MostRecentVersion CreatedByProgram="GraphPad Prism" CreatedByVersion="7.0b.154" Login="mnoviski" DateTime="2017-09-18T19:47:29-07:00"></MostRecentVersion>
</Created>
<InfoSequence>
<Ref ID="Info0" Selected="1"></Ref>
</InfoSequence>
<Info ID="Info0">
<Title>Project info 1</Title>
<Notes>
</Notes>
<Constant><Name>Experiment Date</Name><Value>2016-12-10</Value></Constant>
<Constant><Name>Experiment ID</Name><Value></Value></Constant>
<Constant><Name>Notebook ID</Name><Value></Value></Constant>
<Constant><Name>Project</Name><Value></Value></Constant>
<Constant><Name>Experimenter</Name><Value></Value></Constant>
<Constant><Name>Protocol</Name><Value></Value></Constant>
</Info>

<TableSequence>

<Ref ID="Table0"></Ref>
<Ref ID="Table1"></Ref>
<Ref ID="Table2"></Ref>
<Ref ID="Table3" Selected="1"></Ref>
</TableSequence>
<Table ID="Table0" XFormat="numbers" YFormat="replicates" Replicates="1" TableType="XY" EVFormat="AsteriskAfterNumber">
<Title>Raw Curves</Title>
<RowTitlesColumn Width="39">
<Subcolumn></Subcolumn>
</RowTitlesColumn>
<XColumn Width="81" Subcolumns="1" Decimals="2">
<Title></Title>
<Subcolumn>
<d>100</d>
<d>300</d>
<d>900</d>
<d>2700</d>
<d>8100</d>
<d>24300</d>
<d>72900</d>
<d>218700</d>
<d>656100</d>
<d>1968300</d>
<d>5904900</d>
</Subcolumn>
</XColumn>
<XAdvancedColumn Version="1" Width="81" Decimals="2" Subcolumns="1">
<Title></Title>
<Subcolumn>
<d>100</d>
<d>300</d>
<d>900</d>
<d>2700</d>
<d>8100</d>
<d>24300</d>
<d>72900</d>
<d>218700</d>
<d>656100</d>
<d>1968300</d>
<d>5904900</d>
</Subcolumn>
</XAdvancedColumn>
<YColumn Width="81" Decimals="2" Subcolumns="1">
<Title><TextAlign align="Center">MKLK 1</TextAlign></Title>
<Subcolumn>
<d>4.04</d>
<d>3.23</d>
<d>3.59</d>
<d>3.69</d>
<d>3.27</d>
<d>2.2</d>
<d>1.75</d>
<d>1.43</d>
<d>1.36</d>
<d>1.4</d>
<d>1.61</d>
</Subcolumn>
</YColumn>
<YColumn Width="81" Decimals="2" Subcolumns="1">
<Title><TextAlign align="Center">MKLK 2</TextAlign></Title>
<Subcolumn>
<d>4.18</d>
<d>3.39</d>
<d>5.37</d>
<d>7.02</d>
<d>5.38</d>
<d>3.79</d>
<d>2.82</d>
<d>2.04</d>
<d>1.93</d>
<d>1.76</d>
<d>2.49</d>
</Subcolumn>
</YColumn>
<YColumn Width="81" Decimals="2" Subcolumns="1">
<Title><TextAlign align="Center">MKLK 4</TextAlign></Title>
<Subcolumn>
<d>5.15</d>
<d>5.53</d>
<d>4.58</d>
<d>4.39</d>
<d>2.89</d>
<d>2.23</d>
<d>2</d>
<d>1.71</d>
<d>1.91</d>
<d>1.48</d>
<d>1.54</d>
</Subcolumn>
</YColumn>
<YColumn Width="81" Decimals="2" Subcolumns="1">
<Title><TextAlign align="Center">MKLK 5</TextAlign></Title>
<Subcolumn>
<d>5.7</d>
<d>6.03</d>
<d>7.26</d>
<d>6.41</d>
<d>5</d>
<d>3.36</d>
<d>2.17</d>
<d>1.89</d>
<d>2.12</d>
<d>1.58</d>
<d>1.5</d>
</Subcolumn>
</YColumn>
<YColumn Width="81" Decimals="2" Subcolumns="1">
<Title><TextAlign align="Center">MKO 303</TextAlign></Title>
<Subcolumn>
<d>5.46</d>
<d>8.71</d>
<d>6.21</d>
<d>6.36</d>
<d>4.27</d>
<d>2.68</d>
<d>2.05</d>
<d>2.09</d>
<d>2.1</d>
<d>1.91</d>
<d>1.72</d>
</Subcolumn>
</YColumn>
<YColumn Width="81" Decimals="2" Subcolumns="1">
<Title><TextAlign align="Center">MKO 304</TextAlign></Title>
<Subcolumn>
<d>3.5</d>
<d>7.96</d>
<d>7.02</d>
<d>5.43</d>
<d>3.58</d>
<d>2.68</d>
<d>2.42</d>
<d>2.06</d>
<d>2.03</d>
<d>1.72</d>
<d>1.83</d>
</Subcolumn>
</YColumn>
<YColumn Width="81" Decimals="2" Subcolumns="1">
<Title><TextAlign align="Center">MKO 305</TextAlign></Title>
<Subcolumn>
<d>4.35</d>
<d>6</d>
<d>7.37</d>
<d>6.57</d>
<d>5.71</d>
<d>4.4</d>
<d>3.25</d>
<d>2.72</d>
<d>2.35</d>
<d>2.02</d>
<d>1.73</d>
</Subcolumn>
</YColumn>
<YColumn Width="81" Decimals="2" Subcolumns="1">
<Title><TextAlign align="Center">B6.IgH 24</TextAlign></Title>
<Subcolumn>
<d>0.71</d>
<d>0.74</d>
<d>1.07</d>
<d>1.14</d>
<d>1.42</d>
<d>1.56</d>
<d>1.51</d>
<d>1.43</d>
<d>1.49</d>
<d>1.67</d>
<d>1.35</d>
</Subcolumn>
</YColumn>
</Table>
<Table ID="Table1" XFormat="numbers" YFormat="replicates" Replicates="4" TableType="XY" EVFormat="AsteriskAfterNumber">
<Title>Summary Data</Title>
<RowTitlesColumn Width="39">
<Subcolumn></Subcolumn>
</RowTitlesColumn>
<XColumn Width="81" Subcolumns="1" Decimals="0">
<Title></Title>
<Subcolumn>
<d>100</d>
<d>300</d>
<d>900</d>
<d>2700</d>
<d>8100</d>
<d>24300</d>
<d>72900</d>
<d>218700</d>
<d>656100</d>
<d>1968300</d>
<d>5904900</d>
</Subcolumn>
</XColumn>
<XAdvancedColumn Version="1" Width="81" Decimals="0" Subcolumns="1">
<Title></Title>
<Subcolumn>
<d>100</d>
<d>300</d>
<d>900</d>
<d>2700</d>
<d>8100</d>
<d>24300</d>
<d>72900</d>
<d>218700</d>
<d>656100</d>
<d>1968300</d>
<d>5904900</d>
</Subcolumn>
</XAdvancedColumn>
<YColumn Width="324" Decimals="2" Subcolumns="4">
<Title>IgM-/- Lyn-/-</Title>
<Subcolumn>
<d>4.04</d>
<d>3.23</d>
<d>3.59</d>
<d>3.69</d>
<d>3.27</d>
<d>2.2</d>
<d>1.75</d>
<d>1.43</d>
<d>1.36</d>
<d>1.4</d>
<d>1.61</d>
</Subcolumn>
<Subcolumn>
<d>4.18</d>
<d>3.39</d>
<d>5.37</d>
<d>7.02</d>
<d>5.38</d>
<d>3.79</d>
<d>2.82</d>
<d>2.04</d>
<d>1.93</d>
<d>1.76</d>
<d>2.49</d>
</Subcolumn>
<Subcolumn>
<d>5.15</d>
<d>5.53</d>
<d>4.58</d>
<d>4.39</d>
<d>2.89</d>
<d>2.23</d>
<d>2</d>
<d>1.71</d>
<d>1.91</d>
<d>1.48</d>
<d>1.54</d>
</Subcolumn>
<Subcolumn>
<d>5.7</d>
<d>6.03</d>
<d>7.26</d>
<d>6.41</d>
<d>5</d>
<d>3.36</d>
<d>2.17</d>
<d>1.89</d>
<d>2.12</d>
<d>1.58</d>
<d>1.5</d>
</Subcolumn>
</YColumn>
<YColumn Width="324" Decimals="2" Subcolumns="4">
<Title>IgM-/-</Title>
<Subcolumn>
<d>5.46</d>
<d>8.71</d>
<d>6.21</d>
<d>6.36</d>
<d>4.27</d>
<d>2.68</d>
<d>2.05</d>
<d>2.09</d>
<d>2.1</d>
<d>1.91</d>
<d>1.72</d>
</Subcolumn>
<Subcolumn>
<d>3.5</d>
<d>7.96</d>
<d>7.02</d>
<d>5.43</d>
<d>3.58</d>
<d>2.68</d>
<d>2.42</d>
<d>2.06</d>
<d>2.03</d>
<d>1.72</d>
<d>1.83</d>
</Subcolumn>
<Subcolumn>
<d>4.35</d>
<d>6</d>
<d>7.37</d>
<d>6.57</d>
<d>5.71</d>
<d>4.4</d>
<d>3.25</d>
<d>2.72</d>
<d>2.35</d>
<d>2.02</d>
<d>1.73</d>
</Subcolumn>
<Subcolumn>
<d></d>
<d></d>
<d></d>
<d></d>
<d></d>
<d></d>
<d></d>
<d></d>
<d></d>
<d></d>
<d></d>
</Subcolumn>
</YColumn>
<YColumn Width="324" Decimals="2" Subcolumns="4">
<Title><TextAlign align="Left">B6.IgHa</TextAlign></Title>
<Subcolumn>
<d>0.71</d>
<d>0.74</d>
<d>1.07</d>
<d>1.14</d>
<d>1.42</d>
<d>1.56</d>
<d>1.51</d>
<d>1.43</d>
<d>1.49</d>
<d>1.67</d>
<d>1.35</d>
</Subcolumn>
<Subcolumn>
<d></d>
<d></d>
<d></d>
<d></d>
<d></d>
<d></d>
<d></d>
<d></d>
<d></d>
<d></d>
<d></d>
</Subcolumn>
<Subcolumn>
<d></d>
<d></d>
<d></d>
<d></d>
<d></d>
<d></d>
<d></d>
<d></d>
<d></d>
<d></d>
<d></d>
</Subcolumn>
<Subcolumn>
<d></d>
<d></d>
<d></d>
<d></d>
<d></d>
<d></d>
<d></d>
<d></d>
<d></d>
<d></d>
<d></d>
</Subcolumn>
</YColumn>
</Table>
<Table ID="Table2" XFormat="none" TableType="OneWay" EVFormat="AsteriskAfterNumber">
<Title>Data 3</Title>
<RowTitlesColumn Width="1">
<Subcolumn></Subcolumn>
</RowTitlesColumn>
<YColumn Width="81" Decimals="2" Subcolumns="1">
<Title>MKLK</Title>
<Subcolumn>
<d>1.61</d>
<d>2.49</d>
<d>1.54</d>
<d>1.5</d>
</Subcolumn>
</YColumn>
<YColumn Width="81" Decimals="2" Subcolumns="1">
<Title>MKO</Title>
<Subcolumn>
<d>1.72</d>
<d>1.83</d>
<d>1.73</d>
</Subcolumn>
</YColumn>
</Table>
<Table ID="Table3" XFormat="none" TableType="OneWay" EVFormat="AsteriskAfterNumber">
<Title>Statistics by dilution</Title>
<RowTitlesColumn Width="1">
<Subcolumn></Subcolumn>
</RowTitlesColumn>
<YColumn Width="81" Decimals="4" Subcolumns="1">
<Title><TextAlign align="Right">100</TextAlign></Title>
<Subcolumn>
<d>0.6588</d>
</Subcolumn>
</YColumn>
<YColumn Width="81" Decimals="4" Subcolumns="1">
<Title><TextAlign align="Right">300</TextAlign></Title>
<Subcolumn>
<d>0.0432</d>
</Subcolumn>
</YColumn>
<YColumn Width="81" Decimals="4" Subcolumns="1">
<Title><TextAlign align="Right">900</TextAlign></Title>
<Subcolumn>
<d>0.1204</d>
</Subcolumn>
</YColumn>
<YColumn Width="81" Decimals="4" Subcolumns="1">
<Title><TextAlign align="Right">2700</TextAlign></Title>
<Subcolumn>
<d>0.4404</d>
</Subcolumn>
</YColumn>
<YColumn Width="81" Decimals="4" Subcolumns="1">
<Title><TextAlign align="Right">8100</TextAlign></Title>
<Subcolumn>
<d>0.6813</d>
</Subcolumn>
</YColumn>
<YColumn Width="81" Decimals="3" Subcolumns="1">
<Title><TextAlign align="Right">24300</TextAlign></Title>
<Subcolumn>
<d>0.637</d>
</Subcolumn>
</YColumn>
<YColumn Width="81" Decimals="3" Subcolumns="1">
<Title><TextAlign align="Right">72900</TextAlign></Title>
<Subcolumn>
<d>0.415</d>
</Subcolumn>
</YColumn>
<YColumn Width="81" Decimals="3" Subcolumns="1">
<Title><TextAlign align="Right">218700</TextAlign></Title>
<Subcolumn>
<d>0.118</d>
</Subcolumn>
</YColumn>
<YColumn Width="81" Decimals="4" Subcolumns="1">
<Title><TextAlign align="Right">656100</TextAlign></Title>
<Subcolumn>
<d>0.1482</d>
</Subcolumn>
</YColumn>
<YColumn Width="81" Decimals="4" Subcolumns="1">
<Title><TextAlign align="Right">1968300</TextAlign></Title>
<Subcolumn>
<d>0.0423</d>
</Subcolumn>
</YColumn>
<YColumn Width="81" Decimals="4" Subcolumns="1">
<Title><TextAlign align="Right">5904900</TextAlign></Title>
<Subcolumn>
<d>0.9229</d>
</Subcolumn>
</YColumn>
</Table>

<!--Analyses, graphs and layouts as compressed binary. Don&apos;t edit this part of the file.-->

<Template dt:dt="bin.base64" xmlns:dt="urn:schemas-microsoft-com:datatypes">eNrsXQl8E8X+nz1yNkeBQrlZgXK3Te8WCw2H2EqBcqiIB4R2KYE0KUlKCzxoReRQ
UBSRgk+tAopPRDwfAk8BL+DhxQMvHh48D3wC6p+HqKj9z+yVzTZJkyatIe4vn83s
zszO/GZ+35n5zbEzJaPGjLl60ohMrE4HAFiLrcVweJWBqfgjoC+0+R8GvGgvzprI
ehO8cAJedSX9AbgKPingVc6Z6E0CeHw3QkL3JPeMi9yAyI4AMskkk0wyySSTTDLJ
JJNMMskk0x9FmJwFMskkk0wyySSTTDLJJJNMMskkk0wyySSTTDLJFBahsXYCjIT/
kwgAikmP2QXaDeauHND02UNoud1BGJLKqGaeK4gGRQpQMk/Z8EmrmAfURpLzrWDH
90mwpntwLP4V/NCtx9Msq//VOtRlKCpQyDwXgshNFxjgz5u6/ZBfUFNho+bTTpfV
YR/WOy3F1Jui7aWOMqu9fFjva6eMSc7tXTBcm3/F6AmjptxQchVVabO63FTJtSOL
i0ZRvZNTU0dUVtro1NTRU0ZTJcVFk6dQMIzU1KvG96Z6z3a7K4emplZXV6dYkK+U
UkcF8uhKLXE6Kmmne0ExDCwZvpBS5i7rDaNhQ/diB9qWWUvdw7Wa/Ln0guEwCC6w
SqfV7k4psZTTYxzOCos7hTXckPMS5EQ781PRG/BFLgDfIbitpXNpd0qpk7a4HcI7
mnyXGzqXi7zPccxk/eancm7NBGl10xUjnE7LAk+gFvSI7jxMaVqeMI2Hzelp6bnT
09Nyp2fnTM/MEXMYmEeX2+Kmx9gs5eIwUSTltHO4KT+Vv2VYThUyMpVPiGDXXCJK
xhU6nNaFDrvbYptEu2JFNn6Shd6ETNuG56TnpzI30SSJCU4rDRl2w0IWO3LwkShx
DqZ552C0iGJyqcUGsyl2xCBJkFAQ0qKwHFwH2yBraYzVRz4SFd21Ec9wzBUFPwmL
tiLhqpo5hY2n0gK1sulW+yzHdD7PfMmiZFxJyegS5HeUo4web6mgPVkl5E8oUgtW
bCHKTSw4seSaTYWIo2LazShcYn0qZFn5FZZIWiJxiWUocDrFabG7bEzzNpnhhWH9
ss78IJIUdZKYYnWUWy7zrPeTBhE/dkuyLQqyO2DtOqJsTpXLTZchy0l0qftylEXL
EigJNUAuB3ZiVYLsjJTsrExTVnpORmZGTpa4TeL9ZOUG8CMSX9QiBEI9xiEiTWFT
jDAiS07LTEnLSc/LycjOSM9NS/cpbtZThslkysjIys6Df3m+vOXk5KTkpueY0rMz
snPScv1AJy+QpyjDDszEIqj8wIy9rGv40BJ2OVT7Hv6vtVtist4PKoVyxR8yRmKq
5g8uiXLVHwZ6KivLYrf695e4KOtl+YlpREnRdezMUJPhHpMpJd0U7ACPe0ElHWDA
SJJpU6TCCjyY4pdXf6wGy6l/Rnl9UMopz2h+KjOtNlyrrEO7guBAxcyHsjTCabXY
As6HehO/awkiNhyMuUINZ61oVlNpXszsZYL2NVnC3Om6A3AfUHvmXxvZJ8zrCfd6
Irye+PDuZO5ONwKwHhxTeUJoObfy3ioyySSTTDLJFA3rux4A/NqrN8B8XG6bZfoj
CDfn1bHKsYbRIq+nbaWz+7soN+WmXW7KMYsabXFbqAygBZRkSR9SSHmFFciKKJMl
Q0E8NNqBRqaQX+JyZxfo7ifN7bjrSqGjgHInHwyB/1pRh6A5Gga6Mu+KF2/2EMmp
gVmTiXOXdImnNLQeEulJ3f8r8AeA98aNJGA3f1QyHS3ApEoDrwImTj5+dqlpgheK
zEzOTbHMrLJZnJSTdlXZ3C7RewKpPd0hnHmPCc23RzxYj0SwHslgPSqC9agM1qMq
WI/qYD1qmnocA0ZDznHo+LVerh1lkimWdE4iyOYkGJoO68LpTFUfjO/vaqPV5CvF
6VzzNZ0f32Pzqral1zEmlI2Clv8YSACezyLU3IVcHwdVksr5dxhAe2iWUPMttiqa
GsCqYwPDBsGRmz5+c8fKswUo6b83gvaeqDFJ1G7KidY4gYhF/eT46wj83d1c1Jgo
alwS9STKNa/K4qTLQISiXpqQ6nx5g42LGhdFTUiiHm2dNYt20vZSmppJu6tp2k5V
0Ba7q8VR79vI0Cts1IQoalISdbGjmnZSpQ77LGsZw4DNWmF1g5ZHnfj24XHEHae5
qElR1ApJ1NdWVkY26kWZac9bv/+Ky3CFKGqlJOoxHMwiFnXcnPH4vCvGm9molaKo
Vf4K1xgOZuFGbS56J3XvgQYu1ar2TzBqsriLhIiPWlwv8xTcG3jIbxAhvyFzJXMl
cyVzJXMlcyVzJXMlcyVz9WfhKs+sFuZE4lB/1FJNjapyzqddPmZBxGPovgKLWG/i
MpoFiQMmTgI6bp5Ay+XKI9w1Ub6i+irh+ssTfYgXDVsN4Mol9YjKa9CqP7SsYRbr
eexuwTHwNI57DUTyFwK32YkzYd4Fijkf/TlTJZllwrgQlZy9vz1G+DkNHegssuXT
xsRZCYBecOXHv8xOj2/WlR809e3KD+P4diW4kRbfriQ3GOLbVcGl3rerkpOCb1cV
N+cmdTXW5UuGg/k6ixblGXLQifJbTBrWJl4YxQHgPDNthzO27IXobpApGmaSBoX7
ER1zAh3neq8wPvaisKKSSYSZTQYWIBkYl73a1k0G5icZWlEyeHbxZthVB2QXSXTc
2OKxVFpYTGtDZJqIDNPpbco0GRmmM9uUaUVkmM5qU6aVYTGtZpieQGWYMsLiOi5E
rlUR4jqzTblWR4jrrDblWhMW18hlZHZKUXkhlR5ebuuD5nsVV1N7pu3UXGcAgxyh
cCZXVVRYnAuYZVFBdAf8RelPZYk1RdJ3d2CYpDswGpOvaL747sBoLPjugJZR5LWw
OxAnLBFDdnpcC27B44SSwSvQcYJqjjPYYLsDWlF3AOOQ05LuAGi2O6ATFH7/rnhA
V8JvRyNfpOGSErU8mHs2BIyryloeAuLf0MIQ2CpdK6nSsQDdh7jw9W6tqNUJt/ug
FXUf4gIkQ9p9aKVkhNKQ6pphV82VDNInu0jiReXjklOTqeIFdmiExTvfmJI+eB/m
g3d9WLyrBN7DYloZItOGsJhWC5qLJSyu44Lm2r/egnOZ6HcZt7SW9BeZP/+x1tY1
1Vh0ogFMeXAw9gYwxQViErw2QxtM1NhMgv+bRYP6fM1tlDRKrMZilAxxajku+JVu
vMbir3fAz1QYQxjA7B5wALOH38FAo6SawwO05sbwm0GjqAYNtzU3ilrz7gGSIe1n
Nk2Gghs+CSspZIgteo+wWCbZDn1YHBMR6BQTkJdE1ClGO9i63NZSFzVzAVVmtVWh
7fEi1D0WF4jY7x7LjU1sNTZaSWOjEgoxALm4BqyC3WFfdtLGJl4UZpzQ2MRzrirR
bFlrNzbt+ObE7auxae/XFfHTwa8rwnuCX1fEZ0e/rqh668S7unzNliX6dUW51tmv
K6qGu/iNF8mrq19XJItuPlzZBiBe0gAQAZre+PCb3vgINr3xoqa3XYBkSNuxeJ/t
WJrJFFZKVCG2vO3D5jijjTnuEDbHeW3McUJYHCMO0nPCZFkdIssdw2Y5N62NWe4U
FsuIz/TMcLGsCZHnxLB5zknPa2OeO4fFMyo76Wm54eI51NnZLmEznZ2VndbGTHcN
i2nkmpaXnRsupkOd5uwWNtdZeabMvDbj2n9/jgxuF4jTBHvJPbqmF0pX0x6djtNw
7Rh7rZJ7TTG3/lHFTFWqwE7RgjVfdnwh7SmZDGJ7dMi2J+atjPPli10KHLhHB4Lr
0dWKe3S9+F5Kreh9pmrrKYkJldxZ3BvSXgrvtwt3Cb2UdAyIulGzGE8zioAk+Si6
zwAowji/dQpzIW+/FgNN/HeEf8tA92vQ/Sjkn4xn3l0Er5X4SuZeBf9WYgmMn3eQ
ikaeZuy3wotS7GoS5m54fah4l/GzHV7blPuE+9kq9h75GaBm/TwHr5/UB4X7fZqD
TcLcj/jRfsj4Qd+W7+tUUsTzvDbRw3O8zsNzsTLhmvOgAfOu/7s0I3bgx72553Df
/zPH1w7shY+7MGbrGhtNjbBbbAsW0mWjHLaqCjs1cr4rhbsdca290mJ10mV8q1pt
dc+m+Ja21OF00qVo1JSi+A+ThRsXt+aImmwtt1tnWUstdrcNjbOyH6u7qQElVD5l
SjFlDSygqAl2OplyOCl3tSPZbbHaYIxcQAVsdMlcZNCBcg+hymYVOqqpmdZyygpb
/Nm0EG4pfIEaR1vs1DPU5KvGITWglEuLH/uRFOXvC3qKystKEn9jzpwJCNmiKOF7
f2oADbUM7mEg+1k25XbAtyoqoRVMhNNqge/CwMYMoUaPscO/WWVhZthxWYKXuQQ9
OnFPkU68CwtllGu2UL8auH817F8T0I5tuK+AzXghbNImwhI/EySBFaAH2ML1ZvfA
fstx2JiehZcC6wp6YV1ALsaGNhHrBmyYHizANGAp1g6sw5LAi4DEPAMOfJz82hx+
V+BOwLOlVhfOXslwwq6IQqpFIdebVXNNezvueSa8kjjFewU324T6B1u4Hrie4Zrt
b6E4j3O9XKQ0nOXuUYujwFg/KNxeGMsHGj/L5e4TmBSyPSCUHhvGho14X4CxvKD4
lmJsGCjcdRjLG0Ic34Pq5UfN6MnlixqErGakMJ72FUorbka1wFjVAt2bcfaeYuzr
CgM1GkyY+L5Cfpy7TgGEeygb5v4aeDVglNCsU9jKokBhop7ANqy+iL834+x9Bbx2
KiqFcEoIVj3IQsqT8bOAfCIoUGpTEc9zQzuWZwSBuqK6q/m0gyRz4R+nZoA2bvYv
5/jagQfg/wZhHc+4sRNgu4RmrU0peenpeXbXeMcUobVwDzOlpJkyc2DDMCwjJS0j
PS0lJzcL1vWmlPSM7LQhlH1YJrTKZmxMGVlp6cgqIxk+pPPecnPgY052di6qvuFd
WnYudDZlZOZlQ+fsIVTGECodvZ2eM+gG2nU82hn03UhsAC1rJJTcP5oAJ6Avz6Ip
NITTCb7RGV5dYQXcV5giQWW3A6yyO4AbYUU7B9ovAp7e41JYOtfAd9fBmO6DYb6I
OkNA/NWnEni20CG4SyNqJPjFpSquHPNfiXXi3tNwFTC/ELeraMVZX66SN3A1TAeu
MSjk7lF4N3J2yN8czmzP1U4qrgFYyoWH4lwjmntbx+Uviv8+0VJZ34NR7QN/fsuf
hc53VQ2i4adYyJRwKg+UDx2ACTUe5J1EvjHRwOdNDUiHF+tXx4G+TPTuQ+AWUSvL
DzcAEdx9k9Jr2EH8jnjz0jIYezrUF9QiXjsxeora62ttQjJMyJPCZ4xAVICA13eC
GtF9A1BjHj0C9zFYIiaiGXeyGXdFM+7KZtxVzbirm3HXNON+D4NrtWSVmq+ro+CT
R4m/bV4TgefT0hvM6P/W5deNYJ8TzKyZZ/Y8r9aisPowYfaG/zgXwq6et387cddX
BWcmwru5V5i9U9Lb7KmWVzNjyn2ZEPpAfhRePHjz4vt5J8niDWPSoYLp3MqcDEI2
17q/rfjo/VoAZu9//kaVj/zFReHoQlAPpOGAIPlpbudFAJ6q04FgdlEIRNsYBRlv
xldw4WpDChf5fsrsnQYs6LiwkOIKPty4kMKN85EGPOi48JDiCj5cXUjh6iRpwGIA
S1gMYAmLASzhMYAlPAawhF+2WEqqW8joElKdw/0ldmjo9UsKUBirtd4z5QDqybOE
cBLMUhPn4lU1aXKb6njVgrZ6u7CKQUweTpZzoa7gzJWsiT/FjNLhwtCVD0rikokF
VHPUqmmSZKZzij6jMpmbCgb3rWG0IJkeTvwkE4iS6U9j4ZOJ/zmS2QdI1dwJ3U4/
f+v4uQXoKTBogblpVeFvyX3oyfRwEkQymwMtGVCaO8nQpMknM+qkqfhzJFPZJPBr
GXqhwNO3+qPKJs9JBJKpiqg0o7YKUsd6MjvX6URrXZi6TfjSBvGhZerh9kC6Vk3L
TLgJi/ZEX2JRdT0Z9+cJjMiN/9DwIZFEJMQ/b2CH3bobAPgeLONYPAGZ9ZwIA0Tj
z9Lre9D6dAU30yMerksANV5rhYJToLEA4xKUmc0hNcyh83o2hxINbA4lGtgcMrUg
h0xtkENSJPCfcQ5iuO3NYUdMrZV7OPhUvcZgiFtoJDTPGP6rvc7YTXPIcFQ7HCLR
hHG5R4WQexijT7cqpQlFumk+ibEnKN4glUnHDihb9Oaj8JrHVEmZnI/Bde0ZqaDW
EMqhjn9zCCOVtNTR3AeHydwXRLhomBvnZm4TuCHlMth0zWXmV08DOwrb3BLZ2YNC
fl8SIz4irzQUkknECxD1qG5AJn6ZIr9PmyK/lvhGZSP3aDYTenUhuUGzh0hSm8ha
TcuRX0sAsAe+j8xvYNNuIz0mst8M7Tdwph4CsJD0mMh+D7Sv5cwkaG8iPSayZ5G/
jAgV+UsbWeTfBd18Ib8vg3ylF/KRAjZh9KA0kym6UI8Dt7oYr4m7hqhXV+JT4voR
O9Ur8fw4A8yVDIKT24Dg5ZZBsItto7HGak5ugK+x9nnXWJ4ZTansDH+w7H7Qf639
xLBJ19EQF7fbMF+XbOgT96jhFpgp6ZzsyBBkl06QAz6BSfoaJhqZm2A4P+g9JrLf
De3j4lhzPrTvKDKR/aPQ7MOZiI9kkYnsWdmhXnJosnuUa212+2ltCEZ2Ki/Zod7A
DWlTrG4bncx9+Ek0KXRKhhlf4gNhik8pDAb4Fp8OfKNbST5grFLo9dvJauNEhcLw
GjndmAdlRZGhNzgU2foNTkuLHuDEhwsCI/lKEnhXkuzGqclM0fJ0p3V/UBFDMkpW
PGDsqtTrJyqqjT9CGVkV042fxKCMME5GhCAjRSAZpUeTjI5CGb0CZfQjlNEDSoXB
oJxuvE0ZezLCORmRgoyUgWSUGU0yqlY+YCxT6fUPKKuNZpXC8ByU0QBV7MmI4GSk
EGSkCiSjrGiSUQ/Vv41atV4/QrXL+BWU0Q2qBuPbMSgjkpORUpCRmlcggLcCwW16
HE1C2g+FtAMK6UsopDvUCsNvUEhOdewJScEJSSUISRNQSFFV281S/9s4WaPX36He
ZUzVKAyPqhuMiZrYE5KSE5JaEJI2oJCiprozgNXkef0x8kpmhBNd9WSj/iCZCtnD
8dCFhOOtLySTIKQHQW4I76m9BvEbG1uSp4EolvJUvGhNztPI5CkuTDXJeRqpPOUX
PhNynkYsT/knUs7TiOUpP4mskPM0YnnKdyWVUZKnSOGN03xn/AkqvKmafxqPQYX3
as1zxr0xqPCqOGloBIU3jtFmNV4KL3oSTkORVd7IQZ/vV6iiBPoacLPifFwXg0t/
qyJRd0E/QW9VNMbpDeV6LGqnjQfUrQX8wXP8ZBa/PUxq40HOl+fLIP47H9b8pQBt
gUoKaDt9+rSXiVKmZcKugb8y6O97JvwRQvwaoPHB1UBB0n8FPwP2a3UV8P5WTrzr
PRYQA43cJSK+1PoicVDSEwL4iLUC+/7DYUjyyREfDMygRsm9GA2AtxtgZkGfp1mP
sbXUSXCsRTP33p/4+QfwaEUXg1l3q2K24oK+u86qKFHoDZm6aAewkhu2kwL4EiYF
8I6rP1+YsONSwaIEdNfDrGU+d8Q4iMyYMYPxz5u8rNURALAyIICVoQNYDXx9e+at
CkQSwEoPO40wgwQAc/deAObtPABW4TyAOytaE8DryC6GURDAfycv6HtBAD9M6g05
UQ9gBTc3IAXwT00AjOrdnrdfKvhgc+Uw7Qe9IIC1IgA3NGxh/PMmL2tVBACsCAhg
begAVvkBsLaVAKwQARhmkABg7t4LwLydB8BJAoC7kq0J4GcJFsDvEyyAXyYuBwCT
3ARk8ADmPxVG8PVdA/Ow0TJhhw9gMiCAydABrPQDYLKVAEwGqIGRXSPHqe8amBQA
TCtbE8A0VCGWQwCvgirETAjgeVCFWBj1AGYPfW4K4BeaAJh9/qlAy1TBSIUgeABD
OR07doxx502+QlNEAMBEQAAToQNY4QfARCsBmA8XZlQjzCABwNy9cCE2eDsPgPcL
OvCOVgWwTdXFsBoCeK3qgn42BHCNSm+oi3oAs5PZTQH8tB8d+GJBL6Yq7gQBjIsA
XFdXx/jnTR7AZAQAjAcEMB46gEk/AMZbCcC4CMAwgwQAc/deAObtPAB+WwCwplUB
vAPWwDkQwEdhDdwBAng3rIEHRz2AMcAu3pQCmMSlAB54090HLgz4tYDpwyV0N2uZ
5psHsFQH5gFMRADAWEAAY6EDmPADYKyVAIyJAOxLBxYDuKkO/K2gQnzZqjrwYE0X
w9MQwBM0F/R3QgDnaPSGzVEPYBa2TQG8ukkN/OqFAQjCBSyQ4yGAFSIA+yItE2L4
AAYBAawIHcC4HwArWgnAQARgEUeN0otHhTeA/yPUwHtbAcCdzXXMBmgrsVuZ/cQG
jbRZSudSFnsZdf1sq5uGcuBHHpcCShk4uGCGn5EX3h+q7lCbjRRP1HtCz8hEg7Hi
KvFy8BOLJMtHJplkCoXO1PFN7FlgJjwtd2bTtlgmmWRqhs6CeFLSiYvB1ln2I/uR
/QTvx9O24qK2Vc4p2Y/spyWliJBLkexH9hNmKSLlfp5MMrWwn8eXIoVcimSSKcxS
pJRLkUwyhVmKVHIpkkmmFtEZc535NmE9i+fMuc3MyhjPiP4W4VA46YISjZer9EAx
9DxJvQNaTZtvsT0EzWtGAFDz8dlN79x91Nz99RU3Z72x/aNxUz/4afAna6rXvTH2
o8NvlK0aXXysQ0L9yR5PJG8cn7D34MPPqho7fPfQT3121VyY9viJTitevPGaLOpM
nysqHl+c8a+LL/faZN22OP2pb5fFj+v/2un3Pq94qfHZJVuM9SeO5eWsWL63od8r
OV+sOlkx0r1h8T3dHh18tqDo2ZPf/a+LZmjy1Q9mn37iMc3Q+B5vOmuOVRU99PKY
lOG3rPn45v8s++j3HwvODno/SbfrWeWyG195klgw8bed0yp6znuu9jHr2U+eODnu
7Fvn89s/cbh2yvZFR2ybys4tOH3m/lPb058ZduGT9mcPkxd/e2TI1XvpU9vPmW7c
8v0/nuu4uirjjYv/qjRsnXpp/IfnjNvKp6j+N3fb9XPKr3/Isdd0ywsF795VeP9b
qcmnv5qn+73/VvDc1RPXX9/9k617r1jeaf2ym7qXEf1fv9h73vobrhsw7J49ro8W
1vc+88DIEvs7x4cXvrf71bsr3jxcML3X1yVzDp28vXbL/d89NGjIZw9Vv3Dy0gMf
T1ZddfaRH0sWVRrP7R+2S3Xxs57/vo15+MeWRQU7J/3z24cSzh267YO3v84pnvq/
+pcevSHj0vJTX1F/SftLQVdq94frb9n04C0u+7CtA39L/OdbNx3qbem7etk9pvZj
DhR21vRBD403H5g6d+ZTmuEpX2/eu2bZ+f5/Gdtz76LvGp8Y9NDZi2vv+6bHz4nW
aa9/0bG85FD5f/Zvzz7x6xcF1+PXvvnMl2tW3vR3V/l11+RVf/WOs/Y6t/XtdYfK
/vbSlU8eumPq+teP6I7qj+Tf9O6R1YfrcWVx3aFjB2jL0Tkv3DHj0cN1GtNH7uK3
33ml4/7R67EOM54dX1/T7bfM/R+T9X2H/Lp7y+OHavJTlq4adKOh39QDxLrjlvSu
azzvvT+rAofh/dc0MStuxr3Tej65v+/8X7v17D//9DTaXtaeO3MRfXWMDvCdzB2/
jA7zDHDqYvB0GS/78sEeT75OXTSqdsUlGjA/py4mBDx18WZYf1QJHxpH/tRFdHUC
/ZjBVfEn6nrRvViuDcyRp/ypfzo/guBJ34y7oRn3e5iP5AkgPYWQt1VzgkaCD/XE
QbUKpSOJCbEvaA86SE4czN735aLHdlNmbw7FZxuomS9v+zEhJEGuOrXwxMFEJoRE
2IR0CfbEwdVXCgDWgsAnDoZUJuUTB/36lk8cDD4u+cTB4LEknzgonzgYKSzJJw7+
8ScO9gVSnSPRtr+Tbf9y5sRBtUqqU40Ey4T7UE4cbKoVN3/iIM9JBE4cbB9QzYnc
UXyhJzOi52B1+HMkMwlI1VwWKvMLPIquP9CGcuJg6Mn0cBKBEwc7BpRm5I7i+4Ol
2enPkczEJoG3zomDLUlmBE8c7BxRaUZtFdQl1pPZWVBx+NMDI3XiYClRrlTofzas
IO5Ufq47bmCHnOQTBz3nrpUS5/VsDiUa2BxKNLA5dHmeu9a3Tc9d06ueNdyo2WlM
U71vyNGsNhapzhl6adwxeOLgUW4zyDeA7zOgkoI4cdB7I04D+KPOGjwOawV01uDP
sFZgzxo0qi7nswaT2hTz+cRq9VByiW4GsVPdiZymqyEOqn8nRupajvl8AoAl8H1k
robQGkp6TGQ/A9pP48yd0L4T6TGRfQ20H8mZB6H97yIT2bf0rMFi7sy6oX7OrOvH
oNnohXnUCKWZTIMmjKYGZGaZKHvFwGgBPg6symcVjZqdyjXK9xUnNKuVW5XnFK9q
3MrYO26wjBNdpR/RJTDy0HkdWaeTTObJBw5G64GDiZfjgYNjdSmEIn4I6dBNIj43
qsly/RzikPF7IvZ26VZz4tMJAuvMCEzvVVOiKdCi8nHJqclU8QI7NHzXk6x6T3Bi
GhuGmAAI5vSgsboviMOGU1BMavIxw8tQTBR5l+ExMvbEpOHEpBfE1MXP4bmsmIJt
x8a2+glPY3WbyGHGeoVD9zLZxehWlOvfJzHjTTF4LqSWk5FBkFFXPyc8sRveW4Ip
RKdbuRDFwlb3ak7DVjfznnxyRvB5yi9I0ch5GrE81YquaMhTDeig2KNTxh3U5yg+
1Z3SbtH3Uryp+0W7N+qPZNAyiMAYTRET9pJb0OjyGuz0dSSDQdhLDgS9mycpqkWD
30tOK9S+WEv3kvNEy+/m6YvEO4+HvahQsiYLsBkV8m6e/ZTnuXZ0HXy99TZD7KBQ
qpVxcRDAg9SntF/reinaq3/RNkb9ZogaRpfDuA0RPQA2NdkM8YXqgZe6b7wkrOQz
eHbzBMHu5tkyAGsCAhgLHcD+tmDGWgnAGg87Ie/m2U+Zj/EA7km0JoDv0SjjTBDA
L2hOaXWwBn5Q84u2b9TXwGpGuW8K4LgmAH5Df9vYqZsvFnSacbT6tZ2dIYD5M0Vq
Qa2PyXVW1ngEAKwOCGBl6AD2pzMoWwnAaqECrvW5rFt8JAOQ7ObZTzlCAPA0Qt7N
U94tsg1Jlo9MMskUCsm7ecokU+RI3s1T9iP7kf3Iu3nKfmQ/8m6esh/Zj7ybp0wy
xVo/T97NUyaZIlWK5N08ZZIp3FIk7+Ypk0wtI+/dPO+vY5edbAD3cDblwPONcy/o
eJzwXvmDyh76qmaMw0m5HBU0Vemw2t2uIZR7Nk3RTie0nmlxuqhqR5WtjJpJU67Z
DqebdkJ3i53xNJu2ls92U45ZzJNrQcVMhy2FKmIcXTRVanHRMLgSp9UF6pmV7mg5
Egb2iJZ4DYFPbcNCBeWyVlTaFlBlDtpF2R1uqsxpqZbElEJNcVAumpZYD6EqLHNp
URQuylVhsdloZ4p0dT76FMCzOn82yAdzQRmwARysY5bPhEL15pfqkPmS+RsmRPHC
ohlI5ubW2sN1PLeH63BoPk4xe7hOHTfhhKnz/G8+qzNTHesbij9ecOquhHlFh+5Y
u23b+0Unxk/8uKspa96XU7ef3Pqb8cozh2+tPdDxhwk/6ff3K5q37t3HihNIx9ZB
P7x5/uMlw7f0Xe9a8XbvZb8vHnNwzufnHt376dPnNvY49VG/r8d/cG+HQf9X0F91
//+pN/b8uU/qwWO/OCY+O73jyTEj3hs55fnld+tHfXbXbNPhmilD+68oaLj08PT9
9n8N7b1j98tHJz1zr3nfniRq798mzXVOqvr7TS9e3PWv4WmrF377YcVj151f3Ouq
bQeIOzKNK+9ct/GEZuOD79Ufz35x+8PJ7z1dUXlV8lUbfxrxWtH6dtdv+eJS161f
Lxp85p3Xf0k8sOSFhrwDPVKXfvD2y33fnDv9qVd/GWhf+cUzjZ1uS/9n2vklhxTZ
Pyc8MWXm3lULxrkH3q/9NGdMtzFLP+hTubGk68i7vzg71WF7DJy4K75+T+kzryds
/2DYkxmbFr9y+K4r7jt8YtWo7MU/uj/r8OH5T3MWNf5n2OKJ3/esMe5VncEW7eu5
Exk3fLjn1v73bz9T1LBw8qU3ltT2X3qKOKXZc+r55DVvjf9p6SvtkuPH/dh3w/jN
9N0XJnedtJjamTEwTnvbgYbvT0zetVZ1+3OD81O7FdQ+cfdd8yqePrBFN35Lvy5j
Dn2e9P5AevO8is5Xbvr1iw3PgOMzduSvrPk19x8rFNeveKTelb1kw+BXG66uOnfx
EnHkTcuRAauqpq4+Yj5Zd+Sk5tCRU7qVmtfKzFdsmlSckpLycPsOPZRpt9bvLSle
uC3nwfrT9ZqZ9865u3zNoc/mJfdcN/WSQXXuyf3sHqu5XA2lYb6oLXE65tClbspq
n+Wg0rhdVsUkXbYmpTapttpqOV4Qu6wib4O5WpR99BTbweYKZikjelf4jsi86Yaa
SUcxO1N1XFVTSTutFbTdjT6EpYGDqahG06XJprzkdFNaNrAzFZnIX9Fo6IuJ3c54
Hu9w0zMdjrleDmqPKD2Weq+AaKfHRcN6dztKHTaPLWNwT3cwm4pxiS54a/lvw986
cmS4ryz31H25ZqLOHIEWFTP/PwAAAP//AwB+Vx83</Template></GraphPadPrismFile>
