# Supplementary material for: IgM and IgD B cell receptors differentially respond to endogenous antigens and control B cell fate
Source: eLife. 2018 Mar 9;7:e35074. doi: 10.7554/eLife.35074 (PMC5897097; doi:10.7554/eLife.35074)
Supplement: Figure 6—source data 1. — Numerical data corresponding to Ets1 expression in Figure 6A. Numerical data corresponding to plasma cell compartments in Figure 6B–C. Numerical data corresponding to serum IgM titers in Figure 6D. Numerical data corresponding to serum IgD titers in Figure 6E. - Numerical data corresponding to plasma cell competition in Figure 6F and G. [file elife-35074-fig6-data1.zip › Numerical data corresponding to Figure 6F]

<?xml version="1.0" encoding="UTF-8"?><GraphPadPrismFile PrismXMLVersion="5.00">
<Created>
<OriginalVersion CreatedByProgram="GraphPad Prism" CreatedByVersion="7.0b.154" Login="mnoviski" DateTime="2016-12-06T15:09:57-08:00"></OriginalVersion>
<MostRecentVersion CreatedByProgram="GraphPad Prism" CreatedByVersion="7.0b.154" Login="mnoviski" DateTime="2017-09-18T19:54:52-07:00"></MostRecentVersion>
</Created>
<InfoSequence>
<Ref ID="Info0" Selected="1"></Ref>
</InfoSequence>
<Info ID="Info0">
<Title>Project info 1</Title>
<Notes>
</Notes>
<Constant><Name>Experiment Date</Name><Value>2016-12-06</Value></Constant>
<Constant><Name>Experiment ID</Name><Value></Value></Constant>
<Constant><Name>Notebook ID</Name><Value></Value></Constant>
<Constant><Name>Project</Name><Value></Value></Constant>
<Constant><Name>Experimenter</Name><Value></Value></Constant>
<Constant><Name>Protocol</Name><Value></Value></Constant>
</Info>

<TableSequence Selected="1">

<Ref ID="Table3"></Ref>
<Ref ID="Table4" Selected="1"></Ref>
</TableSequence>
<Table ID="Table3" XFormat="none" TableType="OneWay" EVFormat="AsteriskAfterNumber">
<Title>MHLK 6 mo total PC</Title>
<RowTitlesColumn Width="1">
<Subcolumn></Subcolumn>
</RowTitlesColumn>
<YColumn Width="115" Decimals="2" Subcolumns="1">
<Title>Percent of Live</Title>
<Subcolumn>
<d>2.35</d>
<d>3.15</d>
<d>2.54</d>
<d>2.72</d>
<d>4.04</d>
</Subcolumn>
</YColumn>
</Table>
<Table ID="Table4" XFormat="none" TableType="OneWay" EVFormat="AsteriskAfterNumber">
<Title>MHLK 6 mo unsw PC by allotype</Title>
<RowTitlesColumn Width="1">
<Subcolumn></Subcolumn>
</RowTitlesColumn>
<YColumn Width="81" Decimals="2" Subcolumns="1">
<Title>%MKO</Title>
<Subcolumn>
<d>3.75</d>
<d>4.17</d>
<d>2.09</d>
<d>6.6</d>
<d>2.53</d>
</Subcolumn>
</YColumn>
<YColumn Width="81" Decimals="1" Subcolumns="1">
<Title>%WT</Title>
<Subcolumn>
<d>75.1</d>
<d>70.3</d>
<d>80.1</d>
<d>67.7</d>
<d>72.3</d>
</Subcolumn>
</YColumn>
</Table>

<!--Analyses, graphs and layouts as compressed binary. Don&apos;t edit this part of the file.-->

<Template dt:dt="bin.base64" xmlns:dt="urn:schemas-microsoft-com:datatypes">eNrsXXtwG8d538ODBEHwIUqyFEmWT5Rk68XDi3jZNAWZlETWpASTlJOmSSQIPNGw
8WDBox7uNML04andNNYk7jRWPQkd11UySW3/4br+w0k1Sup4PHKnTeza7TQzaqZJ
bCdNJ5OmrZ2Huru3e7dYHihAPFgkux/ngLu9vf19+/i+/b69D8vUwIEDB8f29Upl
HwDgnHROcsBjEnzE8STYBlP+SwIV9JJD/0bJ5+HhcMKjnLoNgP3wygMPFR5u8qSL
PHWVEDp3kIMSKgkWYuQVJEiQIEGCBC1fkkQTCBIkSJAgQYIECRIkSJAgQYIECRIk
SJAgQYIECRIkSJAgQcAJ7oKfY04ARlzm94dg2m5yxMD8a5NQuN1WSQLNHR58nXfO
uf2gCV/dCq8+7/4d4OmgUXdu/X29C/zJptrYewL8dOPNz+qv+d/1Fj2T8KwZDOHr
IWDf6/92+FdJG3/at/d0PiefVEsz2WLhzu6gEuiW1UKmOJktTN3ZfWTiQE+8e2+/
t2/L4OGBid9M7Zenc9kZTU4duWtkeEDu7vH7901P51S/f3BiUE6NDI9PyLAMv3//
oW65+z5Nm77d7z916pSSRrmUTDGPMs74U6XitFrSzozAwnrgA8qkNtkNYfTSK9iB
qZPZjNbvbel7QD3TD4sghU2XsgVNSaWn1APFUj6tKfqXBjlPoVtqqc+PnoAPkgKs
S9CymQdUTcmU1LRWNJ5p6ZvR4O0pJvv9xeN63j4/uXeNIrOamt9XKqXPmIWm0SU6
M5lquf6KtZhsHg2G4kdDwfjRaOxob4zlcGEeZ7S0ph7IpafYMhHIlFrqD/T56Slm
2W80pJ9WxEi7ViVSo0PFUvbBYkFL58bUmZXSN1WqhZ6ETOf6Y6E+Pz5ZSj1xuJRV
IcMaFLKV0w8WlWJbMFjZgkulK8Yz6RxsppXTDVyFDEEILkE5uBfOQdnMCtNHFpVa
2tqIMrziRKFKxZaaSMzMHp/QcabT0Co7mi2cKB6lbWbVF6nRVGowhfIOFCfVQ+m8
ajaV0T719Fqt3VZnv7Edx/bcNWvBcDSiatjgYu2puvuqamcxvcV0F9uHBqcTpXRh
Joent3HMC2Z9WTd+DVVacj0xkS1OpZd501epA8NPId2TWwLNvaB23Td5/+yMpk6i
xDE1oy3Hvri+CnKlLtDKC9/STYJoWIlGegORUCzcG45F2DmJ5onEF8jDdN+SHSFw
qK/wIcLXcP4YwV3WE+xVgrFQIhaOhkPxYMiyu/VM4UAgEA5Hogn4kbDKFovFlHgo
FghFw9FYMF5l6CQWyrTExg5sxGFo/MCGXdYavr6KLQe1b/J/pJBekXq/phoKxV/3
GFlRmr+2KgrVv4jRMz09uXLVf7XKLTEvqwrSvtTwvfqboXnLPYGAEgrUusCjnZlW
F1gw4hptgu+shRdTqvJajdVaOa3OKLUHeU4po31+/Fqt39tU1ncMacbvQ3XaV8qm
cwu+D62kl5gNR/RyJHzUW8455q1mU/J38Z4laF+TT+Iz3yYAHgMe8/3rVf1Kqrhy
VFw5K65oeX+Mz96+CsCfgtebzfTr51aQIEGCBAkSdKMJTcx/bux49jI46dAtAUGC
PlhyJBNl3ThuATL8HCjm5HHoHM3IxRPy6NDI3XJUzhdlrailc3JqAHiBzFmVyC6l
9ikQ9ihukttBJ/xqBVexrP+CtM6LYBOwlvNWctxh+AsoVx/YAz+9QN9P8WoNdCcO
lpTwM5TmwA7idUikNL73WHrXwKR6ygHM/RkRH03Yh9L3emyBx15cKweDAcAao2z0
nQRd+siazRdk5HlDvy6bmWGeNMhjeksO/CQuzzqjo9aMzlozumrN6K41Y1OtGZtr
zeipNWPL/IwHwCDkfDM8+2GbUH2CBK0kctY4SdRCR6Eu/CjUXtfKVzmN/OdZfFG+
N0mvb/Q3tTiOkgnso8DQyWcXc7yOS71ETPjn73rVWPZDtX/cMO3/Ek+FlIv15EB3
L4BZTml7SR+OqumCrQPjmYP/9uCaZ5pxp0AQpwktcdAjxVNqSc4UCyeyk2oho8q5
bD6rLQJ6WyxX2gkkAi0x0A4O+sj0tL3Q8Y/c+/tXf6udQDsYaCcDjbrioFrMq1op
m5Fx0y8eek/fxzd87w6jwV0mtIuDtr3Bv/u1C8de+UejwRloNwdte4N/51sPPX/r
3UaDM9BNDDRiIxTR7pMhekYtaNmcChYNfe7Sz3d87FEnbXC3Cd3MQY+qk1nYx/ZB
fwMhX3LTBmegPRx0zO5a40pf8tEGZ6BbOOhgwGbo1y4jchBoJwPt5aATdkPvhHX+
+Y5OAu1ioFsZ6CYiXOiHWencrArsrzVoMqF9HPRQduo+E9v2WksMdBsHPZYuTKnA
Rmjvm09N3+n9xV4yzBjodga6mcxcco8cHh8E9kD7/mHm1R/s+gmBBs0mdIc1dMg2
6NOvvvTus2++R6AlBrrTGjpoG/TsP90S/+8ROswcDPQqK+jdNkL/8MUvfi3U0Ubl
moHusoa2r8E714bKO+KrqFwz0Kutoe0bZl997TNP/s3bqwm0m4Few0AjfQ4h7YX+
92+6W8/8wffpCPeY0Gt56P2jwFboT348/vB/9H+HjnAG+iYO+hCwGVqnNXSEM9Dr
+FrP5u2FPv84oh46wj1fxgte7AImYKDZBXtKtT3hqPsJZ91PCK4EV4IrwZXgSnAl
uBJcCa4EV/9fuEqQwAUJtOBQgyqBC7OFmVNyakA+fkZO53JFFJtcQwwDD2abt7F8
3iYxMQzSdcYwoBY1YxiaQK0xDBvw4PAxZbcx/TSHt5dycAtvlS+iTGq7xn0R7yDi
HQQJErTsSMQ7LPV4hwA55sc7SGTqbki8w+3Pv3Ly61/QX0T75sU7sNC2v37/2KWf
PDu56f29OjQf78BC2/76/Snna7/x9Pr1pNZ8vAOFbki8w/nvv/PPW2I+2uBcvAML
bXuDr7n1K+O/3gYINB/vwELb3uDvjV350lsXjAbn4h0odEPiHR5cg2J6HLTBuXgH
Ftr2eAedqHDx8Q4stO3xDvhF9CNraYNz8Q4stO3xDi9u/sMf3fMiHWZ8vAMLbXu8
wwlMGwg0H+9AoRsS71BZaz7egYW2Pd6hstZ8vAML3aB4hy46zLh4BwrdkHiH8nuf
z3z16f/5W9LgXLyDBbR9r98/98Q3v/sv579NZy4u3sEC2r6ggx88lXznU2foMOPj
HeZB2xnvcPD4Dsf/Hr+JyjUX72ABbV+DT9//41c6T95M5ZqLd7CAtm+YjSbe+tZj
g90Emo93oNANiXe4IHduzIz8kgwzPt6hAtrueIfMjsNf+ezhd+gI5+IdWOiGxjv4
5sU7VNTa7niHv4C67M2tYTrCGej1BLqNtcPthMYq/MBYkqzDMRbphzho283CwYd8
j22+nCLQrB2+gYO23Sz8owMX489cHCfQrB2+kYFuiB3+8CMXXn6s32hwxiLdxEHb
3uCfvnuXPPWm0eAM9M0ctO0N/tdbOy488w2jwRnozQx0Q+xwTMl7aIMzttktHLTt
dngY0Wra16wdLnPQttvhum1mNDgDvYWDbkzc8Y/pMGPt8G4OujF2eNMEgWbt8K0M
dOPijo1as3b4Ng66MXa4UWvWDt/OQdtuh7+Co6130GHGQN/KQDfEDv/lqqn3//W+
UdrgjIF0mzW0fWbhnz0d/tGeVw/TBmegd1hD22cMP74JFL6+lmoz1g7faQVtpx0e
fu7yJ9pPUZXC2uG7rKHta3DwfujDL1ww5JqB3m0Nbd8w+/uBxw9/4q0jBJq1w/cw
0A2xw19/YvKhs97VdIQzZmEPD223HX55rTfxvWaJjnAGWuGgG2qHt1XY4X6+1nbb
4ZjeOklHuIg7FlwJrgRXgivBleBKcCW4ElwJrpZF3LGnrAdVtOAXNTXtkUbJ9vhi
3qsAy4autoIA6QkfOehWIPeQY4Y5F8fSO1JkXeQei+71kAUrJJ/yk80V2738Hfy8
SWq1TGPFGh0tTJno+tNgBJjxHjSwyku4oNe/huLQZKEgKFGB78Ajbz1zh9YN3U1O
o/WA9QyXqKxkyczdUe5jeKSR3GgMq8CMRkY3fBb1Afga89dp7JECwM/wG3f65p3u
NvAo6CUr2zTQma2Yo0pFEew5cvczRpTeC0b0HiqrI6lXw7tANSTSpd6q1UB8pvTl
dvQLjJHsSXVRtepgBgFPXqZWHcmHyUAyoxA9REe7YKmbK3R0bT8H4dV1NR6qDamV
Jui1qWtxrBx1TUc8kswx+PkUlGSrNF5dt3I6SVfXrUwO6QNS1z4Ldd1WEfOA7/42
r8xbOS3oWkCZty5embfaqMxbGWXuW6AavDKfXw3E2fbRuw8vqiqumjW4znLbolhG
ubd/eGJRHDttmHPcdW2k/LZTP8SsM/9A9Zo/69D4+V+RQzgJK2fWYUf5bfDzPCPn
VmlUVtstnQSU+lec+qTyhehasw6obdY5y8461GpNnmWex9qtnUNC+ucEeYKfV2he
qrWMeeVlIxkl6K8jy8OAq34ETyJXhiQCMS0dG5bI69U510Uj/TmHno7yy81Xhvhy
ZNxHZSN/0qXn/z2kCh3n5uGeQ88454bp+UV4zudBkX9ga3IIqmapUjV3XqMrQJX7
i70GH/DzC+VfBT6LJygADs3mj6slNHfgeJqZ0Wwhm5/NhyLb5ZQR1KQHlcUq09Kn
UUYUqzCuTSryoHoyS/5ZNbzaXyoVcanovh4EmICPDwyjtDxM06PzKtPGZ/NvLFXG
zMm8nZnMH63Lkho0Rh/9bAbrYHnboSmxG34nyC6iSTjdDsLrMbIZ3iRYA06T335/
Ck5KL4DPgcpfpLPmRzOZuNYRXrHBAvTYKTeJNmkn1wlg/uY8SfIiB3mQ5PFiE1wP
UvdhTvTQbWRCnSbnHZgr06ihZlZHFUXUDsyf8VRXRNZufqVe0hV0+aCVPpGBrk9Q
HNUcmBui6UnJTL8omenHHGVLvXTFoedHOu2Y86JxLkP9xudHZV5xzRnll91zlmXK
TWWhl6ropQSZJyIhJQyP3l74EQuFlUgi0qsEekNKIhpQorFQb0AJBwKxkBIMRcJK
LBEJ9irxN/CWDYPX+zg33qxFPsLMpfWIvEQ+XbBENxQsFyzVDVYTu34d/N4IRXIL
8Spug/f2kK2Ug/DefJGXGB5cRPzc5HABc/tlyj/dYmI1SfcQFUFFfiO5j57bQs59
ZCC7icjvIecdmCvT81rIT2m63n1TFnJZbmRlb5Rs1O+yCLdg5bksHjxKPXD2bVkw
jbosnZYLZZ03wGVZZeGymAtlXVUdmk6uRk3EjuiycGg6hUMjHBrh0NTn0HQKh6Ym
h2ZVFUXUaeHQzFdEzFJ3/V6MjL0Y81xmvJg54sUgBVF2JS29kjmH6ZUkneb5Feec
Zf4y48XIbus8F2G6UEbWygj9b8Kw7oYEEtAVCUIfIxJRwvFIVImGlXgoHlRi0UQA
eh7BIEwJRZVAqDeYUIK9b4A7gP7PDa/jYTTArAU7TIRhMW6LC7/+aINnXSSqaC08
3wCPW4irsg1+7yTnCvyu3W1xMcLqYqxwasl3kbweoP+Cm77K30DOkWDfQs59QP/B
Gi1jJ2PJK8DcsYUKdlcVwV5Vk2CbL4Tql+suvCIBDLm+wsj4Mck8vyJZr04cczB5
HKZOOFZFrgEj13Mu6zxJIddV5RpJEfoFTyQaQyIYg9IZiynReEAJxsJQ/mAiWlJI
wNvBRCyhBILhaESJvAGi8KFQ/Q/CcWUtzn4iDosRZwecKV1wmLqgYOheO1qN0Fci
dBGW4fd2cr6rLnGmezI1M+LcSs6biChSx3w1I/rrGId+IyPOMiPO2xlx3lUhzlar
EHHj386i/KlS8X41o8nZwomiHKyyQ6vVSsONqNBSWGlATbG73IVbxDQNddqdzGOD
CbWV4aEmf/bs+OFvSwU84PafhrZnNo8W1QbTmgqKuO6DaqYnEO0JBYJRUMBmGZNv
eBDmwtwUcOZDRU09Xiw+UHHDY3almdhWUZBaMu+06Nm1YqaYM1PxF7l6xPiFM6S9
+577Vf9rly/3WzWUObbiSWc5CRZPUvL/AAAA//8DAMJ6wPA=</Template></GraphPadPrismFile>
