# Supplementary material for: IgM and IgD B cell receptors differentially respond to endogenous antigens and control B cell fate
Source: eLife. 2018 Mar 9;7:e35074. doi: 10.7554/eLife.35074 (PMC5897097; doi:10.7554/eLife.35074)
Supplement: Figure 6—source data 1. — Numerical data corresponding to Ets1 expression in Figure 6A. Numerical data corresponding to plasma cell compartments in Figure 6B–C. Numerical data corresponding to serum IgM titers in Figure 6D. Numerical data corresponding to serum IgD titers in Figure 6E. - Numerical data corresponding to plasma cell competition in Figure 6F and G. [file elife-35074-fig6-data1.zip › Numerical data corresponding to Figure 6G]

<?xml version="1.0" encoding="UTF-8"?><GraphPadPrismFile PrismXMLVersion="5.00">
<Created>
<OriginalVersion CreatedByProgram="GraphPad Prism" CreatedByVersion="7.0b.154" Login="mnoviski" DateTime="2016-12-06T15:09:57-08:00"></OriginalVersion>
<MostRecentVersion CreatedByProgram="GraphPad Prism" CreatedByVersion="7.0b.154" Login="mnoviski" DateTime="2018-01-11T14:33:27-08:00" MinVersion="7.0.0.0"></MostRecentVersion>
</Created>
<InfoSequence>
<Ref ID="Info0" Selected="1"></Ref>
</InfoSequence>
<Info ID="Info0">
<Title>Project info 1</Title>
<Notes>
</Notes>
<Constant><Name>Experiment Date</Name><Value>2016-12-06</Value></Constant>
<Constant><Name>Experiment ID</Name><Value></Value></Constant>
<Constant><Name>Notebook ID</Name><Value></Value></Constant>
<Constant><Name>Project</Name><Value></Value></Constant>
<Constant><Name>Experimenter</Name><Value></Value></Constant>
<Constant><Name>Protocol</Name><Value></Value></Constant>
</Info>

<TableSequence Selected="1">

<Ref ID="Table2" Selected="1"></Ref>
</TableSequence>
<Table ID="Table2" XFormat="none" YFormat="replicates" Replicates="5" TableType="TwoWay" EVFormat="AsteriskAfterNumber">
<Title>MHLK UNSW PC</Title>
<RowTitlesColumn Width="81">
<Subcolumn>
<d>Mhet</d>
<d>Dhet</d>
</Subcolumn>
</RowTitlesColumn>
<YColumn Width="440" Decimals="9" Subcolumns="5">
<Title><TextAlign align="Left">Knockout</TextAlign></Title>
<Subcolumn>
<d>4.743833017</d>
<d>49.93531695</d>
</Subcolumn>
<Subcolumn>
<d>5.599570297</d>
<d>52.60989011</d>
</Subcolumn>
<Subcolumn>
<d>2.542888429</d>
<d>36</d>
</Subcolumn>
<Subcolumn>
<d>8.882907133</d>
<d>50.45045045</d>
</Subcolumn>
<Subcolumn>
<d>3.380996926</d>
<d></d>
</Subcolumn>
</YColumn>
<YColumn Width="405" Decimals="8" Subcolumns="5">
<Title>WT</Title>
<Subcolumn>
<d>95.25616698</d>
<d>50.06468305</d>
</Subcolumn>
<Subcolumn>
<d>94.4004297</d>
<d>47.39010989</d>
</Subcolumn>
<Subcolumn>
<d>97.45711157</d>
<d>64</d>
</Subcolumn>
<Subcolumn>
<d>91.11709287</d>
<d>49.54954955</d>
</Subcolumn>
<Subcolumn>
<d>96.61900307</d>
<d></d>
</Subcolumn>
</YColumn>
</Table>

<!--Analyses, graphs and layouts as compressed binary. Don&apos;t edit this part of the file.-->

<Template dt:dt="bin.base64" xmlns:dt="urn:schemas-microsoft-com:datatypes">eNrsXQt4U0W+n5OcPJumFXlJC6YtCAvNo+kTbEtaKFIpJZS2COpCaA6lNE1qGl66
QNYFQUQouO5+4oLoIp8PwOp1wS1eVhFXVl3ule31uiD13t3PpfKBvO7t9bXkzsw5
J+ckTULSFrZk5wfDnJn5nzn/1zzP5GCdMm3aPVUlOZRXAwBopVopCQx2cJ/keTAa
5rwtAQHg0xQMO2CQSGHwWscCUAZTShgYGGQw/A8kQcQ+CD7m7wyOgx5CQEBAQEBA
QEBAQEBAQEDwDwBZnxMQEBAQEBAQEBAQEBAQEBAQEBAQEBD0D6SgFP5bJQWgghbi
O2DeBC7kg55pAei4XQZFAUWSEqebpLtluUCOU3fB1C7ZI0CZRHPUMvY8Hg2eTI2O
vV+ByykjX2OP751Tu5R2eKUA03F6OhCO9/UVWvgnECmXCyevbHLoljPulgaXsyg9
y2BK1zHOOpe9wVlflF5TPU1fkD65WF2YNnXWlOp51jJds6OhxaOz1pRWlE/RpeuN
xpLmZgdjNE6tnqqzVpTPqdbBOozGssp0XfoSj6d5ktG4YsUKgw1RGepcTYiwxWh1
u5oZt2dVBaxMD28w2D32dPgYtvYAdmCuvaHOU6xWFTYyq4phFVxlze4Gp8dgtdUz
01zuJpvHwEYeyLkVFTHuQiO6A97IVRC6Bk9DXSPjMdS5GZvH5b9HVdjigcX1IvKl
rkUsbaGRK7tOlQ0epqnE7batEiq1oSS6EphS9V4wlcDmgixzwQJzVsGCvPwFOfli
DiPz2OKxeZhpDlu9uE70kHrGXWwqNPKXmGWjX5FGXhB/3vWEsM6c7nI3POxyemyO
KqYlXmwTRix0J2TaUZxvLjTii4FkiVnuBgYy7IGNLH7sEEIosQazAjU4UEwxp87m
gGqKHzMECeRvCFkDsB3UwjGooS7O+qMQQg3s3ohnOO6aQhjBBlqTaFm2qJp9TrMN
zsoWNDgXuxbwOgtlC+tMq3WqFdFOcdmZSlsTI6jKr59YrBat2WK0m9hwYstdVwoR
RxWMB0+4xPOpmG0V1lgia4nMJbahn9Nqt83Z4sDD2xzMC2b9llZ+FCINOEtUN7jq
bbe46sPIIOLHadM7BoC6I/auJfaly1o8jB1lVjF1nlvRFr0TMKjWCFqOXMROCfKy
DXm5OaZcc352TnZ+rnhM4mlyCyLQiMw3YD0Eunqcu0iwhD19BJtMn5VjyMo3T8zP
zss2F2SZQ5qbJco2mUzZ2bl5E+E/E0OR5efnGwrM+SZzXnZeflZBGNeZGIlogPkO
VGI5nPxAxd7SPXxsgt0K3b7Af43TFpf9flQSko4/Zh+Jq54/OhFJ198H72lutsdv
9x9OuAG2ygrzpBJreS37ZqjHdo/JZDCbot3g8axqZiJsGAUprTrYWJE3U8LyGo7V
aDkNzyg/HwzmlGe00IhfqxWr5V706yMJUOD3oSxK3A02R8T3oYEQf8WErYfCIdZ6
WkVvNeWW1YBm37P61uArTSoAPwdK4f2rj01RASlJQEoakOLrewJfdfkAeBp0KIR7
es8tAQEBAQEBwT8aaGB+FvBnr34PlkvYmQABwc2FxKLk5tcqkAjjmdMrZuhqKufM
1VmnADXQhZlC8h/zI5NP4EsAJm55oeFCETexf54Lb0FdPE3CgA1WvCxkr4OBlmXj
uD5b97wi4LOVKgkF5ksk+FrK5f0A82ZKhfWmjMuXixsdDFtABZc7278cZT0HcLWh
cA22M7noieHaYhL2vOGi3NlcQKWWZr6UilgqiVgqjVhKhylNxKeBAadhpA3LKoHL
WK8T/WeLlXxtK0WUMV4neQtFluGX6UgLjOgaFWhCWBFBxWo0WVRwFaZYVSZzAWEr
yOEYlnNVU0EOEcq8+JusXOl2v4oPAh0I/CYLzd1Pi66TLKx4igji8YosEvEWKJ4K
/jvD6aprdC3zcGJSvRKT16AshJhFIjF5tpV9Yhv56tzqPjEsiZrhxzlbPOO3kNIy
6HqjKn+gn2/BWtGoGu6RIX0YxF9/jNRwOzBByfbKtIpa9VCthDNNLWUGr0C1oj5X
A7U3Al6hXx5QrAnoXeDHIl9D9zym5P1IaDCnDzbBv8sswN/zSgJ6U94NUD4tyrMD
M/wz2L+ph+4aCnlgtycDxwweu3GPJeGCIkTfLYbyOuXbsGwS0YgxxJ9Dc54zDBT2
8J7RFja+NJl3ISHdhr0wHdc2AaTBq4AavB3rVI8utSyy8Gk2mudPa4ASi5WBa8gE
o8GYkDz47wiRZnkYiWu4C4yFI+6LeJuWvt7k6zoAono0/VRP3/jZ79UEdfYvQ50J
W7/RTDlf6jEAhEJ09apjqhdR77cEykBF/SwqpmdFX29CTPUmhJBBEvWzJDE9K/p6
NTHVqwmSgYoDX6LiwJeoOPAlSRz4kiQOfElyy/rSGO/Doj0hYc4xK6XrzZ9W3j8Z
zY3buKFU+HVnKVjnv+bvEWKJ6LmBHPCzRuCfQa7AUulhGIs941U4b2TXCGx6vwSl
0S3r8eytB/ycPsY9awMXb+Ti/XCuwvJhCDfUj+HUkBZ2GoTUoFTM9xufdUMznNAG
T9vEhpOE2QyIpIbQYgqc9IOY6f8cYmaC4Glw6gcPwb/7sKMqFZGcujxoCg28VNhN
nXBigghi8pxEIWa49suLOTri3L2Njs2avJhUv4jZj9Yc888h5l09Kq/B+M1kYe11
I9tmJDF5TvpBzLH9as3+FbMfrTku3sUc7uW3NPgJVDqeWHBTQp8abzYMCpoksqk0
/84e3hnjoPOOwuWb6MXyh9Ubkw7Qm+S1ansSu72UArvrS7CfZlk8DZllN1L4aZGw
HRQYLt2Et0tp3G6lsIEAwGCwMmCrP7oJNhXhFYLOwmpIBfTyc/ITqv9KnC3XKl5R
vZ04Ud4tP6rqSATA1AsNmW6ChsZ5WwH7/RIlJx/n0jBR45vfgz552+fbMxbeaxlW
/9yntx+Za9FCQmFbZ/fuPf4gbCejlx+11CuwIcG6aZSyWMR75D31+iN/nb8C32Kb
BVpDbE8a8xzpfSki8wUS0CD8kYFQ/6UaJdoTRVCJhFMF0SLhg+nFDKNsSOPjFIWv
eS7RNSLj88dZTJjXeVKlIgtf1VIKRW8cOIiDsA78gPqEapJ2ttyrfkU1VDtRvkR9
VGXQDnQHpvH3cyjsCGIH7kl/r6lr7nvuJIuu7Oz8R9eXQweWBe1LLly4MOh9iBp2
IawDA+zAsqCXPH134NBvLXo4MBXgwIPDkMuidGB1GAcORR/swCggRcHgd14+8F6B
guDAVVLegeeDG+XASvCo7EoiGqP2yoZq2TEKxWiMyuqFA2fdBAcOHospLjUeczuB
G73FuFHjlwTkKEqTjistyfcpFiftUaYmNyvWJG1W0nAQNVGs9uhxMTR/ih53o7WX
5W9oPfUkHv35vMHAiOWwUaxf1kBGH8KvnHI4igneQdwLHQq91XyHvzMTv+O8r7rB
42D0eI0qrFi0eFU4mGuZdkjZCK+aQBdwohotvbGYMwqLKfGc7N9kk7RoTvYq9HU0
J0OxZMB22JH9PfOm+vtZabvqS7oyIYHuVL1Lj0/IoLtVL9ODEnrv72fhrKIS3o/i
dtixfkkLMcpPgPF4Lu6E+e+KYpSfAeNBXNwN818WxSif9fd10lj9nfax/n7tms8X
yt8zwvj7vAHl7xLwpvwN2XRVm/wz+aey0arN8kvyr2UalUcuWAzoYrEY3pMdkD2U
nbNYsy+0xUZgeyiE/TCoVbSBxh2UGDgmu5x4Vt2p3aEZok1IaNcu1+i1GQkvaH8M
dWGWxt7IzFJ6XCcU5izsM1C8A9ZzOVGIUX47zE9IYOPlMH+IKEb5L8A4g4sRH3pR
nOFvZJvVsZrsBcCarB2EHlRG8iZ7J9Bk87K4VjYCCynlTKbxr2zkmJlQ5gN9NB9b
c3jzaYAj8RvVruRudWtiqvrh5JPqjdoc9aLkdniXjmbNp4xhhNHRSjBQWxzNmU/h
N9gobDAxx5k4xZ/pCt3I2D0UaT80MBBFA0MWKlWtSLJACy1WzUlKhRZao7o7iY5D
C8k4Cyn9FrqTP74k6gUR5dzqaGwz44bZZrjFi8+wbaR+Cm5Ds5tSh62uUWdz2nVz
lzR4GLgupLml16NAJ4+8vInmDTIi4enQzoLX6wUdHR14NYvSKO7q6vJvzdwqNPEI
Yh8CAoJYcN5Lc9t6F4BFKgw9OdxOGwEBQfS4AJLpwG0iXxyOzoSG0BCa6GmEsVUi
GluJpggNoelNK5KSVkRoCE0fWxFN1nkEBL1c5/GtSEZaEQFBH1uRnLQiAoI+tiIF
aUUEBL3CeYvX8jP/ARLhs0G/xsdIhR39Pf6vcgUfcFcFlPKfleaB0gfAWonwK5FP
UPY3Cv/3Z/ijM0O6d1uCz2ZEPKsRriT4nDsfh6scxVKOqRC0Hl80PQsnECUS6K/X
CktjEijcc/pbIJQTjW8E/1Rh1x/Wro3NQlEcwYlJoCDGBIGujyrlY9AJ5y+3OdAX
Tk+kALDy1IXaWbNOmwavsJ2xrT22V1I3YfrpZadWVx0bM2bCjqllL446uPPUntzW
2/7yYe5LZ2z1R44ablcUK365etQRye8PPPWXu7bM+fDYpHP31pyq93W2rLn4986W
C8cSNwHvE2ZwIi21sP53k//z0IUjXzSeGn5YuqHppdcv1h1se1PpPXN1bZuibcz3
Y6af/u2ftloK9O9XpjR/8Yby/FN56uQtDw777EqG6Yd/H6G5+8SuO6+c3dx+71s5
9Md66pOnDs9nnj13/38sbUk5fEb60RXt/7235WTKi4OPvXQy8cOL579Jq2h0Zi9a
XrKodtJnCd+eqVr+lfejwmrv8WHPpXZsu3PQ+iOvbfrqvs+v3f3GsEHdz5Ut+3St
Xrnmi8Rvv5y94bZX7zn2xnjDgd1rZP+tPTbPsfWbeXMKLn3+k8/bRxw6qygxHNx3
dOnWGYu67pe9+eTR5IPl72x/NuW7J9VrN8/aO6V08+zimteGHK/YtWTfOs2Ww4a0
5A2/LalZ/0lK6qpxyetfz525fZ10taMs2/T+d5Ynnj50akPtvp8UNWr+sPNbqXXF
+fptOz9oy/2r4/H9+cUTD3euqNV+VfLQd1Vvrdqx5IeLCaUzUi4/cLsm97jOu2p9
+Zejk96t+cWflTvObNvT0H4AnNueWfeRel/xPV9dvUKNKlmm/vDtX/x86MVni1q7
zh6yb72W3T38kur7q/+bMrfmX/62fOTjH0yePWRL50bXjt3PPLdz5586VlcuLNKP
f7BMklty90jZA3dsWPp92sjDHWe85quZv/vzqw9tNrxvzixZ7JR2tE4sZ4796/Hj
9r/ZTy79zd5W1ZQ/vl1h/1hvfyFzq4pJr/MdqPh67VDfIfMzqu6v3U9t+9mJsY/s
7a64cEe35pHHit7rTH39l2/5HpQ6Sn50Zj7jtA+yFHglXOeJfhpqdbuWMnUeHfqP
I3VZIb51Km4IgPSXuIQ9ssgXC2POBEuT/xdi/m+cWa6+NmfWScqJjyyWrWxm3A1N
jNOjm2rzMMCFj01OZer0pjy92ZSVB5z4gKOIrnwqpMJGcWLiSpeHWeRyNQYUKAVT
CpmJARUxbqFExZJ7XHUuh5CLIy61CX/8gPOFySVtfy/+48cfF4fShjBwF1ikXks/
TAwoy/8DAAD//wMAtmsLJA==</Template></GraphPadPrismFile>
