# Supplementary material for: IgM and IgD B cell receptors differentially respond to endogenous antigens and control B cell fate
Source: eLife. 2018 Mar 9;7:e35074. doi: 10.7554/eLife.35074 (PMC5897097; doi:10.7554/eLife.35074)
Supplement: Figure 7—source data 1. — Numerical data corresponding to germinal center and plasma cell responses in Figure 7B-I, Figure 7—figure supplement 1A–B. Numerical data corresponding to unswitched plasma cell responses in Figure 7—figure supplement 1C–D. [file elife-35074-fig7-data1.zip]

Archive with 13 entries (12 files):
- Numerical data corresponding to Figure 7-figure supplement 1A-B
- __MACOSX/
- __MACOSX/._Numerical data corresponding to Figure 7-figure supplement 1A-B
- Numerical data corresponding to Figure 7-figure supplement 1C-D
- __MACOSX/._Numerical data corresponding to Figure 7-figure supplement 1C-D
- Numerical data corresponding to Figure 7A-D
- __MACOSX/._Numerical data corresponding to Figure 7A-D
- Numerical data corresponding to Figure 7E-F
- __MACOSX/._Numerical data corresponding to Figure 7E-F
- Numerical data corresponding to Figure 7G-H
- __MACOSX/._Numerical data corresponding to Figure 7G-H
- Numerical data corresponding to Figure 7I
- __MACOSX/._Numerical data corresponding to Figure 7I
