# Supplementary material for: IgM and IgD B cell receptors differentially respond to endogenous antigens and control B cell fate
Source: eLife. 2018 Mar 9;7:e35074. doi: 10.7554/eLife.35074 (PMC5897097; doi:10.7554/eLife.35074)
Supplement: Figure 7—source data 1. — Numerical data corresponding to germinal center and plasma cell responses in Figure 7B-I, Figure 7—figure supplement 1A–B. Numerical data corresponding to unswitched plasma cell responses in Figure 7—figure supplement 1C–D. [file elife-35074-fig7-data1.zip › Numerical data corresponding to Figure 7-figure supplement 1A-B]

<?xml version="1.0" encoding="UTF-8"?><GraphPadPrismFile PrismXMLVersion="5.00">
<Created>
<OriginalVersion CreatedByProgram="GraphPad Prism" CreatedByVersion="7.0b.154" Login="mnoviski" DateTime="2016-12-14T14:36:07-08:00"></OriginalVersion>
<MostRecentVersion CreatedByProgram="GraphPad Prism" CreatedByVersion="7.0b.154" Login="mnoviski" DateTime="2018-01-11T14:37:31-08:00" MinVersion="7.0.0.0"></MostRecentVersion>
</Created>
<InfoSequence>
<Ref ID="Info0" Selected="1"></Ref>
</InfoSequence>
<Info ID="Info0">
<Title>Project info 1</Title>
<Notes>
</Notes>
<Constant><Name>Experiment Date</Name><Value>2016-12-14</Value></Constant>
<Constant><Name>Experiment ID</Name><Value></Value></Constant>
<Constant><Name>Notebook ID</Name><Value></Value></Constant>
<Constant><Name>Project</Name><Value></Value></Constant>
<Constant><Name>Experimenter</Name><Value></Value></Constant>
<Constant><Name>Protocol</Name><Value></Value></Constant>
</Info>

<TableSequence>

<Ref ID="Table0"></Ref>
<Ref ID="Table1" Selected="1"></Ref>
</TableSequence>
<Table ID="Table0" XFormat="none" YFormat="replicates" Replicates="3" TableType="TwoWay" EVFormat="AsteriskAfterNumber">
<Title>Unsw GC %of B</Title>
<RowTitlesColumn Width="104">
<Subcolumn>
<d><TextAlign align="Left">IgHet +SRBC</TextAlign></d>
</Subcolumn>
</RowTitlesColumn>
<YColumn Width="243" Decimals="5" Subcolumns="3">
<Title>IgHa</Title>
<Subcolumn>
<d>0.97069</d>
</Subcolumn>
<Subcolumn>
<d>0.85556</d>
</Subcolumn>
<Subcolumn>
<d>1.40008</d>
</Subcolumn>
</YColumn>
<YColumn Width="243" Decimals="5" Subcolumns="3">
<Title>IgHb</Title>
<Subcolumn>
<d>0.95371</d>
</Subcolumn>
<Subcolumn>
<d>1.09792</d>
</Subcolumn>
<Subcolumn>
<d>1.78266</d>
</Subcolumn>
</YColumn>
</Table>
<Table ID="Table1" XFormat="none" YFormat="replicates" Replicates="3" TableType="TwoWay" EVFormat="AsteriskAfterNumber">
<Title>IgG1+ PC %of live</Title>
<RowTitlesColumn Width="104">
<Subcolumn>
<d><TextAlign align="Left">IgHet +SRBC</TextAlign></d>
</Subcolumn>
</RowTitlesColumn>
<YColumn Width="243" Decimals="7" Subcolumns="3">
<Title>IgHa</Title>
<Subcolumn>
<d>0.17658</d>
</Subcolumn>
<Subcolumn>
<d>0.143116</d>
</Subcolumn>
<Subcolumn>
<d>0.092316</d>
</Subcolumn>
</YColumn>
<YColumn Width="243" Decimals="8" Subcolumns="3">
<Title>IgHb</Title>
<Subcolumn>
<d>0.152604</d>
</Subcolumn>
<Subcolumn>
<d>0.105968</d>
</Subcolumn>
<Subcolumn>
<d>0.082614</d>
</Subcolumn>
</YColumn>
</Table>

<!--Analyses, graphs and layouts as compressed binary. Don&apos;t edit this part of the file.-->

<Template dt:dt="bin.base64" xmlns:dt="urn:schemas-microsoft-com:datatypes">eNrsPQtgFMXZs3d77+SSIETQQJfwEAK53F3eNCFHeMbyOEOgIpVwJJdwktyllyME
tHI+UAS02EJr0VqCj9a2WH5fVaqIrVXsr9Uq9v+VFqy1LVpRKNZS25rO7M7uzm1u
L3fJJSTHfDC3s7Pfznwz38x833wz+8U9e968+bWziphwGgBgJ7OT0cDQCK7UdIGJ
MOVpDYgA8Z6BYQ8MGi0MYfdlAMxFdzA0w6CD4RNGwBJDNwSAccQg5kReKVCgQIEC
BQrDF6g8p0CBAgUKFKg8p0CBAgUKFChQoECBAgUKFChQoECBAgUKFCgAoAXV8LdW
C8BCVr6OgWnTcCgFPe9lQMftjgAGGDKM/H2rdq+uGOgj7owZLMbWCfZ9FtyeEx95
94Azl479ibAt8IE5YGxERYEF/P0CkLztAiv8FwmXnqmo6mxt4Tq8wXZfwF+Z67DZ
czmvvyHQ6PM3V+Yuq5uXX5ZbNdNcMX7Oktl1K9xzubYWX3uIcy+rXlgzm8vNLyiY
1dbW4i0omFM3h3MvrFlax8E8CgrmLs7lcteGQm0zCgo2bNhg8yAsW0OgFSG2F7iD
gTZvMLRxIcwsH75gaww15sJihNwjyIGpjb6G0EyzqWKdd+NMmAXOrC3o84dsbk+z
d14g2OoJ2YRLCFLuRo+8wYoC9AZ8EWcQPYeQr2GdN2RrCHo9oYD0jqmiPQQfNxPo
1wTWCLgVBfhZL1n6Qt7WWcGgZ6OcqQfdophMlKnvFTPJZNY7nGX1TkdZfUlpfVEp
SWFsGttDnpB3XounmcwTFdLsDc60VxSIUZ7kAqkhC8SKSGm9VcK9aEEg6NsU8Ic8
LbXe9lThjUq10JuQ6JaZpc6KAj4ylDixJOjzQoJDcJClDh+iVIpsQUdkCw4VVixt
8LTAZkodNigqJA0ExxAcB8uhDPI1pNh8FKVSQ3s2EglOuaGgUrGhNiTa16+pE8pp
80CtrN7nbwrUi20WjRfuRW73HDfCnR1o9C72tHrlppLaJxGuxcu2BPlGMo7kXK+1
ICha6A3xChepTyXMK1VmEdwi2EXyUKK0Lujxt7fw4m0pTwtP+rBu/DiqNOQ4UecL
NHuGedOr1IGgx+/JbxkCzR1zdp3VeM369pC3ESXWehtCw5EXfaugItcYrRz7kaAS
lBTaSoqL7MXO0sKiwtJiUiaJOMVlMXAI9g3ZHgK7eop3EWUNe/YRnmX5jiKbo9RZ
XlpYUugsczijsltAKrTb7YWFxSXl8Kc8GlppaamtzFlqd5YUlpQ6ylS6TnkspCHW
d2Aj1kDlBzbssJ7hE6vYcJj2ZfqX+T0pOe/HVUM68SfcR1Jq5o+vinTq70fvaWtr
TN3pX61yQ2yVpVLSLHfNcmFnqIe5x263Oe3xGnhCG9u8MQxGikarUzIrtjFFlVY1
UuOlVJ1QUR9UUioSWlHAb6vNNOvDgrcQA78fKsCsoM/TEnM/NBJILyZCPoJXkkTz
2UnsaupdXwOssM/afT0fS8sBYBcwyvuv3cIdE3GnibjTRtyJ+W3nYye7AdgNjhrk
HPpOLQUKFChQoEDhfAMSzHcD8ezVC6BDI2gCFCgMLmhc5WFBOTaBL8Bft8cX9DZy
IS7kbQ9xgSZumb99Azd/NjcJxquBGXAKpRKppaLaCqg6yjfJDJAJL1mgmx/q/8Kt
8yTIAdGHeRYOX5SWCwgqwHT4ayaWDL1BJbiExyYbWkPwaS9/MlN0vqhkhzI3jYJ7
yucfSPSJU5oG148FggtIPb/cAnytTDBU8S0QUT47MqIXufiWq/OsWd/iCXJBb/v6
llA78Z4ERnlRpOHf43OLjqiJF1EbLyIbL6IuXkR9vIiGeBGN8SKaeiLOA3Mg5Qb4
8C/pdI6kQCFl5D1hc0oG1MO5sJ6f6uPB/njzUL2Kk2I9Fl/1+B7Py5v7Go7yuXxH
0vUfBCMJ0WvEAT39PlivmJw/hxlchHQyrsPTst7LTRG0sqn97gQndW9Pr/r9y1Wo
6p93g4vkohlF0SEuiE46gaQV3b7hjKP8sX/hohmiaI2i6Fqu/avrPVAZBUkqun7F
jlN/c/wRF60hitYqip7ja2ryBr3+Bi+3xhva4PX6uVavx9/e56K9R7bXbz/9Ei5a
SxTNKopeGNjgDXINAX+Tr5EnoMXX6guBvhd9z7jDd19d/cazQtEsUbROUfSytrbk
Fh0++8DXQt/5M661jiharyg6yE1pgwsPn795KkhK0TeN2nHJO++ewkXriaINaoNL
IqCfRU859NGtXUeewUUbLnqIV5PJJRICsWjSIiBCfG9oEn5Dm/AblCpKFaWKUkWp
olRRqihVlCpK1YVCVTneGWGACUyItjNS0zzfMY1zC1sjLb4Obxy7IwAkaaNPucoY
lrsjTB93R5iI3ZF4zVni7ghL5K1T3R1he9kd0fXynO6O0N0RChQo0N0RujuS5N0R
ZiB3R7hXri146OknVXZHmIHcHdn8UWvWx0cNrui7I8xA7o4UPbAybenYD1R2R5iB
3B25ffKZl49Pv+vZ6LsjzEDujvx43xL3se37VXZHmIHcHbn+9Mb0v127RWV3hBnI
3ZHX7nkw+I3rP1LZHWEGcncENO7/fPPop+juCKWKUkWpolRRqihVlCpKFaWKUjWs
dkeM0ncjyEFzb5+JkGbypG6EKBcUw2gjxALsmAlpOFTiVnkSh7M0DOngxkvms1HY
iyxXU/DQ5LoM0ihF6U/BXzNjUk0DhNlFaZ+8AyzEd2uJJ5XEW1q8gNdHmRuUYzGD
73mjidQrcEBPXW3iUybmU43K03RgJ2hAdLnWyyWpxYW3yC2zeN7KCFcQtWCIucZL
bOGgB2kqbWISUjOl46mIsZmYjEwcEHwdFCn2DpVfXEXLHhW7Ez/9hmTyfCLC5MlX
RLy6hCoxMaokdp5KlenUxFNZ07zA069qsQQHlVBJVEskWZMMktcMEsm3YXJlM7QR
Cze09T+CJ6b3nX6lgFMrV20QptrUSAXchSbgxAkbibD/QEG2WGOOmqYUcNqoAk6L
BZy45zLUBRwriqoNhHhSicsCTie+1UlgqsSFqVWrmFqZGAJO238Bpx0EAcfGqJJS
WmiTI+C0/RRwumSQvGaQSFYXcJpEvvo/qRUClXY9A2qGntIuDbdMByOEa4kZhIah
F0Rpd0WcyzkRLoNhn2JKVKaJckyvWKQI0g6lTmYip1JAHERJkrTbjGSP+FTc60Wp
0vv87KYsCXXrJvyGUsaIuJfgIMmYmYyYzODXAVhdAxTVR8W9A2dDFEduQ8I61wIx
fScDeuCjkyeZGjePPxu9q8nk42hoPcls5eMGxCJm5OUo/ipSI7Qn+fRiVNmsdxaI
+FvZrT3yP4jy173G438b5a/7AR+/DeHr7+LjO9EhEcNePv4oDIcNR/j4X9HhCJa9
XJnnb9E7ptM1Ij1hs0DPvYg2ywGJ/tFpAv158Metn3L5WXCAiZQIl/TSBYDK897u
+/s+M8zKH8jyssDP4e0hhj+o2+LlZvk9LRs3eRtnB1rWt/q56o52G47OihS7nHjY
Qoq0r29t9QQ3ctxSX7Pf1+Rr8PhDLRu5RnwAJ8RNcXMVnN1mL55axXFL/N58LhDk
QhsC+SGPrwXmjDOCD0PTucYmjlu8vnWNN4gkPDrQ0b4gsIFb42vmfO1caK1XyrgB
vbHI6/EjRDmxHRIyp2fS3EU90sqLJ5FHZfg//wYp4Tjp2BI6URIM+WCaN+QRE6ci
erwwn4YQXGRzGzwCWfjsCaRpdiAY9Ap/ewPmDzF9DT6+HYJT5VabEvB7OaEBpkZp
yy9H5sq1R7StVHrVm5SPKcFHWYPWExr0ISaRtUyLNPda8a8RZEPVbgz29joeilUb
FH2lcPQvAJNAKxgLtkFxeSf/4QJSBC4BT4NR4DfgIvAeXA+dg29mMeP5Z05mHHAz
Y0Erkw1uYrLALiYPrpkyIVHZBD1WTKsVqyJIrcwG8gcFY3C6nqcGiXlBXNvw4hs9
KwXChxToHn3qMAkIHyi0wjAWBgsM2/B7qP53YnwrXwOhBZCC8TQMo7BE+g3eJ0J4
78GA1nrIZHYO08Q/YwSaRvG1BWAcpt3NCOVejGjA9UXKyU2MkB96fxeM5yF5C/ue
uPgyqKgnehw3goTVE+FAq7uHOsDBsJcJLxDVExcrqCcoPawJL4glUGz8wugwj4+a
JGwAUhzSyMeRrsBpOF7sX4lUCY2LjyNWgJzw/N7y5wxC/ij+Do4jzXOvca+k5rg1
glqBcFZbDvdKM5dG5Jkm0++6VKb/MIyfP/XkfKsLYBiXl8Wf9fyqcssWmSOgREOG
FLvN6Swu9rcvDtRJEihU6bCVFjqg7Kl0FiJf4M5S8dfhKM232wrt9nIuFIBCrNRe
4rTbisvLy+y28sLCcoRRUoiye/P8FR1dCHwV9E0IpONfFramFk558rdio2H+4+Ab
HAy5cHKdDvMoI/Iuh8+rYJgLabkcvr2SWA96YLwZhlb4bgCGJ8CHeAKV7YYCremE
vTGLEAIj8dWAJ1I9ngzHEVZYDsfRxJ+Lr2i2mU7YLMpwe2TwFAv5oPFdheOozLm4
PUfgWSwL07oS42TzNRLiaIJvxvHRWOBo8IwaIKyrsUxV2kQ/w+zNXJVKDZfoRBGf
ueo2ahJKWXPVgSjmqgNRzFXGqOYq43kwV5lUzVVGBc1arA+aopirjNRcRc1V1FxF
zVXUXEX5OLTNVUZqrkoJc5VJRT0xRjFXxameXMsjbY1qruI0hLlKJ5urgLZ3c1WY
NFcZCXOVSTZXrSbMVUBLmKvGxTZXoaZ4TQsk1Wav8R1JdTrMAklt2au5q4Y0P8XK
kzd1pe+VzFUuq0w/5Jtcl3HUXDVczVVh+HtdtEOYEXYje3lJidJu5LSVl5YLdqN8
iOEsLHHAi6OwtBBe7KXlzmKUXFxa6hDMR3aHvajcbitzILzyYoRVXmYXLFdDgYro
ouG6PhqxsvAvCyc6LZzIZCNWDpyWc+EbE2GYDKdcO8yjgsi7EpY/F067C+G1Dk6Z
zYQRqxXSF4T3nfDdTVGNWFmY1izCiDWKEA2jCVtMDmGLySVsMRMJW8xkwhZjJywZ
FYQtphLnkYntLwZcvriWRXNEHabzIsLmko3FjQ5P+0HCFtNJ2GI2xWnEYiH1SLS4
g4FroLyHUqIpwDk49IcOkTIDdZf2EFQI2lXOF4cVJqxUara+TB7qJqwuHKiZKHVN
WJ1RTFidUUxYFnHUbCZNWOYo0yT5lmjCUvtYhI37fLFswhLzQqmRp3rNivOkbIxT
vZb+n+oVB35/TvWKqqqZOMlr6aUaLIhVDZTTbGkK7E99TH2oj1txOC+DmAjFjZcc
XI4WdzcDrpMN54tomYG77hVEu6T10i7GmO2CSlmOVpP9axR9Eo5uW2IKuRG9fhJa
C1tuISsbcK2ERFOji4wrGziVQjfvcwfJ4gd1VoM+I9sqKnn7NU6wnGF4f5lC62lA
IxDuUQ+8F6wiOhB6Z4tR7HByqx57ohX+3+KSZzkmwhgvKpQonSXSGoET/hsZ8bfJ
smP8pTEE/flLYz2f38nXjfTANUpKEWtzMajo0XsmuoTr6SqcQNyvNgl2Coa3AjAw
LyGH997dncUWn6nq/mx2Q/O2c1WKLF2EfDII04RADwv7ZjQaVrjU7w+wgiYnHFQx
wBZ+gP/j1GwvOlFvjuTAkMtnf1gpR6N/ch4LfiBtwcaC+PI1J5Qvwt7viqwDE3dZ
TEJlxZ+vJaF8LVHqoIm7LE1CZcWfb1pC+aYp6sCkQF9iUqAvMSnQlzQp0Jc0KdCX
NMO2L00Kb8I7CpE6x5JLTz52w+IvViHleLUJEPsyCKrBzVJcfEe+aohyI7WoK4hV
sxDfwNcqn1+aoJ6xnHkELxa2SKbuSF1GpOwWXMqt+LoVX/fz+x0oblMT7ZNwtRlV
tQdV22i4SmK2gOmECqxSTSMZpVGxNMeqdvRqypQkoZqaC6Oao3p0lRNP7+lcXlRb
JSu+ap34naqeU4fajoFaNWN1WpGSOKqpNl7FarIxdfUDbGLcFKvJJKGaSeWm7sKo
pr5H5st4eLxKXmsN5NiMVU2RkiRU05BUbia3mknkpjHVqzk6nKZQmHJ5RQKrgN3o
OoHfYjH3UPrGS+Y+yZkC2uUPj+Of/5Bt0udl/Dzz1+w2vT7j3kzBnHQpnK5Pw3la
IPEYJFb+AxyA2E9UhtNg4GE8NmHKBgOkSHVGmNXjU6iZGPvTnEtoIRN4S7/b9Ipp
hvU/+qdMD5myrX/Sd5meM9msDLD3oYXsg9BCU8I7pdlXKFcjnW196POe+KIZK/D9
j5f+8NjZKiusiSzuujf3fMPEc2C/ZjmDBpLeqImQGyZxmyECpkp53gP+iZVfkhsk
PwVMXSwzEgqRDGQJjVoJOpVVCkMUbCIqZ4oDnySYT94MuknqyCD2ChSmuOw8rfs1
L2odUqwvHVhBgUoHPm6+w/h6+gyrxvKI8eH0bOsH5j3GF9KHfgdm+I6r7MD3f9YT
/8zKW782qv0TyQ5rxVZpbF/ee78UyA0kLe7AzAB1YCbm4ReVDqyNc2tbrQObVTow
qnxvHRjidOOG4uMilSiO0MR0sQM/or+edUixgerARnCj7m/pSEY9qMu2CjIKXZGM
GqodWCmLGXyXx1M7EktvEgZKfmnADtOmTM7SmXXAdG/mv811WUdMT2S+Z67Igi3B
CK3HTkmg9Rh2ykC3nkMaaD3biZT+YtpIUMDXY49G6Jd3aNDnekgpLMIY08Ij8AYO
g1T/w+Kb0/mFwJV1vlCLN59fo8orFiu/KhyJR2YjxFwH0FGVk8CPcnT1hWP+ODhm
5HWyV3UzrEgn+xHs60gnQ1fNMO3vowa1v+vYgyatbrFlKnvcdILNs8xiPzW9yI6w
9L2/6yAhi+H76HoQTqxanXxF6VNheh6+HofpJ4grSp8FryPw9VOY/iJxRelCf79Z
m2h/z+0W+nsOfBatv2eo9PcVQ6q/a8Bm4yO6/LQD+vuMv9WZ0nbof2b8SHfGEtLL
HAMJcQwM2RmqEXOsTYVjAj/SIziGzpNEHI8YOow7k/4X83HrnrRRVovloLUjLd86
wbLPugq2iFOb+FBzatkpx2Fl/gJnDnTdA/M5ky5fUfpBmG6xCNcOmD6KuKL0ffA6
AV8RHfnEdYI01HaYE2XcPiAwDn1DF41xWp4fhgjGIePLCgcea8JpfC1mmXAgQdjK
R8REYx/oJ/uEnNXZlwZa0qtNj2W4zDvTm0w7M3LMW63XmzozWPgWx96MPzeIn30c
awRDddwBzD5GYhgrHl0JywxDGOhsdvQBJlhRtJg7X+oHd0Acgwtx5xzkzqeQOznm
nRmvQ+4UmTszDqYgdxjMHY3EHZ06d9acX+6MdoX5g2tbmRv448151S2ehnWcx9/I
fXmtL+SFa0MWL79uBJw+9hInnl1jhCLiocVZOBwGR48eBatXr+bv0fXkyZPS6na4
4KQiUP5QoEAhEfgwLIq+U8CllUVPEba+UaBAIX44BTLZSFNRdwpKZ4pDcShO/Diy
bNUQspW2FMWhOH0ZRVo6iigOxennKGLpOo8ChT6u88RRpKOjiAKFfo4iPR1FFCj0
cxQZ6CiiQKFP8KEr7LpJOkIi+wq6jz9KKlv075f+yq7ykLsp4qnoM1UEdF9r1MKk
qzo8LWdhZl/JBqDz7VPf+t/FP3eNvMVwxcWrbtQ/P/rvuh3XfvOFRf9TvXDtRE/X
wwtuYPIen33LbV3+3x08Pf7Kc5Nnfv1Vd/PaaW9sf2ALu26K6f1PFnYXNh8qr6q7
fvlj6cD1uDF89NYXbGNPHM17d8HYkjk7Rs3el3Hkk5/VXBZcAZ7v+qy6wPXeu/WH
v9BcUxDeXfTxxP2/eJjLLMvNv3/8h/f/+rX319v/eZfz6LHa+W++Vdz1UMXUpWCa
5fChR+qOztzbscxWmnflmE/Yrrc+/uDU4ZYHfZr5u7/3w6Mdy97sOtH+7ZK3iu+Y
/uX/H/dsaf090w4c/tbrmU8trfnJLXXfZc/9q3J1fnbVT/84Zsl1L97xqO6XOz+6
60uvvnnvfWf/vu79J/5pXPl8/afHDu1uOvbGdc1j/nrXkrG/mnTzscz/u61r1qbq
b959Wvv9dyfM/8ry4le+1XGy7c9v3csaDebxmX8tfPxF5u2uM0fnXPXJphVffKv2
dmvD3RO/d3VJ5aoyQ+XZV09e8YfsZ57avFq/7sivXO+WXf/21ecenfDpTm7XyK9U
31dbtGPuT0tyDj27ffoyy/uhCRNf77D+rnarY8/V3ufyP/v9pJ8sfaVr5UUdz99w
yvPSj994fPWqX9485oHCe07sOzr5tkdf6vy349ZFP8g7U/KHDdm/mPz09IcXVa+2
rf3mn7ov7l5598Qbj+cGnP/e96OaglPPPPaP2k1Tn9m16vLAlpMbj3cfYh7etit8
ldffOAI7oOrtz7bHckI1qDDYH3mAvjihYlScUOnPqxMqFEQnVORn3OQnP5FOqFiV
xhdB18vzWE6oNNh82jcnVNl8bjmwC1hwDv9Yf7a5duwzVbuXXvPTs088L31Rv+c7
CF4ivrAXvsW/mM9hLEgH1j46oTJhX3eZIGtgnEcxScqnH/RQJ1TxlkWdUKkDdUJF
nVBRJ1TqfYk6oTr/TqhygFLnGBgnVD0hmhMq4QuZQXBCZVZVe5LrnSlWtQfBNYrl
wqjmWKBUe522O6/axo2N6YRKwH0oASdUatWM2mkVlCTBCVV6TF09ed6ZEqpm8rlp
vTCqmdEj84FxQtWXaibRCVVmUrmZ3GomkZtZqV7N0WGl2/lkOaHyYSdUt1MnVBFA
OqGqNgpOqJqMghOqxcbh4IRKw5vm4nFC9cqJb6fP3fWcZMZKUSdU0f5Ezfl1QnWU
dUixgXRCNcMkOKFaZRKcUM0zDQcnVOjDfl1cTqhEO+yWO4oLf2N/LlWdUMXTgQfX
CVW31iHFqBMqGWI75cmhTqhiwkA5ocoeJk6ofNgJ1e0p4oRq7KD295e0B00vsost
p7THTfexeRYd+6lpe7+cUL2kFZxNoetB7DxKvKL0U1rB2RS6IudT97HyNQ87rxqB
r8j51Hbi2h8nVH/+XOjvb38e3aXRxcPECdXlxkd0DWkH9H7jb3VVaTv0txg/0l2W
diE6odLz/MiK4Bha3PY4IkEdUQ09R1Qm6ohqKLs60mD2sRLDzNQR1ZDhjhZzRydx
x0IdURE41BHVMAHKHwoUKCQC1BEVBQrJA+qIiuJQHIpDHVFRHIpDHVFRHIpDHVFR
oJBq6zzqiIoChWSNIuqIigKF/o4i6oiKAoW+AXVERR1RDaIjqrKwBnca9GmcOxi4
xtsQ4nz+pgDnwF6oSCAPWA360BiCXqjQa8JhLTF7eaxNc7XyBxpZLBF5cM3SfnfZ
64yfP6o1t7PNG/S1ev0hbo4n5AUB/sDYHG9DvqMo32l3lAA/f7CLwKuZA7F4pvh5
5MWBkHdNILAu4oFRZqWcmB6RkTcoPzEJ6KFAQ6BFTuUv+G4bmChvJVZd9/F/Zr7y
8sszo/FInrDKXNqwKwlcZ1z/BQAA//8DAJ+9Yq8=</Template></GraphPadPrismFile>
