# Supplementary material for: IgM and IgD B cell receptors differentially respond to endogenous antigens and control B cell fate
Source: eLife. 2018 Mar 9;7:e35074. doi: 10.7554/eLife.35074 (PMC5897097; doi:10.7554/eLife.35074)
Supplement: Figure 7—source data 1. — Numerical data corresponding to germinal center and plasma cell responses in Figure 7B-I, Figure 7—figure supplement 1A–B. Numerical data corresponding to unswitched plasma cell responses in Figure 7—figure supplement 1C–D. [file elife-35074-fig7-data1.zip › Numerical data corresponding to Figure 7-figure supplement 1C-D]

<?xml version="1.0" encoding="UTF-8"?><GraphPadPrismFile PrismXMLVersion="5.00">
<Created>
<OriginalVersion CreatedByProgram="GraphPad Prism" CreatedByVersion="7.0b.154" Login="mnoviski" DateTime="2016-12-01T12:16:03-08:00"></OriginalVersion>
<MostRecentVersion CreatedByProgram="GraphPad Prism" CreatedByVersion="7.0b.154" Login="mnoviski" DateTime="2018-02-26T14:59:19-08:00" MinVersion="7.0.0.0"></MostRecentVersion>
</Created>
<InfoSequence>
<Ref ID="Info0" Selected="1"></Ref>
</InfoSequence>
<Info ID="Info0">
<Title>Project info 1</Title>
<Notes>
</Notes>
<Constant><Name>Experiment Date</Name><Value>2016-12-01</Value></Constant>
<Constant><Name>Experiment ID</Name><Value></Value></Constant>
<Constant><Name>Notebook ID</Name><Value></Value></Constant>
<Constant><Name>Project</Name><Value></Value></Constant>
<Constant><Name>Experimenter</Name><Value></Value></Constant>
<Constant><Name>Protocol</Name><Value></Value></Constant>
</Info>

<TableSequence>

<Ref ID="Table0"></Ref>
<Ref ID="Table7"></Ref>
<Ref ID="Table10" Selected="1"></Ref>
</TableSequence>
<Table ID="Table0" XFormat="none" TableType="OneWay" EVFormat="AsteriskAfterNumber">
<Title>MKO DKO WT UNSW PC % of SPL</Title>
<RowTitlesColumn Width="1">
<Subcolumn></Subcolumn>
</RowTitlesColumn>
<YColumn Width="81" Decimals="8" Subcolumns="1">
<Title>WT Naive</Title>
<Subcolumn>
<d>0.047488</d>
<d>0.062125</d>
<d>0.07316</d>
<d>0.036378</d>
</Subcolumn>
</YColumn>
<YColumn Width="85" Decimals="5" Subcolumns="1">
<Title>WT+SRBC</Title>
<Subcolumn>
<d>0.35076</d>
<d>0.47328</d>
<d>0.43512</d>
</Subcolumn>
</YColumn>
<YColumn Width="94" Decimals="8" Subcolumns="1">
<Title>IgM-/- Naive</Title>
<Subcolumn>
<d>0.083391</d>
<d>0.127704</d>
<d>0.11183</d>
<d>0.091356</d>
</Subcolumn>
</YColumn>
<YColumn Width="103" Decimals="8" Subcolumns="1">
<Title>IgM-/-+SRBC</Title>
<Subcolumn>
<d>0.9154</d>
<d>0.33728</d>
<d>0.330049</d>
<d>0.576213</d>
<d>0.57624</d>
<d>0.579072</d>
</Subcolumn>
</YColumn>
<YColumn Width="92" Decimals="8" Subcolumns="1">
<Title>IgD-/- Naive</Title>
<Subcolumn>
<d>0.135696</d>
<d>0.073839</d>
<d>0.103448</d>
<d>0.225108</d>
</Subcolumn>
</YColumn>
<YColumn Width="101" Decimals="8" Subcolumns="1">
<Title>IgD-/-+SRBC</Title>
<Subcolumn>
<d>0.25792</d>
<d>0.253</d>
<d>0.31784</d>
<d>0.3408</d>
<d>0.1002</d>
<d>0.19061</d>
<d>0.32364</d>
</Subcolumn>
</YColumn>
</Table>
<Table ID="Table7" XFormat="none" YFormat="replicates" Replicates="5" TableType="TwoWay" EVFormat="AsteriskAfterNumber">
<Title>IgMhet SRBC UNSW PC</Title>
<RowTitlesColumn Width="81">
<Subcolumn>
<d>-SRBC</d>
<d>+SRBC</d>
</Subcolumn>
</RowTitlesColumn>
<YColumn Width="405" Decimals="6" Subcolumns="5">
<Title><TextAlign align="Left">IgM-null (IgD-only)</TextAlign></Title>
<Subcolumn>
<d>0.009159</d>
<d>0.24048</d>
</Subcolumn>
<Subcolumn>
<d>0.0136395</d>
<d>0.28938</d>
</Subcolumn>
<Subcolumn>
<d>0.00768</d>
<d>0.343672</d>
</Subcolumn>
<Subcolumn>
<d>0.0137535</d>
<d>0.36462</d>
</Subcolumn>
<Subcolumn>
<d>0.0116992</d>
<d>0.268812</d>
</Subcolumn>
</YColumn>
<YColumn Width="405" Decimals="7" Subcolumns="5">
<Title><TextAlign align="Left">WT (IgM+IgD)</TextAlign></Title>
<Subcolumn>
<d>0.0165714</d>
<d>0.12816</d>
</Subcolumn>
<Subcolumn>
<d>0.0143323</d>
<d>0.124815</d>
</Subcolumn>
<Subcolumn>
<d>0.0106</d>
<d>0.150416</d>
</Subcolumn>
<Subcolumn>
<d>0.0277665</d>
<d>0.13287</d>
</Subcolumn>
<Subcolumn>
<d>0.0221645</d>
<d>0.134406</d>
</Subcolumn>
</YColumn>
</Table>
<Table ID="Table10" XFormat="none" TableType="OneWay" EVFormat="AsteriskAfterNumber">
<Title>Mhet +SRBC Stats</Title>
<RowTitlesColumn Width="1">
<Subcolumn></Subcolumn>
</RowTitlesColumn>
<YColumn Width="141" Decimals="6" Subcolumns="1">
<Title><TextAlign align="Center">IgM-null (IgD-only)</TextAlign></Title>
<Subcolumn>
<d>0.24048</d>
<d>0.28938</d>
<d>0.343672</d>
<d>0.36462</d>
<d>0.268812</d>
</Subcolumn>
</YColumn>
<YColumn Width="108" Decimals="6" Subcolumns="1">
<Title><TextAlign align="Center">WT (IgM+IgD)</TextAlign></Title>
<Subcolumn>
<d>0.12816</d>
<d>0.124815</d>
<d>0.150416</d>
<d>0.13287</d>
<d>0.134406</d>
</Subcolumn>
</YColumn>
</Table>

<!--Analyses, graphs and layouts as compressed binary. Don&apos;t edit this part of the file.-->

<Template dt:dt="bin.base64" xmlns:dt="urn:schemas-microsoft-com:datatypes">eNrsvQVYXbvWNoq7tMV94e7u7q7FfeFWnGJFCsW9WHF3ihWnuBSHIsWLFylO8Qu0
3btnn72PfP/97z3feXjXk7mSzJGRMTKSsTKTMFEQFhMTVxJkAX2BAAICEgkaCQp2
G4xB1MEyQEhucxrBQP4GP9OgtyHpNoCB34YXCuQgIKK3KYjbYHIbIG/D0S0J3A/K
O9zc4u4b/K7UjwDyy31okO/0D3jAAx7wgAc84H8vQB+a4AEPeMADHvCAh9/zBzzg
AQ94wAMe8IAHPOABD3jAAx7wgAc84AEPeMADHgACDiJ0e1UCBwGRgfj9G+s2j/pH
YAf5+/TvuDtuBw8KCgKNDHOftgZPh2QAgbpP7YIogqND6oHAIEP8oIb8vr4PARKK
+6+J9wZkDwev7Pu2wBc4Wxjj2xg0iMR9WgLk/73tAqTbz98CZ4+H39XaCuAMtHcw
t7XhJWKkYyACAG2MbI3NbUx5iVRVxGg5iPj54HgIReSFVTQURAF2VuYOjgAFVSEZ
SWEAES09vaCdnRWQnl5ERQSgICOprAK45UFPLypHBCAyc3S046Knd3FxoTO4o6Iz
srW+I3SgV7C3tQPaO7rJ3DKjvS1AZ+xoTHRbzXfufyPOba6xuZEjHxwsjyXQje+W
xQ9mdvbmNo50CgamQDFbe2sDR7rvX463kivc3QLa89Dflbgt+IPBn3NwNDeyBDrS
GdkDDRxtfysDy+PgeHvb9BdyC1vD77Q89D/u/ROW5o5Aa0F7ewO335ka3CXvYr8L
Bfs/Vwz2dzH1GBn0mDn1mFjY9FgYfhXwH4vo4GjgCBSzMjD9leVdHaZAe75bPj+j
9xLT/9aO9D/1+C3vn+mgICtha2/+3NbG0cBKCejw32Kav1DrruSt0FZ87Ew89PeR
/yRLyNubA28FdrwdY/89dvgTpX5tQca/bcH/FFMoGxlY3TbTf48Z/qDQbwOB8T9w
HKjd/gSZG/2X+aM/Ueo/2xv9FPi/bij8hWL/aUPCwclQ5Xs9dga3kzI9cxsTW72f
bfZntlCQVVAQUbijFbY1BsoZWAN/b6rf2uffsdq/arZ/026/Gu5Xy/1TLX6RSAbo
eD/f+nU+9W/b6i+N9Yu1fjHXrzb8TVIVewMbB6v7nzfle1nuRf9f3fj/gkr/cZZQ
Mbc1Nfhf3vR/ocMv8tgY0Fr9BzT3P/SugsYWTg6OQOO7TCWgkeP/Rlv8zxT8A9d/
0Mr/+Nb3KQEbMx0bKwsDKxM7MwszO+uvv0k/aVg5/gHNL+b7j+0ht139v7yL/FHD
v+8j9yajZWShY2Rn4mRnZmNm4mBk+lNzfydiZmBgYGZmZeO8vXD+GRk7OzsdBxM7
AxMbMxs7I8dfdB3Of0T0H9Z3bhtR8nbyc9uw/6s9/L+n2P8Gt/+7/Ko2Bv+Vfv9f
0vDB8f/bfeS/yvP/ayo+uP7/g95jZ2f83+v+/0q5/7CnrL+oSVBBUu37xtDfLfcw
MNAxMfyrCzyObnbAf7Bg9IdGU/mjsf7xYspfyvpXov6rkv61oD/ng3+U9KegPPT3
u2p8cFAvvr8sBPp+O/Q7BO3NDaz+4Xbo3+LXl5h85wN6H/5dPpG/bGpCCXjev+7k
7rUmXvcxBFwQkFgQmN+3X2++p0D/JgX2Nynwv0n95BdyH9u4AQGJAxmH/p3D/1za
h1erPOABD3jAAx7w/zfufpiTQX4eveoCcQb7PhN4wAP+vwWYAOeL75PjlfuZ6dIL
fZBXv/TSv8LPl/n9Xz8EeX9c8ee8mQkE8x/QwiKDnIOAkCqIiNEy0jHDkXasHqxu
5R2mD3d0wbEAGAC2hhZwPDwAehmgjamjGYD1NksJQC9mbnX77Hj7bXX7SCgCNLI1
BgL4+OBun0eABtZwrqA7OloRczWPvSbLhrUiFLc1R+v4yWwUqwRGc3VZkEUJlNjD
x7br37KbR3kvfE3GoYwaHdHIA4XjCKCVwo5mXpnl5HKb9Bpptmxwnjr55m6GvH5y
NbkTvzNzchbS3ex5PHWys0wNYtVQ6hnpPV0fj16Gdz37zvbTJCIXwqeMSbkh78DH
zW6hg9x4q82iRhz4OZW6IzpQ0XXD1mbDO3hiSxvsjXajT5F38lys+afGMuZSbAI9
Xfiqr+qa3M3SFuaerTVM7ujNDBCkVc/tDNvM3yxrOBCX2KZVf3LdCitr3L/Om3h/
sxoBtmHpbX9IQEB5/nbGy7vBmj3NY1efb18vtbobj/HbisbFu5Nd5B3br+UTzYU6
fqpNMksZLTsuDVc1c/jwcPwXinlWbKd8p8hiopHnTS2wkYBuSi80En4PvUff+MSe
I5SrJ3a/YQASrz6Z2xBjf94yGfZ6C8eA1op/F6R6Bvrd1ebWaVnz9XUgQUu97YK3
VrGMX5P39QHit2VE9CgH66GuaHHr2XdmdurlueyObA3Hm9gGu9ObVrOGzcu9a1vu
1nPvzFi5iHUthE2rtNIUO82dxfDqssu/RvCt6molPKFNCbI95LzSJbPWDjAlP26F
57q4ajXllYafmcoCVn7eMVNr0JMsRNTNOG58pxFYUrObEX7CRz0fblJ9UV31aRGy
pN15vRI/B1ITusqRrnnA9PjCC23m0xRpQd8lCd2yl3LKHK0a11UMpe579kJXoMag
KRpVnZJ78IHnfnTK6TQ/vV6VQp6WxVJBBaHJHO2LjAk3SLbTHemYUiw/wHkKlwaq
k3UHOaXZ2IcMy/nXz81yfGui7CHneBQFx7Z1cu3CfG0s4T6FjlbDPZcCoFaFOUoK
DiWZSkQVWk/dLDK+qlM3a3zDOMKaqskyMuAbRMeZDmBZBsniQFCcYknYMG8BoszR
JG5gQ8eimuAqKGyQ1feBBmzSQLMkFwalPqntEmH/7B5Lhv1kCLH5kwg7GspAnJtv
ELoDD+MIBsJaaJDNF7JPPQ2DIvIwVVHwcHPBfK8M1K60E8ww0ZzgxcjOK5aX/fI0
cJw84VDCrD3qg1Ijv9ymB0iOTEQJOhhMayRqA21bxYPUmvS2Vs4WzdWyqhlG0o97
yZ4LFUakkMlOIIvoMIyETW2+DUIXtUj98Bxlrj/RLHj8I1m9YD+bZab0cTWusI9E
WIbMljFZ/bBwom+NizLknFWp2rADY6ySBuMI6ctE39JOBRMZIoHzSMzCaUAAFToZ
+g4cypwrhdVjlrA9Ybg3opZfAfDj843ojx0HeMZWLzbSj6OI1VmGWmr9atp4Ap+r
ZiHS9Ri+mlanryBPdLPhA/imJq0HaaYwDu3AHeIeJVbrSup38rR7vHfzfg6hwziE
wuS51/a8FvKlcvodR+gc/1zwmmgVAp6BL3Kt2Ic0wb5nyMyTlZVy5tWtY8UmlHP+
bZTDMNjMqGucZqQs5k1UvvhncRUlfZcY/cx+i8Kp9SQea9VvhgTgiT0FIPDW6s7q
iMxCpy5l4DSLFSqDJFytgx0smni8LErlnw12yKPA0SeYtpsO8rAnM9SCPllaVN1X
rqxr47EE60CZreoyTEsUFId/Q0r7tt+jbl4kfld6LR1tP2c9KWqlxglOj9ijjAra
IzR9RobFcGSNc9EIQvaiJNFXVXI3CLIgwSwhMo6MC6GnG+b5RO8FpuAkUSrDyCRJ
Hb/YcAzFvm/QNX9QuoE/qy9SZSiz7T7oah+MpjBD0tZj4/axfdxoOpZ+rtTRelvq
VqFnr3oFl+YIIXDEAhO4Et/oMIWbCpMZSY3vfbZy/iD8PLnEja8IHoZmjJEwWfap
MBa5fNvXuJg8QzyGL2qTgqUfHchzO0922upiQlZ29ZmCov3OW5XfGA6ioSdYdoaS
+FGUplUZzxmb1loLKLcFvOCrE+/qQn0dYq2zqjQ9E2Re+YyVrU9t5gTVANCHgspt
3htaP2QwZTWzbvLGLibszZDZPp0sS+K7BcsQ8i6z3lie2kGNvq/rZCmRlIuspaP+
7/qfryWyvMswlTZdDTquQZaCxLZdM0m57dnkmsTzH2nLbJuz24Fe0k2HEO4GE5Ql
EGUjVIFlFW3tUbC2Bpw1xnRuySMWpzDoQhYzbgXHb1EKdjBaazH1zOG83vAysXm9
oUGgQqNoOIgOK9xjMmumaOTOzsaJ0q1RZ1TBWEAYa47L2vS7dMl2frFOrmFBvxs1
tnFi1/YiuJbFaXH3ZPg1KWGmeORNND7Cdk4QfhfAfF9ZNiachJUj/tHnPXZwWRzG
T87g4DT8RGmGZe93GCDKWdCuKBkkmwT3o41sBrjKw6zghVkqXroF0uxXCcERp10I
CCeFEJ9ehQ9zfMNLz5/ShVrAN9rT/eRkR1zBn3085ow327MtP8NSXwVaWlgitjGM
B6Y9E5KF3I71piiZcgeoFOhZkzJaGmGTLURIYpytA+2iy0ld5jAHbU5dMLejdlMk
GXS0GmwY3ypi9dbbk+hzNWQnHE2Jm344QtAzM2sojopO0jxr99Jm/cwBEBd+OKmQ
E1cS74F3muDkBy4+Kp2+kFThESr40WRf0sTM+lYy/JL2mKBLw246GRVf50OIpUL7
v46/JJhnS4WNJVl9vVXUDBHP7oZ2rjYHZ57Vko5BvLNEa0FAwp1zDPU0AcZPxmGU
hJIEEUarF7ppemdI/FFvoksg0g1wfljVKfEtEe8Jg1ycun6BzXDPWKeHkbzLBPkg
YXvtJG6/Br1qHvQCUK4QXzof2Uh3kJXvmY0OOdmVVFrCy+JowTX+acWyTBMyNuY8
EpMUDVoprYGRRyaQ9PtwLoJATfDoaKyOGjal7AY0FVFe36Go6Fk0n/IBhkGa0+6Z
6/KdQVokyd1HCSL727neE/NXzH2qW6xNTuR+MqAmi9JLxA5MqcGfbaBPqyWee+3W
yRV5W7Mje5+KR517fq1boNDyvJJBrrzqtCyKC7vcEM4GJY7BlTfULnL76Ji+lRRl
/Ow4ziuORgOmVMKlLfeclUTH8ANQIoRtRA+d7bIwyHh1ECTem0Zjr5YmwENCkExU
ZvgztfmrBoROqndbl2o4NQlykmixzHM5pP7VZigU8hMGRZBrftpzBtYTTzlNoiGD
KoSThJ+UQHWuvkwNW/X0qZcsytlwjX1LoymrFo+fCflZXNQ22SDODEt+RQ36tcAJ
OeYm1UgmNcNrr1cTJyxiSKKH1CJF0+Mi8JrwTkR0mlnR9twJMIw4H4tkhwjxPV9x
fITtDTE3hWSn9r+hpJfVe6JMU8iUUmbj7QuN0BVpaRJZd4kmAVMlXJhwQIcx9pIl
DE6CkJ3MgyrXF70DtV3o7WdVvuS5UgzlUJMxVkWJMogVisDuR1AKsoTGAor4JcLM
jieUgdo6MqyfhVkoCXMumeNRpQwLDUhpF0kKG3Vluum2KiB5rLqjy6fDO2NhK4S6
k0mSkikuRHw+XrVKL1AUDDjLgnXV50uK6dVufwJvNkv0mDkIwsrf3jsM0xLomd6w
jKk/UzsyJoAcCoAh2PA9Z0WIfRQN6J1Vllj2OFrPtBKekUdQwRe2m8BeP6yza84U
HcSo6vkyOuwRPle65hEqhpfgllQeKPUq/Q3llQZ4Tn6UR5SoOcNNO3QjX9hh0GvG
RrbB2ZcqgS2phxpiriVfXbhCEy0ridf19mwcYctlgxZySC/a42sUv+UWGWglks8b
fjUeWUl6O81knIUTMTKCHFPcm09JNeaZ55JlBunylnBjL47lSfL+yLZV3WtCgFmC
nPj1+yLGvo8rePywyrHk1FBo6b7mm1aqw9JeCuEYE1LKicbMdvEVGgvuuaaMXWYL
Bw18T/UEvlIdo4UrRHAY4Rpvd1PVnC+l70czJjFEMnx6Xc3tYa7FqvR28nMPIIsb
XbFrjtnDoZv+gqjvG512VJpX51SGLftSKQ/EeJN3xD6hUzaMeT9oH7UrEXZBHGXt
8soYVEWEq1CInWC+E2vcvrFGXTNvCrAlIJ9N+xQoUQmzwb92ESTaI4yOpNmDlLpp
TJhhBaPpQRoGo+HKTV/o1jcdQJurrAS5ymCoqpiDqfIUQa6ail13joiH1jjDP6m4
L98QBTDF/3SYqaBdqiJYZbxneQqXrodKGZssnKxIXX8gaRMdkv6ZqGNUnLcx+P5J
vz80fbTUQTYK99D73i9U8Rll2+pTex3GMbiRg9rb9c+i6/F8HyfIMLTh1Pl2RlqN
NBzjBmQE1/mrCLqg+aHBp1sk+yt4egP8fEpCWzvaLg0RAp4MM/rhPWVKoAlMAJkm
qzH2fuNnxTuRWGShMEscwt6GqPi2SK3FyzyROOEVvl46ioCy9GM+8XIcqouFjAjP
WG/++U8c1yLd1myYT9s29VouK92P05rVNyeMOEUMa2kcv0QkCUXBPxUP80QSXcIS
LlBfStwreIWmHCZZTGZa1TYGmVdU9UqhF18wlwOxib494HBjziKxTcKciHsD5Qil
EHMc/FrzkotUZ3anNCokZCzG8CmHt4x+a68FC75rMDJ/sjFVIuum5fhEmLqzgya5
XAUqobBVTxcH/yVCm+Mbf4yWdIYrXf/8aY9loqPpAYeYIhyMWvgDrvCsIkmQJd7H
HHr1KWTCK9EQSLYO+SYIOWCBpkZ0uo84Qk3tI59wUkkR2fkiQMjltjq0d0EguTCD
sb+N5zJ8wmGG/JEAslCVXHI5EXYzaXrz6IDF5zAy0TD3RFpZQf5xbR7EgDC7ZK/V
IGotPFJNcNy5eAU/Ksc0ZuNbxGABKDei6zqqKUOAH3NXFNUjH5w0d5Xi+KRk+NH3
C3KSaSTxE9KQpSVw2p3ROuq0Gk8eY+llCjrQ2kv6vnyHXOXgRIFG46hBq95AXGf5
hlwJ9ElrtDlA3RcyFYeNTL1Wi1YdsyABJuoc9SNkK9EmSb9ktzmjp1mdR4K+4huZ
8pWNVW9C9TnawarHZo19YylXJycsuN8+kKm/0l+Batmo3GyAFwtbt6nHpjKqoIll
nCa+feaF0ciOZIwq3wJaYRLxCH0r5Gdbgeosm/ygXqmxTIjOdILzzqbumdZqaHiY
FutVG6lwXSgtXtnrwIoeYWvQ107oYqtDwVdEixrllpjFkXBozI/5p/uWsbZKTQl9
X8ESoBxZRvtyvRmILiYPIs7R1W3YEJEzF6NPxdp/wjg99kYi1YlPH1wRHHAMIf+4
SVqOhMXNZdbHpbsikKCI64R7/JWQvdBJz2JyczHMe/S9CGyKMzGNaRGg/ElQRXcY
U3NiXGOd76vP7+3fd5cSd8C5VExr07vthK6Elaxh9xapcxZkqp8DWbgPa5zqfWwy
kCYtK+yRcsyHKGOlsNLCsVwFB88L45ZZGGxEoDBSoD5/nkpI32dDqX4JLndUEktI
4Wak8rHfoFfRNfl6hCS5EEOLENH07GtmUNFNttBr6DzHxCDhyAqPxSfBW30i3yBR
XLa7JNdlW0q5QCwtNNgWZQnbA1ZCGanNtr74LoohBY5hVgsNf9IetuiFex6Syulj
TW2P95KnBGGoWP9FF5NGOcUWXr6jYgHMcW/LGJfRjHcsTYXjKJXgNAuUa3czKr/u
k73gCl0Q5UyGg+CKeZa7C0RjZjE7aBnV1sD7ydhjsNlX2qoTyWHNucXsPj8zTRaZ
gU0S2BqJ9ao5bA7bwgF1PhlVcLOgentPqeysxSby2eBoVws/DGuuFy5+Sg1c11VH
LAVk7UAgFyQUvJMPIeynB40NAuWYmkqBS4IcPsV6upyoOg0+mIAxVAyBMdST9YVJ
c5UzFYs6mEAfcs3DAjdwV1d8ME+NfjDPSqhsv2AfOU1TlSOVK3mxAMP7kLJOUDZg
0vWQkn3OY7o41j1DHzNwExwtF/XsCwZBKOlRCPKlQlK96e0si6/muCr1MMTw9Wcm
OoN64jISiVlCkn3FqQ94/DUeVY2BuVd4g7O0z9AYoTHDgO1cRvMLOrCfWz8JiLhS
DEi+nG67VFolYsM4HsnEu4LW0qDXedtYXYE5KGB3kHtlAWx/fR38pp+enybeKHsP
HIFRKx295An+LjTc8hHiKY/bl8rwcGLlDlSKifi0euLX15WPrKaLLzO7y7PHiBfO
F71sJiQ/hS6SZL/5WM4P3FXGMs3H8Pe0267MiRU9TnKiealSNuQupGKgv7L5lf/8
vUBkfWhyZ5E/Pb5dj5Tpm2hOweNook1Ai29kjZYmHRMZj23SpBCWqCSlcsYTdZn8
tugvgQ0zc3YQXtyXg/TlHevG2I4KXHEEasgdQ6+ik8osxbVwWB05AMqI0/iLJs/C
4ETTSlYHQFzHUl+w73CeeQHhbK/BFmUr7cGZxI3BFhImIBvN54CuN5gwe8e2PrlH
9TVigYlDPmSYL8lMkamcNrbhOepemyIrfnPgNcSYBSsP9MaoqpUzwBsWLm4HFs/a
lwdiRoWon2EIbUdpxJ3NZZE93urAtyp939eMYoh8IwMTO+RJFmtLfoZWY7spnGFF
Lw9KV/ItQZyvhUhbJTNoZzhC6XO/58eIl9JqWsTsBxzQLw/fL0B8OhOAwZGb2539
KmCw4NQ9dh2KzvRyrm7m0PwC77w1C5tLU4MK0ZyIgGRAEB5ZopZFlj2X3sT/iZ2/
o8n2OF457F7KlJ8oDhxgQKHYIaA0sz3b2b2wPd2RLlXSQTccOoen1wOVQLD4XEi4
y4+PFY86Cc3S314nb5T6ehIo0v3N3GomVFkCKHuWq6e8/jIDklZY9dGKsxRivtWr
Giv+CTrSaujXFdgB8U7VOO8HCD/E0Ewp9jo8w6tCZcmgKFFJI6Mloi6vVW7LplN6
Q0irHfOuJ0qEzojWoI/4DANaqV2NpJsvJNOPQsJ1C9ZIXlULqm7aY8tWQa8MiKhr
FsH1EtXSL259p2XcAojaVy9SEBBvOV0vwSjuqy8NB1lLM5qet9cajbKKG1Xc0ioJ
ZsU5igKQKaU4nYCmcBztGsThmKY2o3dIC6iwqVyUs/gcK4/NulaSwmdfzMmrwCnv
YpGUTtYDT6SAnG6M1+RDDqkh4bU3tExtiFZM1/1OEBHnWTlRGLYGJWhYToV/3xON
OGVpcmrr0UF46rekKBbl1ofjoRAYFB/INkF5CoJUqlleF0huZogMZAcjddGkIIPq
DgVKWRjGGEoPyunxtF6XkEgPEvtis5TvWvi5NqXmt4ERHusaQ0hnRraMp8B+yfRB
8U8H8hEMAp1CRPsln4wNGMTljb8Sz+hz0zxPrTFrhQGMbWoqH4MXg3j4bDca6dgw
JocqvrixAnnDRtMjM64vxIfCGjtPu9hOoIvCurIcr9j+regc9rooM8Dq0kRnPPKY
IhNqu1gEUTWM0LKKzqJnTQDv9fUbkBoDQoue56iKt913QhRxGrcHd/Mr3HDWUGYA
asJES/DQOwnt4zlYTmyDstjDZH98tpL6k2iSWBNfU7DiBt7U8HYkOdaAnaEG5gN1
lU8Lig6aSKHXjnNLAeSym6ggbKtGLrXrdukfcZO0rDO1a9dHPiqZOA4Izy4VtKWh
m+puFXyUZ/+qo+0tNDMF0YvrVshLh63j0Qq5yYg3J2aQ8xq0XLKfFE4Bx2BgJBJK
oApXU4oU6vKrG0MNEgUVdVjYCmS3ibOkQC2VL2paVm/1aO5wwTDF+CV93E0mPhzQ
xvjHovFt7G6tmfXHmjMrGzvLzzymX9ahVdzsgAD6u6Mwd1d7oI0jgPn7mrQS0MHW
yd4I6ABg+54hbGvjeHvfAcDyPS0LNDY3ELJ1BWgx3GYwM9wHHTg+vp/1sP1Sj4K9
rZEy0BGgdRsVEbutF+jqCNC5Y2pla69sZ2AEBNyRCTswAxiZftTnwATg+BllBLDf
RW+5A+hFXR3Fle8OT90XEb8lY/whs7gDC4CR5Wf8lhXrzzgjgPG7GncMxG41+a69
CiOA87dsZTODuz/ev+eqbHZbguF7aWWz2xoYf5L9rt/9/Z8K/qIII/vPcvf87puY
6Y7C1t7Y4bYFGO4/LKx3+ovYWhuY29xnMgJ04O50u+V+mzYxsHIA/rje0ok52Rjd
/bkPgJHjhyC/ScH4F1Jw/itSMDH/j6RgYvijFMx/16l+NxO9kcEt31+IWf4JMQMd
B+uv9Kz/iF5Y8Jae/W/o2f4Z/1+ImRj/fluG6UcXlLsdDPSCd3szNvdFRYDO5kZA
JXGhf75lk/LaRUV5Gj1wqIm9afgJEYD0CPs5LGCUWwINQjFI8oUCWIA/mbMIpBjq
Y0o1Y5X3oOKBREaiqPB+voaTsAePFLpaFUVEV+dCLWG/lrAezidddWssTK+/m5w2
/eo5WQ+icOkL0eaoDvqCJUMddXerVfsJyoeOUzDMR6BI6qDvl0xMIMS/iYCNXzbx
JibmS3RVnuzSvTBumKFpUSBzmLjxjiJiFyaBAoET/cjG40WGsQoWq1zZicV0A9F3
FEfJFMDIhJ4Bm1lMtNxRZnWSt0bd0JsQT7aSga0xiNXIkhraoDCfRLqUFQqRoZ1A
umia5QENbFKRTAJZPaUYG/v2RgaEATVRr3+dLMMqiEkUFWs36AAMBCa2g7PRHink
jNMsFcQ113QlGCJI0jD38WSC+epGj8n5fqXymSEjdWy77NIrV5mhoyqEcAaMF2W2
r0VBSTWsE82idkpwd3Y0JtbMzlqmF/C9lK94e55fqO6TbQ+lCoamaixYbRfTN6GD
nJBoJuNVNsepglRZQwmsLhXLfwWAHECCVM2/OcQPsNKN7viMQA4fsr1t5QCaZklH
vcF+keZr29cSwHma+GH3Qo07F4Pfh1gSjRkoupqblyst0t+PgBQ/ZHx1+uhm+T2n
+UBvO82btPcY+y83VBU3YmH9g8waXvL4qEfSGcP5e39c8sZkI4fG8kqxRDVz0gPx
fMmpUCsJ3WPLCyJMDE5iw/8czHNL6xEjXE9zo1lJVJlDBNPz6/VzAnjtYJslGUEi
5bUThAhje9JMGqysBX+rVrAnkdCO6XAsPnQMYDT6iLgvmO3A5wEg/i8kHoG/BqeT
ADMXgKgQ5JsCgRNknAJ19rOwAxn3eT4MIefLZgelDfH0PaIdPMILcQG4gFZpBtB5
H3MY371HaJmChZHo2ciJQhOPcDRh3IQFFThQwTuFgyIfRQucDZPlY1L5FWYIK/Ae
ETti18Po+J2nQw8DWKCuQD39HyeAjRkgToHUvJgu58aFEW/7sCjiivYGGuP9zJJU
LTof0rs2jCWcPRCal3ptMTACPTDgI2LqMDj7IkKR6iSgjwkto4iywQpEkyKRsnHq
wiSinq2AQwVmGCRgondhLQdqhC4ZqhlMGEoxfEwwSlCTwVhjM3nE7HPmm2P48W2u
OnkxvzMs2+PkMNoONf0Ifa3y+LfgUwbb3LhI3e+xPuPaedViajPZsJZCvEOeDG14
sdWOuES279pINY/61Re51WHP0IOwGc4b1xt/IYKgq4U8ElYTwtIXmfA1gMSKROUR
Nsw6zJX/4zYWRZ98eUeigEduHdqGlG/DpwQbJXHJ5GJQJQNIMJRIKBOrfFQkLYh0
yHjJmghjermMxe0xNQR05UtJ0gB6pMjR/AqxFGSo8lK4okLTcpxSdQJuAm7COUqI
+Tbj6oUJ9Sma8k0inlKe9OIxzPGH8cu9JTFFUZZxW/HupPKxk/Eu8Xp0aeR6hN5S
17mXtWCKrQKtyj5Z5WoZYktVbbwvJUWTMuMMXxkmGQYZ+n1m7VQkbYz2iX73RL5A
YLN8lDSHEFtoLMdttLZKtorrE/ATA544e/bFWMxm5xHBRtMRLJAUqLVKsYq7ir1a
2acE1cag/41ZCSsnNCa0ITTikGWtbmh5aIatzFz3ppEy7ozKhsojjijOJA40LqJQ
RtX2I+rHlELrQvlxBgsyCwOLaYuLj3RFYUN5Qy6pQyl6LDcrl4FfyuuDnteeWxy3
f+H9EoOdhN2MjYWtih3P0sWKlWST1Ju0mrTO0l1lpglfDaG5qrlercsQl7jbr2JC
WhnCmVFSupNHO8KXPVfEW2KUX6lumiVXOYiiE02nxS74TvudsouQvDS9Or1emeLX
DD7FtJK07BbxFi3vvvfDgE/6IYLJrfkZwRktBqkGWUtGxIVRRSNUWZpZ3F0cRjXP
gvf5lrXIyoNSJKMlw3pllafG51X064eqhhAs18zIWIpYG7ozy2c1NIrFJtI523l6
PLLcks+o4XlD1ENS0OfQ9Wh2aJRpt2gINCg1INWtq76Un7d/6kiy1DHy7A6wWDaq
HMydW6suKaBdcG7Z8eRO0imfQ2+Qaxg6QTohuiC7YITmDXQNbEI6nXJ0pmjw9/z4
eGtjqXZwP3QZmtyd/O2YZN5CisYg5SDiYBY8AsYexjgtpv3Is6VaXPsoOmO6UD1X
u4xx1Zm4Zc2t837ZybB15w7rjrkp3umr2gtqZGnkKPGQ7ti8mHXsIXjdV/FlT6Oe
lr2LPjX8avE1j4+LL4gvjA+l2bm5yJP+m8EV2JXz+dzh5N76+eSFPAQHRDHsBlw2
hBiEGjQfPBPsE0gniPZW0NYGXwL6UT0S7XF0MKFLYeeXPLCsCDpo5w6YdDQsxWTb
brWqrl6uLhC0hqIiwh0NEhE9oz3iIWHo0uguYr3inaIfxWVF3UXjRaXj1Wk0KlfE
QjVDAbm86AQ4aO4kzvYFp6Nz0oHL25/hlnfpmLVfV25/sq9eLfgwVBqp16rxjAof
hwBv4dFNEEpbwapM6ZFencsqxGRMQ+BF9HoX9XrYvs434GUURLx/hf+ISHyHTpCR
ZKkkmuQymLxg9aJThd6Bz0pBbGRsFiVzwUjBgLl/1beqMSFSg+Byah1mXvIm+naW
LAbh+j7zj7uqKJkCI1EyFA4aJg0J4dcyxxKhJMmkfhrwlRYV86biwLQ+xf7Ha0cr
SSs2H/B6D3svvFhNWF2cTJudrwMuW1l3LZFKXk6Uas/UybnotNYvHTdvRVgDrCWm
9z6IfQgD4izYBM+PK6Yrljfrm1V+XesSqhNSXGqiHdRCsuq0QrPamTOpLLGYiSfS
HTk2/PA5+LM86Wz01oKG59Ozuf4T/52mnJOcC5dFZxiX2bnN+kP1REMN3enh0kWd
ktX+g8yDdw1Pt5vVDLSe6SObRxhHVDHlVzRJlVmIf8z7kv3FBzsiaa3pi/u7nZRP
3TOTLQvW3mOgYeCd0Hz4qLiN3j2nCpYlgtadBrNLxe1DW5lf6ltMvfW8RXYk9qOG
xF+K53S3RTh95B6fZM9nj2VrC4vuerv8rNv2avFY2B2laFOBOavuGwQHIef+5+5v
BF9TEXim3YI9CzfJr9JOaoY1gzUzJmYngmqy2czdZdwXNl+MpeAN4tHyJ994HIWe
JCZV9plKD0UNor1J5kxz8ToQ6nq5HxKEEcj11JGvvmplNKW0vHT+g098me5+nX3B
TNPFpWp8kWkppw63Z4pn007AVdgEfkPqa71tL/PN6q/WTZt2lVevl0vCmyE91891
LujnT+o9V8NvUnDAQ6DOd+ma3W90Z3k3PeevRqALkHX5+59zXJldGW0vZ5LDyVOl
FvKXXH38NmlS0HS0nT6pP1T5yjQioFaY/iburEy+HXKoYIharErsi3iJ+FDoWejc
87dHnXsfQuPHll+2UF7XnMaNFKV5uVw0mRr2duxZjmwl8kvN5zdznk+cWK8bb6yM
uZh/zc0Lni9q5j/xucq4MDrqjtrclv8mH5cWxu/iAXt54EpmbbK2cOp/ePH3D29M
P5/UmNgYmX6b3P7MvH2UkhQWFjJwABoDmL4/nuj8VpL5Tya1LP/Hk9qXqgu2Myqo
fEG2Stno/AB18cDgzjJVZa06HOySLijJmJwdKfSczSkqkhUu9qACHOiZzZpCeXcf
dqhLUIFpcGQJHkJEKEP36ZP3VZLKgVSFkhLuGx3IhGQ7kKpLDc6G5Mod2sfnHzgX
ONe513VnRHj1zKuTsFRfvS4qTRkiiYvJQ49NlQ0erRyXBh8v2pSjjfow8ISuFe10
cGsJLxjmw07U7rXcCXHL85DZkSAi+fc2aHieWN8QFPvHLWukUVugL76Zv4OaPcTd
G2ODACsCi/d888R1pJucV46QHzZ8mGoLrQSmEYqnccqE/p2BHjhmT8ySqg1OPZFJ
VGVJtIH90BJ9xLN3jDfIdMlOR9s6fuoXb3LqjGqRg+apT1Sag/gnq49w96TL9crq
JA28Ib9FnI96gLkSKB4VRHs6zq+L6+mVoM5DzUO6j9jlwcteWDgxuuNivh05Jt1K
6CHmmHQyfVKZjfHiq9q3qimjjaj8HmXzRYPFVinPwkS9pGdqa/5zHyo1E/vBiCOM
W/IGVl5Av+CvKmnMhxwY5WJnzkQ/kH5qaVNaIPipNElDEf6KKZFbN6KH0rohri2W
4ANSvXMG1gd0qa6RTTLvEpPnpo8/TUE2pGJ8ikybG912hMJ0m+Jv5KJfg8Kd0RlX
MqzJei++ISJCLIdOa/ixQIo7WyGVKbajSYyNh5Spx/9l+wcDRiL50SdWc26cEcvd
/qEVGE20mYo53N1ldi29b9X5ladBLwkMK7cZcExRssvZp5K3YaRbuVqRIOHsrbnQ
qMY8KY4PG+WdVNC55BQOLgU8KV4pDk5/xT4fiLgOSCqXpj4ilh9mZNHaQQFAo5g5
sY/y5Vla8m8j8fRBNXwb3Gm2tHS8fHYYNhdi3c1WbtNV0/Ztquwt7aW1Ehi3/vPg
1xl9e85tsK7EeLzaoGOkiFu2ixrDn5Q+vc3K+XLmM0xM1srfw9c/Wrc0XHideV1g
k6+XjzG+wG3hj8WdS+JJ5Ul9ReFJ7kl/JRPsqFFPdEWiE9ccRQfJ2fC1KY10yr1M
zwBlLljH7KNlGiu5slyf+wrGauxl42UFD045ap0efkzeStPeNuzJAMIVXhOmI1yl
hWy1O+0+BCYLMilUCtRkl0qnf5EjusZMWkyuEltP19QRcZ6z9pvV18GuXKnB5BJB
X0PkO7o/M4O9S238pvuNrDwX/Pg6BoWBi2vRmkaGtIf5cwrXMzXRIzjH5OEBHS+o
BaRMySLnCbY+tKfTZYVllLAefbVMOh/FA9EGWNCGVinYXGqb2kKySJr9iMI3BOcv
mkWd5xCsd7VEAm/auLfUzLTyUTx3Hh23YH8K2JPzWGPODIE+rm/6vJ4lsQIVpcxV
vnCBtyn9ec7x3Yjri1PVIXIRbgJ27JtSdmxuPaIb9BHgIb8GyDPXP/FbP5/vGRlY
2H9mcvyZ22L+g9ti/RO3xfbgth7c1oPbenBb/9fdFtufuK37xdy/81usf/Bb7H/i
tzge/NaD33rwWw9+6/+63+L4M7/F+Wd+i/0Pfovz7/0WM8NPv8X4J35L3N7A7V9x
XDpmuKqofA3M3G5Bwo+tpamd9soIsw2USsjQq2dk6xtkp0qTw9hUC8emp3cdyZmX
U6arYD3hfG01H3U8FfV4Qvtq2KJjpbO5SiU/CDUEQFGlLvjoHADnZepcwY0T1W9n
2sx5yr2eejjnjpnZDGw/TakSY1kPINLrHcRP48049hQ3VypIs8MyWTT9sErZVbqu
ebnbtFuiHEzLfvKseL6OtoWJlZqhVbN1z8KHUzx2NCjWYAyDUHFhqzwiFdGz6ys4
/3Cxmv37NJCit/QA3oR32tJTua8xunzV0HXnnKPrbFiHGGsa196gr/dN4odep3Py
Bp0C7PmeMndh8UNeZpjLyIAjg5ZdLC1JJcfIvUtinq7h5VXBEDcxvNgXK3rvmkDR
VDWV34zQiPgt073QkWatLEFwF2LPqHzBWl10HjlM4pNJYCcVgwepjivamh9xSrHG
Msr7ITB61ibJQQPyPXsG/gHnNe+WqZ64F29fv+EzwqUFt4VuXrA/6BfHdXuP/AHX
AdW1z0mqke5L3EKVb34X6KJ8u1j1o8NJYUXggrj+TZENASWYcGC/MKKiPvdBL6oH
OZe8PDh9kNpLS2+wb9GEZAfvXyWe9dqbqgvri2bEK0FprIxQ8sjabxKM40fKHj4+
kNQvDbcNPNCvxQRrB91iGS5DNUwt2SZQQGE7AYq9MMUS7rjG/rj38aSS8cMr4vlw
j37ZWdzPtVUSUK47cV87eOTnCbcOYjChVynPON1U8IllvQT5SPjpI9q5yAhCPSA8
MB5Va4GWuUIrzkTNp6vJ8xX1cPpHCPP7LYtiQfUs2oqYifX7Y2M4V0N53DS9i++w
rHG7SuF/8sXOeqB2sJQPVo/rtQr3aEuNxk4/feJMIiuPrYkNaeEIE7+JzVLztHI8
RplJFh9Ooi3Fh08zU6plgU1vwZM1NFR2RdyZAi00POcV1dLirEADXScMnMz1mD7H
HX7g5m6EHJ1YkS6b32ixv/ZmNfBUNw15Ujg+B9/gcbPSXZx7rLapG/Q64CjkXOeK
+Ar6ysVT9gZkg31TZxN+03Kz4ijHMY7FXFTz1rk1x/HFNLdNrpeXSsVHaR2MV8tr
rB8Bxk44WZZRuo73KJFeoemzTQ5NIOYM6pcmU6btDFCXD86hzGlI8xbvqhGodn8M
/Nj9kdJJgTcdX8kl/4JRbNy3HoO5gZvqmfzbCbZ5YCP7+WDutETRSbidGmI+eWSO
T0Myxmn+XFAAR8FFOrP4lr1rmLPLzKvMzrmtDCPEJMFOtpSwKvi9nUWchjMC211J
4/jnkOQfXp/2ENsz7rYWe4DocEyPRWTN5vT5M5UaSypDxTECRTj7OArjuFWUTwyd
EYaCjE9epS4eUfi2yJultHuHUKyfwbfxzcFUX9Vfh77utB0dDS7l5MnGCs8SVfYh
K37/5FDNOuEbQb+XiHcz5pWW8kxZEi3jQo0ilVPYht55faD733s4ZobfPBwHx8/M
P52Ycf6tg2P+06MODn91eOFue9zJxvHO80mb3++Sf98I1vllv5iZ8e94Chs4GljZ
mv5k/uMwwo/XmADoGelYft1vZvgTn/tjv1nJwMYU+GMb/me4FUre3vjW2zLe+eB7
V/sHAjh6IXNHBwWgvbKBtZ0VEMDxxw19AL2oze8FmdlYft3Lv1eBAUCvbP4ceNuW
t7fvDyb8Mxc/0CoK+l4ABCT9enNtl+6p4VdWEKFvbrwR613aqWMO+s5DARq8IaZd
MqkjzPrP5QPNecPyulRSR5X17eUDJHmDyLtEopHLi3oJ/8TYPxc4fz+xwsjxJ23G
/NBmv7cZ89+1GeffddO7Yy+3MjsZOt4nVeydgN9v3I2d7zflxTXkVVSo799JI6vy
vYgI0MHI3tzO0dYejvnHErLoj/9zcTuODIyUbtvN5vccMXN7B0dhMwP7u15NL2Pw
I8HIdGuLp+bGjmb3w4qdA44B8PuHkZPxR4yV464O5luFbmnuAysr2z8LcHffDH/z
YWNjvw/sTEz34Wf+HcfvMY7bOu7v/si5i9+WgGO7P1FzV5aTheUPXO8l/Fkvw+/x
X+Vkuq/t9i7cXeyull+l/a7bXdnfyjAw/JDwLvY3roblT234u0G+p+/eSPUnprMy
MHW4t8EdjdC9r6Nlu+2otMy3j69MDLd1MTIwsN2OBMlb72VuJGhjanXfqQUdjO6O
gXEysN4Nnu8JWibGu7NDBnYSQHNTM0cAOyPbbU9yBFqrAThZ74bk/Rmju25Ir/6D
hPV2BnpPIgG4NSm9oLPpvfUBLCyMd93G9XvqXo57CW8HD5AJwMz6h4NFzH+yJMj8
Y0nwe5Lx9lGbjZPpnw+/0EZYfVTRT+y6qnO8pyPMie5kzDEyJvYygEh/4keSDhAq
K3wkEiQwPbTiIPsCvtCAzPSGeWjXZR8Eyfcv6o3jPh4vvtTRcfmoqi6KoaM4Adx/
33/prcoMOuvS8vXCVElV/ulTveNZed65D/ElCbI02S8lRJLrzLqeEF2DrZrNJ9bZ
u7E0WB8/zkx2XY3mDKmYcYOHVWxOrNxLoq6cadXwlzF2MB0SoL72EptzoeOqSK7C
th6ZFf3wFPjuamwYX7fW1cTGexHaakiPxUh193ylbCpcl9VoZHv7W2fet5PozoEP
DjMOIzaaFVbONjwpQq/O2GNNTlNLzpxZz8LHowODUhkyo+GYEh+5lb6RR7U6vIKb
8Zh0SZaTfzd5PfOI5ZUwwUVxbSh4Wa90zWVVpWW4FAK6FXanazN49yZ0jnhMBtWZ
+br8ZGFm4FeOi6dN8TKxUp+eNPcsxeco2aO+lMwp6b3s0S1Q77PFwxzhylZPHtMx
J5gVDv4cipYZnqkbWoEC5A+WyZU22FZVLBM0F5wOqiBYZQgOfzTuYYsKZOxTi82i
4KLUg6sWI/6yaNgbYXTlqtuwQrqQaaxA8kRQx4cJCsjVZxJbQsHFGH5KI6bhd1uc
JDjcLPrdcSnVbMO7Y7aRqgE9dUo2U2P2PNbggRppnIqd/GfTzlOi0wbgFe3Pn5o2
uCP11nSuTk9glVm19s7ITPQNtuL3+gUeLXbFp+dug7wF73xcIWsfgwoXY1eUKR7z
xlo0qK/kgjRRIUgytp8oSiZPRKskvK+V7LXBwhPyoHLbqaBtfOfMgbX8Wa5vhieU
dyqJGqZ9PmU/Ya8IwFt1CK9HAlL3ecUKUyxkbkwpXoYvnsJe+E9Nd2eD5SDdqqMW
e3V3Z7o7X/XkqRxj5podHpyRt2hJRcSeOkFGTSUyqOfts7NjhYvWxUeVXTSBCiJo
kc+c73H6QeXkgdAXRlsROen5EAyIwc8lqUj8JOJUprC/4m1GepRUHxLhbVfWmDFV
WNvRn+BLZjDM9rrXHriTBDOh58ACYYORhi9ezJPTUmgp1GRkKwgA81VjKdzhV/Fi
TyXpURGBNME+eDadQK6pjImOyB595AuCE6h9wy7kioWQE7yTerMFkxaUnWSz9qkb
dPcmVlxCv4EpebvQYDVRLZ8ruAtrrSjmaKxt/QtGv8fjaBROFEYKuVlWYiNvr4rL
ndQ6gmIaRebBkMXVqc+UquSjuhFEkglGnggLvlDUJYXSBoH5OLExATH25HQ2QlaX
dLcW/lHZE3ZbsI6ijmpL0H2qt3akAF1SkwHo24zxzReucZjMjx8VIp30hIh2RnkZ
oQ9v6HM3YFc6sppsWvSPfhQxeXpIcKa4dvpN31IDy2QblFZDE918WlxLN5d22fyD
URWQzbrOp6Y4h7a6atX+U3Q2LeGnJ7m02NZuQSfdKlUKJVcYyaxJETWNolrOw69N
PkWn0z77pCSilVmVNtEKp0kPNplRgCE7oz/oWJy+4ysYyees9gKLFmQAQ4BsW9wT
hpS4hgUhGN0E+qK9kdaKuuiDzSmuQp3r3sttVtxv2MN72Jy+ROCCZT6huu2Suu2b
2/lbt03lmOkREi04YuBImGpUmb+TT63w5Ta3WPAMXZTcZl1rFo44RPFQa5bSphjM
Ca8Ps7lTt73sUQuYWvpqESFrgS6FNZKie0I4rGlbMcG+KyAhBckvy0/z1MP2asmd
mhGJrYJ7yiQaWcSqtzpZy7s/wnH4QhOFXhSqYbOJhMbvixmi5DDHp+tsDatTQkLw
r2VkhCe4n/omho1xTWxlY8VPFHH4LeRXuoff9sRnIEHtuW7k9KRl4TFZh13C8g7t
BDVi1LMemIgGgvLSk3NRJHkqMjra5nsbd2sZbmhuu6az2oPbnoioBYqJoPt3hE9P
48WzG0lXineR54rRdZwFvCx9ZTbAsZ4qobNxIGHtrELg1Z8qQT8rxAT/eslEWvhz
5ttyjqVsLzzHUrXSFnF+UX6xhad6BfSTGBvE5x6eCl+ZOBALW03KMWWg/ARNIxH7
BRBKw/sVaXurU6XJY9OQIGSDaPTRngTYM/olMVjorxhG98WIVUShBAxHFQwmGq+g
jYxvwr5FssBmZ83pCBiOdSDB4nwmUehtbxzIx8z3kZ6TKYfAfTpWJ3Z+5MU86syw
YG8HJR5Le4MNbO4b4bxt0lgumzrenploLRtbMwDfUB+XXopDZJbJt/IbJdagwVyD
XgfvZgf90fh++Tlm+7bY8cozxAIpJOMDHLFcL1ZCLus+3XM8Xg1+K/orclvs3O04
qJGvX7oPvcyHywMCovAcKzDFM4/SMKGDBf2eQVGY8IWLIC5t10JXLH/mwF8OdvV7
JkYcFPLsWZZiaAwlwbuiunyvqVIiFczlsGgTxtxpHF7vfq1noUFZbZjy8G7SoW4f
xtq6s6GCxvyFMJ+IvSRkERAylHgF1fHo2XpDR2TwbKTWEFKdqrZk33wYZjv1m67n
Ve6hxxRdb9ijblzsTiKNo2sQrRI4S7yci5sp1fhxciidZvrqmlU+oI1slCYieoiz
kJImlSZwxr9jNsnDNqwMzDHpChB1QUTtvureNfc4fT9VrmOsedVB2ZBrXhlYjTQO
NdFtgmBphsNYU79AX+q0NW2pGnFFP4n9QV5toIxVCPeUYPJLt0vE4u217GOEnqU/
m5B2CAw2ATcw3gfBHBPucr8mLFE2fTJXX7D9UUS9cSRg3geyGcf3Qr/EinzNWLjv
CU50RaZd/S5jbbd+MzxPp8v0sPXQzsEcQzmgNsJmaEdpZOcVImHvKnXS00d6V40G
0zcmlxmWZ3DhwVYpK543x8jCX5Q/hRrM1uAnUiUzMKmy23yJ1XnO+zw5gDXdVsAl
bVp7IWqz3/lEZB2ETyF6EGnFs7pxyKwf8XKhCrALO5eQ0sTAomuRpZlARz6AqETF
Y0/kR5HAgTbGYP0l1rM8pzbazOY9ONsYifUuH443EmiMFXKrEbtL/Cq1vYIN3et1
TcYqTsnogTnlUc96kjQaxaA6zVR/M+WTx/xSAm5J31YhfG5izrj7ns3nrgPDD68a
gXqCw04rcIQzvUhcEduAi96iI5LwT5In0c5tsukGK4T2vGesGsjVbGi876L3v1Fu
3LAem35aSuSBe3lGwfnqbXw0Tg/f54zm/nhjxDrR5xjic0LF2ZEIZEa9hvbcTSSV
vjLE4ivJEvz2sHXBNBm0iZSJ3EwuwFSAfHTT6FdmnQ4ZMGMyL2jmBQrv3su4o/eP
XWIueh8/j3/GPmIXhx7qkUBDjCwRxjTQ33vpz00BeLqMb8wUjJudQhNUOUTmncf3
vIkF1dSNJ6YP933+I3MSh15wY4IdYfFyMKCmicoaYH8Ru8hu4kKSetpPD9rtpYcE
bV9vP0piTId8X6+oa6rzAX+VspRLieykwTxqvxJlQWtq5wr7CqJ9QteG7bRhZ6YK
VZK99RrvZ6KmXpLZnTGOA/hz3gbQFtbRrYO9/keG7Y2zvabJl+GXYVBmkHjC5JVK
NQm8RLTEUNpv2b0qe3j6Tz05LsgBWbz9bUiSER+Gek0dzzazsHAYogHI0YG9tgVo
8tg5A0di53xXoYjAsWm/beXNyQPmA4Jj5r3x+BjRFecD3LNULnNvrnBdsfXRrc3n
z8mb0vCzAzefsSXIGsNPvRvVNi84CuaBaIG1r/SIqZCrk3Xh4SX1BFwFHp0m9vVz
MSEdlaO7eLO7QcjXxOMSESy6+HtIoVnksl1mVr2Qy5xccgFvSuETezdmasZdap/g
JdXiL3XOztuebp4YDmlwaYdC0fW6te2S1f0VXttXhoukKwq3HCFKyuMoixwoc8Zd
i6YqyJa50YWVFx4Sg/qp1HHusSV9zqucq6qr2YOZLY+5rlPSCL5SbZ2TyI7ijJ5m
a43tJLY8ZreD2QHFKEZ34QdvOXt/yptem7KiY9E6C2mGhSdC39ovk3e4qVQPx+zG
7PmCj3L3CvKcyWRz6EhrtjLuZQfvqbHn1CM2qJYP01Y1qF1TOsUpTUNe0UfRGhXS
NgUy2ISsUpU5q6Oso7xKUs/Fz9XPVbhor0L1xNh6H9cpyPVIuvnz6OgS8hPd6Fw3
MMm6aZ1pm47SjpaMOW1cwxaZRHoVe71pVmzRaBG/Sc2AHT/DnpbVhYBMvcoSz6lW
aqpKnm0tNObXTrgB5ZUnr8xWRIjtqxlDtGK1NhXto5oTYIsMJyNfhVg7d6qJSzEB
z1F0JEkRWKucn0b5on1Q+cJidbIH9gzIM3Oz2F/kiP4c/ELNlLCkPMpCn/hK7gsp
ec673sDRx4XxBKQEvWRfcsinxkbVFVqpDwBAOMpIfCJ6CelNi4rkjyiGXEZTEFz4
smkvtRMkqDeRlaBM9swUFPk3me1RNN5fC8m9iGCPdN+kcUOq81MZ2epd6FVeDFZa
pdJJHJRdMD5cCaOJqEEh4/fLK8oQVVHSXjH5RMGbfvHaU0AtUrgiyIOIN6KBv0M3
UqyXPG7fkY5Dn1VD/LXJRLRlLOUBwSYu0UgvCR3BS8cG3cJY+OFSH5VEqMQa6Nkm
ZHv9chY4Xj6FQdL0EMnIR8iLLgQr/ghwSdD4LahK294SDTZEWwAHVJyX44LZaztH
rkysh6h1/MyB2nF1IUcveNTT6vBNZ+X4yJN7nZ9Ln3NVQJSuQC/uSMcubUcy8Yz5
WRsTlMNup+p9xqjEy+M7QPOiB2H2i43vETsbMgYr+GDVdwk7rgMG685fBwa1xciz
yl7b9lKJvEAqwqSBqT2H1HWe2Fh7bVPGP6lntl+IKaBRJnWc2jiADxY3b4Ngv3Ey
atrKw6SOhZsX+bAcqzLdoEZN4Hq2EDGF5Vm5GvuG7ycfcIvz0y1lHdXphqeiQ/ir
vRWj0Z9FGinU1B+F+R8Kt75YWD+u1XGTC7R4p0FrEjOSPklZ0UFBWRaBaBuc+0SW
kvNxw14bvgc3Gzge8+CWmZToCOtlvJGSotcswvZ5pwQicdllRJSmc7azM4lqVnV2
jbhbFR+6LB4ueojzcMFyLkizp3oxYRIX4aIi2DyRPvWiLxjuo5LTATx02ZFcM0+L
b311OFvJAccUeQ39uRlvMypleft66WKw0rEU+nC0KkKeQyuCMthevdAJxSx27VAB
sBXzrUYsKbwRC54cSojD5raRuirXFxQUjjhAxeNidhYNtpOmpAyIzPjMRDk3HKur
TcaFzCYXPIs+pzpf90w5UKrUTErTpNNkIIGNlHTgPecX5XCSUm6a1aaThK+zZHJI
yVZXZ+5+o13PFxopCBqfLZ+bWczUUq7j4dAsmpqZvee0owlBtv3EgRs/DyETtlLj
Gjw3ykAqattKaqDe1akMTKO3PO5KXhNX7pqKnJoNO0x+kfS+CxXLW1bQEpC+M4BL
6nO+0RWkbAhZUK9fbNBVPkyHMc1xncTWgn58Yy8fcaBTSMz9tsHqBFf/bSpyf1e2
6SmsBML6cM++qenrA/dQHQhpBrQUrM4UmaClxPNDC2fvimcm3gAQb0RU8RwTUOJD
pa4MWZyPoI0EERLKUtphouzXyS/ADMmbr4FDodoRdKXXyXspb+QGozWDBzcClHuN
C4tDY155UdgFu+OS1FwcUehNtxq+JaW6NN1liXybMIOFCE7FcAUJidv6zslsBc4q
W7NLttdGvBetVS1T9X2NiayHvOkp/ilJc16O+9B0e7Jh+orz7tATl75Ijgvbp7xu
xw7Q2fnrNxXuzs43PbBvoxjCso5xku1VuO0/09dUXJz5G86X00PnHATIRfkieOIa
CkpuD2j2zAnr08m//X/YeqcwUZptTbds27Zt27Zt27ZtzLJtu2qWbdu2z1q7d+/T
vf7OJ27yzRERI0ZkXMTN9xUfcfy4BpWbu57B/pGaFy4aUrZaDF3vHFBRSDjM/F0V
xM1M/qKYz+GmecWoABzfijWz52a9Q9/sa+edFLM8EonAAZv0OxRbpH8JXGp091Ss
BRwZmqePgJNNlNyb4vjZd3o6LSHMWGAwXWNG1CHpxA7qmNaHgTmBs+rHL5vBOx4i
ZGa3w8GLhttda3YUEy89jtJQibXdmtQzrbPTUYK3TCfNiZvq3Qyq2M/GYjB2Pgeo
BycWdhs5C3PsYuk0HFyi9EY8iLDL4ChJVWRrtpQAFofG5nKUstMCEeI4Bw7XYAQc
gcDty5NJzSefXGsyYWh9vefryJQR4gxSimbCJA0Y/BQrmBII3JYgo0xm1p0wcYp/
AOtAOkbE6dJ/pemAvxPuxGJCvi5a45f9iXkSsl7ahfMvydSJaYTTO9BoHlIUO2jn
aRZWWFlk/wt2tRnwQpZjzXsrjDmqvXVIu6Yefi+61gvpALC6B5gHlMCPKiNQb1Qc
3BLXEUA/tH6whQ//dccPKRrmWjc0EQ1oTU72Roz2xsBmNMY1Rf+LMyz5YADs8tvh
HADei8BD/+XYxRzBFhKw/fsjTIDprgRwjUssSgJnnZdgZPGopCSWdAcIcdWeVy/m
NYBePqyWyhGKjdXHrwmB2xPsI6dv3FOy75T6lblQ4S0nD0sc2yQLPMX1eJiGmNbT
Ov+S8Y36rD8Dnav9iKVTteX/iPPCd9m1zs9sAEs1wB8+esyPAydWWZh39gqKjyJH
faH6ZPU1M9yaxJ96vx64cRIXN2guGh/pgsJxUI7ASMwvXjKTzxqaQ6jYkTx7q1IR
izbUpSIh5IwsWjjBHiNhXeQCberSa3e+2Fvs1XkPUsEtiDuTlbXT81DMp2pnKTwb
3ONQ/Lj7K+cf3EQTzMsksBPMeVsn+ldV7KVIsFNq/jJGPdNkMR6qpxIOjN3Yb7JE
2Xd8/qJiVLHMSn6pcszKWnKkYqN2Q7nHewQX1BcKRzUOyD0weP5JqfNds5Oz5wmk
x5rbvq2sbtAVbBGOLZ920DnV+ofUJnJYbF4xZh7DENAUEuztmLTtkRrHWqWPALVI
7ulGNG1htJsP9GagOsXtamc63xO/8vmOixRp1ac6LUPj2qU92HpP7e9mvX/215nv
QcOI8+uNaij5jvvdnqAfzZejWlF3tDH5FanSSbKaOuzlX59CUV3WV6kUSe2SXA0E
LUmKv9DMEY5k5xyGY5bgvmDo6Zu1I5nWy8rkKlOWtrrXXiXmjY4tXn/c6TcyZDot
UUtmbSTl76n1f0OYGZgoH93XC1yCwh7Pi3VjmPvMoEJMR1BbtXpG46bu3bpyZQ8C
Ttq0ADkjQl8R4keCNgY/JUCN4MEVcUHwLhkoB3Q7f31LlTmS4/LPo92qVAF2Lfya
MBOCy7vDy9Gg6zx315XzuM276C7UhRH2amisfmBjwOGjkEfi7q5RG+14Nw12DPwX
SzGezfCrZruGfRv8LRyMdlheWX7f9oC+gR6nukNvQH9K91ivrLalHltenjs/n17L
7T/4TG4vd9j9TeBzfO/MitQQqm5Mi4fLsTIdpYfnZQiaWbG9ihgCMdeR/A7ZAoeP
IBHuFkjIDX/Omh0pgyC/3/FFLS3+Kuf6VlHx4pVpm3ZqGDoSyT+rqL64lkdqFOix
Ww50baq10uEz/W6L73adzPTM6vh/M89uOXyPxF7pUi1C5+XvpM34ZMiV6W867kY/
7T/17OaFhPP9ZntectTgAALNAriTNSpHS2UtK/YI6A2xNX3CPjwysSLlDpIUCdHG
9JoiudsfzIpYoIwRHW3XVgroip9QTxMiYCFBtECGGKWx8ours8uB+AGhiTZtVKXe
ZJ6VzFEUYsncZ7/Oa3lBjzeOLpB4cKHHDk4txV1Ukrq67mBdAPgvii1k0ERwunD5
5vf6fqo2MF8H7+Z63JahTh5fguniexoOay++Ny0HpT17tDL4EotLi4VbPR8fn5Np
cjOVbeDCAfoUYaqiKqyVhHBGer0HOGTcwobbrCGDBRbeGNBbopk9eDUEXRnQYAXW
V3jcEtTBJ0Uhf5ldevgC0MkwjIF9BaGVJUdCW4l1ASu8cImzNjHHy0J1eeDzu1PL
TWuO2JglA/jURGp+2asf8gzWjdWR0ZU+45bDLPUUX632FPsP3ZlJ+CeWDDDNt/Yz
TbrVPG50a+fSc/PD++DxYNZfsfdljAVpIEyoD1XesEMIngt+gTWLGVAjsFWA5d7U
KPSjQoHCFAAUhxIiJFUbtgTzzrONCjboHG1O5wdEnNcrmzGyeu+O2DhrldE3tJBI
qWzoN3G4rRKqNGfUGDJtjkXVUzR7qqetEarLkXd4BDqcV9Zwzy97TO0fZYi27Kww
WwaX7wfhODVkA38ki220VxcQ3tBJPAGPfr5cK8MurJ5Hfzr1OnQJQL6lP/O/Gu+8
HcL7dH3/XNr5RNxMf+7D3+b13p2r42ej7TQYO1xPzWDD+fgdB+nzNjPezoHrX2c8
XE3K22TMY6cwcT6GXgGWkFgKwzma9ckfqlxBI05IsloOgNHGZla7RfPaMKV2DhFy
6mApSdUwVo2clg1jhp4ZJhd+gIwR4eeV7wFdG4D+IprL6uZCRUJZcd53fnQ2ifEm
VB+BDhemUqjFt+x0zlCtctO5VsNIHfJCL7/XauahrljrXFZj67aB5TdnpZQPq2dO
mUUvk11S1kKrPopkh4F7QMr5UDYs8F2jRWu/XBvLI/BnV6Ee0qFulS6v8/B2ckwU
8smNz6P5Ogv9LQUhhWQdcBgr0zvyRtL2euOy+FX77XLBv4YXXajInJWseoDzUocL
H0cGitYxy5WCQgXhAYr14FDdY46Wq6cSwWhPpbP9e3m6zyRNILd7S7MWKxwn0gPO
GolKRtYmfqNXb3ZqXFVF58g5PY17eTK7eWRF/3YRqmpP2+60Equ9MLb7axu2c9Tl
73sxeonvyjuoVpPneTjNLu7ex1jmuvIU7hWm31HE/H1LT2AEnABIZQOOTEZe8Owq
1zDVwmPgOfpQKtoh0jn8Ya3pFDQaKUp+jpqsuYAMnfFNK+kmmUSjCdmkYdrzhIQ2
D8ug2WpJRjSJIbTDNI57NYGOOlJ8LF4pu52EAKAuY4MUYB8SxuQ655elWoc6WvlM
C+r7pH2lMJKhWlWVxZAqmhlyXXSAATD24kBTv90K1yk59bQ6blKEEFLW7lGh2qcQ
iqMiv5xX67p0J1lbobnLTBlseuXGXapdTahR8JjLmuB4a3lSiVVRLx5Lcnq6+qDM
AoCJUdRBk9UxusDUOlpIakUTStjMa/UWYAI8Vc/XPKF4HMdJAm766rI9hfezfFnX
VvY5dy4v5e3X+zb+VGRw0dWFFnDXfkOvkBcUk5tzjFPNe/Be7YNk8dcMqmubkDw9
x6yLJlxYDZvUC/8ptB4ChKA95tJ3hlTnNzCiEy6AmcM4hSv0qiXay2Qv6yv2/fWI
N/c169h3UlwwmHHWnBpaYlRPiv6R7y8j5FbBSebWTHd3m41bOu2saZP2AJEWXh/i
dOv0qA1b10lpR7bXPN2iO+enQKWlop933PmFkWtsp2aqKkOkPENkPFL+hXH7Ok3y
W6tILv0i39+mDmyR5b7l1s8+Rui0vlnzNOerBQjRUdM8jzkxcVlR4uHBhuewPElQ
DRKhO8ea3Xy60JZn6FbAuqOBlxSCx4jNknDShIynqM+fUPbW2zWX89Ik8xsDfJce
jpMTbu4Kw/frMr9dUe2l2DZcj6vAFUZXvJfZ00XqshL53/1Ybu14pypbFIbTsKlJ
clMXGbkL0SuWIIYWkWBSw2mpGrXy4T9KGG6asoZSB1SlBNYDFYZ1E6i96n956OeA
OcwHcH1u/3x02cmw5SnAszjJvGjslQ09ZXln+Gu4VDobuQSySPNPMuxyUndu1RO5
RBvqnvkOeeOF801w/uGYRO6UZCS881APXCs45Y4qarAA3N3fc+dcmXDIF/y4cYmT
gOA1fuUdyruu4xy/8WiiQqggCoR8gco7OIreklJpS8luz4BexJpWPs290b3SPUzt
YZByTe7G81O0B6e2kjaLZXE4gKztCJma1LLSlFSf/yvLFsc4w6ezwargW6iRYcbF
q64gV/vHKHS44GUoLbxzRlIo16V0Wt1vPmg8mFx3AKyPp6zn8mKI/ZfW92pfO/72
rb1qN4NbjN77oOGy1lctzyB711qlTnD3y9VM+eOT347HEVjocnXR3K/rezmf386n
teAw8dPtZhhkKqD70SB0RirNohVYjeowH9OE2ATzdFAvZkIsukUzCSM/iVFIVJrG
gJ0F+1dwFOB1MVMl3IxRF/hwHl6QpDzjU1jaWjyXi1GLd7qG8QbT4Vr3EIEJYrZP
xYOBi+j8qaFXzrwPc+FG9hyZ+HPjVYr951LtvQw3+0aOe9Gci29DsK/Qnmf4uxfy
jwA/xRw0fgs6sSaWTVuCQTt5emL90FpxHm8uqGGuEpKb1pAYtHo9w4+8oAyQxEag
JKEEgAksOVxErhu+y7GkYR5UADJ1AM67lKgddFvT1kGMnWDvDc67WU/Cow7i36Ij
yBu1E54k9JFYiNPgXQgAP+KxEPNBwPn0Lj52f8f1/BYhvgT9NGT0PoK69+Q87167
tIGW8oTwdW5EPsTTP36+PM1LzomnhcPoafTelKN6Gl8asnXp6dhpWemaahp1zzti
bAuyD1xDWo/Taa4rmz23HHqzzmhBylrC8wD2hfNQO08RQof4y4MlitCQnxGgbQ01
5Lzu5Psn32JWVwbOLKzrNquF9W/XKWuq3E3uc9yvKh9Zykip9X0t5evbtn/Ft7Oy
O9qe+C4XcoBug60MCI9gQMxljUH9OWqbnXCIj3QOG0tMLIWBZUk+VJx/OGaRCM7G
nT07r8FyXfgu596l0fwa+h6rQKNXdvP4vgfAzxfd9RrsBra07XqcZsIA0W0z690+
47BXeWhBpW+z+66HiDdru9uav/rD0plDFmam+0qQT3d8Fp8yL+1/OJmtJjPKtOx8
3Lzb6CctmWAq3oRWrD3mcQKhIrj/AMhBkzjLEqRwByRrQY6VzxIqXCDslA2dUshn
SQ+6aQ+zjZKt29AxpSkZimmpeqCmWGNBqIoafAk0NiCRrHgUKsnAMMxCKh4rPR3u
OhYiwz17sjvKuVuZCnlygaD+4td+TFp/j5U4lDijL1SCg9DdWzRM8qSP1qageaGB
ngzXwlbD2UNtofn1P8rsHfer59EXlhV5onvg3V/dSQBLmZ9rMK52MSIk1xFURqeF
jK2VOpNiH8SL7+Jmo45ff5ElQKgJTyX8jdOvXKY91pFrc2a85pCWhpsewNF2Smpj
tLZ1Ujpweq2+uULrKka8R+YYH+zHGf5QQXe2jE4LyKjXG9Y9AUGFC9aeW0jCzbs0
l9HgbaW//lwo5OVX/r7Mltdxv+bH9/4RfnlJnlRv4XP+vhA/B3neqKLTfEwnRds9
Al26SydW8SX41vzoetpdtKW/Sq/E33LeK5BF6AghrAuggK1nfB4WO70qYOP2McJw
3m05DcAHafhzmrLSHxk6ybhNIrqEakXvGmdY2yC5TWCruKuit+paSa7aJGjZX/it
4VrLWfIz+UB/2Wcjtk6kbZodEkovmrYPiOHi1QNaD1i1GPHuYuI3dzX4GXdBS3dl
hAQyC49FAkeir9La7pDCWE0RVi+34FpPmoXIuaVvFbHR6LsEU8pgLSedMrUifThm
hPgVQWObWBFTzTHNs7JQwW+U2KpRHmpf5fZNyKtdZD/P/F13dfuLSQhz14EP+sv3
xgHYByXzfmEFTH4Rt1wZUZi7x1hMcpX9zJtokOZ894fHaqUKHG4NDkejzkQ7IjSR
ktnJbFADwyL9OkmwD36Gcvyrn1QUWHfUlugHXRiFigxVwhNUqVCjLF1jGX8tJT7/
0utuHv6M/xZfD6NS6eWbJac3B2+0dMH7Rc/301bncAv4+o2U4RhBTX5HjwiYnNij
WiItfIxsrDaGFdue7eIEVI1COmb6JDsle6rTKF7xATU9lPddzDiPWUdNTUtK6N1w
ShtEEMjojtQFDQ90fuBltbI9b56TU/vCxefEFczPLaC/fWZkpNfOiMcQ8p6Yhoxv
ZvB8cFpcE+j4fb8cokbk3W8vBToHp3+s8JTcw8MccFitHWLQE4CVDFzucL74CoRV
iFtY09gYRaf5Sn/mcBQPIkerHYkVNQ5LwhhqFpt5togKwo5oZok20JZGDJqq6caN
CGzsTyP+aR3InreG0efmtPpMh+ljCW3fdsoPao+B7W+0OFzffeKTuMv8cWSBMrhM
t7eyV3hjneHt1WR+JZVfh+lMbenOgkf46YQiOi0db5Os/XmfwdubdQKWwHhqZh81
NWLDFPntTd74ySkzhHTt3Mgj7mqpM4UUVQ1zQ20PT1/oVk5fKM8fHnJey23qFu3d
ejyysYff1Nt6zkfc93elzNphRbQoMTEN8i46V/mXWVW0I/3T7un3AJe+68A5tw+Q
zZu35FjxVeBKadi/e1PyWtJWIQE3ikpFG5CpwZ6G0Sgwk2Kshn0ZJIUJu4ER7Iis
CsA04Nskwfw8yE2wXRTrHFHaouWeIsA/0cIyZFOieCPBgu0xXq5O1fUQyKc0lZUp
PV5T+gVxHbpytWtHL+r0En0v75FP+fhbkuG9H+pafA7+y1V9XidNltG9Gq9vZTHP
Py9T9ueq/l84DctF9q9rbqvG5/a3PpTfx6PpHb1eII3mVBQbcR2fOlURYmcKwmlc
uFZrcjDtpsSxEQphigip88OUExECAispB0BARJQI4+q//sk7r38EA7PwOyXpv/KL
04mFa989E8BL3OsKVi18S/7gcTZBNZqZ5u6i3zHmroPwMUhytY0djz9KdP45ov0j
h02VT6giwEsmDui0YcGkGdbX0pyoXL56KEqzNCKQfx80ocNTjqHyDvF931HBzkJj
j+d7nQtuL3lbyOrOt97lt9QDLX4r0Vd05Xyq7yT6MRdYtnhubqZyc7bZ9TNZ1vvW
G9Mn24hv0o72SJHo7qZM08CM98fm0j8QQqVVVdV8E6+n0VbSsjV2pMnWj2PzA6gw
VE+tqmgCzbSMSFIR4nTaBFsSsQNIcbcBoiOPJIo5aoZWBMlRoWnPVj/utO/mxBNP
8C9TH9kWDRIqzn3Gl9+Qpw+cfW8L6EFXg+F540ZtjodINQAYVxpovVbDryod1H3M
q+H3dJy5ynqDnf52AmdNZocA41p1hHAQsoMiQHuNfTMSnGaOT5tRm4THejhmjBk2
I0bmePWhu7XYFC5r8QIe30S1EI7vPC7yT8Enp98MHzi7dTvjZNG9a27uxf5QLs9R
ekgR/BWZpHs/fyH6bAVyC4mV5lJUOexctVbMLAhyDoVgO1ArJBOa0wqJVXuU5kg0
sN8ckY4IGcLfuKycZTdFSrRIhexMDJiUSA9Y/jKAtwoZ+oZxjWDldZNpqeHQiHaE
PAZvrcHYp6MKKAj1BimlbF8Mjq4vy2F9NnTm8hrCKTuHhj+Cepaa5u+8pQtOicdE
XSpUYzXHrZQLpg9Sl1SbXlUDUyjCsS11tjDYlAOabDGNcA2ZN8av0q9nt4w26Xkr
lzlTdk3PShnSihmAbOb0IwBzBpj2+PKs5U7BAxZMwXk2bN2FpiayM2jkzjfGm4gV
Z9uVIrC4zW1mjRiyitONozLTn3cJbFajeCuAwP0QzPxW+oVKw97kfRiqWSlooCQT
rW2cYEEnX3OPZVjWvroKZzpjwHA52xwrELH66trRqUVNfQBXALXvq3VoUfiwQZ2n
KF/Uw0mcwWePnwyFO+gfviYTQMf6QMd96RrM/FeNme0rs6AtO5vKCsbU9AiBNbzf
Vjap3yDtXeBezgNVJsA0II0o8wdhYBBQF/cv1+LQOIzgShS4r4T5l416ePwHGiqe
lLye5l5RjbdT7u56HC+C56f5YZP2+efE+LzIoGX9vKpEeyjEuj2TkA83SzKeN1bB
sweIekeONQHCYBkaij2Ao2mB56TjBimYzBewjSjL5/0Cmnxgd7iDvgbIpJOSuJm3
LQDkrCWMVqWKjxrOyZ6RHSPVGbBif6H8GKnpRu0Pf41ATTrS/goR7aX8ShNlcwx2
xgKCIBIGqmJY5NB1nKCTQPPDXFKyXpoGFlS3DanDxPdaOKpgF5YLDMD2eDveQ+M0
YzfvszJQcb/C1DFapGrWN4rpn6FfRnt/AVA3EdzGmqrjTjdg9UyHJo21yV+PA2fk
gz4CdnK+DdG5s71RgPD2iQ9wCRiihoIA3+B5CRt97rxxwobUpK4CaNKaa7X/ZENO
7hsf81YXgI9rb6wF5HaqpFOfwYKZaqbqmtVxUvAfbht7b5N59vQSRJ9YxzF6Gndr
GUQxjXhUcI0z8tpXunfaO+0t7NnufGZewEsnMduwdSIr8obCcNINYwZUs4A5KGkY
APQioUEFVLND7JEjgJmE880lyT9eQ8YJ5/YrqLm8CW+zCa9YWFy1LouZ0oLbBQ+Y
BewnlCUFSWVWcRhyPinvTyCIswbvC5gtwDbfbrq8OV+f837Cl7za/vJO/z6Ks3hM
p7v/yH/MXtF2RvB9WX2M9+FJ2m9+e3M9s5/fLoZbsMK2Kj7WLeQbz+CBug4xCOMJ
En5rUjtk2S6ts7OwOpUYKoKAwaengCleiuqCxESLo0Wb6cw4J6s+BbA2BjQRP1pm
MyvEvphoGzqy8nTIbz5EVyFaI9MeEBWO/PQ1H5M3fjLqXYlPvlqjA0Zs0sHp4uQa
5KFpoWiZ6Zh2jfpFWwZ/610yv8B9Om7uXlMd+SwZunPiuIVvG7kQTbLvMZ7vHWvS
Rs1aPHkA/zCkzXI1TQ7q0VNSHLVy3b9fuWUT5tTzggjzdhHA7jUryALEWYV+jbtw
GRayi0WnobSgSIqG9v6WKaYcDtPk/WKTj4LZzWJF5dQaoj20yLBGe/0y4rMntPcf
kSHFsxjiTzk14KXpwh0qGsphrBc5s5rDI46xY7J4x+ri7jnACagD61KZlMBWfQP6
xwLnnIs0WBZgtcyFIglyTlrpCLlhf9aXPxgpyYMRU50IuLuF1uwptt73c6/2Pt+U
J0mmm8j1cJ1XSnujxHxh+z6leYvtfnp0pjfaT93WeZ59f3nMn6FKhJ/5Ppb+mPmu
QlVU7rISn0Q9H1tG3H8Dp/nSn6xEmUsxH5tZdtCMRX9KsBYULIh+SD9cEg9FhaHL
J2A9LT7Q03awzqId1jK30Ql4aBLswJJ0Bh7YAQQHDl3t0QQMaAIENwGA5a+EPQqS
roggUidFHfpee2ST6ukzsnJxslH2zvHsdva7lVi33mI9tqxYX1cto4pO37suiD3W
rMS+bC5rR9lF7Zr2jPnFc+doS9woJjiAIQMaF6aQQVDCchxP7EB2o/VHtIyxDmgH
02C8aniHRB+y1Hr8AZKzHCRTHOSN2a8XR/ITQspTJ5aqtRR5G4t+brqCB3z0SJy2
UoMymAZPvIiSUceNRUctlA8HcI8HmPlLZgs31w/ZbUzgg16gr4JVYpzI1A6yzsgl
oqakpQfvJ+lnuXU/MgpCWVKi47FuY4MUoJyVml/BohBpXgjpcLZqhA4gg/+EFqBj
AWjoLcHif5uZDhlkh+MKwwLur/+WeYpDUA1AFn9/geJP1C7sIbRvLJRKoJZMbMiS
4Ob5PQgjh6CPRiOHghqNQBAP6OWkl7R5/ExAMsurJOIYhbSo1yz3+30xMiuHwW1r
4LXf7uls93azGv/bLrduvnsvczGf9fMUTEm7Wsv9eId97r8t/1ut5/pZIpwVvjwb
6WlO8snL531vbz7tbV5z3cq9osdWWmklON6/Ta2OY6X3Qzpg/CxkY4BfXIinOa4W
Gsq4L1KMQYywsYU2PSqktyRKWbU3IC/lrrxfKZxlYWbYie3U++EuxCaU7L9h2/8b
g7fPUDI/BJgzX3/64wzViXi5T6E7htW3N0iArXO7HU0/EmlS1O3S282Iq1LN7fb1
RO/XJvb3br9dGxk3RbvLkQrFDvpVV0aEEQtlIiUqHlGY56y8cvD9IgAET5SuUsEC
kzLxoBRKml46+VhtqGaUNk1uUjKa0wrTemAwb73fKVCeuKWfZ5Ty8kLEBkk8O2a0
XNAREwZKJ45CWSeGUkznYrIc8uXEBjh32sDeOLCp2Kw6sBWjde9aAo+5kamm2Iyr
KPveDCC4RpJVXAWzql6vnrGNIndCUjQwt6NgegvEcPx6qmRMgLL77a2SM8Sk3x8I
kdRO9mRQgicqpYVUtx5dOxK39ZNfO1bubpBf29BO2HSodFgfOCy1v/qKekqKxoq4
SKxcq1dFOUAgqR6pigJ76/mTf2GZlziU96x0tWuPLffdeTJJtepIqV0+5+4+NjhV
x34hvlmEUpJDKhdSH/b8stzx5VlXRIyDzinuTpYwnauUg/654hXzpumUTKlKybI/
30WdejnNcIJhUuJVxLTwmOmVxjTNNNC7o3HLKXeztr2D/2DYm8yN7A4ix7Ha07rd
pLwC0spQMmy5btH4QdZhI0Yte9tOUKx78fr+wwdieLV1f7mAwp5WDty+pcIOI9XD
Okf03ohqRKjUiCFkmy9989pZK2a0fhNy7lyATU3FtV1leZ9FC4avzUicJJthK4no
vX7OnAULRsLQmK9sMTBBvf8Stjw41gUnEgnaij1KDIXLTj4FXOrrB85rs7Z6wRrm
Tdx1QPIM6q3Lp+jSHP7zoLr30g25vXbo8d4cBRTsvPxRFwyPiedUQMCmuo1QI6Iy
TR2Iqw+o8VqgNXgxZHE4+EUTKqKo6QoH9GgLAdtrgyar0BCBPMo0liCim0bwiHOf
94hwRsIzInFBfGG1x7GYYg7fvsjneYyxQSGeXk9a/1np49qoZzXVT3n91Xm7x/23
SOKjmDrh50O/rUWavl/Gdgsll/dg6lABBt08bpLQE8GJ4bMBT6tj3ormURvYtGSl
kand58ZvANAUPZVVC3vyRPs0lfV5w0JX/SPgdKCfWc1d0p0BJgoG02Xrj8/Er804
3q80KfhXuNTP2U/7MMOUcGK3i9SQVoBdEnLWH+7+rfBNtuQ3t2Hse9LJyUrro6yH
6CPoSXJsrCR1rBNSda0VYtwD8ct4SfE+K+zU5ahCK3vTwEn2HhdHSmpY1bULm2xb
bVvM7Mbl1sUXWjUWkZe8WGpEujcAgqBx53IbI9Th0sNJPQ2QhHq/jyu83e2/ZAvC
OHkLQEIwK+jZVMJJHS5hXMH9O0IRxHoAur+ubQu/XJf0qOM69IZjjInIoHspDO2A
X6nSOtvFRI6ENubH1orgXTJNqNY8ZaRZZ6lrmQpW7dcTqLgxga+vEH/YbxerDWms
ll1W6m1Zm8FeDihtGfiL2G+oqyk26riLjRF1c+PO+43qoe41yn0HhVCgw7kQEecI
RaEBdRvOii63f3PaWlAa+km2akhgvkab9tXfDMZn+U87fzGc2hrPmYQw2eh4G1CK
Zyv0MQB1ZB9wiYADaGKdl8dWRxHODvhpHO4ACns9EFTIWUrGYk1h7WkCS9SxC6N4
yiMEla6rex7de3kK3wf5oPlyhKsu2Ks7yPiPuy7uarDzcKuwekLpw7vVcTR4apzm
uzviSR/ss1i+OrTF6nCvGzWBRR0XVXnpLDQutL02JWxHR3jVc3mcJ0G/z8dICVtM
VEZCZdNjO/asFJ64FFhekzx3zKNfCFRpXohK4pXqKFwTVUJEiSIGw8NC0kRaRVyA
H6x4WzT0OknmLCya5RrYvejgp9hpmmda9I87qOYw3/sfCl6Ff8s89b37XvzT/FmS
It+KpEJ7BpelK5qsJ0hfGiZSJ8Lff9P8lWgrN8kuMSDD+lPI3P+avaDisikvVw8k
2zFOrluUac6Vaw5z7pfm3Lyoy0FhIcVBlykBiIc6nfBqgY6VeXL6yBFFxP8V0lWX
dBzloqSptGURlVfiFLq8UysBkU1GE4HeM6fNT0ZHLRYS7Y7jesdidqHAQCP261cA
/Kr2fCuhPINsidYP+hgi/si9JQX4jI04jVXq2mscykByIeIKrYLAQkr0lqOsL0xL
LJEIr3bqd4JibotCqTSCDFtcN1XeODx/Me2qXetQkfZ/nZiE1ngu5lbn+z2KSp2l
/uz86fGcOmnLWtwt3fXP2GnyX7AF3+X7+hC06GrIPFyA/FsFkJvVxFBpa321ZFfK
E9EBkqi0jsl06UuIaW/W+Qz28+R1/+S11hmQGBydBT6eBL7rrZvR/RdUcEa76K8n
tmHznISFxY7CbUg35E5pN9lt8JXgOeAl8gUyYPTABfu0+WPx+wTUJJJ19DPlpN0h
3qJd9EgwwIa5TCOqXBt9a12DtFtxP2+V7qK0iFq2g7Y2ghVvFERV4tq1WYbL9ivG
YA36OoxPo22oII9+IidmoFhI7wJIEEtgLjSoHBAQOXrolmj4E0th3ZBQeiz8QvYb
QQ9C3cfOwAUwJzQcTI7pz6hpxyqeCJbKbxjypBypPA3yLNwp3Dif1SHjFzQ3hod1
/wKAB3Zez99bXutHpynJlq6HPt/9oafXyd5u1zF9Yu5v61I7j5fI7NNdQfv7Xo+I
E+XFx5Sa7XcLh4HB1R3f32VsTxYTDgc3EJzIZ1ouSe/BYRPrLS1bXDPVj/aPEDpT
ZNlDXWQh5zUa01bH0irKJUxP+XflnbGf2Uc+d9/L7/Bf5wHPPAkSzL0rLqZ+T/Xd
ZFRNby+wer6VxOodri1XxTOlRZNLnMvTzj5vv8IyGypXaTbmNNmgP+DggNJSZvqo
+kxtY6rP9cGVGjO2Ts0c/Vk5ZI0wFw5O24ECgClo6I1wuGUE4QYaT0QWo+ZbhofM
cdf2IOlAb4LYgw2HGjc0G/Guf4k/YvROKLCK0p8MBZ2E5C4TvWcglf7IlpP2zPF5
+bd7XXnmrLS7LEU2bY1kwjXIDo/FOeYQcrbAWbolTAbNepg0/IFPH0EY1QwJPE2Y
dk6bLf5pgq9+X4x6v91ecpEX1VZ/ekelzt/y264UX+VtPJ861K5odtwyMPu05HDu
fVyx1/+9ywXGMScmFB3aY2Z3YBN8FJP4G0tgXLRgkWOSR0urgIZtng3LcBMHuQqI
7CCDPUtOwD98aXQKPiFfuwjY0eYc0OduUe+sYuBgkYO8flGAOSMaiFmg2ql6s3jV
LD8y+ehWtcq9snikGTQrEXqlvWQrEaZ0bPC3eAybY/ZhuMfOcgXSrr+7ai+u67F/
Xw92IL8Pyh1MgK0FsV8diBKAi9XYUdMVitI4EKJ14yDSascquCMrdi6iTIp2wVrU
dHk7Q4gCf23cCAoeiGPSQIIAPNjzrchRJpceGTu5qDMuVm2fnwgU0v9f9Ufncapw
adGVtg4tmZonRWPuADuusg8aaSRkSe8VINGfB0osKEmm21X/md6hX9xVWtX/DXmd
9Oezs+oxPSmthV/nkP4db9P7hcm98u3G1XRE0juhk/RP+lGMvdliT9/psTvbKiMQ
fQgYRBtm716qDNUVs3pVf/N+vz8I/xWcFF4xrw4LaBnOenD/MOXPj08SKObaNUil
eUmI7NRcSCU/jNYtraG7mDiybGSnO6w57iJIeyN5udGf1qbFjFKxJ1yqc2S7t1ar
h3SEjG8S8cgJzXGU6KgvBjl0uJfWyXlw5GmbB7kLldATnJUn+ozluXnsk3lNBHLC
ur0xUuVDjzlSjvZgnJ0LI4favRQhdhe3fmfagaRZj3blQX/QiPHKBURLiiLAcTy7
Euz2z6XR7kojGyCfRGi+Vl4uw5IeU01FsGZQ37LLU9zodLXW2ytNTZeBfqnD4b+a
IzwPlJVGV4HvW3qvt/RYRM3260XCYSThlfuAwhlwdkCzljVrOqBiH9NNz7jU5TLu
5e/bynFIHbOa8tVFzw7vIrssyzjN8mf63rS9xKSmx0PBVvGRvE97sD3+6AX1lb6c
CM8OR19Kl6PJ0OCS528yMLNU9pR+Dx8Zg+6N9NW+uvNyuYFrreohSSlDzxKJJULo
f5aAPicJR4Q5M6hqkSJFacy+gBZGSx7TRa1jGvHtHdKr9GK1T24boU4nBvtLlhqt
qlaHYD1YiGI0TT2MJU+OYvmtbzqChT+yCO1sBNs/uzGSc9Yzec0iB0Us+nkdfiV+
hdmF07C6PiYwDxnXIBzWIOlmklwA5whjrmzsyW/g3+jjCYhuPz7fwepPt5Pg/YGP
VHu5ZpkXCjWKOM4ydlHPRS00K93jY6mKkTCyh9VrMo24VjZBeEAf+ejcULtlWYvT
6fMMlh9bK+Pr8lDJv/Xz0CI//WOxad/b+VuxvGq/63hdea0MdHiQ2lT6Ir0tZs3f
G78g+9ryxfMbLlyVlzzxM9fxm7uq5x/7uXyZmDXQh3dQyPxyEJozw9bWhjUJI/6O
jdAp6dgB3ytQP0sVXQuo59+yulfPoYN0gPuSUOhuCMhpt1T5oWYe07wowZthyDYO
DBgGeoOk2MURTGB/Zz09QA5XwZIhQoxmKEKvJvAugjWgVN4RNOAES0CTEn29qLEJ
wrAx5Dmvvd3Gdcx5bijNs8lDKT9K7J1BnafbqugIT37PcxcFPwSWyFkFGTgBOE3d
zmKtRkQJgrPR4/GovIIn0shZGzwrsHdg0uwNMuexUrSnWbaOmmMC1xAkK8pEpT+B
eELgXgTqvuHC5rtV2gRSsQzQO2wNO36kBVRa+vcWQY0IyEoDBZlSkavN2PcTNpda
H2O912hgbdPaEMnPXf0QGd5V1jy+ts9uELeqSw9I3g6gsB5aLT8PZ4mO/eVYnmG0
faR9OoPJDSseQx7reRiDkY6xFaPtpDMOi1lMGeSWf58aziNagnw74BhBlDzb5aNd
6KjmgY2T1H1C3FS3zEfJTCRuIryBdFJTO1MWKCGb/YgO0JQpjU0RejzMV3McjABb
FfiOeYWNMfzBYsh/Bi9tVFSF9jWOwL2FY5xeO2vq8BbKSI2tua1t8pfD5SxGWy7n
PWGRNE/zA3DWxoy5meAVsCDZJdlVOTZp+4P+uBlusj2nu94rQRdE8IsSOiCiEUDi
pZ0MTZFMUj07Qxl9mrpczOfKJLupHatIrrXIlYgvJg5ovmA7Bi+XhrqxNt8xpHrY
lVdGWUZdmloGXyr//En+3EImfW4MlrXzZ5TrEsM6eOtPdqE9Q21aneINe2/tZ9FX
703GjfT3ayc+rF3ZeAgISOa5i5eIQ30gg5xO3VBQiZwQgh6j4fmaCZCRCd5RMiqe
FlM25I7tH7diReMZRFEKka+ZWlSRUFQaHV1fA2iUHk45DRw+xALXtwtg4Niylp2g
0fv+Pzc2E0H9GIHEIFloZsy9ev3nm/YNPzUGw6mnklR2XrEHDXzlHiaaj9UlztbE
DEP1WEFr+P6LgDXy3aTF6rAtYVqSSx393a4kC7ox7NIwmHQ+70hsbHcxoojTJjSz
dYxYd3ggCC+S1n6wWa9aRYXrqgner4LVuPQjF1EaYvOmXNrQw0zmVeHs+c2VPhz2
w2miLF1THS2TYL13s/THXxqlYOng6s4dVqKhRXJtH28D+rdQZuHGkVyXx48M7XvS
P0amMReCkU/r9IuP5z/yC/G1ghrnpllSdVdZI0SrpfSHLp7IlX5B6PybRRBiIKCu
rc+X+bJCFTfJtt7PM62h6ySotHANVmONL2rHEUTxgq5KiUQTSDT/ukr6jMDXZUhp
Co7Ogri4WdlZ3NWEuA3mGp1Ks96MAw3lcIcuZjunNbXPbOCG5czP497NmIRURBg7
8UiJTfYdKf6xwqyGGygVwjaM/nWMdFXukjAcaBJWP0OqhzV6gs0jTND1BBU3Baxf
0m9WNLN21eEjw2f+mf70VHlPduKa6A6zmDqDFotN+tcdx8WulutZBV0YLfjcIccu
0j66iaMwq/UNrfuI7HHM2WBA4Y0cQtyx0a29HSLoO5YdpAPDiUFuCS4CYIkIIdSX
h1u+nXodB7GbbrVc0+eeVhALpQzaiZREDh2lbOiFPSs4n46iWVCBI+NM1jxVAUER
ZpvExpxYR9CPz+e7hQqtLBzSwx7bEHHwXR7pK31k9P2LvFB1mPgtPp80PE05Kzo/
A8JRMiSP9KfQA1x3Wa1/3mnFDwBIBKfwEoNpu/N3BtrS0D0d4pIIbCBWRCMqKHKg
dgvtVk0CQplcB008gavmxi40hXk+UJ+9DQnRWTRVVXpQj0dfkFfrfekr9VXMzuMy
0XzTaBGM9t31M0UzvRqXgPwGj/c7ivLT7eacygyePodv74a888a0pkot1ndvphae
o85h8wB6Ljq8duUBRTJ9rLUK98J8YfdRTqrs0WUOk7xFC2GKlapHnveK+2Ly7ah8
wNTZM6eetnzGmFXTFk07UX4Nmc9QOyNU1RBNDXRQjLNqkEYlpSOBWBkkOeS/WKv/
FNESTTWUTb5YK63ECA0MOvM0AaY5S9ByrlaANkZvMl/rcNt0+oPrhwl+o/Y23kB2
2f2CVdrjTMPee5hoGugsJhqDYOBxtWFirOm9NMfvogLmNeotvvthujNhjD9enwjn
L3xFN5EriGaceQ1s/IwhC6aM19FdBaTHvaAVO6ezxAmkN0JZrDRomvO8VOAaTdQq
f+vBYan4WGXpSyMoOhs/LfnNtmaficrxRa1Z602laPCtV5m0CSdccLwODI1WZD7d
2iGaPePJfTnHKulfXI5aVue/9G4cz2R9piE3QkMmusGGcXZ5Awo1cA5wd0/3y1XE
ucS8z72WEyyHHi3z62eYt9rFNEwzSuic6J5m77WldkVyDXpkhp6jLpmmBSzambZa
Foyewo07gIn7VFBQ2PwUfwXgoUmwO+ei/4jS7Y20cJmzX/FR3sgD4MAD7UmAz1Uc
o45UeRM6a9ddFEHoPvEBYQ580h/QMRtoIzasEQRG/CUblQ5P4ANhD9Rqn+CsRX0I
75OA57HmIEUHj3mCc1jFlOCN7kZ2yMGWZ8+75Hht5Yy3dmgxzfkjw6BXoGOY0mF3
IH4SiZ52V5vpUDDL/hPO63h5y1eYd/njuJn4FNlTc7na0rrd2IuKP0vVa2z6Ya8L
/utIDKt8yW3f9xi+2/ONZmfh65WnAwDDdd+6jLqBi9YS7hXIpZR6WVhBES0iTdvw
JeVu+pPwRTpPqzgEcBuwN7ITHQwbNkmz2L0Y9AgLTfO4JLoDOjBz1lUb74sPvgOL
74wLjR9rVpiXkaOSfMP3AODa7tPApfq99RX/1WzltoZwtEdolAtOaGT0iI7Lprhc
nJklQ0vGSaWAgXoWsv0CuiM/rJMNQtSQO90IdhfbX1J/xQEFiLNq5NMoO2mph1rl
NAr5fpu4fxNQnzDaEVAPEZkHC5GPtqAxHNcEaJhIDIAIqVT6AwE0qEKC4X5Yz03w
lb9voPGbg99RfR0HduoKrUqTE72KH4Xr4Xpik2P1jQx8k9W1f/eFKl6b3dlRdliR
WpXn7eX5WPvEc5waezhqO7H16vExZZsOc8ZFzOt417/p7/VZw++s6QVthFsHHA73
UMpWTxRfyRQ7vvyg4DNzK+XZUc3MBSMWPJ91yqAVafLHjPF92IRmPaj6fNACb9o4
NO63qc5lpfJN0DnnlJqwQUyi+9ElPaNGh8tsJQfnGmceNxq1CbRBFTp12cMKE8jT
yO1tEoyIS2SJfXVThMjokClPNmeZbx0jFG9mjjYeNkvdff04OAwG06ODmoYcT9dr
P6AsWnyJlfbSK35WCNeouosBuoekzi1X54wKx6B7jaPawmn/avAy1h3Dns6L6rbj
QZ20ah77ztM7lsZ/twokUXNyScrqQZZZhlmOWZZZvkmmaYZ9in2GfZp9tm2qrZV8
I/qaB7CwvNl+XkU52FPNSG38Yc2JhPB74inhuDbJe/L25jnkHHPycER+D/ujT9qj
niKjxROqK1CDXWEJNoIxR2MEAy6CEQfBmCMB3lvNOcy6FCvqEC0ZJ4Jsq7HD3C8g
fBn6+9jngfiH6xfj1+VX7pewb+Ym/g39M/7tOMK/Kf9dH9Bu6w80Iu+SwScjCGxi
ROVBdEyMAuoueqCCtbNnpWdVBZs4awlv2TH9lPk7YRveRzr9BaR6PDnckPvhVMaY
pyzcM4t4wq7S0eqDz3Lq1x0UIiByGkr6c0SY4F1B3APxt6Jfin47hR+i4JOxYL2q
vkqYsHu4FVy6ooB+v5BxMoCJcz9I/ylgv/rBdE9jQLsK4EGmbGpuanVtY0mS6oOE
BSLi6pSvBUlWrmn3/SygHzDOX797Ii0T9Go79Dbz+CgHWPZ0x2iIrQidY5290juJ
NuDj21xodyKz5KaWt1MSleI1GuxcbRkZsvS8Vz7w3WAGOLDlXI2J5LEQ2GllewOp
x7b7+3xtBZGbHrUtYhxhCtp9hVyrPKpzqJp5Asa0s2CV80Cqq0GzQFo0ktC35oCC
JZRi0hGxZDpKcEmR6VOsXH+0UjbtSJLTxqONFggal9/71/oEf+8X2d8DEcZeU83Y
ZQm7jdz8hWAKZLTKRsaSTrXPmlXdvkr5L/W6XX4zh99GbvJqP9NKYlPLPPdvn/gy
Io/HH2/yWW/f5wL4M9AC0Ekz+C6Ck2h1vWa3pwhrKaJx6LrsQ2x+W58+DQr+WRUV
1rcPS+U2vQ+e08XCKfdqmQ58+/QfU3rGQDBjyBtDYjLYP6D4Nv1KuZFSw0UH37LI
KSEmrVWhEpHNXIdoWfPYF7HPsh+kHpOW0Xpkc/ObT5S+ZT/1euDP37EMfQB38AsE
HtOL8+1TQP20vzj9lLC8PBApyz86kwBI63/WElv0nz7XfI5SnrZB7d90+sHLeVxh
6uQI8e/WKPGqDyGDdP4S54r7JnNLjJtsRWPgohF7VC/Py3c30O/Em1jtJW1Qo6Xt
+jhv3mx7jifdFWkvCzbhGzOzK34PPl1nd/qxVuLgiwWQQ2q6pfhPpsetSwNlYBP7
iKBNP96FTCVrpS6q5k4ViYbxxIeeeE5FqHAzyBZPIL96duxjIag1qK8N6ZHnA4gw
7e/dYd5BeWuACIWSXrnea/a70fWeoNbCtso/grBsF8eku3lVuLPoqYSejsfu9Y8D
aCOtoUmAMgFyBhDg7xIH2XxlcykeGh4qFsXMVB/sCag5Hh1414c23XfZeExTVBsU
QdRhin/67/sI6ea87Z7QsUDkv3ZuVJ8gFLQEVG9Uu1HPDu7XNfQfpdIKGrFy3FHS
4f3SaUOjwvj9rUFGBeaMyPUayRLWh5N2Xf09fxgbKz9xazqsdDy8wVj7UfgMjR59
sjRzd23Z3vEebofMZq/HAvlDARhVfNgfF+mXqh34TAVmxHRWfmMTpY5Izl9C5OlX
is4OEkT/okhB6bKU0e7TxmUV42BRCdstZLSkbmtBmCAajeg/H7MfZKUUBKU9xkps
BDYcDKWNb8We8lRNpqjiJk1JyUgmw1ocfy7ENMiCeUvBhlGKUVes3ugZ5jmqemTl
xdo1Wj/h0WLJqzu7Itl2wY7BhoVP9op5y8Irj8fcI6S3dMvUI+ln/pHwNf7E+j7l
EpbDlHroKMN3wJiaEFKRbwkjWC82n5NnBVqskht9tUctEsLPNcCbu3C1JcF0Ly8+
cCOqE/0KORRJ3hupV0qBxgxiMDImaTJQgCODJ5MU1RTp8C0T4TYSS5Y+bzFYCG2k
SSQMBciYQUO0LVnGjpmYVKKy1zMmFFxqGWHLZAwOe7OCwDKALcRSjlkkUxR6Uvfz
1xOdXtSF1Y0VzIc87n5YjsF6et2GPBxCP3fSWEgDKkjZxMMlWt6kJ9qHJdEvpJv4
Q8hr3z5uJLHl8XnnSdWp8PKEM5q81gS7cV4SlwlAH8SV4/jrps0zx4dWVSLfRiu2
nFH3NnJ2XqCJSDnRP2MU8ZjVjYAdLBHuKsDqOEEYeZMsXOReEoXXbDNuvV6LoD7h
OTY+cG9zEG4YRgSHhPoMZ44LHL7yFl9lF5n+5chpZXjxHvxwCgEEvNMiU8fKCJ2b
znkr8DZKgBTKOsv/Q4TimyYAYUJyGoOyXE34Lx64dP6SXgyK6iRXNKM8OstHLhQf
UB3zIS1JsDKpZ5I0PhPI9Ptd6sEHk/CCmuzHGTgG2EaYJLFLll+KYbFnuW/IodGp
6cv9DOjbzjDOKWun9fMkrLfr55V3zu9KLmNaBi5p8bCWDXUDOje1zrck/+lymGvY
Z7E3rfzitU0XZgW4Sbxd/vVrRLWfAQ8dftvvtqfUazKjCVrHAZpiVWFr5AadlXmc
TTBZtq4bUrhg/FwVr90hXLAsvWYFaZzr4muLn86/rk++pjj9q626nlzJ64kMpLjI
x/ellnGhcZe42Lhk4ZJgtE4uJohD0xuPi8DUd1RKbPtqvKP+mtfxXOWGFSFlsBeo
ReMmAgd/JEVffMTNSBpBc+s16T5+sbp6V8sbKHyS5cgZ+5yTLc03yhu0zE1AoFtH
anWxovkn0Noacf1BaC6ilZZSdTUEKVEE8d3u4RVeBsTb5FvctCpRQXwR0Rvggwja
UVBSQH0XoizI/U7NUPB97pgyM0GcksdzvGd7Tn123YuKsmxD3XVFYVHTH5mcqGJj
o0J/O7abfRwiVUIQJ7IuDl0GkVa0oUAcUfIUbVfrZRy9cb7bK6mgEoI04Zp7Rlj8
xxlLhsgEObCmOM+tikOFs1yksFcFOpJexaj/ULpO4IKvZ7+4lCly0RAlEeBKqpsX
k9pDyiGSTA7esBMTe8ZY3xWKsSX9ssXV71wwrIhvfsJhFAChENqCkBTb3m1c7AOr
MrMIvaNFXCOxUWuWN8Jxg8B4KZb7QEic77XMGDqkLJkYShHew1dTN4ABDE0DGZST
RStLZeAdc0iZnGCrzNOEBZVj9ywPupYEW3XPtP4VKRhL7VWhsyp6zBrxtGvkqAnN
TFiqBxFTHC6tOZqnuTXEbigIlPdEUYmrGIhkNJD6g8hDMcgMhVO0StMfAzsCZlnP
5u9cSN/keTCaWotvTm69/B4JGz8/8PW91UP/2+lzvgv+MA8vf9SQGQ+/H75CgP+J
xSsb/VR7E65m1QtL+fDH4LE675ko7srEJKQVI5MYVM/OcyPJP2CPyjcCEkMgz0Fq
kW3lD2G4C9MZ5fvnlSRskjOiCemgkniZsP2f5kcy5tlor3mKrG2xtnVTXbdnJHpP
YFnG+B4O9gnxnvmtzCvLxxjvFf7sLoOfY70j9B7+b+kN/g9a852e89+6nrvdrMkZ
b35INV+7KNk8vGazq+sXz2JlaH07/lwCoGj60vC5dYBKNAENuDqFO966XGs+N4LP
Y6zrzjDKOLC/NYZnmh/fNA5AnsoO3AkNcbK7MbHmiO/OTqQLnx7Dx8JfbG/uzkq/
1bQtDbg1DB9SH82FCHeXhEWG8YkYTBbP34vZAQpCuMsrDjBi8eFtMj5eHMiFG8e5
7LPQCTFf16rQAPMH2GduGCgLETlIxBerkYhKiEGcry+V9RbQaSnhpNPBtq9J5+PS
TDLt+Slqp+S/gdJlLYHy4L8MycCWJKQRwygfwKlw55Fr1EpXAn/gL8802smTdLQ3
2W7st9e4565q7ZesyW95aNtq6PirVuRstFcZW+ua3GwGKWusee3qplLS6H8d7a6a
fb6GesZ/PDIKCMoESCmR6H+xS5DH/shC2qUHZwhXhmcZVwBZVfphLbXIRiuwyKbK
dGmwr/ifGfIboEbi2pBvjoDVxw3K2yBUsX3FcLzjlT/9Avk+9mg82/Fz9xuVt+Ch
rIYFYdvkSqGpmwh3HRRIlXRfv84Tk7up8wFuWzFe/D90MP+3hD8TAwsz6//Q/y0V
SyFraEwgr0ygQcDIQPevxkqg6Gro5OJFoCAi9l/2th4ulP/T6X9rjlKIcDExMHIw
MDGxMTGxcjIwazEwkP+r/U8k4//tc2viamzqRMD83yawwv9K79+SoSL/FtFm/m9P
AFl7k//z/f9XO/RwMjWDYiBg5oRi+J+HgI2VlZmVwIzgfzFmNuZ/60L+1xe7/2YM
rOycDP/BGFmY/u1d8H/HMTD8W2jyP/uyM/yDcXCy/GM8Rg7G/2QMrP/2Wv2POE6O
f4zHxvhvCdf/YEys/8iFk5nhn3HMHGz/YCzMjP9k7Jz/YKxM/1kDRkb2f9vO/EfO
bOz/mQsjE+c/5mBk+bcQ7D/mYP/nOpg42P+5NhbWf9SPhfOfjPUfdflXzgz/D8bG
8M+cGf8fjI3jn3v5z74s/1ZB/kddWP9ZK062f9SF9Z/7wcjKxvmfjJntn//kvxgz
5z8Z5/+xXhcnQ0sbU6f/OmD/ltz91/kgoFeyt3chYP5fvmf0knZm/x97bwEV17I1
6uIuCe407u7u7hrcG7fgBAsSCO7BgrsTLDjB3QkSPHiQ4AR/kGSfvf9z9v3Pue/d
+94Y7/bXo9aqqjWrapas2WtV1eh2APzhFwfoAvhNWB8bl5uZg5PL3JyT5fGWYeEx
Zmc2ZTVmN+U0A/KYCyL8e5FfP8bq7PJoIn7emI+dz8yDQEEhoSSJAAYCBAgQIECA
AAECBAgQIECAAAECBAgQIECAAAECBAgQIECAAAECBAgQIECAAAECBAgQIECAAAEC
BAgQIECAAAECBAgQIECAAAECBAgQIECAAAECBAgQIECAAAECBAgQIECAAAECBAgQ
IECAAAECBAgQIECA+F8LPBjn41HJyczK3tjJE+BgD2RwN/YEiCgqaYoAHMwBCnJK
APFH90IdoKGo9gKgLAageIpXU5YHQwADgP/X3B4egf59/mvc/8EN/MAL9uzxdPCz
EcDBbh7dU4s0gBE8hiEfHcw/JXiUfEB/PPOBQf2O4Qejfzwi/EwPBgbxu03/OwR+
SoGBZYHB/U7xhODvsp5y+faPPMH+ku+TPk+lQv/WC/bRwf0cJWBgQj81hvjtfnY8
FMY/evgplfDPND+Hzt9Jg2H8PP8pjfl4VHC1dbFytAUCTB3sHI2drJwd7J3/kvgf
wP1ZcYifiX9m+feCkP+pINR/Kgj9nwrC/KeCsP+pINx/Kgj/r4KSYOKPmkPggIFt
I4NMHQgQ/7/5VvlfjOGjLQT/x1fB0/HP0MPDGfgZONSjwQH/Xe53v99WR/jXGUf4
v+r13e//qzPkbz0Mf3+R/fX55J/9f3ftKZezx8CTg/rLl9f0z6vFP780of7NQ81f
8/3PUkD8T6eA/J9OAdIKpBVIK5BWIK1AWoG0AmkF0gqk1f8pWvEIr73+lYMR2Nu/
0eHv3q7+33iLg0SF+z3B9qQdKxjOfzdRiwp2DQZGoSwuycDCyIZA0b15srlXeJo1
3t2LwA5gBjiYWP/813l5oL2FiyWA49c/zEta2boAnR7PtsYuQHGgqYMZ8NcfxTsB
je0QPMAP9HWjl+qf+85WjutGq+zrTDYKUdqr1ApPFhiwo0oQq3JFTe03feCyivVb
+Z6GTxM7OaFdCI7AHcwgixfHtrHIw+s56zvRZtPsNnfxw8sSdfvibvYg6WDh4iq8
r83nfO7iYJ0OzLa5wifGb74pCauS8H7xo8OXWWRepC/Zs4pjfiHP2zwjRvkIN9sk
TLmJ8msMJvRh4hrH7SzHDwgl13a4WhwnX6AeFLrbCc1NZS+l24f4uAvW3TW2ellm
riy93GqePTBcGCHOrFs6GLdffljXdiYrd8is++KxF1nZcnxfOPPpYTMaYsfGz+mU
mJjm+sOCr1+zHVem96GR4LFhRl0fIcuPDe2bjxeHqAcO36tm2kr0AzVa5dey2w/c
m+/ql4gQEYRuVAptOS8FL1ElJWKuW9vhYwB9NL6Y5ELehs9+CEq+QqrSSul7zwwk
20Rb2pHketU+G/luD9+YwVboEKxuAfbj3e7eZWXb/X0IcXuTw4qfbpl8YKvf/Qny
j3VkrFhnu7HeOCm7xY+WjlpVBVwunM3nu3jGh/O7tosmbesDW3tedksfLTl4yQys
xSxqdTNVeqzcJAkb86q+RwtuGugmozGkhzqc8twZUNrpBVtQnXcg8t7cdVgIyCEu
zOUCa74eWGo2G8qUIBtkn7d81A4prz/MjroQpFuOMq+7qav9sgpd3uW2XUOUD60D
W+vC2DZicX7ji7nwZY6iePCWnHHdVy19iUGT9y6exuATV4kHUHvUApO2UdUr7MTn
OC79cl6IybBWuVDXeq24msR8ieF19ownNOflgVx8BW4g4DqdVxvD1a6bisZyaijb
ZvndK8v8gPpYJ+glfhWRqX39AsfIAHsbhC8Rk3UIr2QBGLWRLjIiY6kW0rEldnMP
qyxvG7UsW96zTHBk6LBPjASEMvJkAdjXwXK5kVTm2JN3rNqB6Ev0KTt4sAkY5gTK
yjuUTYPgwbv0sOxpJaEZaA294lxfvRIo8dDGkNu+iHNhoo8kegaEYjnzs0xgI21F
hNp/o/zS3zwqrgRXG4uIsBQm+NZY804v2RIH0xVRkvK6en09sFAb39UHAT3Szrsp
NCPm22N4hPzMXIK4m9miXrohxKFDKlSz1XBv42rVSjO3jnki63yA8pVoSXQ6pcIM
qrg+80Tk3O6HUCwJ64yhV+hLwymWYdOfKZtEhjltcuTO6wjE/KUjs+X3zCibxsVS
Aurd1aCXbCs0x51ZElS1WSYo3qQEVPQom8uTCl/H4JTMA4JpsSixDhDQlzyobZ+z
Rx6JIbyXsPkOQJxebsF67jLCP7V5s5N1HkumxT7W3hBY38kf8kojF5mx3+TtvBZT
NVWKp70gICAjdTtUJ51l7ADhlOAspc5AxqiHv8v7k6ffKyh9ljF0Vp+jzlcN0G/U
sp5yhM0PKoCsj1Mn5h/5ptiBd0ofFnCFyjZbU6NoVdcxVWZOsxTUSTMOh8eGscVj
ScFu1UobQHSVWF0+eIs9zBa4KpbRRO69Vfd+TBiRzEcYinCr8aqR1DJi7lYeQadM
uSZU2sMuzNm6ld/XukLp5Wi3EjoCU7JFl8UoP1cacwM42tqqxrFaTWMnvw1EN/pi
ba9JZoqIFOJ7CoYPw96Ny+JJh3JbWZjH+dupsRv1rgiGZN6VtLDeEVkL8uwmE1s8
q6ZQCjflKQEaMoeh0MXJlskxiZS8SP19cK9mBm5wRGZJM5gnZskbhSTH46mPA0Lv
hUKzjIM4AlBqItgcjsE3B+F0xJhT956bdU0dE8Qxsg/zZkw2OdB1iL58OyCytkQC
hS8Zksyb8l6fNcpCjNJUdvroq63bkNirtHJPwVJEOPopFpI0hRdiuFRKnd8T4wtN
CJm/ac6KVHx2pirouTjobIwP3zg0Yg2NC7zuUHtvMoqJlWzTE0EeSF2RWWu2ZGbR
YCes1hn8WrBRqrcX4124nf6m6vxCqFXNSw7OQc2FCwxjwCA6Bp/VQETTmPGc7cK2
+XvH+Mj3Y5bHjArsKR9XbMKpei0HEvgbRrUHv29TpsfQrHJUTAZ9HH61lcL+MdtC
zmIz9LweVRYaz2HLPP1xZFPpkC1/Zqh0aMvrAvrKtZ5CeRnP0JRDVU7QhlRWd3bF
wjsY89SbMXqmTVhfwmGJWi94Fp9/QC8+wO5owDG0QvB9L8DK6fueHokWk7r5JC6y
5IjVso26hS8vDz/WoF6LRR17BWmqLTF3N/DWPc/t9TaVtjXTYezUzoVj5+uwBnbX
1cOL8XcUJDlSMQ9xREj7+aFEvQCrYzWF+ChyDu6kZ1+PuCAV8Fm+uEFC0guRZppU
fjpghqpix7yjYZZpFTmOM7Uf4a2KtEUUY69+4xlCf1wrikCWeSMslhpOdnkXNc79
gzCraM4AZoXI9Mjgi6sjWbVQ3vmUG+Fi/77SAntTLXhFSbnkzjghhN5CeC5qF+77
0jSaA6BqiE99+mRFtH2eKAm5WZ4+rLsBD12l8xKsFV3x0oHmQ6lM6NlmmElSh7jt
Bz8f0q910D0I9OWeRlFIoS8t7WC4q3soCu28KtqMckbA3IUQZMMvPMj9Rj7qQFKd
uPur9wRA00ZFqxPFUX7LlLQc3MgOTD1iha2IfOhhUXlXBCWZARv0LumWeJkzAz6B
fPPdXmkbVBKXJ+a15hKCVW57FjbZwRqDNTE5X/45zItkuEB550lyGnJkON0B2Nb5
gzGpZwMp7iEoD8DlcQ3XlA+kAhfMiolaRsX24/1TPd6mSu4zVKMkXQ2zBMPaTBqF
sCtAxRIiuSJUU4NRDsGX9vpUlHeymclvyuJEtoTmVSpzzCk52QrJzdO1GWR1Ryae
mUMzHSO4iwB1IOPicLvrOVXzmjHVJQQCxmLjFjH9q0aYR+kv+xbuqw5GGVBkDp8l
ix/vF/jNLN+xDWrscbS6UgXKg5uvyq2RObNmhH21h72sk37le9ioWOpnx4XqdykV
e+3zvXGFWtfnTh615q7HpjQx8nZHLA+cLJ5AyUSv1POzS9ZeaqzZy/NE30R6bbgK
affOgmsOcn2TIaB0OOeEIRbnbUmo2eYoWJIfvfZRA32wt7QIpYT8+Fc6q7fNSD20
H/duNfHrkxVlMBPYlvIpguos0amVZoxLobcC9ZaM7WZe8JjHQYdWi6WKoZXD9Gy+
yYjc9PFvkinN3/FI+ECvo6CZRJQD/VVKwiHNONESV2lDE/ad8AUVzi7tRA4d8zvf
tzMX7JIoEqd04qXz0+KIOoiupIw6uXFOfMlwLPifSxXGSIh83nJ/hh8It7KA5qIL
eqBhUjBEU6MvYU2vtPcLgEXqjbExj2m8xZSGqxUrST5hxJ56wx6JIE3CRelNWxCA
1Y3RJfrhq4Zg2lIFtlqE+RSHinQl1AZ1SN8zGGUFEjNhFaJyMTaXC5oQPX15jq9i
7DQk+bdsSRiyJiXGFAyr5CUtBvJ9jHvV0Py2fXFV81E9CfDVon1p5Klp1Dfi/p/v
OuRWqItH3BQgepuKZCQNG/a/QLZZpngvnITiFu0fnUbqCvfP79jEN11pnpkRQ48F
wxHvBFxzICU8iwMMLKpJr3ufbefYii0oIakTiTnO4G2fNjq25UiMYtf2f5sc945a
qtjyjpAkTPZMrQqRfZv1nuZOGzK/KNY7VsKK+aELtkUw8jT0HUsL5+jiG/WQ9oxT
bUmP8u/uvBEpNjVk24ZH9i7wVQqhK/kUN11J9So/CkqNdVOolk2+m01spH6YZzXL
xY+emECNLxsooqGd8il0z7WEdv9AsnOUyI6Wdjyxb9v4jgRgmawodf+plGXw8wah
ELxaAhUdDGZWgNWurca4nK9yFPaMrFqKGZtjUrX2ileBBUuv5cpJs+ALQ+HvtOeY
UcrR3KYEZvt9tPXXa1nHcSypzDHMX97V8Xlb6XKofpj92g/I5cNS6V1i83buY7oh
HfzBqBeb6dszl+3AtVbBDzXd6hd9TOKaB2c1DD5I50GKV5xI07C+MQVTHe0hGu4o
UuTKkXhspt3YJpAObA8u4tS7BErXwO0Ibd2ESvSLYaHo9KNk7JqRZNvC6XhTRMJp
e/AxlXgOzgczFKipQm8ym2io5OOov0BSrKPlMlgi5Wcwyw5KLRssMkEHzAm9GGct
7pKtDlOf7l+fI2Dsp1XDo4yiLNUyGkndxYJmeinhEpvoZwZ5fDEcBMsUJ3uSh843
9mngG21SduW+1txRt1k8Qcyo3n7Ty7gmwoDnyfLMnfiNAT0xthPN5wTB2WGNQeoi
7piBmIhZ1mlByj5+gED/8oiO7s5bE6RgtHGWQMIXrMn0Iclg85T1Zn7vA20FZlJK
rZUXycK5OpFVPpRqtvtapZAlvyUyzEIXVpN7LihVhU97s5Id7ZPgJ7T8hftevM+O
E+dF565h+22N13lmm9bujCmPuEkDvcu36FTRWMQXUpE+KBJruGLFWmspR8VvMdUi
ZcooLWo7p6ALS2vfKg8QiRRwI7cydQWf7ixZp3RKW5Hy7aCfoZfgTEPe69zyUugv
HlTEhodPxZu84PaTN+oYsGYn8ghDFUozo03h2LWZnonUcnPWoVKsxiARs+3v5Ra6
Rep0eR+E3Z7FfGcQVDTvvU56Nj/iHF+Kj92AeMIblVsqA7Ym8JzbsCmdUmwjDgrF
wbnIHCkfIsTClNHgGXeEhVMMGg+tLKljABKUYkGHc1cvFIo7GwTXhyReEzRuS9TP
xNAlGlQy6ynwu6nzu2cn7P6nMSkmBRdyaspKzxsKoUbEuGQGbEcxGhBR6sMSr6Wq
hTC453FaPiCHCcN4kt430s6ZAALZemNpn/njZ3qplyWlpiFOflpRlMkkT5qRg64o
R9DridPXYtBGe45rmCPizOAkE/DmI2qtsys1Jr2LNoNWM1mjzXsqVXC0jjgrgFYA
dAY+J6VWgy6DFk5xMlzsNcZn6A7SXfJhmT4rFh/LRu9kI5X38lUbO5t+JFpLDKO1
zy1bBqfS7y4u2Al+DFFqvTXagGnfqdltRpSM3LZvwqM1raZPYJkne3znhdPOi2GJ
rdoD2uKQ8ov+KBHi3IDpqZwd0qrRXifBYr3A/2jf+FJ3MyIqUpfjrpNCrDGCgbDy
XUh1v5gd+DtXLMnNsbA70lXtKhucshgETLbnQvOD67h7FRYkAW/hidHPbOICeN+P
xJVRhZLlGxg074grWkkyZeAeo7HMT72XznAVNIJUgQScQyk9b5VTJGf3dF/0d++r
DiEu5b3gm34r6iR60b+a1lYG9wnrKBqP+kpSe14cqHQRWt0XydqWktjSGPD26yen
T30VZN0I7tXzekyeBxEbkeVbeAOlWjzFOVrXQHa+03rXJn/7bJRZm2onlHyrMZoE
WdzMKFwPkdHrksR1dmZ7cRjsdJivX+eSs4450eveQCqelSeQUHuaqn8eNh5Q8Ui7
nyBPK8HWJUG2uPqeE1r6kCf6DrbQJSVULKbaexUtbG9Q/Ac0uvt+r8y2QnsFL5iN
tTbnqgJJV/BGBAud5d63gFVJlJApnDrR8S9649YDCK/CM3j87eicCN/wlyONlRm9
7mXVrqLeIyxyUSmGOx9on+I1XfBLoK92maQVmWeH8ehrwxAyQDsKqzYAU8thPgmr
XmZ/OkC15JRxgVfS7o18mk04h1h8q6cxkxbZVlDG5f9HpPkqG7BVGk87pUkjn9N5
Xyy40T+7FmER3PDoBa2jneRMEScCw2bJ0LjOdsnql4yQbQMt5ApA7gEUanFy8Uel
cJJhJvCEUHDuubl0hFTo8UvcF+spGvOQo8nYY2VQ2GP9ud9YdTZ5MnDpwoiNoLe8
rQlCDg2kRgs1mUYLbUUrj4uPUTN1NLgzeNNWi7H9TmkaRRSCZz1OabiWvOfLEryy
jXBCdiExCzCuvmETR1CchaPeKqc2WTw+ZQnWn9dmnIabvPvKymjcRFZJLr1IQn6s
MjdEKFTvXdsSUnBHOLrI8BKTBRYnEtjFa7q8og//teOLsLgH9YjMm/nOW9VNUk7s
84kcwjtYXW0m/Q8tddU4o8KOJwV31sCud/dh74eZhOiTTPOOIJFYdLOwytGIDmER
1s+QL/k9v9VERZGpdWNQzyRlNpG9u695ZjtfdpvTV5U3RbZyveprPyPzJWKVPO/9
5yoh4KEarkURdpCP435NfoLEeaor/Rv1yjEvUXVjo43d70LXn4RjmiLSekqDmIgc
+2Ut3sfxiJzHke4C2gNi6nV1GFkp+R1SZ0VxJWRo1LLRtOSLOuO+hTQvLDlC+fLd
jjJVdW+b4bko8yYSa6J2j72NS620kdLF53DhBqghzxOtmr+MRJDILN8cAfOYynjN
dcBz5QtEcLiHWFWocYJklTKDWEmegW6xWgJ6PODAHZ07+BecNdVLhqSM+VPivKG0
QKV13dlH5G58Z4Gq8sNZwAR7EaIqxA+7tkHRmHBcrKwLWLboVBWCExuudYUtuh+r
nXi1lEv5fK+byLbi02AbugnqgzxcwpgPZYID1RVmvcOuWLYtkxI4Y/mPZCnBdlI9
9ZzQg/Fo1a/DPp+j38hp6pJxnXDDvjn9tAL15UoYDl9x6XDxu7Dximvf1H0EFuub
pcaFU6sbwuuOXDxeHW1aZCtSYvIREURU6QZ2Ba4CJvMgNMcgF/P9acIq+KP0uUAJ
fATAiHKZc3BFTleem1dJV5YLY4aMs0EUbD7/gDcGsUjZtahYb6AgByFdKqZNkJN+
4STd/SxQvO+Hle1ChJo0UOGqwFBt+002NIOYxrMNN1nkItu39bZCM4wUdbDvqvGC
k1zr8D+NkAzF08+pDDi/JKzFYM+mLlfPpGQgpatqUOvMY1R9T8KgF/+xP1ac0ZTB
eJDsChtWtUuTvE8wPCeQWtpjD95USUMXpnHee89B2bASiGxgGc37BsMmMHH7oH3a
Gogx2CReHJxkM98kzSIVYCSHAN1AP5lVeNQRh75JEFvW3iEDYcsziQ6Qr6C+nIGl
dpnsHcXnnqezZHLODK62r1lVtP6aoITHsVWeLuhUxiOgzKPkbp2aRdmPSKqMmmVG
2OpPBa0t7Xs0tk5nglnG2PdRBBn/ZRVpJJ42DXhkfnXQIJp2opocFZ3d5Cgi3QcK
dOsqu9PpCChs6iHKXXD+4lD1OvZ3xTK72eIjeWEovfTpqOAGYyGy1ibxJnKjiob8
Hffl5HKjZAF47FWH1oEerRlFnRAk5wZmUHI5Me3T6fDfcvzRg7KAgsSjQNdwiWEZ
tKkR48TC6bdS2YOeOtcZ9ZYdcICpXR21c8gyMG///RZTfXuWtAiV1w+2YO856fvl
p41EBdE5EpYZVruIDdA5NtaTVLp+lF7D35fmBNvemutPx5xT58Dsl4kja0SS2NQy
WvdvCRO+u38PVm9MYt3/CkPlcfjOSCDPE/QT7H5HGM8dywnGSJ5pDxv7KK13vgTP
g2dcmXCaFkTEWd50EUeeYB5gAVHWLJAR1YWiyBF8MNbMdqKl/mVFxVkHJeLeZWkt
mEphFwOMc9PUvWHbMeszQaquXY5ew/bEZ1VzlxGxxbXizkwsC4O94s9KXN/19fxE
F+agBgg8SwQY8fS9O6B3WQiXJI3z34FXyQxTICjjG49MxMAI1xLoyFLA3H73ZK5H
oaali4zcgO4zd5MRbqANwMjMHaibLBgvHqeevmVKfMghQgDam/2eNH70Pc01c/ye
c+bg5GL/I471L/PQ6p6OQACTsrHFz6MT0N4FwPZrTloV6Ozg6mQKdAZw/ooQc7B3
ebzuDGD/FVYAmlkZizp4AHSZHyPYmH86fQRBwT/K4fxLOcpODqZqQBeA7qNXXPKx
XKCHC0D/KVNbByc1R2NTIOBJTMyZDcDC+rs8Z1YA9x9eFgDXk/cxdwCThIeLlJqL
scuvJFKPYiy/dZZyZgewsP/hf8yK4w8/C4DlVzWeMpB8rMmv2quzAHj+Ea1maWxm
ZW/xM1c1y8cUzL9Sq1k+lsDyh9if9ft5/Y8K/qUiLFx/pPuZ388mZn2ScHAyc35s
AeafH3aOp/qLO9gZW9n/jGQB6CM81e0x98ewubGtM/D38VFO0tXe1MXKwR7Awv1b
kX9owfI/0ILnP9GCle3/lhaszP+sBdu/DKo/u4nJ1Pgx378Is/8bYWZGbo6/ynP8
d/JiIo/yXP9FnvPf5f8XYVaWf12WYf09BBUfbwYmkae1GfufScWBblamQFUp0X+/
ZJP+zl1dbR4rZKyVq3UcjRRAcYb3Ch4wySeNCaUSKvNaGSI4iNJNHFoS4zmNppn6
J3CpEFJTCQzEwACTWfiTZ8q9HSriEptLETbw38s5TpdT7/q0V+a3P87OW3z3mW0C
U74NgOp00QJ/zZ6thXG416GHhj7UfQmB8wwcRQv805q5OZTUD3GI6dtWgZSUIune
motDxtdmzQv07cqUzjMPfrGkXGLkMGAIEp85+X0psTchEtRqenBZH6AGzxJpWINZ
WLGy4XPKSNe7K20vCrfomgeSkyg3svG0R3Fb2DMimpWXUynWciOgsvWSKVYtcr1h
ga3qMqlgm5fUU1M/3suDMWOkGA5vU2bbhrJKYOAehp5AgMEldPO0OKGEX/FYZoB5
FFhshEGFypgUPJ9Nttrc6Te/Pq5RuzJhoUvoUlh76yE/dlaLFMWM/brS4Z0EOIW2
XYpl7EE5wcGB9syW5VX7/AqRr9qdQP+rG41jyv2xDJGIDO0V2/0yplYssAtynTTC
mrZEDbBaOxjhzbUype8AsBNosNrl96dEwbYGcd1fkagQw/f3bZ3BM20Y6Xa4bjID
HAbbg3kuU4YObzT5CrCF/MlkMNmAEpsFhQVy4sPDSChJY2Z3l88e1j/xWI0MdNG/
z/yEffxmR0NlJwE+KNSy+Q2/v1YMoxlCkN/nNT8cTipYXN90GwxLV0Mwnzc8yg0y
sP0OAmBiZJDk9kKvIHz2dJ+xIPS3tViWx1Y6R7O+ut++JkbUC7NfkxchVdu6QIo2
c6LIocfNXQmy7YBAi4F1yUJg92dkhqA3QiZ4zeYIuQwAC3ot/QzyHSSjNISVMFS1
iOAcGIIIyxy4W6C1I9i0/6txKMUATkcYPagXn5AdEZFeSwkjBHfIMYMv+1vBBRw9
w8wRKYnBykNNEZ15hq8D5ykmosyNAdkjFhrzLE74apyyCIc2sCRbTFngjMwFrwlO
P/A6C3YcwA5zB+4T9DwZYsoYeQ6s/vV8FR8BnFTn0Kq4B+Z7WOxPC2uyDViCKB87
sdfwj8Do3xh2xsMJ98NBTkhqweEfi4vGaJGDPyexiSXNgyiWSI1BycNvjJSOfbkB
CROSbZyMg9WLux6iHbFmomk8YyLL/DnZNFlTHnuL0/wZm/9VQL7J5w8FWlRlQm7w
nM/TIhm6NY2ijXSrkj5Azhnv8xGg9H3C/Urg6NuAo8dqz1EB9RF1NqL59V4X8hrl
sUcL7TLG9wDUDucjE2+SNgQ/Aj+ilWji3naqGHgdKJsAVJJ3AHJbcvVneHDbcHdB
zzvZVfyLlFxIg595duuZ0HyImhNpkSGgVIzHkAkmx1Ylp0mp9VeXsSbVpxSgbCWJ
H+A1k3LC0RY2UKogzwQYUqDGCSknUFNiKMkSSIjOK/LINgp7CnuK5asiF9lPa5Uk
N6XrKLWK+8j6MEnFsyWdJq0PlMeXxtok7iV5USglzCa5JxkyZlIZkvjJ3hfcNkCo
dAh3qPnnVmlmS67Vdgq8kZFIzUk0eWuSahJqEviVo0eFoiXOP+4jmlKx8G7VJEU+
CZ7oVL7nZEOtQi3vF+AXZkIprrybqfjdnjPindYzeCAFUHeTepNgE2+zZlAVppPZ
6AebKm5+RHxEc0T0KftW49j62AJnpZXBQwtN4hWtPa13ImmieSJ4YnSJvIbDZ4zP
6SV2JUrTzNaU1sbW89Y3nxlLI8cKx9wzxtIN2R82bkO+VTWFvmq4tj7v+ibwLR4v
Fa8NDxdPAy+JvZcDN9U+dSB1M3Wbva/WUgexDkpnU2e7zoA5MeVwWN2coiacJ7u8
4qCQYUIwb6lUoNy0qEbLIlexZhRdP45Rl0vko95HNXdRJTkmLSbDSpXv2YIqmeWZ
ee1S7bp+g5/GAV+MwkXSOoqyw7LbjTOMc9dMyUpiSydoc3Vy+Xq5Tetfhh0LrutS
VoWmy8TJRA4oqM1NL6sbNY3VjiHZbFlSspdyNPflVC1qa5dJzmTxdPH3e+d6pl3R
IQqEa4WnYy1hGdIf0Ksx7NETa9NoQ2vZ1X6ruu760p1qo2/q0xdsvW5aM1qwtFVX
Xsyw4tZ+4MOXql+1hNWs2Dx2gXJBekN5wwIrEOIR0opyOefiRt0c5PP5+d7OWsPo
ccQ6LJUX1YcpmcKVdO1RmlHk0VxEJOwj7GkGHKeJl2sNBE6xjGaMEYYejtnTGguJ
6zp718MKs5Hbbt123UtzAvN3DTd0qHKosVLhfQmF8dt4Y4gGb5MqX8S+qPwYd2ny
3fp7oSCvYKhgpCB6m1tbqQ/TD+M7iDu366XT2aPt69kbJShuqDL4HYQ8KEkoTVhB
RFZ4NGhXqK4O8I7mAGKmSUNyvWksCNFbMbc3/PAcSPqY1844jPTsZZT7ng0aHr4e
7lAMJhLiYt3N0tH9k/1S4ZFYcljukgNSPRKfpRQkvCSSJOSStOi1azYkI3QiAAUC
WMT4mF7kbk7Fl5NLciHr+18R1g8Z2fTe1ex/carbLB4aq4gx7NB+SUuET0y48uwh
FL2zeFO+4syw0X0Taja+OeQmbruXbjvyWP8H8DYWKimoOmhCPKlbP9RUpkIGU2Yd
QkmkbtW12vDEf6M4ISYhl4ateKJ4xCqo9kftlCiFcVgVnT6bAFUrUxd7LrNY06DV
50MN9BzhiVh5amdt8+bkqHv5c+kI8jSKQG3EGuvqZQspYOagyvDzrbON1A37IcKB
04EbXw5zDndXiza3++DbDo5DG5TyNzMVeguNiu76HU1r52170XYAO+n5oyHJoUgg
/op92PK0SpZKVZuRZc33rV7RRlGVtVaGUV0U2x5bTNuDJfOacuuFJFKDiXOToa9h
X5UoFuP2VrR9XlwtDV8EHbTmX+TfuK+6wbkvLu02nWqlmGgbzI9XrOqXbw6f5Jx8
bH6x36ZprPvSCNUq2iy6lrWoulW20lrqc+G3vG/+eNGpW63fvD4epH/pW5htX7Hz
mwKPhOyBFSTCIGjx679UtikXsesxXlwr6xrby/nW1G7hZ+gnfiB9HDsm9UYqv68z
2vUz3/QsVxFXAmdnZFzvh/WXfQ53q+diXuilu8psuY0/oLhJeI6/9v0g/p6BxD/v
GeZTskt1l3lRP64TppM9szgTWp/HaeUl77Wy+3oqnXCUkEEo7cH7LOIiJbVm0EJu
LHYU830aT6a774lo75vj8FDsEN4XLoJNtRuT6RVVFctD/kmVBseNTsULrTe3Gkml
FhU8+nw+6T6tB8F3kTNEzRnvDPd9rXbrvtu17jrW3L1bL49qg/bZvta/YVq+aPLZ
jHpIx4cMh7k+ZGzzejBYFNj1Wb6bgC1GNRAafsV9Z3lnur+eQ4WgRJtRIlR+9/nH
rHlx69l+1qzRWM1bi+jgBjGmh8SrSqUu6LHiMTrJWslvUuVSYxFXEUuvPpz1HA1F
JE2tv2mnua+/TJwozfR1v2m1MBnoPrKZ2EsRkl0uauO5nrmw2zbb2Zhyt/peUBi2
XNomdOF/l31jetYXu7uv9EMpMTNSyN0b/vbEg9LOfGvlMuj05l9f3lj/eFNj5WRh
/cfD7R+Rj69SMmJiosbOQDMA66/XE/1/pGT7m4da9v/HD7VvNFYcFtQxBEMdVPOw
hABaUiFhPZUaarqN+HjlvTAy8fkHslj5u3O05Bu8XKHF+LALu/UlSl7+XDC34MLz
kKjS/CTIMCZe8xefamXUQmhLZKS9drpRSSgPoDXWmt1MqNS69c6vh3hWeLb5tg0W
xAUMrepScTXeviutSB8jT4wvxErIUAibrJmWg5wu3VVkiB0aQWPswLwc3VsjDIMb
Oog9vFe8IGt/Fb44EUqq9Mkek9AH9weSyvC0Tb0cRjvszQ+rjzCLpwRHU5xQEKUQ
ST7v0Twm+qgEFEmE4KPGafcwy+FaYPhb5syZPhobQuL0x69p2OM3kZrH1pTHGTuN
rTFFv/zI8oDKmOZ6tq8fqHXzPr/RtAE1dJnuQr0tVGi27ozgSK7KsLJRxtgP+kf0
9aQ3hAexyllxnI/L8raUoWE5xjLMMrTXhGMhosKNtSuLFwHOh4lzir3kfjLuWVcL
tJo87NffNX/UzpnuxBb1q1mtGq92yPqUpBimvtTcCloaqtFJGYYgizZrLxzZeA37
Wqi2vKUIemSSl4stB+tE7oWNfUWxyJeKVG0VxDvWFD6D6H4au+bEzgTiIZQmt2zc
ISzZ3oldSr9y81cWz7/MQTdnYH+JyVya3HeBwfGcE2rhZdqCIVjQn1Y1qc/9JLUj
Lk6miMVg8rlYli9POYM1obtVkpOfgrU/6E3XkDELqdIkmu2SJ0/0el9QRDV2K0OO
Sj5fX6Vj+8AHLSG1efBbYpOafWZ8C/S8Kq65tH04uQ7eDhRoBCc7XkzaKR/q89MW
JVd1LF5F5ZNbYR/qtyqj89/xrkei74NTq+TozsiUxlnYdQ/QAbDolq5ck4KFNjZC
+yj8gzDNP0YP2mxsXG5fnkYuhdv1cVbZ99Z3/pir/MBwa6cKwWf0Kuxd9uCRWye8
BxmhgB74FAXynsOq9vgX1S8fcvO/XfmPk1F2CPULDk82ro2X3OfcF9sXGRZhT6/w
WQfh8hWQ+9D60N1R+1D5MN3Jh7loN5HekesntsUyQvM0f2/NpJjzqjQ0Rl8K07f8
bJPJQaWmOOi1gb2ZcNtyW82PX4XRaEgUX7jRerQPfzGCdEfYiuOCUGOtUOfFcAyF
w45KAZMOM9ur3hNU6oKlvZAZX6DK2d87d0ZW6Kb3fvNdmAdvRhiVdOj3cKXuvq9s
EB8zWn4Y/KCsKoA8v49HZ+blXbWjl6foZ/uazvtSU+IMwSVtfETfF2YFJUem1G2G
cxDzxXxlSSUNvPdgA6v+Z6kQzBF2zLFNak73htbO8FzytkDSqB2R5Zs2CbclJLtD
XfGQh06+PU1L3SJ0n4Nn5+14X4KPFL232HLCYc+bWr9u50pvwMSq8Vat3BDuyn1d
cvk44fH6UmOMSpyPmAvvoYILj8+Q9AFrAngqpA320uNv7NYf7/cszOxcf0Ry/53Z
Yvsns8XxN2aLE2S2QGYLZLZAZut/u9ni/Buz9XMy91/sFsc/2S2uv7Fb3CC7BbJb
ILsFslv/2+0W99/ZLZ6/s1tc/2S3eP7VbrEx/2G3WP7Gbkk5GXv+J4ZL35JAA0Ow
mY3PM1TsuZ0cnetRJUmesWo5JVbdgkJTs8JcRVokp0bJ1Pz8oQsV23r6fC28D0KA
g86z7hcS3mgMb8etuzd62mrVi0IxwgHUtVoiz64BCL4WbtV8+LHDjhZtPJd82xmn
S144OW3Arsv0Wkn27WBSw4FRokyB7HMfKSvV4kxHXPNVi6FNmt6KbZ3bw9bDcrUw
Bq6Ll2XLjQztrBx0zB06HUfW/jxSCZOhCcZT2CQqK3tV0RnIPr3fIYXGyzSdPmWC
lX5gAggkf9STmyt4h90boIllsOQW12jPMcZS37L1Hmt7cJYo4j6LRyD0EuAk+IKt
F1cI+jbbSl4eEhW88mZtTTYtXvFjKtt8vYCAOraUucnNsWTpJ49k6tbauaI2pBbk
HzleJS70W5XJIodQR6ZVK3ZaEsuokdJfzEN6aJm9KfQ9MLcCydLLtNfRP41BMHG0
yowaUx05MQuNuG35tc/1J77+8O69oCkBA6QDbNuK08mwFIHnJ9QhAmcMj0FX2RbG
b4krtQFFveCrSl2Sdc9OZ8VUgCtSRg+l9sQ0EGIhw2LIKkZ8JwMY3lS8SkqQTKGa
b2z8IH7EkVCefHqbcjXgZKElZiSRnaQKo70xQcOv4LRLPE0Uo3D6/ETGqCLKIeTE
qAEHogt8j328EsMko3yfWBmd8wIo+doCV6z7Hu/z0eeLGpaht2TLUd7DCosEXxtq
pWE8DhK/d/MrLZPsncTjwG7SXPF4qhORKfiKCJILMUV38VISR3hDeWM/q9MFr/SA
VVmIXc7SVBIs7ecJihYTClyXwIXpX3UQt5QcDsLDdquD8X5o/ZjUbVPveZcuhPbN
0W6kYbRCEN6Q950632R7vfbBMFPKQgoHv4O5PUXJBKuQuf1a27xaEnalea4gfooD
9dCXhTmNypDWD5Bp2trqh+JerCHW2j7LKpqZibbgIR4zxq5WhqxfE0+H+PhaoCdn
NuQql3fane79OIx9tCzC0UqmlxCbvR82+soKzjV3DULfBZ+FX+vfkd3B3rn7KDyA
7XDt6u8i7trsVp/luySyW0noPBq3tkTB+LbO2e2qCtmkWN2T6Tol7e0zwNQFD/s6
eu/5EQ3KW0wjztmxGeT8UaOKNJrMgxG6qtEl9CVtOYGyQ01ijb7PIZ/7PtO4Kgtk
Eam6F92wSE4HNGGzNfPRvlT6MMO5DGzhuh4tmJcuvYhy1EQuoorJ929Ow74sWgoN
5i6+yWKT2nPyiHRzX3ib07O0l22KnCrSw5keWYt4dLCK33xF7HAoY5b0Cppq6N1l
P5kTy2FHmTeYPvf8VHTuYv5gEGuFmYwaTCILUJxnkLskkU9d7cLEDWks1Ozibcbq
GXVAu5JlepdfOPX2FWKn4BJc3V3TfcS7HofJybAKHv483KhcCTV/yrJPaKeadsk/
iId9xf3acO501RYqUxlYVupVaF0jdwyvm0K8/tXCsTH/w8Jxc/8R+bcPZjz/1cCx
/e1WB+f/0eaFp+VxV3uXJ8snZ/VzlfzXQrD+X9aL2Vj+JU8xYxdjWweLPzL/vRlB
E+jk/LRWzsTCyP7X9Wbmv7G5v9ebVY3tLYC/l+H/cI9KKTmZPVpblicb/NPU/pMA
ApOolYuzMtBJzdju6Te6uP95QR/AJGH/Z0I2Tva/ruX/rAIzgEnN6hXwsS0fL//c
mPDvTPxIhwT4J2EwsKz73a1Dxhcm3znARH94CkRv9+plTDkbuY0FawuEW/TKZ0yw
Gb1SCrESiCzsVc+YVDNyUgqWEQil6hWPQ60qHSD5m87+Y4Lzzx0rLNx/02ZsoDb7
s83Y/qXNeP5lmD5te3nU2dXE5WdQ3ckV+OvC073z66KSlLaSujqdiJOVsa2C+q8k
4kBnUycrRxcHJwS231PIP5vmaasMk4Kxqepju9n/GSNp5eTsImZp7PQ0qpnkjX8H
WFgf++KFlZmL5c/biosbgRnw54eFh+W3j4P7qQy2xwo9yvx0HByc/84hPJ2Z/8uH
k5Prp+NiZf3p/oh/yvGXj/uxjJ9Xf8c8+R9TIHD+3FHzlJaHnf2fcv2p4R/lMv/p
/6uerD9Le7yK8OR7KuWv2v6q21Paf6RhZv6t4ZPvv5ga9r/twz875FdY0dgO+Ddd
Z2ts4fyzD55kRH/aOgbOx4HKwPb4+srK/FgWCzMz5+OdIPNovaxMRewtbH8OahFn
06dtYDzMHE83z68AAyvL094hY0dpoJWFpQuAi4XzcSS5AO00ATwcT7fkzz1GT8OQ
Seu3CMfjE+hPEWnAY5cyibhZ/Ox9ADs7y9Ow8fgV+qnHTw0fbx4gK4CN4582FrH9
zZQg2+8pwV9BlsdXbU4e1n9/+0W0wBthSHzhMtBYEricYEvxomSLlzd3kgfEBJE9
k3GGUt8QJJcmh+tnkAI7Fg6ABeRkNS/Deqz7I8l8et1klvj5fPWNvr77Zw0tCWx9
lRng8afhWz8NNvBF9/bvNxaqGkovXhieLyoJLA0llScr0Oe9kRZPa7TsRSO9h9i0
XE5pdPJkb7Y7f56T5rEZxxNeveCJCK/SllJzlEpXs9ChHSRv5mwxJkx37yu55M7I
W51Wi2c3sSgx9AL48W5qnMigwcPc3m8V1nbMkN1U4/B6o3IuyoDDdGJ//0dP4Y+L
uJ6RIecF5wl7nWpbN3v+dNG3V1wJ5pcZ5VduHFdR03EhoRnMOXEIrCnPPCveK2HY
nt4hLHjPuqcpKn2cvV94xv5WjPimrCECsnJArv62tsYmShYJyxavx6MNsm8XNl8q
Ppv2ympbabYkJ+Q7982L1iT5BNkvaG39a0n5qk4Yb2Tyywdu+w2KtQYdCHEmePO0
0qb0rYgXxcK+RmDmROUYRFSjA4XC5AvkjPc1VCpFrETmQ6uJN5nDop5NeztgAFkG
NRNyqXlpDBHqJMm+rZoMRJveeRg0b1Cs5Jgpk6OJ6PuzwgB5B80Tyql5WaIu6SW1
Ax+Tk4dFWcZ9PK+gXWz+eM45UTtiqEXDaWHGVcgRNlIvh199UPRy3m1OYt4Ysrrr
1QuLZi+UgfqezfkZ3ErbjoEF+ZnB0Q6igcCQs9XepKyCfbAPkD3PqxWc4jEQ4h1L
c6Ti39tJhA6W31CkKIfKJAyTxsoXiuuWRw12UL4zXkGjCq1ymAvdJ3LLGdkqWuT9
YXJB81QlCZPMr5dcF1zVwYSbzlFNKEC6Qd8EMeqVnJ05lduo1Uv4m6C5+b48iHyU
x+poJtw9XZnvK9K4eKHIkrPlSIhg6idRXh19pEWcXV+DCu7z+O7sUu2ue/NZ/RBT
uJoUVvwrzyf8YXBFJSDsjeledH5WERQzctgrGVryQOlE9Tm874S7Md7ldaekhPs1
9Zas1XaOTBdEMtnMiwNeDSde5GGsWPnwQPgwlPGb18tUDNS6yvXZecrCwCKNBGov
xE3ChEsZJgxkIH2YP6F9D5B3LnumO6bfCPWG+ALm2KQXtXol/ILwoslyxbwd/SDN
smvuAcurlYOAJHBkTskxIkxTQtf/DuHGTjeWLQ533+iGJfD5NCa1K7WpckGureTE
h7uyKlfN7tD4FvFlCFQpLbor1Vql2D4k8TTiCTQxkdcqBhQwemBwn2d2ZqCm0C4X
oxUMKA4bEJ9VonE5QHSXdtfZgB/TfnCkABhQmI/APkZM7772SMRhe/6sBOWiP1yi
J9bXFGt8x4ivGa/GhcN813p48rO4+YtT4iuVrcsfRjbauOb74AzaOlhW81K6BgUM
61ZDprVATrtG//qyfIa62k2nL3F5DCRf0AoY8Ow8Qy/61GuVy++w0zhSo+tbJHTd
xt+Zf4nLYnj5RVVcN6c2c6YDQYcJYja7GFthwWjUpSzrIEAkRtBN8zUuA9gItjDl
vpQPHAVZPTtSGJY57E1XC4MtXemQ/SWBcqPH0Zt9DoIfeONHeDwBpJAilf4RBl0y
Bl27+0V7j03lkuMdHicyYexCkmFaU3RQRKf87TG2TOQKS4LKflt3EYEsXOVUd5HG
vgzClXAQp63HoKvyWTuEZtZmKQlHsQG1HYqKV3IUvEVnGfGxByA5HSUwN1Dn0tvh
bs2LjgWFs5pvzjwOVdx2oC5N12842mX8RgedSQKmebeVnD7wmyWyzDj3l/s8bdtL
EhLI75WUJBcEXwZnxs0IzB0UEqQuVPCFrJU2+sY/9Cdlo8Aceezk92fmErLaRd7C
C4wdhLZgN3GcmEuEgAswUfFSp/qosLg4FPmZ9ema7Ojse2RxOEE6XIhrhkiKYwV1
R83PEyZxmcrVSPVSFUgydl8Fv6l4aznCvZ0hrb9zIm3npk7sO5whzbQoyor4bs1c
Tuxrzocq7rU8X0KXCs2KdikhCSHJlReGxUyz2Dtk194+yt9ZuZFLOsyrcORhAkUs
YpCHhZEqooZVGAbqMuSoEjJRoBRC6Y0w0YKdWAJTma2NNkziBuMlq2PRg8dji0dT
zDYwJ6Z34T+gWONxceR3B48nOJPj8ryULvFzMgsRZBP8zMTDmk/sNZ+gn7A88XoZ
Y2FcZKCbhpC9q9kevuC9WOE+RQKvfaNA/0Kcrr2DJUBwbJDXMN05Jtf8R9WDKkfo
aIHxgLNfm7PRZNKw0hKbU2fCdM0VcrEsitkJvmSBLwcJr92gwTWhgLaQLdMdlQNe
wX4izMT3b32nvlbjVcHBsYQu1ThSOWeZOLBhIoEvYajNBaPEkdf2G2Cr179yE62H
eQS+lCQLDX/5MlclIp6G+GNpY5HvXAWpOs56ZJw5S8E8voDfsO7LiNDcThwlRE+5
CM+hqc6+PJjQqSBRHDTJNyTswqIm0m9hup+93G7ujglbjNEdQ2nU0JMZXI7E6aJ7
3/uq1ivinLr3PVfsg7vjRYxZXD2ybTJPua9bWRuNphB+Po3rwmBjm/oQ5sRORQqy
txQ7BUVqRTJP0kc280I8k5qQfPPeYAl3ZIy+u75DK+/LT3NV+mY6d900zQVWNSF1
KNMwM33mSDaW+Cz1TStMFa578zYa0XdMs3hDSpojlRyiBJfEs9/63KNXH4+Vn6MN
bYI4RfXC4fCI+YBJ/khWOAi3x/WRKQpZswVGIl3PopvMYgDL/tBt+AE3RuW2VFtm
YoNo+HHVOY5NhywNfUZtiPw97vPjdmMHJ0vMVYCGaPuxA9WJg7fIJAObdKkvnhne
tRjPP5jfZttcIUSF2aZv+Dyco4p9U/sSYbxYT5RCm8bMqsFl/y1B/5XAq7RgjiwH
YffMeb2V2N1htwvxbTBB5bhRlA2fupYxy2Hk25VawCH8UnJ6KzO7gXWuTjIj1Qiy
Ki2/E2kgdTI35hSz3bcEn6r8hjhL+0+QnFPkdoeC+H4o4PG2qB2mXO5Jm3ROyvaM
77Z1WGp5ZOJGltQmfZrIM+lVQht1MoIs1S6eC8kKe6b+2ITyf4i/4ht8uVywDYw6
vWsBGoqMu24gkCwMoPBG7wNuBkrPyKO+yFzEuXUqZBlvkDgJXHFoo9ZxYgp8jDv+
QbPzwHFu8WUthR/hzRU1z9sPSXH4/YJfs9uGk8yQGyVeYUstiZblxSBRmg6YOPG1
ktcEyJNJbaRJCznBN4bRZzOk0KTwsboDMwBKca2T39n0u+UhzCh9YdlWqP0GbhPP
Pj13j78ZeP4q6SXXhGMiVoR3Mj0ZqnQk68jwwG0QHzXgxTqRGWsYQV46fWjNGKVf
oeCrVnYMC0/++EGCT0XPrMidByDNiA/EpKoggDrm6luA41W8UseZGxm6+UBDWM83
3tIMgwPD6Cnx3UqDAxIeGW4nQrVqsu7lCrPGyxjDqjTFHRk9G1wbyE7JvTsO8yY9
Oeq0qU52WwJfSVsHyBcPprhPEK8FmsHbOSb3To6Gn5l0tSwOWKTdRt1GwlhCE4pR
1ajWJwuQMpDB6H3g8q3p5x++9OG+oQLkCgx3oshED40NWLhc7ebi4jPHAVDjQgYc
ijGV8PJHziSvBe8ikIFT84H7aruzJ2wnxOdsR9NJ8RIbbicEVxm8Vn68UQaS25N7
u69eUbVmEuWF7L7kTFYwQ5z7OKlnVXwWxg/VDu9U4x1frdio4M4vQOEDuAs5u0wZ
HOZlRTmrwnL34/KEUqpPIiAlXnUP8pbFtC7gvM2pfa2YM7vmDtmaLij5ccrCkq/C
KdlXtj1I9ppLoCvLKiUK2vjWEZ26911H5y2H11vCzu/MN6l31J75ojQ057HW+TBW
LIfWrbXQ7UuTKxuvvaVHjTLoEr0SygfdNnk2NTbzRnPan/Pep2cSf6fduyZXmMSf
vMzTnTpIaX/O5Qh3AI5dhuUuBNl+9elSIKshfUPfumMR2hKXUJypY1i+8HRXtQmB
zZPN57UgzeEd9DWr+e7Yme5iTeKbboFLM5+5Z5ww7UPztvUYvXP6ZemtY75xZ3Ha
1XL2xfJ4JByyNfmbkxyTAqqyr6Suta7VeRnuIgwlOQeeNyor9st4BvHrG5AIkT7o
3zezKnjqXulZTDJMlk+57tzDl5rH+Jb5vm9Taddul3rIyIafvsKbVzCAgs64y5XK
r1NtrU1b7CgxE9JLfgAXUKKqyVNBShisn0K25bCzkBikXRLmjImipNqE2rp2rU9M
N4fMV3EhTxfeqlmeR/+md1Lz2npzth/+Csi/8LA6XOqC9QryRtOCpLwq1tqI7E7x
GwVV/seBkMnnJUnEFMQDlN/yqeamJrWUO+hOAEAEmhgiUiZpuV3r6rTP6Ca8pnNQ
vEQKmW/0kqXpdlFVYcyPLJVVhHbZnNC1P92LKr6O5orx2qX3RGkMVJ/YG1gZUFsN
U92k1U8ZVVgxO92IpI+uR6cUCiwszZZQV9XbMP9CLZB1885HWDNGrDrUm1Qgulmo
2yBGcoAq8diFkduIQ1vqnflMnE0CzQnxLgHpxAA5I/Ebl2aDkgTE8Qp/9RSYlHrY
xVZUJ6MqdgQBQeVRiqxwmZhnqKvuxBtBSAipsETtGKr7ftLN9qR7AGcM/DfTInlb
B2cerBynGI1CbCF6iY3hZ6/5tTIbiSwWFQWp0gbcXsld81ZDVWzArh7IJaztx7Dy
TwXamRFXwe9nGH7FriEsFDzB9GUCYwtMSOqXvBozgygesh28hZ/Wh4D3EmqEgNlj
4d/kauh8o0pVLBtt3szalU/hsUxmpre1Kx+U2r84LMoa3CKfMU1nFiwIT1C4Q3zc
Mhs7b+tt3sjOJ4B6WoVbk2Vcryl8v1iCnM7+skqTayfgiz+k9fXlnpq+xnzzC4kx
os2B6sm4r+It1JpazyKDTsU6Xq9snzfoeyqGWH/UZjCPn8iapanupqapjEZ2CCtA
U6Dhed581EnkzccJScg2umcpKzHBcZtkqqriu4i0f90jjUxWeRsdq+OW5+ZGrpFb
l1cv5VkriKVASIAV7jZevF4A1uajVUaSykuyqgKxTGpEtxoAQfCs/HKEEEthosDS
x/rHYCP+XlrwOXVh83BB9ofsGgWBwQHGeNwsXOVBfN3q8FewKuDMDnev9SNwyjy6
1QGcZYKb0WvK7yXDZseSE/H47GXvqoxERMSiTzAIedncJMIc5WhogmOyv7LSLI0n
GOhR8qJyKoYtYi1pLDe+VAuRrbCU1THvMR9J5qSgGPnE800tiryCj36z9SL5+yKl
Ikqa7d2VV+Bk76uVFmrilpfr15bWCw0024T49KsWlpafeBzpw1EdvnATJC1DyUdu
1HuELU0yU0g4dFAYa/X2qAEzmWzOe9O2pNR652LmFiNP016nfurFwPVTELEBZB2M
EFD4X+/0hqqZQBc3GZUZ91aNM2LPc9+ncrZjnT84KUWf6JeQ8X1otr0gMPqQgTrc
m2dxCS+NtD3ef2xh8e7EK0IfSo4ZMx23J10+dC3l+tTaza/6pbkfAMwPGUMq3xyc
7FS1N1sB/zN4C3G0tJqsXqQE133aawgTqrZ74FiEXjRjxX3aUfp7xdE4nbDRnWC1
AbOSsoj4t77UjmFeBOT1N2fUhvMdJh8oaG8tDtljPiQv4CJD0jLfQUMTdHx0tdxA
sM3T6VUYsJcawOzQzNH4VG+u4K1kcUl0Sd5WmO81Nt+VZpK14XY4huY+GMN94/BC
wPPcGTavaPuh2svN7aEf/kMsc2TuOX6akzqf01em+uqbqyCT5Som2PyTYMXYACQf
AhMRmf0Rnf4lMSNGpQ95G9z3rgFFFq47yFmyE2K5XWrWU2/mmzrUlWPWUx5mRQhT
4m+pJ97z0V/iFIMPLEaaO/BxHGEvtDcIDElabYi/JYAZ8l2XnGK68J+udvdUqQDv
6ZpgeouiECuzOsx9v+Z0tp1PkjzJDJxje65H3oQf0DhiiIS0hWL9ibhwlGizi4SN
y56AKBxlZa72paRUwWaYlnqk3eKQAbDSXk8V1SqJ4n3UcNtCQPFaGh6zqfMuWBUs
mZhbz07wy2b2JuPOaRqv51/f2idz5yeqcNZaSUNKIeLzvpS114ES5d6FDNFiAe+B
I2zPkE/MpBqaqzFjrr88FmxMkRflCVANZ8WleN15I5k9LOy/JE1JE8+mP2jmFH0C
04i2+Zyg2fCSvhH1SKwJjxX9IHdOSOE+4kzUZnoFxS8/RS+iGsXgq1Ztl4rk1wb+
WjHlmSmufpj9hdcXlO9tBL6L4fbqLq4zzL0IOZaYa4N3BJtdBc+AiBHClBeuMskL
rItqfM3UNf91kRj19kgIXiL4/2LvrqLjSLZEYYvRYmYmi5kli5mZmZmZJYsZLbTF
zMwsiy22mJmZpd/d03NuT/usf87Dfbv1rcqq1M4dUVE7K7RWvUS4VPWNRAJbUZA/
kKA/MLAZDnGN0b/j9ktc6YM6v7c4+UN2IvLQvzi0MYexBfuvvr8JEWK5KQKd4pGI
kMJbZccZml8rKoomXABDnTRnV4t69mAU96smc4TgYHfxa0DhdQR5y+oZdRRsOia/
fJku8ZKVgyOJrpMBHeO63k5BSulonLpLe0W71ZuAzdK6xtYuW/G7xr3jO25b5GfW
h/vYwx86uMuPCy9ampt9cA9OgCpLfaRyY/ky0d+YwJ98uRiwtBcT02smEhvujMqx
VYzISMIvVjCRwxqSSaTQkjh5rlwSjd7Xpiwu6IQikjvCHiVulecMa+LcaXs405nv
2XoJVsItgDeRnr7WcZXPp2JrITQZ1GGff73+LusXVEcTxMv0aS2I87xK5LuK6F2e
QKvk1HGU2hfjmViYjlJ4CHYj39ECJZ/hqaOSQYUiS7nZ0iFLK4mBkqXKJaUOrwE8
cB8YXJUYELeAoKkbxdZHjVbOjhuwDituu6aiql4XiBl4thzaXqdkqzcy6/B+0SmF
qClMA2ATaIiHXbKma2pcK+UuQrQ82ZszkZTpwXY+8LOe8iTXk7XxHA+C0tsLLjLk
Be/ylDT1U+fmIKsN1e/L1X4ZLwc+WzUDTvdnKiEUa24XGwK+NC8OqnntkUYUJ2SK
e4mqanDH371zRXRY7yWTJLQKstQRNSUov8MyhzmQH3IYDFlA+kBgpC5XDnyxmlOi
UB6zsNE59Swwq3Vo8PzqRr+UJt1qgVYwaS0hd0mt9x7MzMBEde22+M058PP1Yb5O
FHOXKUywyQBao2bHYMzYpWtblsyW/16TJjBnWMg9YuxA4FLvszi4IQKkAh4Y/jED
VY9O67tPoRJHYkzOYaRrmQrQurlvHVZcUHF7aDE6bJXH+qJSNrdZG92RmhDiRgWN
5RtcFCRCBMpAzMUpWq0t77L+mr7fTCHmrSlB2WRbv0+Nn7m94RrLPcv7wwbIK8j1
WHvIGfhb4QbrieWq5HXD3W3r8819sd0Tn/H58Rq7nzFCps+FaZ4qYtmZSX5/MfYX
B6n+KWnCelYczzyGAKxFZN9ttoD+HWjEi2lSCoO3g3oHqkDo10cCEQvz70pZPmUf
efGLtExa1Q0ciOVulVXuXIrD1b/pslv0tC2rNtIRML2viq237U10TGr7vTJPrti/
DkSf6Hycgc3OWUuZ8E6TLdJbdliPvNm86VjPDg7le8/wOOaowAUGmQRyI69VipRM
n1Po+KTbx1b3DHd1zcSKnNVLmidIG9VpguxmtzUpbI46RLyzWln6SUdsj3qcCBEb
GaoBOtgwhZVfTI1dFswXBF2kbqks+ezLQcEPylxs6cuM+ylNT9jh2sFpUncujOje
sdmYo1IyF5c17CMgvxnR6TSaME5nLp+cTp9nlRrm06D1LPfzIrTR3WMIHQIPg36t
mce6ucCUW/dGBh8SMSnRUMvb3d1Dcg1upqIlPHhg7zwsFTT5nwXBnOGej/72aedw
odY/USACcs/06S3QTa88awJP9GmwA6pL3M8JqxASIlBeTI/dfYDopBmGIF4C0YsS
w2EtRdtA5e+4xFjrmGNlYNrcCfjdqGXHNQasTROBvCvCNV7s1LZ5equGqsjpCm/x
ij/MduSfLHTk+/VdmIr7xRf0ME01djONulZcL7VrZdFz8yN44/NgVZ+wd6UNBaoj
jqj1lZ6xQwkcCrxA1IvqUyOylUBknVXId6PBgH/4BpQfQoSYUG7QEMQ7xTYoUKO9
szye4x92WK1kysjqtT5g7aRZRF/TQCqpvKRXx+G6QKRcn1ZhwLQ8FFFNWe+hlvKT
SE2WosU9wP6wtIJ7as59bHMnTaRhbZ7ZIqh4MxDXsSYD9ClRdKm5/BvRGZ34Dejg
892pEtz0wmHks2Onfdsn6IfUW/57o7WHbQTvtte3Y1vvsLPx502E8+zOi0M1ggz0
tRoj+9OxCRx4b9/dQD3eesbzH5B6p2lXJ6Ny1mlTOElMnNchJ8AFpBZC8A6mXXLb
yiewSCMSrBY9ELTRX8pdI3mtmZJb+4g4tbEVJSsYywb2i/qxQg4MEnOfwIaICbKL
N0BO9cHfkcxkdLJgwmEsOS9bn1rrRHnjynfA+3OTKVVjG9ZaJz4ucNO5lH+Q3OaF
nXus1MhGm7fSPi7H0WmCyKlPTyruV/syZho5R35MVQmrci2c8RnSHVrWm6pmmu8U
PVLr7tRIDpE/owxtmw5tpXBukYe3lWMkl092eArdx0nweyEYGTRrj/1Qke6OF7KW
5wOX+bvqe5szwSmCyHTJl0mJsit4TzX40GEUkEht0yxJGDQwHpBodw6VDeZI2eqP
wpjNyXQ234/3N5mkCGXXz2l+RgvFCHdAsoajkZM3iZ3pVpvuG5WV0Tlwjo/jHe9N
Lu9Y0j8chajY0TY7zkdrTQ+tv9t8Xttp8/M5GjwmcOHtVa3I9tgeZxdz62Iscpm/
CfX8rNeSx/x6Tk9oCBoH/NEaEoWc4tuti2zNWAOPvsfgVaFIi3Br/5OVhmPgYLgI
xSFaosY0CmzaK62Eq0QCjQZ0nbpJxw0y+hQcg0ajBTnxKKbgGtMw3skIBtpA/q5Y
qcxqAiKQmrQ1sr9d8Gcmlx++6SpVaIOlt7TgPjdaJ/IDaSplZekMySJfgk/ztjCB
hu7saapXG+FbJcZuFoaN8xCDi5rdS1S65ENwleXmsitdZi8kKks01pmpgkxOXLkL
tcqJ1L9dZ7HGOZxb7JVil1SLRZPu7y9cKbEAYWHmtdCktwxOMzUO5pJZ0oQQ1fNa
Pvgbg45V89WPKOzGcJJCmtw7r47hv80dVzUVPf84lJP08u18GL7J0z9qa0P3v2g+
o5fPDozKytzFLefdeiz3Rjb/bgrTtkpEkZpp2kYTKqSKQ+ZJcBNSDQVG2Bx17DNB
pv0eENYK78/MYZTEFXLSEOlpvJH+Ev14v8ObdZ++6zMqJhDEOGlGDSs+qCtJf833
nRF65dvel5WJ9vYma9dU2kmTOq0eYk38LqTxxvFBa7a2vcKWDM8puhk3zudPpRYK
vl4xh0eGLtGtGskqDOFyDOGxyDlHRs2LNIkPjcJZ9DN83+tacITnuuYan7sYYVO6
Js1SnE6moUQGTbLdf4iKyYiQ9PfW3H7OlgBXJxW8cKhYz6ELabiFbQSu2um5SyK8
DlsuCCWLS7uJeH4LYW88/+l8WJhgdqZP4NzBsbfHzV1i8Hha5LsuojUb3YTnfhIw
z+iCfze5P0NdVCD3vhnNrRXrWGaDyrD/eWyUwsRZWvZI5IQlkKFBOIjMYFyyQrW4
/6sipquGjIHk1sdCQqueEoOqEbROte889D9AOcx68LzPvz612UqzZcsjsDhK36lv
FPXdpHul+ak7lzoZOgewSPGPMqxzUreuVBM7RxroHPj0eeGH8o1wfuUYRWmVYCS6
cFcL+Pltnzsir8YceH1zw41zfsQ+R+DpzDlGHIrX6J63L/u0inP4zL3uI2IJcQD0
HUz21k7kiqRyU1JGcxrsDPa40n7Wmc6JznZyB4OkS2I7vq+CHSS1pZRpNIv9FnRl
S/DYqKalhoTa1HcZthjGCT7tJVZ5n1z1NFMuXjV52cqvhiH93+76UkJbJyQEs5wL
x9V8pwKHgyh0eiC6eIo6jo/62N9pfU42tWLPH5rL1tO4Rem9tmqOK31Us/Uz1q2U
qwTWX1xMlZ6e+W15HEAFjxdmzHzbXudy+G29G79txz+7nvWDjfm3X+uHTEimmDeC
qn7czsEyJjHG2u/VjRoRjWzQSMDMSWAUFJGi0WdnwXkXGAS6n/miHGrKqAO6PYUg
QFqc9iwkZSWWxcWoyTtewXiGZX+qs43IBDXZpezOwEV8eFPTKWvWhTV9JnOIQvK8
dC/J/nas+liEl3Emyz1jxsW3JNCVa8fT/9oJ/fUTP+UPWIIGDBINbOumOP1mitT4
6r6f+dm8WeAGWYrIrpp9orBq1QxvcgLSIOJLARJE4kDGcBTwYVmuBM67EgbZMP4o
1P64j5IitrBNdStbUbYCnWe4j6YdcdfaSN/zdqDPVPd4EjAGoqH2g9ahgHxJhoLN
eoGnUtv42P0cFnMaBPni9FJQMLoIqx4Ts706bVN6GorjQhe5kfiQ9r/6+vDUzzrF
7+f2Y6TQe1EN6qq/qMtUpabipKSnaqiqV92uibJNy1xx9Wlej6e4zC93nHPoTjqh
ByppCk0B2eVOwazdhAluE8z1FijAQj+HgTfVVFDwulFs7r2KWp7oO7GwLlov5FY/
nCb9VOGuc/vBfa/8lK6EnFzd1VC8uGrzXWw1PaOl6YbveDoT5DzIUp9o5wOYmYwR
uB9HZb0jLsmO9nZtgbGFEKgM6ZOy0xvHJDLhwbCTR+spRJYz3/GPRyl035qu6zLw
yPn1bL7XHsjDGTfdGtueFS3bDseJz8AYNl+qXZ9jcBZ4aMGlzjO6TvtIlivbm+pf
uj+nMgdPT4x3FaDsr3nP3Hw5tnvjZLYcTSvStPV29WqiH7Vg+lDyIDhv5T6FGwAT
xv0VSBaW1EmGMInbP1ETeqh4kkj+CHGtqG+fUi5dqtdVq59tkHzRmo4pRdFAVFPF
HS3JChtKRUT/5VNtDTLpvHuuovQHhklohV3Fm+11h1wU+FsPdgdZN0sTQQ8uMLR3
gsqnUavXoQL7AieM6VJIMLpL85pRntTByiR0T3Twvf5KuHJ4O5gVdN/ua+mN3W61
bPrcojwPDHf8y5MLcVBJs0N1xoU2RsTEKsLSyJTgoZ+FTmQ4W7Fi63gZaMOnL+Rx
UKpCY3HfY/RK52h3tWWbnBhPOaSk4Md7cLUcE5oYrWwcFbcc78vPTtDb8pEuUTiG
e7tx+5+UMZwsIlP806p1+3X2wNDgg7R+TCfgZR+bSavzNtKfPk/n8vIrvR5nyGm7
nfITeL0J3d0ljqo18Dm9Hokdgt0uldFpXKeSoa/vgM9epJIo+xC+ajy13azP2NCf
pJYSrDhtfJNBbAkmqvKnhKtmvO0X3T/5xsbtbYjptN6w708AVvN1P2m+OzxklHGV
VGQWzZLeJcagskZildBGYV1Zd8GllEKlTsCiO/dV3aWSs+Bt9Ir+uMtadJFYyyQj
OIReJGUTGNPZswO8GrhsJuzR2dj3x0nvc8wRLd2JITLYJAI2KTypnnJjs30SYznl
52rZaZdqsnQkzhU9y7ClWp/ZD4UMVrJSSWPzUttDhkgvYTQ28SVR5RzjPPPTJfyG
8Y3qxSF2Za6vRLxaeXZTzK9VJ+fvWEQfLloIwN/5HjiAu2CkH48sQSmOYuZKw3Kz
NhjzSU8ybnnj9VOcLr7yWM6XQcL/hMdVrzLWCguJp2J2NO1VxzRPPU0Q6EKYoBp+
6SYTAdUZtCF+wxBC/UiOJu4BrpirXpSqPkfwMyk259jzYgrhgP+cQBezVPHulSWz
MxN/sHDa607X59lGe3sF9PSBjGEXUVVuTZcYlILEvVw8JXSIfKgyihXHju1oD1yV
UipqfC8jKWOs1TBW4QotNYT3UdQom1lbVVVTUvDRYEwLTADE8ILMGR0ffKrnbqG0
OXuKk1PryNl7zwXC19W/u3liYKDT1pDHAPqShIacb6L3sHdcTANk93GzGKpC+NF3
Iwk2E7d7KHefwt3dDLhftRmq1wOIlRxSdnsq/wSMVZBbSMPICFW7/kRvYnsQHypT
sxmZFS0GW9wIZhKHeTLvI5Qt8cQsbYANjSjsx7ozV2KIoa+1BPtVYBte6obPy+Nq
Ey0m1wW0XatJb2gd+jbvkWLwXZfxN2LOU7vh35Qgpdu9lDxDa6sMzk9Gc0o/+raY
TFQWrk27h+6PKGDQ0vHWydgdduk/PFjFYX8aTv7SRU2NVDNGcX6WPby3zwwlVflj
4BpvodCJUvJjBXNNZQdPV8hKZlcIz1ceCl6LVeoGrfVqfPKhq/fk82rOa7zHR8Uv
lf0K6BGiouoUbXQucneTKug7evvt44/+zl2nAT9cn8CWzx4So8UWQEul4L5vjMlp
SlkG+58pKOYtQScHeRhEon4YFWU16EojzY1bDwhjR2KVB6WBXCUN4udBqYNro1zk
iNASKfYQBn2LFJImHxPBHwgSaI7ydHEsr4ZC2acpLU3q8BzT+xbToiNb+XPnTo1e
vOvuMfwmh2BFIrTzSU2Tz95vrqzLc6/OIrJT/f6hKOr27W7M7lDF7wW3Zi7P7v6n
64LRod25N9Xr7mBqS6cnWK3ZR8qlmJZn7bIw0QN5oRQuPMufsh+aTUiiw+Q/KyAm
T/VTjYR9+jSftAUCQkyFOKz27pe4dv9VICCdoFWC/iUnP5VEqPLRIw6ywK3q24K5
T8FXfM46mFpTk6x1jAvGrEUwPgYJrqah3eFr8davO7RfZXE+5hApf+IlFwN2XDJn
0vjc1VAfr1S8sC1CMzvwKecycESbpxhT+RHq9bKlhJ2Fxg7f5zQL0k7iPJfVjW+x
zXe2A1bsXLwr78RpX89R5OlHQNHMoZmp8tnBctvbaFHnQ2dUl0wtgXEz+jVlvJur
Ek0NM/5X62O/ACjlRhUVs2X8jlobCYvG6IE6G1+O5SeQ3BBd1bK8EXSTImIJBaj9
cWMcCaQWEIX1GqiWbNII5ogJWmFkB/m6DRu9mP2usz0PfIHvTF3kKzTIaLiXaS++
fR7e8HadDeBbbTUGh7VLlZnuwuVAEFwp4NWaNe8qdDCXUfcGr+MxZsqLNbZ6q3Gc
FV9aPjH+LA8TCkSxVwBqrrCrR4bXyPRuMmwSd18MxYoyxWHE/DJcvu1mJTqGx5o/
jc83Ui6I6zOFh/L27ZnTd4IPkt2qmXE079IlK+tosy+LZyc1OA/hhFzCrZs/F2Oy
BKWB1FJjNqIY7ke5ZtQkGEompUAzSCM0E7rjPKllc4TGQCSo7w9ibWFyxO8x6Zlz
rgpU6OHyGV8wPySFu8PxFwE9lEjT1wyrByktGo9L9oeENSNmM3hp9kbf7JTAQKnV
SCpm+GBytL1Y9OuxYTAXVxCN2drXfBXQtdAwe+QtnHaM3yVuU/44VLHbSDVtciV5
/HHZs6xnDFUouqHK5gMOVY8GW1QtfM2XM6N7qfuDc0br1Oz548wx27pbxTQphTRg
NjP6AaAf+lh2BHKsxY5BPeZMQdnWbO25JsYyE+gUTmdGy0glB6ulwnB49U2mtZgy
CuO1g9LjzxdxbJaD+PPAoN1QzPyWermK/V4UXZgq6Uno4KQjjU2cEIF7Lz+ui7Ct
fHTkD7SHQOEzVznmoaL11LQik/PquoBOgCofF6rQIwjgAlv3UV+o+xM4gw6unxly
1zCefIxHQHb1QHa7UtWZ+U9qvzTPT4I3rC0ryRtR0yMGVPC+Wlonv4I1t0F6OvWU
GYPSgNWiTm19hoCCObq8OxWDxWWEVKTEuyfKOa7VxeffUlf2oOL1MPOMqD0fc3PT
5bgTONzP+Txql3NIQsCLAl7UzatCvIFKotMxCn11NivtcWYZNLmFpLvjUOEvBJGm
rtABPJgScEg2rJ+ExXwEV4s6d9j9SYMP4gKv10cfhWxUAu/LeQMQBWsBo2WhwrW6
U6JHeMtAeRqc6HcYX0ZqukG77XdDcOOWlO+CxBtJ71LEGRy9rdHAYEhEASqY5pl0
LXsYpLD8H46pWI9NAr6VN/WpfYjtNHdQxskt/tQD1+HlcAmLW49Tv8nK8JH7/kMV
o3myRnWtqN4BxnGk1wsQdR3hebSJGt54DXbHeEjCUJPc6TBoWg74NXAr50MfnRvb
AyUYb5dYD9cnA7QQMNAzfE8hw+e1B0644IrkBSANWjPN5rcM6NFNo13e8m+Qw1pL
P/2zWpVTqQ/gIEw0knVMqzgp+bdXjbxWyT06Ogkj96xiGD2M2jX1I5gG3Eu4hhl5
7UrdWu0cN6Y3bNaevxwhSCUwW7O1oijwhnzgpOvH8i9ngbBXVNcH6kRGh/EvZ4fa
oECEMA7l+5Egd30KHSOU1S2v6vwgtMomNG9uftI4J2pCC2kb1GPqvxlXlBAo+aWM
w4DzRmlzBFGMNWjzk+k0XP35svOD0+kh7zNCwb3NO+/4+7UYi/t4qtub3NPkCW1r
GN+L5dNwF76E3fKrF9ct++H5TKg5K1yjwnXVdI7RBD64Sx+DEL4A0asGtX26zewi
OwurY4GBAhgEQmoShMKxiA5YVKQYeqSp9oRTosqNP2utfx3JtUUGs3z0nbGWgQMr
T4vc8lVkGZIVCu0Wce7AW1f9LkXtM6PuidjovRUGcNgyHbwObpZ+Nromqqaptknb
oG+kRdCr7jHzHfyzw/L66ccd71kDN05c19BVQ2fiUfYNxsONXQ3aiEnzG3fQN4aU
Sa660V5deirKnUauy8cT1wyizGpeMCHeNkK4jXp5GaAYy5CXYWcug1x20cgU1AZU
CZGQzvcihaTtfprsdxyKQQjbSeyIzEoD9KsGadZIz3dGAva45u4dcuRYFgOCMcca
/BQd+G0FA1nMxTwnVjMEpCF2LBavaB28DXv4T2qgOh+NC+DKXoH9okEzD4VrLL5h
N/wIQRbgHLXUFnTFea4uvjJUlIMg+bj3yc01pGJDofGym3uh8/asOEEi1Vi2g+uw
VMoLNeoFx+cmxUt0/dm9NbXWbuy8yuPg9cV96gBNPPTA57rwzdRnAaakdJ2VZC/i
dtci7PIVNMWHfm8+wkySedfUooVmKPJZnPXbt2mRJ6mrY5K+iM8YcnHYNzNX9LQt
rJPo25XMTXSf3DUI1+BIWwO2bIGCAvpONmj8ezSAguqAIHLmP18LkM0LI1EnRGz7
nLpnkOnqMbJycbJRdf7gWW/tdi2wajzHvm6Ytzotm0MTGb90mRa9rpiPvlue04qw
jVg36RjyjeXO1BI/U4izh0ABNspNIoeiguPYHVmDbkfvDmsYYu3RCqLBvFf3Co7c
Zql0/woia9FLrtDLG7VZLYbsK4icrUYiWWkh/DAUeVt3ggB87R4/bqkKoz8OGX8U
Ia2GF42BlisXCuQWCzTxndwG/kc3dLsRoTfGNz1l7AKjeKZmsEVGLmFVRU1dBF8J
X4uVy4FBMKqCAm33RWtrZH+l9OScEhb5cLNcaPuDBUMMIGmCG3R/bXNgAy9xFr/z
L6nQgba4Lh9YIP30Hr7s4xKWA5HHXh6h+hE3C7kLbhoJJhOqJpIYsMS5erz2fpBF
1EOnkUVFi0QkjAX2dNRNWN69JSSd5FUUdohAntGtl31/PRqYlMXkttH33Gz2cLJ9
OFuIfW+WXTRbv5Q+mkp/uwmiol2o5L6+wDn0W5V7L9d1eS4QSg+dmwz3MCN95uXz
urQzG/cyqzht5J7XZSsstRQY7l6lVsO11H0j6zG6FbTWJ8jPxdcYVg0JYdwUzsck
QVxaQR8fFNSdFaEq2+iRk3RT2iwVSjc3NWjFcex8chNkE0z0W7Lpfo/C32QomOoD
zpyq3n9zgmlFOt6k1BnC7troJcTRPl+NpB8IN85rd+5sZ8RTLud2fbmh920S/X6x
2ayFgpek1ebwEdUW9l5HWpgRG3UkKSIWSYjnoLi09/HIHwxfhK5U3hyLKn6rEEaK
XipxV7WvYpA2RXZUIpLTEsuqpzd7sdsxQI6koZtnkOr4SNgaWSwjarBYwAHrA4x2
DKWSdhSVqPbRaDH03Z41aNa4vp1RQF2+aXlAI2bjxqk4PnMtU0W+KVdexqUpUFCF
BKuYMlZZtW41YxNl1oiESEBWy7fxFTCD4dOxgqFPVO0PD6WcwcbdfiBIZLYye73i
PBFJDWQ61Rha4XiNz/xa0bIXvfxaBrZCJn2F/Xqgn5O7y0+oxyRpLEnyRIs1O5WV
/D8lVCOXUeKs3D7zT8/xkoTwHhQutG2wZT06jSaolO0oNstlXlxGByVr203H1gtT
SXBIZkHrwR0eFzvc3eoIi3LQOcZcyBClchVy0N+W3GOd1e2TK5YpWnTnOKtRz6UY
jDCMit8Lm+TuMt3TmKSYBHi11K44Zi1XNrfwb/V7kbuSX0BlOpR7WDUbF5dAWxpI
fJ6rmjG6krFfilLNWLUVEG2fOb188obqX2jcnPtGaUcrC2nXUGKLmexulSlyafhx
QLDQkCF4lS91+dRJM2qwehn6x+EnNlVll2bluU0WzQ98TYZipBkMKwnEj9U/zFiw
P4gbGPEVzQTEqXUfwxUHRTvjhiPDWrJHiKJy2colQUq+vMF7LleWT1t9eBBz6ZE4
gHlo8847NkN43irvPHZFaa7su740QwWHOCy+1oHAZ+LZ//TJuryJSD2sNEUNhKsL
pPb0U2PQTPBMf9CdBkxYXt0JLvjOCiKO5xJNeq4BIkWESTRhWDuNwA7nJu8O0YS4
R1j8tNj0QodDPuUPArs879shxhr5WHpdKb1bxadTw46FZF+lxXun1Q639zzxp3zq
uLcnvaYGKfpuaZsV1CzerbFt+Q8YZjGjRB6IjgzPNfiaLVOWNNdaoCYF87VMzd5n
vj3AJhjJrJo4o3ta+8mst0vmOmpP/vs93cyqbhJuDB8iPmA5r3z1Hnm3HsZ/lyKD
fAmVfDt4a+5nGBOKb3eW7NP0t01ASf/K3b0SusyW+ODaj3NJNjpaarWTfhW5AztK
gYOdoIa9R6amOU+CtyV2HCsh1mWJkzwXkWtpZxIwyt7h7EBFDafy88g6w0bLBiuj
dq5x5o5WlUX4LjuaGonuAYgwcNip2NoQrb9we1RXHSyu2vfpBH999Tv5tBBu9jSI
4Id5jIyPQgktzp+5grrXBMNIdIF03l2apt+5junRhrXpDYYY41HAN5IYmoFfkqW0
V/OJHYiszXatFCDbpOvQrHiKyNIPkn9+kbdsPh1Bw4sKuL+H+sp+PlNuQGM55zxf
bcNaD3G3RWXDwJ/HfkZdTrlUxZ1vhKSTFXPYbVgNc6le7NMriAobyoWE9INIBBZY
p+Yg73j1PbOpAbWmm3SlgvTDy2DdptqD/vAk/37rO6ZjU+0hkyAWGx1vDWr+ZIke
JrC2zBUeMag/TbTT3NDCIOLBFj+N/QVQbqc7ojIFS8FQtAmcHU1AgRpObgRPcZiA
4ml5x7VbJ0/uYy8fLF+mUNkRe3kLOf9u29FFBU42Xhl2Rwh9aLsarjpPheNUe0ss
2ZVdOstLi5ZoFd5prQaoiMOMCi+dufqRlueyuM3gAK9aFo/TKPjr4RAZUYOx8kCI
TGp0y4al/A2XPMt9gseaWeQdoQrNHXFBrGIVpUu8crAIcVhv6OfgFOFGYWfQK0ve
BnXdVtIf5ub1sjXsnnQIY+w09RMNerstH39gPXZffbsXei/y0PPquvNL8WNJCH/I
kwzp6J2TKqmzGiG7qxlJHgl9fE/xU6QtXSY/xoT+3J1E7vbd9A4Nj01prrwn0ZZx
dNG8SONHsUY/52Zh5tmdmiwMNnIMbJEikFiI4x6vJvhQkQentyxxWOx3QR01CYdB
LiqaUhsWETlFTsHjC9UCMJlEdGHYDTPanEQMtHxBkfYYrkdsZmdKTHQS32554Jdy
j4cCqgPohki9wKc+kqesczKg5+iw/WjFto3avjRkZ2KukDIobOR4L1mq6tyU+ALx
0HLHbkcY5qYI1FJD6M8ziyZKS9uHdyZtlT9blKX87kdGYdVv87nV+N53IpInqZ9b
3zo8xvaa0mfWC9f90tbq/KZtINf5Xp4EzNtqvmxPQ38vA8pKr2MotbE6mbUt5Alr
AYtXXMRiOvYhwrIzbb2FeLvxvLzx/NnqHx8UmQ45nAC57qWT1v4dXGBCK++7B45B
/Q9xc/M1+fPgdui1wnby86ATgUPgY5QjFODIniP2cbPr/McRmFFkq8hbqlHbbfwZ
28iBIKAlM+laNNkm+saqGinX/G7eMp0ZKWHVDHstLURL3giosvifp6Zpzqv3mL0V
GIsfvGttQgR49OI5sQJEgzunwQJZArJgwWVBQCgwQlZEQm9Ycqv6BFOjEaYzHgg7
EKue1nqOQDlh4T9kmrwNmrQs4AtjK79/RhmVJZOjQZmE34cf5rPcZnyB5cZ0t+qe
BnLHye74fs5rde04JtHQdtXls9l3cz/a2e4ypEfC/WpVaOt+F56xvy5gd9npHran
NHOdVLH6aG7f07uw5vM+h+PBYsxh7wqGG35LyyXh1dtvbLWiaYNnqvLU/BRMZ4Ii
s62DIuj0k8ak0aGwjGoWy0PuUWlt6G3yms/N5/g19N2pxyNbnBRr44SLqdtDbT0R
TcPLE6Kabz6+fI1rxUXhQHHG+Bj3eL+1y8s3t8j6o4sUG3OKTOBXSEhgKUlTPTQ9
pqYhldvqoFL1CRvHeo7u9Ezy2g9H9o6rAZ+Ak9AxauHxighD9dVviM0HzVYMtplj
Tu3AUkEeBHB6a7bVz2iWYl2+kzxF6e5RYuel3hgIOArKHsd7TUArfpUpJuv4wefp
1+x54pE53+w8G163MvAFvkamfyjGIZOIswHewjVuNHDS3bjmK0LqAOKgRnDAfty4
U8pk/lsdQvnjTMTj+eqss5yIltrNIxp1zorvaqnYAm/t4di2Vkm9w4q+6bMFh1Pn
9byd3vtFFiiuGQmRSN8GM7s9m8C1qPj3aEKjvGnzTONsWlp5dByzDDiGsxjoBWAU
e2mcSQpC/v5jw33IEbnKGeCWJif/LjfzaidlfXvzTJTFo29YEyIBWN9UWlXOZk7q
5QZGr13LFrjnZ3Y0AifFQ060Zm3EPyvu6n/PH8LhmLzq77C1mIe27W4v24hpu+7e
1IXryemCcYP4xNaA1K0GQgXExWrkoOECQ2UUANW4tBVuuWYZ1JIe/SOsSJJ22krE
ZG41TZCS4OewIQwCCMeovjghZJDHQ56DdBY9Ck5iXmtMtOomPzE4tN+v+mPwOJY4
N+hIWYUUjE2RoTO3QOyW2QUO1BKxpHZ+ItWbAon/VpBIt672Nr5GP7OuuKD3Hnw/
6sdna9lhsldYibDIIfU+3KT7/iHrxKcdT8MBWXePTsIv4U0h+myFPXWtw/ZgpYhQ
5Mq/F72fvX22NERH1PJe7cHr8XIr9F1gVGjerPyzf0N/+pXbkwl/TmzCp3yudf1k
mru48FaN6WSK7Uidwgq6o5Edi1p2uu2K3TbClAfSuzO9cS1arAhlO6LZKge2SyvV
amgH6Ng6YffMkEwH8ZbqfLBt+0sp7cwrB56mKbCLEHFdgUk54udonrPrLun7eBBH
7PMzQxU+jKgdpUh3xskfnylg1o+FSdzErB6Z1qBpFiNdeDCu1KM8s4DREyIIcR0O
TgTa/bJotNpSyHsoRhHrT5XmirClhlSSEa0Y1FZssxWWWl2sdDcKk1OlYe+qcPlP
fhAdBshIYSgjdM0+Vlu4z6Bl+HYi4zKS8so+weD2ONmjW8mY1m19ZB/SSU071uEy
6uTvWsm0Tx6yHPPRwcgIbSM/LkrbT/djel22OcaipsdHxVH2lrhMubLZfeoE95E6
HgnNCMWYTZWlSVPnkuOv0ze1UPKQegwdGILtDPfROrnwdD6DbyzrIE0qwkgXjiZG
7L4Vhz0kDUX6cKBf1iBJhlqbcQQrhJ44pINWxTTg09mnW+rJapfYNECdSgLxnTw5
UkW1CtGqNxfVcJy6H1uOAtXiVc9kAJtgYAbWyRCue3JpIPOgY/SURRaGROT5NPRE
7ASrDbdmYXHo0xR0TI3Q5xoJV+PEb/AOH8yUjDz49f1qvT2AMeyGp1pY/ejW4rye
CJArj39aZIfADCINswwdVXNRC05KdXhbqGDGDWxgdxqPI/0sGiHaog+/dqqpXLGo
xG31voXIia6U9nG+KuVfebtqkBt/M1+262x9L5lbsFt3OC09VQLZ3kquK7yTWhW1
4u+MnZa5b3jheQ8VKstOHHn70fKetaDrF/08dxyf3tOFv5XLfLcVkjnB1tSEPfpB
7BEHsVXCoQWh81P15MfISmBdv4aFjWoObeQtvLu4XDcDYE7b2dInVbOo+hlx3jQD
tmFQ4M/gZ8gKbRxBhHYXVuM9FPAlLGnCJOgGwvSqnx6FsXsUi1sCexzhCGmSIk9n
1JfBGJb6PKa0Vpu4djkPDaR4lnmo5AZJvNKos3UaFRwQKC55LiIQ+iDiOcugA0aA
x6mbWaxUianAcJc63K+V5vGFazkrgyY/bWwZ13uB/XCfz9vQKFpEyzSGrwmUEWH6
qDeCtEfolgfutuTM5rNSWAdWMgfU2W8FN7yjCVJY+P0cUZUYxFIdFYVKgavJyOcZ
LotaD3Ox07Dn57KVAbKvm9o2CoKLjFlsZZdtL15Zmy6InC1QbjWsak427iwd+92u
HMNg80DzeBqTK3Ysphz2bT8mIx1jI2bTXmsMNrOoEtg5/yY1vHukOMWq/y6iCEWG
81Oz4E7FFRsnmduImIlOkbeiqXDMSGgN2aiG1hcZkLgM9h06YBOmFDYF2OHPPhrD
EIQ4KqAXzPNsjKFX5n1+E/gpgyLKtPcxhG4NHMP0Wulj2+cwhqps9U1No+8czgdR
WrKZj3EzZNkaT8CT1qbM9YT3wN8SnRNdlKITVp/od+vhR5sz26s943TABF6oYP3D
aoHE75rJ0RXIJdQy0pQwxqmLRb1PjDPqmrHzZBvzXIj5omJApr6tRuFn0VDXVuY4
BJf3u/BKK0mrSVFLE0jmHN7IHZpLp/4YgmNtfRvkOsa0Clr5mpFrx1CZUqVwxt5Z
+Zz30nmWdib1et9KAGdbNBwMBvbl0NlT2L46gEFWu6ovsEBWEFGX0eDwpzGIoTH+
TiIaviZTBvSazVfXfAWjCSQRSuGXiUo04RA0Gm0dH31Y1A5OWXVcPqRvLg9HoKDR
RQ1rgYOX3V/PrEcCuzEDSMDS0U2ZO3W7D5ftat4q9PuT9yU+2npGb9XwFbsba1yX
FzhZkTD0VWMH/iTwmwGukGsny1eDa/isKTHb0t3uQjqtE8Uu9QGLzvsRmY3tIkoE
adyYZrKKEfsCHwzxTsLKFy79XjMvd1ElzuteoByPfuAoQl10yoRLC7afyawslD2n
vtSbw64/RYSlbaylYRSi82KSfvdFvRAiFVLNqcVSJCRPtunpoUfvHMY01Cic63j3
mqF5Q+rN0CTqSCD8ZpF+5vrwTW46tlJA/dAkXbLqJH2AeKGQftvZA6XUNxCDfzkP
ShQM3KXx9jhHRrDkLNHG63aiMWSRFI0WvsZyqPZOdTeMOFbARTGeeASZ5tdPSe8B
hKo0SQ2BwUkwZ1dLW/OLimDX3izDfSnWs2GQvkzukJkMp5S65oklvM+ZU1N4FxPG
wSVhRo48kqKjXTsKXy2xyuF7CgVxDCLfHcJdlNrEDXrqhNQOkKvhDG/gsonidDzA
xUyAq2f16hVMrVy0+cgJmN/Gnz2UHxMduUbaP5uPHcCKRif8+o3jbFvJdauMIYQe
dGifaRtuF1nHkZve+IDevkN+PeSk3yP/QAEl5lDr2twMFfgazQ7WgunIIDsLHwY0
S4wY4sPDLddMvYiL1E63UKzhfUkrgI1aBOtIRiqLgVrUd8eeHpRDR1kvIM+RdiBj
liyPqPBhldTajERbwJfP+7XhI3pRKLS7HY4BUu+jHPJL6sDg4wtFrko/yUNsDllo
ilJ6ZE4alINEcDbZW647pM6caveU47wvEIgwbu4xJtNq6/sErIWBWyrUMTFET7Sw
ekRgeE/lCvq5qjiUEoU2ulgcV8WZbUgS81SAHnsTMpKTSLKKVK8uj54Ar+bj7Evy
vait+3G82bLhDATto8tzkkZqOR4hxRk+72sE1bPr2eFHUwT6TL6NM4rWM5OKMtVo
n42JSgSOKvvlLdgfkaGV81eoEqlDjWV4R2bT69eykkXXzj+wKBo0EcdYP3bI8Z5w
H40+7BT3mDh5ZFbTFk8YsWrYoGvFy/1E4TPQSgtRMUBXBe8V5SzrpVFOaokjUQJL
DP4z1ug3RjxLUw5jnSPaSCs+QPMBg3mcEMuMJXAuS9NfC7Mzka+xv2k89crlyZig
VmsVvyej6HLaMuV6ombj8bNICvgkFjqDQMBuuUF8tMmlFMf7jDzWKdo5gdt2qhNR
lB9+lzDnO0JJO7ELmEaMWQVc7IQBC5a0585FCbT7pYAlO6eT+B60F2JRtBR4itOU
ZMBPmogF/sat7UKxodLCu1pwDDZ+WoqzVY0uY+Xdo0rTxrNSkaBzzyIpY074oFjt
DzSa4Tl0P7fR7Rj3Los5Fsi+43FUsjp9p3fluCXvMgk+E+wz1gkyiLHN7pGvgLeH
v7i5nCsjySLhve20GGHZdm+YWjzAOtfKp2GaUMTgxPAwfawstM2TrdElN/AYdP5i
8o1F64uNpjmjh1DtGnD85kcYGBx+yu+fEGBJcVp/RH4VodsYaOAyYz/hozqTA8JF
ANkQh/xRsos2UOZF5KRVdZQHpXPDB4LV80y/Rcesr4VU85MwIOw7+aBUaBwfGHuA
ZvMIZyXaVWiXOAKPFQcZBmTUDbz9ApY4b2Q7in0mjhx79jHHfSNnrJV9g0nmV2kG
3W/aBkkttltie+EYKReVX+y/TbK/hfI6HJ/z5WYfvzksx9+Ed1QcLzQ0rtZ2ohFM
fuw0Mnmy04F8dyCBUzrmtuu6Dl3veEW3NffxzNYG+sB12TiHtoSH3hDqGcClmHyc
W0IZKSxFW/Mi6WbyFvdCNkWr0Ad07r8xsBYZBPd5lGamfSbwGg6W5npWZA28Z+Kg
rTLWhwByDY7ACQ+WINo0NzstUznxjO8KyKXZu4ZL5XXlJfal3tL1J+LOBpFhFiSR
oeE1Bh6bwlz+l3RpWnLOj/KYaAfBq3fga3L92hlgxDVZ47UQF9HdBdUnHDDAuAuG
3rUyoxa6aGWOg9CP5/GbZ/7VcYMt/tVQ4dlwUDno0+r9MXXABvEkQEjQioVvUCC9
yqSYbtvV3IQvOZv66u+ZBC3lpzEQ+y6wKjSZkQsEEXjuLnvWmZavKKBn6W2bFy9o
YpUZrS1F2yXJZdlenh7XlTc8u8nR24M2Iyv37k9jNqkfDrhIeB0uupf9PJ8r+J00
PGEN8apAQ+GvCtmqiWNLmaKH567kvSfOJT1aypm5PogGTaXvM2iGG381ZXzsN6ZZ
DCw/7DXHHzcKiXmvq3KeL30QcMrcpyaqERVvv3ZOTavQ5jKdz8Q9xZ3Ci0SrA69R
gU2ec7fEAvEwdH0YhSDmEp5lX1gWJjbcZsqWyZzjW8QMwZ/4QRsLl67mtrgb9PkD
lnsLNQ0Fvo7npn9RpNgsK+2xZ+ykIJ5heRsDbAdplWuW9sFHXP32nxzl5o6bJ73H
0W6YdnSeH89brtTIyqZwLjy8omn81svA4jVGZyUtr2SYpZllmWWY5eqk6ybYx9gn
2MfZJ5vGmhopliJPeYBzi+vtppSVgjxUDVWHr346khK9jtzE7VYmeI2en90GH2KN
bg/IbeA8dUm5V1OmNXjAtAWos8vPwoUxZqoPYMKHMeIiGnHEIXipOn22KsSO2EZP
xA0jX6ltMfP1D52Dfd31viJ543rHfHd+l30n6po4i33AeI592A3zq8t51AO2XfkK
i8Q7q//MCAYXH1a6FRkVJY+2jhEgb+XkUepRVsImxlrAW7RLP2b2SNSE/5RKfwSt
FksB3+e2PZY25CEDf8siFreuuLNw5T2X/HIBgwSMkoKaehv2WeDiW8wVyauCb5Je
M6UvksCNkUC1ip7yZyG3UEv4VIVPet2CRolAxk7dYN37wN1qW+Mdtf7NysBbX2SS
s5LLK2sLElSuxM2RkBbGfMxJ07NM2i8ngX1Bcb/7XhJrGmOU22I0mcVG2MOxpzpE
Qq2Eae9qbxReiDeB7p5nwboRmybWNTzskyrn/6TBydKSliZPzb7ng1wPYoCHmMtS
H0kcCoYbV7LTl7xuurzM0ZIXPutQXSHBFaKk3ZTPssz+eAhTMUXImHIQpHwY8PGk
1zSAFp005KHe/9ssaj7ZgGgiHRWkhPD4PnaWH3ohm1Y46X7tzlIDFI3z++V9dZyf
153M+5YwY6eJRvScuO1SVs50ECUKemktY0Gr6nPFgk5XqdyLWtU6v6n9ey03Rbmv
SSmJiUW226t3bBGx+/WbF8Wkl8/tN4QD8G/go6YIbYR7kWq69a43YVaSxMOwVRnb
OPw23l3qlPyTysqsD08WSk26Tzz7M7ljbuXSLQR2qW8m9IwBEEbQZwYk5HBfwQms
uxWzwiX787ZeZVCSgo0by0LEw+u5ttHTp3COom9lnsjcRy0idcl/TC3fUPkUvVXr
Qt6+RjN0AV0gTBO6j89MNY+BdNO+43ZTwfHyQCXNvWmPAiEvfv0Z36B38/zTeyfp
ZhXc7kG7G7KYx+VDlSwRwcVPKvzybehA7e8kWWI+idziw8YrkZh46CTu5XNTcu01
9GuxxpYbCUvU6Cnr3k7LZ6sewwkXeVpzAnUERszsCq+9N6cZrb6spbgEov4U0Bqu
SX6jqTGLUiBpOCTewujj1xfBY4mayTMqWWN5Ip95YkP2PMbClLkZZPJHUO49Wjax
EVVr1H726VLkAAkzbW5cYF3AeKmDCYaQnbhcanS70nXuoVXCNcpdg7Gs5kelunqW
uLHoKofsD0dvdA8DaSH/RBcHZwLm9CckWCcJtH7J4FLYNthWyIuaKN/a+KTqsLPl
VR1Sd9lm7T5OWa6fB1WFJfbst+ktqJP5sL5HxwKVc9+6VL6H+K3Bv3yp3JV6snez
qqZ7J5lWwJCV44KKDv+dTgsW7YPv9woUNFDOsCzPgXQhPXgpl4X3w6uhoeI917rt
UoftM8yfb/LPIZGDNxambi4Nq2te/c3QGezV2GBfKYEj8re7Y8J9k7UCbj9CGDId
FJ9ZR6ghUfAXEHv4FmKwgwXS3ylQUjnPpjV7N3FZRtmbl8K1CxrOqtmYE8WJRCL5
TUVtBloqBsJoDbGSGEL0B8FoEViyJ92Ukysou0pRUTGSS7Pmxx4KMvWyYJ1TsmEW
Ylblq9V6fPYYVNmx9GRtG6wecW+w4NWZnJdoOmLHZMMmIL/HOmfhlcNn7hDUnT1n
6pDwNXuKexm+YX0cc/6cyZS87SDNt8WYHBdckmPxQaBadCoz2xI8Xzkr8mSDWjiY
n6uHN2v6ZEWc6VJOrOdMRDvyHrovnKIzXLeQEp0ZTH9gSMK45xuuNL50QkRduP2r
dJjrQDR56pR5by6soQaxEAwwYxoN8apEETtWfEKB8kbHkGBQoUWYDZMRJNzZPCJL
D44gSzFWnnReyF7V23cPDHoRZ1ZXVghvipjLflkGq/FFa4pQKL2sUSNBdZhAJWN3
50g5445Ib5Z43+B2kidBz027mIH4huvbtRsVx9zjPc5IikpjnNopCTwmID0wF47d
l7Mmj0xvWhXxHGvN6GJGnfPwyalPdcRK8X5pg0i7rK6E7BDx8Cf+lrtxQijL5KHC
lxKovKbLMYvVmoTVcbfRsQEby73w/R+EcUmpD3B/cEEilJ4TKK+j0N/tOM73z1xC
bo8hgkG2mn/RtjTE4KZzWgk4j/hEBmOV7vckTPlK4484IjGOSVWsKvQdH1IqZ1Y3
ClVllCuSUQ6D5SkLhg+kinmbljRIicwjQYqACWz88SJ564lJaFpV5ukAEhNi6bME
iXO6b5JBvkexT/C24b7J3eUE+MNaP+4+a6vV7Sicl8vziVfm+3wWY0oaHll+v6Y1
dQ0GN7X2qwT//txnl8/P+V60cjOn1m1YJZDGsbY5p/dh5b76PHQETe+rHpL3iYzG
6C1b6ApluY3hS3SWZjHWQeQZOq7IoQKxP8p4bbfhg2ToNUrIYlxm7ht8tX/9fPIx
we1eaNTx4EpcjGcgw0PZvSy0iAmJOcbDwSMPlYCgdXQ2RuobX7qeAaW++KjItqnK
O+incRrLVWxQElwEd4SWN2z8aeurhMidt5gpaS14VrUG3dM7dlvnQnENpXeiLAVj
l1OihdlScY2mmTEYbONApQ52JP8IelMtnh8YzVGk4myyjroAFaoAgeslgvxdj1iT
XIOrZikamA8SRg1CIGEzKmoSuM90hDmF774pKoH3BdOXL2COicOZXpMd+97rbnl5
6TYhbjoicGip10yOH6OjI0LeW1brve3DlYORRtKPtp17kee1YMAcULMVbBaqpR28
cF+bSz/CxAVqwNd3DLD4DTMW9JELcGCPcR5a5ocIpTtL4ix8akm4F6X+SuUygge5
mHHnXKTARUOcQIgnoWaWT2YHLYtEOtp7xk5C4hFldZErypbwzhZTvXbEMC+2/AyP
+Q0ElcgGjDTf5mLpaBNUhZlF8BE97BSZjVqjuBaeG+yDp0KxN5T44UbDhIF90qyx
gSTRJUI5dQ0EUN84iH4xeaSSZBr+Loek8R6O8hTN58BinI65XpeCIMv2icbvwt+G
kjuV6SzzrtMHPGxrOSpCvsTNVoOJKvQXVuxM0Zwb4NR8C5DzQFWOKekJZ9SX/IrE
Q9nLDIObt0DTHQU3AGFRzebnlEtf57E1mFxJYEZhNfcYDhc71fPyutJB/97qfbgO
eTWFILdT8yUWYTN0npDgGZtXJvKm8ixU1bITjurqq/51efYtccyJsXFwI+YXEnBd
W4+lBD//jY8+YdCYn7LtJWfY5r8ShTozHVA9Pp9IwCU4IRmT9SqKFQnZfa2/Jmee
jPScokxfFW1aNNFxvUWm9wCVYYzt4GAfEeuYWvlyYnEd5TXPn9Gm/7aru4PRwf8q
tcT/RGu21nH4XtVxsZ4+OuHFD63qYxshk41fb3pyeueRrwSrZ8ufRQgSSV8Y+mMR
qBT9kzp8lfwFb1WWFZ8r4fMu9mnrZ6oYiO8VBgcaT6809iAeSvbccTUxMutR0WZI
j06OZNPP7v27Qi9sD25Oiu/ltA01eBUMT5JP9bmIF8dEeQax8ZhM5revMxn+8oJ4
c/P2H0RjQ5ukvT05UHKXdrPYJ2Hjol5OVWCBprZwDlwxUafDMpFJjhbCkRSRAjnv
70qrzWFTkkLJxoNs7hMOh6WYpJtzklT3Kd4DpIoaAuQg3xkSQS1IycL6UZ9Ak+EP
w39SK558+opwfKDeTJGgrbXMdma3+pP7x0ml3awVxTkPbVMFHX/ZvKy11gJjY1Wd
q3UvVYUVr23VWFIK/buD7Um990tfx/Cbe9o3wqJPZFTI9O84BShDX2WgbVOD0oRK
Q9ONSkAsS32xZxtkIuVZZJKl29TZ5/0ODPj10cLxrCmWByCqY3rlrBHL2F6iOB7x
i2/eQXyuO9Rvbfm5uw2LG/BRFz4H4lhnSaKrGQu1bX2TLGg/vZ8ioXBV4wNetWQ8
+jfrYP73Ev5MDCzMrP+K/vdSsZQyBkaEckqE6oSMDHS/HqyECi4Gjs6ehPLCon9u
b+vuTPWvRv+95iilMBcTAyMHAxMTGxMTKycDsyYDA8Wvx78yGf/nPrfGLkYmjoTM
f20CK/RreH8sGSr8xyLazH/tCSBjZ/z3v//PaofujiamMAyEzJwwDP9CyMbKysxK
aEr4XzFmNuY/1oX884rtXzEGVnZOhn/EGFmY/ti74H/mMTD8sdDkP9uyM/wW4+Bk
+a0/Rg7Gf8YYWP/Ya/UfeZwcv/XHxvjHEq7/iDGx/jYWTmaG3/OYOdh+i7EwM/4e
Y+f8LcbK9M8aMDKy/7HtzD/GzMb+z7EwMnH+9h6MLH8sBPvbe7D//jmYONh//2ws
rL/Vj4Xz9xjrb3X5NWaGfxNjY/h9zIz/JsbG8fu9/L0tyx+rIP9WF9bfa8XJ9ltd
WH+/H4ysbJz/jDGz/f6d/BVj5vw9xvm3z+vsaGBhbeL45wT7Y8ndX/ODkF7Rzs6Z
kPm/9j2jl7A1tSP873NhQi1CHkOmX8XlYGBlYzc1ZWP8NWUYOQ1YGIyYDFiM2IxN
OE35YP73lP9ajNXJ+de/iD8n5q+bz8AJQ0YmIicKAwQAAAAAAAAAAAAAAAAAAAAA
AAAAAAAAAAAAAAAAAAAAAAAAAAAAAAAAAAAAAAAAAAAAAAAAAAAAAAAAAAAAAAAA
AAAAAAAAAAAAAAAAAAAAAAAAAAAAAAAAAAAAAAAAAAAAAAAAAADwfxc0ENuvZzlH
YwtbA0cPQjtbE1o3Aw9CAVk5VQFCO1NCGSk5QuFfh5oyoYqskhqhvBAh2R9xJXlp
IBggQuD/2dv7L2B/vf499v9wgd+5gBB/vaAA/VEEYKDnX8cfFWkGwv31N+ivA+If
DVD+OriBoP5s8V94gGh+PcP8FQH5q67/f3iBJP/sHfivNv/dDvivtqB/Owf72zuB
/+0c4m/nX4G+/9UDxN96BP5bL38H8q+W/9XfP6+D/q1noH/THux/uQ7+v1yH+F+u
8/1V9z9yjv5VW6C/1emPEYL9Nf4/ciF/HVB/zhggIP4/7x7I3yoKBIb6P2bApz/b
/DmN/l02EOr/qP0nILRfzzIu1s4W9tYmhEZ2NvYGjhZOdrZOf2v8L1D/5wsA8mfj
P7v894mg/2ki2H+aCP6fJkL8p4mQ/2ki1H+aCP17oiiQ8K+Rg2AC/X/sPQdgVEXa
8972mkpIoTykJUDC7mY32dCygVCilFBE4FQSyAKBZAPJhhYO1gKioiI2bBAVEfVQ
9BSV8yBiw/Krh3BnO43llPP0wF5OzT/z3vf2zda0BQK+gS8zO2/efNPefN988803
6DOTPO3LTnZnDYWNsZuL50LGTwrIX+lXS8u3zLeMEk84Ikk7vg5mHZfgp7oCy3V8
3enyFVCOuUDIaHIYHA73jOTyLf5BQEkRryP801v5OOJ2omTqrWEA5Ol9qD5ocv4N
55nKz8YxdkMXK07cPmKwixT6txaUKqFmglCXcsvLq+rdsURu7nlI/bdRAmqGQs1S
qNOw35dwzt4ab3lVAInvrMsRa50moVaEQ11XudBTuaByfrnHG6MC9ADUDIVaSaHm
sI+XDpPLK5e7ueV1OXgdMXj6tNFjUGdQT7+o6RXjH/5xAGrNSahV0VCXLJyUPTRb
iEAdRD3wh+HJqp93AWqGQq1uHbVQ846iXv7dyF9Xv/UBoGYp1JroqIs7XevMJ2dN
vazyMUCtoFBrW0fduVo3PFb/yH9ufwlQKynUuhDUPKbQru4oas/7zqxXhx8pFFCr
KNT6VlFDpTuKepzlf/Pe+7kJaq2mUBuioi7ufK3PHbr4hwddh6HWGgq1sVXUnaz1
ELXh0+z05wG1lkJtCkJN92+YVm+/27J875xhT70HDa6jUJtbR023evtd6def91A8
uh1Q6ynUcW1D3fFaP7J3QdXii54F1AYKdXxY1JGGWgdc1YufZabvfwf62kihTmgT
6o5XGhVkXNZvvf5NQG2iUCeGoC6ObYO/tmdLwozX9kODmynUSRTqjEhEszOo77M/
9lPDed1FViFDQp0cDXXATNpB1HP+Oevd2cc+hwZnKNTdWkcNNe4g6j+/+kT/y18+
B2rNUqhToqMu7nStB098eMolv34HtVZQqLu3jrpztZ41cvWDzb3joNZKCnVqCOpI
RLOjqMuqFaU5yYBaRaFOaxW1OLg7iHrl+fdP/+JcFlCrKdTpUVEXd77Wm+878Ool
9kRAraFQZ7SKupO13v3hv3TXnKcB1FoKdY8g1DEnmmNSUnI++5oD1DoKdc/WUXeO
fvy8T/XcrsQP4ePSU6h7tQ11x2v997R+B9OuFBvcQKHuHRZ1DInmu/P32Wdc1xtQ
GynUXJtQd4JoTs3VmeYlpgNqE4W6TwjqGBPNT1vSrl/0pPhdmynU51Co008G0fQ9
uHfbS7vrYZihdAl132ioY0E0XV8f2v7unuMi0aRQ92sddefIB0KKqx1zjoNAg6VQ
94+OOgZE8/LbkqZd8qVINCnUA1pH3blar+xWNPzvz+wD1EoK9cAQ1DEmmk3KE9OX
czeIK00KdWarqDtJPk7cOjGrKPVjQK2mUGdFRR0DotnEGGcatuwQV5oU6kGtou5k
rddM+uana346Kq40KdSDg1DHnGiipjk37u6bAKh1FOohraPuHP1Iev/Dq+79XpxS
9BTq7Lah7nitf7n//HcPTRQb3EChzgmLOoZEE+25pmzR1AHiSpNCPbRNqDvR1eiO
0S/nl/1BXGlSqC0hqGNMNHd8dcHrO+d8BKjNFGorhZrwaaNra1Z4ssfV1Nat8i5y
c+NQZ1Gf+9fHCxbv/Vkkmj0l1LboqEs7jfrCN55IufKKF0WiSaHODUZdXuutcnu9
uL6xQU3vvmCiSaG2R0JdelJQKyjUjiDU07i6ZfXltW4UK9Sbtr2255qhx0SiSaHO
o1ATxrg/V1pbM698XmVVpXcV2Yzw1FdVcRNQx7+u0gfe++SfLnGY9ZZQ57eGurzK
6671lHvJxzahA5gfvN50/Q8ts8S9Dwq1Mwj1NIykhqBc6i9BpbsOdRw13ed4mFGo
C4JQF1cuWOCudXvmu7lKD1dUMmY+6iTquCMT75njhForet/PU6xgdS8Rdbidxra9
wbb7DUW735BLJZdKLpVcKrlUcqnkUsmlkksll+r3UqoPXQU+QTFOx0vQS8sra90V
nJfzuuu8/JmPRW4vJ4hBpnvLvXVhDnqgMDhpHDFbZKAzxwkHPRJQC68x+j9oHemg
R7BLAJAOehC9IumghwG1Tbd1JL+/yeI3JTeSWiY2oglI0kccEVZ4QOcmOLH3gp+f
nMMSpOVmlM+rryqv5WrddfVV3kgnH8RjE62eAZCPSHTsiIRGKx+RkJ3szibHIGma
i9URibn8VN+W1KfvCERrvjgpikck5sJvmJfXdRSiH5HQAoQekWBAfku0AeGcApcp
MGZZnR8Fqdk3bbprpigwTwo8IkGj9nK1RG6NYob6qHXxDtO9ouIKkxR4RIJGLe5Q
VKAYoX57w8f6T5L+C7VmkwKPSNCoKYH5PLd3hdvt4ard5Z04HjFgyaqrnln0vKg2
nxR4RIJGPbFmhbuWm1/jWVBZwRegqrK60os6jvrKg1MOj/jiVVFtPinwiASN+vyl
S2OLesPAces3vfwXQK1KCjwiQaOu5TKX4rVHpWdhFooJ6qOHhj1R+l6zqMyQFHhE
IuzH5S9AJ1Fnbnv8nRf6iTuPmqTwyzIRdduXfsFvsO1+Q9HuN+RSyaWSSyWXSi6V
XCq5VHKp5FLJpfq9lKrApfUJOeh4sWn77F/RQvVwucdseXHmiJ5aDMgCXWIE0EOr
TKXgfAwXY1iI4UIM7qDnMpw+KIUF9NQw3UvkWJnwoXJ3aUKkjtOoL1gQuChwnNL/
PNj4iCh9uxZNDDMD6KEUouToN7D0hcLkQm9RxvEjL5V6ItaNPHUtJSfMU6l8CLhW
SqmFp7QFNVd98FNapBT6roKS+oQ+VVKCmdCnKkp2Qj+N840Iam1x3nFTmzvkgTFC
++iE2HjKCN03/F6ceAZcPAd+Ha/FrKKmNzo7NkL2BO1meLrFLwzd67cawVfCJVSD
iVINBgaaPmI1yG6WeCKoU9XRRhiT4ugTqyMWm+1UsbXIf7ilU6XWtLPUik6VmmwO
Bpx76kzRje0surJTRTeigGMenSq5oZ0lV8Wg0YtPT6OrY9Doxae40a+Eb1PahdEC
b0cUX0itOmT1dJhg01Hg/Y4pBAjH+0UqYST6dLZxDaQZQnk/I8w+1zICPAOpvRga
wJd5rq7L+6VRfjTej5yZPRb0DQTHid8x/abKz/uR2FFMIDOBqD3s1ng/1Dbebx3N
++lELmud9L7E++kjPmWpmSn0qYKacUOfKpFg3yj4qTDzaoJqSPwFkF8wdyem7QXg
5+48jBgtvo5QWQkJX4phKdpcEsy28xvhbCmfhnS1y+CaQML8US1FPB9PPtdDzEY+
bMV/Mpkh55IwMTtcquFC8rwSw4+KrSViGTidUAY+T72U5wSVkGchmWBZ+7nB+VST
MpuX8mm+xvCWQnuumI8vQcpHq5PyOaQMzYcMgRPdLHya10mZDcf4MJmSnMa3+DA5
QOeyN08IfncWITXpLj7NJxiOqBFfhn0YdpnfKPkGnWACyVqvCEOVaYPqxsn8jeT8
Y5ZfAvoG/zzO8LqMVW6uyFNetWq1u6K43FvO1bm9dVw5xAicRl19dTXhP7hxHCfu
SPsD/ofTKauNFZULFuRw5dU1noWCcgKXWcqN4Cw5FkdWIceJ2hNBB2t5xV6MJLN4
nGcIVzyuIisavqJaNze9uI62Flm1isdMtCO8NEbxKOvAOsBBRdR5y72Vdd7K+Vzm
/JraWvd8rztmeIXm8/KNzM2odZd7q/kUot7G/Jqq+mpPHUY3zV1XWVFfXsVlrqj0
LqqkH80ghjiFrhGLMLm+ep67lrfSKWZaR4ovviI958uOn/HWPLOOyh3/++x4aaGi
oRYqx5n2yEXW+KmDGf8TbNBxmCXIxoyDBRPxAjyvnIsGo3pYPqxDSfgtM2rEz+7H
z/aB+YbPUBz6Hp2DUhkd6sMkIBsjxM9lDGgx0xNdwWSguxmBSbifMaLHGQ4dZdLR
XmRnJMZOKIdQbuInAgPDAZtC2JVsiCP1tgDbRFixAiRotGuACxgMTGI9ME96vvSC
AJ6wS1sAB2mPRsjHxIvthXzMQFGzgYZ+hgSjiOTZ90iw/0PKl8oI75J8+zDCc6Jw
Z2OEd1P4VhBwEuNrixnBRBVhv65gBCNdpP53M0LZM/gWEspFNgEeZ4T6k3eOMoI9
MTJyxOWxLgKTpkGSldR2MmnP8IkEJoQwG3sYV0k0EkV462Zl4wSRafGpmvkwKXaZ
2jdBZOSaTAIjR8xuuDRNE6LlOYtfogpMDknv0zXx75Im9yUjfxh1Q505yh6V9PK4
uiF/mZGhyR9ugjCpu8/YGLUupOt9dt94f57paELsmLRTzeSgU5z/yejZ09UeCXjB
g1BV9L29Im4YJ8qTrbk5ebYRmP5YLNZB2M1211ly8h0OpzUnL5/LdAzhbLYsS47V
mev01E2umT7dklNgzcu35NgK8mzWHJs1N8/mPHpasIYnT1WoY+QpA/8zUqt5FRqC
883FJCEfk4NhlFTPhdNNxL+n4VxmBB49CXEz8fNZOO3FGCr8Mj+EKjH2xfjZXt7g
fAL1RgaUOwPKqoQ5QAUwBOpLypMLz8nvfCBbZDoeBs8NfGkl2dREiDfxe1eSCeAZ
SDIbOhNJdjxnQfpU2L9UwzxbAWXpwddEKC8hH4upPQORfOgjkA9tFPKRDuAnH4Ko
JD3MwBdEN5YS9Dtz4lTfxArkgycBaooEKCgSpiTkYE8QOUhv4/Qiu9NHDhL4T5L0
4Wh+9uS3GIrHOWw2W/7RKM/CT42J7ZoaqwLGiCHm7WLAmEwYkxn78fxUWIwCL+gy
wJRkoKYkUZiYClOXaHw3PszUY4gw9eiiTD1pAP6px8bQkmG6k7x8yPe7nXrItOLn
ttkmP3eOFM14umkMmm7S5Ommy003CbylV3IMfQyeQuhd70nTee4rF7No1lx73tG2
Jgw/8fRu18SzKGC0xMe8hchkk4h5mVRcxr28UTP6AqF4mHTiqUknkeKDUqnJQpxo
jBEmGn2UiUbMyz/RDGDE6HB7Aggt/V1ONIQFPYFc/n2Pt9DGkm/Q5qDJJVWeXE77
5JLAS8vI8qTYP0fwPAktoR0nLu64kRy/CDzaobfCTzND2jXNVASMm7iYt1UcxpeB
W2UvXy76StA4mGLioEzdYbmXEDStmCJMK4bYTCu/Z/6F51NYQYpImnopg+RppYtO
KyLrMZafICQlMdhqKQU50tG2JowFjxI4eZwMHkWDpwVtmMmD5k80MHl0R9JlZdF0
w1g8LZyHOqobFvYG39ZVxYIL2NGmOFNddFWxqQwAEvRVZiFJZUxW0eq6qmI0TY6k
KpbMi26T0Ur/VVDh4xgqH9GRsKAqxittn2JVMXGPNLyqWByKpioWj6KpiiWgaKpi
iRGfkuk6KeJTNbRs+KekR7qhSEpo2qC2Y4HL6oZCldDEtJkAfi7rU0aMFhXPMLXw
K1BNQIICFZHju9SNIQpX/8HwHlKGKHFt4wW8e/yKW0sVwp4p2TaeoHzDH5+qkuJP
qN7wh5vUQvjPpDSaQ/74WVopPlMnxP+dvKs7wYf/iaFZ/6M//i3DCX/4kPGEX6ns
SdMxf3yj+URJaws5rrerJFwdT8RJdWyMl+qyMkGq44REKZ5Lkup4IkmqS1OyVMeN
3aT4WSlSHbnuUh3jU6U6atOkOv6YJtXxWLpUxzcyThAukQ3kEjM7KOhFnXx+tv9G
cnu1g0u+A8+uWzFIyjwLyqsrqyrddVIMxbhxxDAOn2JVUdXSReUz6pe4Vw2s46rD
MHmgBRXuAqqg2ICrVbhIdzeFPCmO/FIx/VL4m4nCPQn7SnHEVygs0e7ECfuUzjXa
1TIcF+32l0hP/a9GvkJlBumdCre3vLKqTu6lrtpLR+UvVP5C5S+0C/eSJBfSUnKh
rYr2yIV2+PnBRPyPQzbQ+cmHmyRnoRTkQRnoSpSO7sH+fuy/heFrlIYMTDrqz6Sh
UUwvdCHTGzVg/1YMTzA90RGmlx/j14ywBPyNSUHJbAYayqajEuxXYH8thq1sGnoE
+69g/xO2F2IVvVEfRS9UiOEiRU+0Gvt70Z8Y6Z5HRC29iM8h6UorFSzNiH5RH1hq
zQIZFFlYeUB4TdrsSiTq7SBcOyGe7IHth3gDv4EjhEkdvoadPiLoNoDqKVl69geV
XbLQJKo/vYDTvpAR5HRkEdkA8aS8t0KYLBCfAPVXshw8AvHd+VYTcKbxLSeUn+BL
ZoVyEhjKCnFEr6kE4kleFRBP8loLYVKOrayQH2mvRyCetNErEE9UeD9hhfdIW7MK
4T1yyWUfhRBPbp0shDC5BvIihYCTrBVXQzwZyeKmgDnCctUUZlOgjctVQU9C0h1y
ISSp1yJfyHKVrFOXotAzUESozlFCdR+D/OeMkJIStrNSfDOo8vIqr2pJicCnkeLL
tJJaLKeT0jTrpDzLVFKeTQbp3Uaj9G6ZSXqXMzdHVanl1XHjmiaEq2NTXLM/n8Z4
KexLkMJliVLYlSSVh0uWytNMhRu7UeVMoerbnUpPhRtTqfRpVPp0Kj0Oy8tVebna
FZerH4IIxmp1kMMvk9zlHo7YqM3JtuTk5tkLsGexO/Od2LcX5OeRn/kF+Xbs2ywW
K05jzbPiH9ZcG9EKdjpsOCy8Zrc7yVuWXEuBg6RwWHNxpDW/gGgP5/NRNksuj9BK
UNvJk2ie3VqQH+6v1ZKbF/jX4bDZxb/WXLvj6O+jmuEZp3+ijjFO5H4JFilg80oD
CsQJOJSK8+ewPxD7Q7Gfh5mREdgfg/0SDFNweCZ+djH23fj3EgzLqAPYK0GJey2O
W49hE4YbMNyG4S787D4MuzH8GcNTGA5geB7DKxj+huEfGEIZJ9rQj2i6RzSIIypn
64FxEs8PaWD7UDSWzUGcDgi/aHJiKMQTCp0HeRiB4mmA6I+BeMIYlECYME5TIA2Z
82dCngT/xRBPKL0b0hPGaQklR19GbS6uRJLi91qIJ4zOeiSdJ9oEYcI43QBhwsTc
BmHCxNwF+RAG6D4Ik3rvhnAfENaqgXF6CsKkrQ9AmDBOz0OYME6vQJgwTn+DMGm/
fyDJrIfIOMVFYJzMHWOcOrLHLe4LhIvfDPsFRMmJg4PnJH4XI8U7WSm+iZXiSxUb
JQUphZSmTLnZHz5BhX0q6d14tZR+q1qIJ5uPmRqfP80ujZS/RbuxpDXGqfmcUMaJ
Z1r6UkxLP4pp6U8xLVS4cQCVfiCVPpNKT4Ubs6j0g6j0g6n0VLhxCJU+m0qfE41x
irW2g8w4ye3VdsaJrHtXYChw5Fgs/bkxJURsWAEsRZ7dynlrOMIXOJ3OfMJkWOx2
EkUYijzCMORjhgHS2PLsuSRJriNXSGLNd/CciC0vT4iw4CROwqJYhJcw1S+w2cg7
TqcN3rHZCA9hKbDm5kOSPGsuXwK7A7KxW3lEeU6bWDyb1UFYFJszzwGls9kJ95Ob
n+8E1PkOG+E4cC5CRJ4DMzQ5lgJcaMi1wMm/Ys+DslkteTae4bEF8i4Sp4LxOOwF
kePDpKTC5O9RuQNObweEZzZXMB1jNoNdol921w9/aw7sj8f+LOwvJt8ehk04vA3D
HgwH8e83sf8vTB++w2E1I53k684IDEhP7PfFkIVhKAYHhuEYijCMxzAJw3QMszHM
xeDGsATDMoYwmxvhcLaSKp8a/ERgrvoBY6cFcUMiMJLjIV4PErtEYCQXQ7wRKHoC
MJKbII0ZduUTgWnaA2FCAw8i6Wq3N6ly/AueE0byOyQdUlfDgXVeCYyRGMmeECaM
ZF8IE0YyC8KEkRwKYcJIOiBMGMnhjMRIFjESIzmekRjJSYzESE5nJEZyNiMxknMZ
iZF0MxIjuYSRGMlljGSdUmQk4yMwknGnjpHkD6+jUGUK/tiEwuU/+dcEpwB5K0dK
KR5/P9Jhd5WUBqmpd9XUuxrqXa0U79NK8S6dlGeTjnpX75LyN1D5G1BUCRyRMsYr
wksZyzSS5I9TSpI/FyURjKckghwlEURGSQrYZKQkhSaKGTRTksI4KU9cd0mimSC9
25xAMZWJ0rtlSc0yIykzkl2SkdyJ/95NpkfJME3hbHfd5Br+D3hBEXzolAuxjp5B
ZQ3PntyNYsOeGOGvAhMbFvehAhNZFqVgSMXhDOz3xD6H/XOw3x/7AzFk4fAQDEMp
YwVWkKsNxyzEaFzWc7E/FfuzsV+GSd4C7Fdjvw7DKhz24WcbsX8d/n0Thtv5w3PB
7ImRklEpgD2hyWICxOuAPWCBPUlBkplB2qhgBsSbgA1QAHsiblDGAYlXwMzaH+IT
gHyzQGuyIA1hT0SF+mSQr4mH/KxQljS+VSQ512goewbQJFHONRXiSblmU3KuMkrO
JdrJIeWtpuRcdZScaxWkIeyJD/Ik7MlGiCd1uo6Sc91EybluR5J5ZJE9SYjAnsSf
OvaEJ48o1LAgT/YZiU1wsdRGI+MLYVv4NErKwIFO2qQUWRh+89IgxTeppDw5hZSn
S0OxJxqKPaFYGESxMD5ddPaEdL+PtYRnT9TU5h+1kclpqc1LrZSmSUdtKOqpDUUD
taFopPI0UXlSrEqzmcozjmJt4imWhNqkdCXK7InMnnRN9uROotdBSL5gxW7QIE8d
sRTkqcO+8F/8JQSmj/XLYXjhSx6RVThtFrLvlk+EB/4ftvzckBTiL4slP0J6IS7P
7hDjjnb9IoZnRm6NETOigb/kVBmL52ElMCUsJrMMMCYMJq0snmeVmEyymCSymPwp
MHljMSmTmJFMUEHJxbkNw1CECdx47E/GcD6GCzHMx7AYwzL8bAX2hU08Nboa+1vC
MiOilSTRUJ24wSYSQQOk1VFMih4IqMiMiEdOjBTDYgKGRTQi2J1iRtIgz3hgDERm
pDfFjPShmJF+EJ8MxF1kRjIBfxoSrDyJzMgwatOtCEmykvHUpttkihk5H8IE/4UU
MzIfwn1AHqQBZmQZtem2gpIvraWYkfUUM3I1xBNmZEsYZiQxAjOScOqYkXDHnP2y
AJYyuEeZMPEpKO0jJbUxpKI2kqhwo5qSHWiaohJ8HpdOSuPTS2EXZQAQUZpLTcbo
xgz5Zs5AIQwX/1nlC8wRz0BRYeSk4qkwKqDiqTAaRsVTYTSciqfCaAQVT4XRSCqe
CqNRvvEyMyIzI12RGbkE//0jmXIrFtfXed0VXCk3kxwpJ/suDkx6CwosuXC6HP+w
2Sxkh4PsW1isznyyZ0NsF1rsFhvZLcm1S0kLnAVk/8fm5GMIfbdYyQv5uXkeq524
XOywl5dnP9o1ihGeqfhjjJiKePirxiRWjUmbBpMiNV6/q/FaXY3nUTVem6spBkGN
ZmCYg0GQWkhmGquAwfBgjDUYlmJYhqEWQx0GL4Z6DMsxrMCwEsMqDKsxNGBYgyGU
qYgH4hdPMRcpENYCMRYZjb4QrwcJhGiScSglJXEgySTjcEqTp4jS5BlPafJMpjSJ
ZlCbQXMoTZ4ySpNnAYS7I8E0pmgvzQP9RJiKGiSZnFwK4R7ADIimHWsh3AukF6LJ
BC+ESRvVQ5gwFcshfA4wEgy0x0oI9wPJBwNMxWoID4BNKfG47BpKu0pkKpIiMBWJ
p4apiDYlCnarpA2PJirsY6Swi6U2RRRUeirsU1LpVa6QTRo+PRX2aVwhUg0+vY5K
T4V9elerTIXLEJ6p8HWnCHcqRdCpMEqj4qkwSqfiqTDKoOKpMOpBxVNh1JOKp8Ko
FxXf62QyFUgmkjJT0WGmggiWR5GpPnt0UfaYouziouyxRdnjRmePGZ1dPDp77Ojs
cWOyi8dkjx2TPa44e2xx9rix2eM8tlx7nj2fAPHy84/GKJ/wZH1UjMi66BT8PzUG
HQZhI0OBZxoF6oZB2MRQYCKjADmBAhMBBRpE3TObDWR9KMZowWDFYMOQi8GOwYEh
D0M+BieGAgzDMAzHMALDSJ6sr4GTRGp/uQQSq0CSFWU1tVmhg7Ce2twwAHkWNyvE
ywQIKe9GbVaIGxpxQGLFzYpeSDKJIcoEEoE0ivKBgdRmxSAId0eC4X+RlA+lSLmF
IuVWipTbKFKeS5FyO0XKHRQpz6NIeT5Fyp0UKS+gSPkwipQPp0j5CIqUj6TGkEjK
kyOQ8qTTS8rPJkef8AqOH8h3d6MkZ0DUpQNMoz/MsVK4iQqXKaQwUkrhRirsUknh
ZpWEy6eWcLk0jf5Nm2aNT8pfK8UjnW/C6SPlspNJeWRSTqxDEVtNyxw5TqLA6LRb
CgpycgvyrDm5+fbcHGeB1YEX3g5bjs2Zb89xOKy2nAKrzZmDSS9eZufm4icFdls+
TpiX47A6bXh9fvSk5BqezE+MMZmP3QhjcFnV+J8R+wkYUjBkYOAw9McwCMNQDHac
Zhj2C/FKfQzZG8b+XnQIZonuQUs0BtogHci8qH5oRNLFBgkQ7gkrfBWQzAwI94Z5
SQV+fwj3AVKtApI5FMJ9gdyqKZKpgvcKQcJASOYYiCfz3wRK8iCSzG4RSGayTDJj
OfRg5yKsDoMPUZcrUPoMPiqMWCqeCiNKtyH4kgZ/PBUOp6rJx6upeCqMKD0HnwbJ
JFMmmV2SZPaDabN4nC2qO9rmlOFJG9cFSRsLf1n80bP4Q2ZxiVm8tmRxaVj/hRiJ
GCT1PhYTKxYTJhYTITYMaRNXg+IR1HQgHSyQLDWEeyDp7p2eSLJR3wtJ9+72RtKx
SA5JqmN9KCHrORTJ6YskFb5+sOJlgbSlQ3gA4GaBtPVC9IUdkW3WajDRInhKFk5a
5PZyvBkXME0LxmfDOdH47JnUCifJtYQanx0JkoS7AG5iZOjKIBqfvYkJTzXCGZ8V
dBQZdDc/z0hxDQoGvaqQxpx44U5u0PwkGJ/NRZLJWxZGDqLkZDEyPrtUfMpEfcpG
faqI+lQZ4anJz+KJ1MO1XCple8NCbqLKB5/bCiplO8MCw59LtS8pNeljN4SDDdTm
BrW9n+GX9kW/8U9k8Ug6zCQRz1yKeKJ2EU+xiff69bODB5mKCovrGXuU6olrmJFU
2QKrB6Qh21NfVcVlEmteNZ6qVVmdqnF3qrTBbiRVY7EGjk7VgIiLL5hByj5pMC5/
54oe3+aiR6a4elwosvjl6a1gN226t9xb1wZyGwlt2MF9FhKe8ORWD5OTOPVcA3vx
sl31M8PWO+2Cbb3Td9XV47+HcY+Hi6PJMgObJKHkdjgKtCejh1KITH1r5FbZZnIr
2XoXt2gCyZhIjEeGeSrMesODZj19FLI0vPNkaXgMyJIoDhtOkZ8RUaohTt76iNWI
BfkZHoH8hKuZPgz5GdmpGnSK/AyPQH5aL3pk8mPAhSLLqtLyylp3BecVbNuSu0nC
06Nod49EKkekb+Zsm8lIvSLfPbKcEeBKec4/a+gRCprz7w76BoLjxK91VNCSUqBH
JHbAKb57pBBFuqljVFCZDbDzMRyF3tQhpo1ylbR4nRpCZSGHAwi6ZiQc9ud15UD/
jsRvZlBI+rkkb7aUT082cJrZeL/FrCfBmpeGdBGTfK54s8QixTHJcAGcyiPpNyo3
huRPbrSIh5s9buE30nfxYfLpblRv5cObiZxK0yjdhgE3fpDbRYqVobeLkBstNuuk
my58eqE8xPbHIsMef/lTjUL5BxFJhDrz3MhXScdawn26JeToLMKXgA7in/sxzCif
V+XmijzlVatWuyvG1FTVV3u40cvrciBYFEh5Obg+TQrUCefdOI46jl+1ij/Y5q51
e7xcZik3glgQcmQVctwUjzubq6nlvCtqsokFdF5tnc8IP/QO4SoWcJxkAH8pxl03
oWYFN69yIVdZx3kXuf0Zzydv8Cf64RidEFmHC1IcGjV2UkhcgaM/N7/Gs6CygkRw
lR6vuxaXhOOmcXXL6stJpTOXltd6K3Gc21suRmaR8rhxPvO9xGz4inKhWKSolZ6F
uExjampr3VXl3soaD84fp6ycX8m3Q22W1GqZNR43JzRAVpi2vCAwV64uoG392AuP
yv14VvSjxESPopjo/e2yYyVd0W6Gv1qUglm7NFjp9MFkNQeTvnz89U9A/VE16omu
wqzE9WAk4G789tOoG/obSkKf4LXMj/jNBEawVG9jeqFSpieqZlLQZUwCupEZhFdQ
8WA5XXTi/ogZWBEF7IGIBlDTkKRL2QcJupEaUADTwbN8ULbQwXZ7f2DSq2FvhpD5
q+A9Uv/rIb0ZCYY10kGY9DQoRxCKRIyBJkG6T2CPhuzZ/Ahl4p8xQpm68bUV9mJI
2UvBgjxZh1VDfQlzchnYsiLv38gISh5k7InrsMII7MmwMIoZbWRPIp1dnMUrIfj8
7AkCdX/CDqQyT7ZqoNMFZxQTBaTSkYB4IR/CK5QquRL/DcxK4QZmXqU+O1CPMDj/
thgu4NkcMFTKlye+qXVr7JSNpaYEqvz9KYWH/kTh4XSxJ6ebXUBnML4EdAf+uzWM
2DlAOGFkGEzgwklckhiGP7ZmHzRotrtuhp9IeUfm5xRYrZg8jbTzRnry+LPy9nz+
sJvNauVt/9jywC6i1eLMs+QU5BYQY4S2PGKA0Glxeuom1xxtYwmLIpaw6CSXMDxJ
2Yo6RlLEk3jxiMPTeV+/ogGZ0NTIhd8YjePH4ql6Cs7jD1Tegcf1E9CllERpIw5f
i+FG/P7NvCLDF0g60YWobXbx61XA9rtIUvrC1KyBqVU8eeeC9wgZGY0kdf2x4JO5
awolAfkDkm6zFI/GE3zi0Xgy1YtH48ncsgziSFkvBbwpSLDTI56wuxbChFzcSCll
3NyqskORT4gbzcu+GEpOpaHuJi/1h8bAu4moGEJqvqYIFbkSIS8dr2oQ5UpfkKBN
w001USmtts2UBA1RG75nQ+u3d+4izZDEH6vYqTJq1HHJZqFtVOgXZEPrcDo1BqNS
+MIq8Nengo3obbyldSMlmN2gFXdDg8SVvhoX8u+OKgIkJwIuIV5JxVVg7DbM1mip
sqbwdFuNmBBVI6kPaaknvTsrOjUVbuSVjFgkmcAMluvQjm3luaKV58pWnqtaea5u
5fn1/NegDtphoaGbP4U4Amhb/ip+lI2IOIJOAP+X6pJ+l+kEJpnhRyW51yAwhwE/
b9g+edUnIueIbruVuH8XUvI9jbBXKnBoSlyKcGWY7Yr8e49S6HuGr5sGj5h7+S9U
2ZreUCsOdbl8dvuMQeP0ft7amzLMfBbJ7QrRXQjn2pavvl35ktS7XYF1YNqMi2kX
rrbna2hXvoYwdWDbjIttF66252tsV77GoDowZ8FYYs6CscScBWOJPQvGEnsWjCX2
jB1L/X2rgcMN5Dkakh8a/+HqikLC+gtcB6LWDRP4zaHAdySfpfAGcFFheLIVfK3I
8eOB/MgoRA0Mw+ulCL/3MQ0MS/12KBoYBfV7j7KBUVK/B6sbGBX1e6emgVHzv9f7
5Ta0k2q6AUp9Bfgbed+FdvsNr+VEYhX6QzMyEdko0oxazRz/4BFS2jCDL7p+rtCO
Z8OLTaI2Y/hqSiWJQTXZ30c101AwG23LuX7OVdzIQomRDv0ohLQvFYZORZF0HSNV
E4WrZlBJwlcT0dWM9P2L1VRG5f33KNvXm4z/nGWnqtmm3kTt6U3V76Oa6pDMz+fd
44XS2u1kfpvRqimWJAbV1MS0N2NbzRj2pvZsr2aqT2RaRJHtOX4VZ1IOPS8iTETB
anZ6fv9PVCCkJmHE+Xrxz7crZ6kHxX0c/6xyjVoddyBeELelmTGDgi6HIr7Li/tU
FFslCrmD4QQ6+a4PiKglAQTZZ1wZoObUNgadibLZwrmEFsI8nXq+qVjjNPdTX2Hi
NMlmo7rG5NQMMbPI0oEWspyCFsr0bfbPvgJe1q+odWmUZQ83+L28Aal7Csmhf2FY
t6wLBBhuuFXIqclf0Dr+Q1rNkLoz/q9Qh/+FHknI8n8qd6CfkGSDJljQJIlJVdHE
UgRUAR2ojMLJqyLEqSjEOvhgRMNDAejWhaanC4yftwD4w0IpW4R4nEyMz3RZ/E1h
9Yc6MoDpEkQewA2a47oDWqd5uyZJf7s22XyF5n+6P2u7/gAWbqQNHsCa3yK/l/zv
HSX7s/9ZSM4CRB7ALXyr6JECBjDTiQHMRBnATNSd3AgDWNHGjZJTNYD5EXyaB/D3
2q+Mw/ROc7qumylFn2xmdb8ac/RdfwCTwasIGcCbfon8nvLCSYffS/5roZE/ox5x
Bm4SBrAyBgOYjTqA2fYPYGUbpDmndAZuOv0DeJl+qvZxg9N8k75ee70h2fxH/UXa
+w1dfwAr+Hk0eAAn/C/ye+LOmtF/k3i4Abxb8zE/gFUxGMCKqANY0f4BHInrUJym
AYwb67QP4C8MK40Wk9Mcb7zDaDQlm380XG7sZ+r6A1jJG7IKHsA3/xT5vZfnNjRd
veh5PICV0VgInzADq2MwgJVRB7Cy/QNYHYm4nC4Wwnf6Z+CFpsWGB81O89Wmaw1X
mJPNdablhu3mrj+AVaDpEjiAM36M/N7BeStcz807jAewPuoiThjAmhgMYFXUAaxv
/wDWtGED7dQu4k73ANaid5UnTERO06JMNgtyGuITOU1XHcDB8ihRuW4QX9pUkGDR
7mTJcFi0Vbctvpvh6oSndQfjv9IvTDiieyf+bf2UBIRyFULrKTPb3nq5CuVJN1Yl
janQdqIlYP6lL1wzuZ8VxuWjLFHeI1+zaOhjsE+4ZZrhpxSyhhDcEJ5gzJpR6a1y
Z8OiVhSAGmEVQ/ZHkuH7rMDplyByTuAYf53BYFdH+s3Thn7T8tLJ11VOM5FOPohH
PJFOEp89Q0d92ikd9b8oEjSs6piJUzo07yufMzmVkzQvKP9kwi3BQOtx7Wg9BnG/
kEPf+H3iJ+BpmlVJPonncEGfA9+B49+nfBLvxP6fwJ+E41+gfBIvjPrLFe0d9T1a
hFEfj5+FG/Vx/KhPF276hFFPxPWiZm6moJq7tMrtqZm/yuuuy8rmz7lI+1dxp+kb
YFGDeqfKat6h3q5+WWUy+9RPqD9SfWdapJbmLtSuuQt12bnrYujFigi9KPRHRsDc
RazLRVG1Dp7QzKd1QmPRV6bP9O+bbzN2MxsM+8zLjdnmvoa7zRfjVrJ1gBDZMCF6
H1fpMzzDEP82nM9XJskn8ftwvMEg+MtxfDfKJ/F3Y78v+KQc2ZRP4oXO3KRvb2fe
jYTOJEeow3Wmgu9MTUBnEsZvthUoUTq1gKcpkZovzMnoPiHnyN1nRpeqTphexvRo
J0+Lks3Xqn4x7VcNwU3Fsu2nRyx78umRxKXeyd8i0NqmiOi0QUx9R9o0mjub2pRW
G5bbNDZtylJiY7lNY9OmCkqSKbdpbNpU2QbJsdym7WtTVZBs5/S1aarLxx/q28hc
wmMbNKamqqa2Dt3B50M4kEsRp44uw2kLNl6y1NLSEiyqk0GGkwlEuNkCO8pkU64F
1sc3VhAr3D5UjqaiRhIxB6Gvn1jDy0I3H/gJNTW1oLKyMl49oKkMoSNHjuC4Mye/
s68fZdeV3Rc+UTntS+RSSCsGO2wvnC3flZyfnN+pyO9LFK8MlIKfjbO6DDLI0HaQ
aCtL0Va5ZWSQoSNfkUL+imSQoZNfkVL+imSQoZNfkUr+imSQoZNfkZqWOcpOdrJr
s5O+Io38FclOdh3bCXP5XJf59T0kU8z3+O9KEyT6O/w3zwaf4tEFPNWiwKPF5Pc0
7TIcNWd5eVU59g8NQWjlO1/OecXzpiv5zjcOn9vt/MH3xn117GbV571emvfxkUnr
j+xKKLr0oSEDb907Rj3F3qvo4M416MDhkef1+/7XKx96+5H8FYtvv7b3IyWu6qk1
Ow5t++qOhoWvPfXithFzeo9Yuz3+6/rb4xe6Xnxl6W+P/nXhdbOa35m2er5G/Vjz
X1H3mZ9qH1F8rzM/l/fzus1rDph/vqO46D8lb5hH7h0ydvwDA5/cXHIs/cJtA295
eM/YX/fXPbfmj0/fe5etz/W+4ee51hy5K6+stOG+t70/7Mgf8cif/tv81vHu4wzP
bu636+duV333w61TvtnWkJDb8HrZ37e+9cBTey88YH3GcedVhu823H/D3rL9g078
cMucG5f0+fj4lyvNj09suezJuQMfO+8BxVe5zaYvZzavXviPgmP77xl50y1ffvZm
5sSR8/cvfHzXq09sGbRE+/Z9j97zwh2j11+c97KhV1Nc0tIblvUac13zY4/u3Z6M
rtg2bcbPN731ouqtsl/2D/5x++sXvJu1odZ5588Dpm7/i+f7ic3GL9bnv9AL3dL4
1felH5S9d3O+19jrwIvn/9gwdvVmt2PE2/H3vFCR/uybDx7LqKx6Ivmmh+/WHk0a
NaR40oXX3rp0pOneaVctfuQfhxtfyrEmVu+03pu4PeXG8cqrj1xz6L1bt7x6+GXt
9O9dtzdOemPAqhmfZl2aV4TDX1/9vw18YFBV7d6VlwjBvIu2f1VJns9Ye/nDe1/6
bt2UHz9455OZe37I/+DR20qOD2iYhf8d6vXoij9/cefHf6y5ave/B9kvvvK6h2/9
yLtd9ZTp88zfilqmbuHSeqBbLq5pnvn36QnTWvo03bnqgvX6ew7usgzaJHot09fn
fjn3mfE1hjluT0UiWABn4Ho/3l594J3pbTH53RH9oXa7U31cjsq2LSa/zZqHjClm
BrTSTiAbWsEffxRMfsfzJr9F6zZIGdnkd6gJDo8L+ecZJqQ5xPhoJr8J9U+Bm+Xt
VM4OKtzI36jCUjsR4RpfdI5Wnl8P2u+0yWwxRg0lCmeeWjRtJZqcRNRvwS5fCp9b
X5SBekAOK/c/+cTrxzYUrvzLQx8yzx8JMpH9doiJ7O58Dv1QL9S7gyayk/gcONQH
nSObyI7iZBPZgU42kS2byJZNZMdqLMkmsmUT2Z0bS4Ipzr4omOf44OnbVs60TysU
jB4LkR0xkd3aCAs2kb0SzWJz+SfC73wl+U3aOLypTqmkMbBImhGRDYqp7eeozXAK
DK/2+H1Usx8KZoMFw9LZbTBx/VTbTVxHrCZCkUxcSyWJgYnrXlF595jZfm5fNWPf
m71/H9XkQjI/KSauO1TNGJq47hPT3oxtNWPYm+ec7dVM9bNAIgMVOxPXc9SHjb/F
Patcq37I+E6cIF7KkE1c+62j/awapf1KP8zcSz1P+3/6FLNafa72X/qcLm8djVhG
s4dYR9sYhq0NFmuZ/SauUYSNPB3fAyfw8Ccf0hssG3AUVSdeHRzgwllHi2Tqq40m
rgM7UDx1Gs6pIshWmSBxL4og7g2XPuhcK28NmC4dDeKoICBaR3tYOVElGBAhMtyT
Z95vnuYyw2zjMPMGzX0GhzHF7NFcZ5hk7PoDWIPxOUIGMBfGxPWu53567vWnthTO
cv/rsXf+8kyhOcA25Lp161Bj4w4ewg1g5iQN4DaYuG77AGY6OYBJ5VsbwLihWqCh
iO8fvCRMkonx4gDurv4DKwzgWey0k2je71LV1yZCo3aqUswCjSJ+xhlr3q/vKTV0
NlP7WFyLbl/8au1bce/qbo7foj0R96xubbxk6Kw9VpUsTNc17/cOI4zL15jwVpVS
WjHv1zWMmml5nux11TAz4ckexGOd8GTEP1MN+/U7xYb9kjSs6nMTp8zXvK98weRU
TtG8oHyok4b9PgfDfklg0E/0PweDfi+Anw8G/UT/BTDo9xD4U8Cgn+g/dBIN+3U/
gw37OTQ7VZzhT+rZmpdVv+g3qpdpPlJ9ol+qpnqxXbNW1zXsV9GKYb94vj+MAbMW
yZ/WoOg6/Sbb8BP7LSn2NvzQSbbhZ0TDTaN1KxMn6OeaFuhmJPbTX2BeqxuRaNST
ye1y0Clre/dxSi3qqp+dGrrP7u+wZL7Dkqj3h/C/ShZOyvbUV1VxmSULi7NrPFWr
IsyTgpxFEYNvDbXhWzOiKhPSH0xQGzab+um3JXyk32geod+Q8PJZ2Fka6CyHv7O6
ibMiCpwVL5hBumnSYNxVp7mXaPNYCYQXGl1VPn8JV+6p4C5YVOl1g50sslCLrZ0s
cbnn8/l4mxLEJgT5Tfxjx47518FnSpqz0cn9IzvZya49rlU7WbKTneza7MLbyTrb
qLOcRk4jp2l7mvB2suSWktPIaTryFSnkr0hOI6fp5FeklNd5spNdB9d54exkyU52
suvIVyTbyZKd7Dr7Fcl2smQnu465U2MniwU7WV/jzC5M4e1k3fzK5IOu5A2aqd0v
vlT9XOp3qk0NN7wwacn6rW9MODj6outHa3YdMacN2LCv/D8Hryj78PYfR4wac+dd
u83V2U8orUbdv7+d2JK7cH9B4YyGv+82IVdWnO+dDa/l9PzgxqtrX/9ipntT/fh7
4xZ9+5eSgbZK9MlDP40e6vr0o+1c+sKSob5b7Bn9djft7JfwVt/6ij49dkz+27/r
Lb88mf6Y6fHyd77Yt+P+0Vkq302q5rmzBy3uXbp/UPIDY/+0Ys6WGUvyq/vm3f6f
fVype92MnVNt1anfvXfvlOXX9H2l294Xj2cnfqZ/9ZF7hxT/d+LhQX3fHGD9be3V
s69+/vVfVw5K/uCrj6uKCu4avuBw3eMLj63515y/7h55cNiVN/+67/i9b5sdH8x+
efinb/oevXQPs2y9M2XHQPvTJaOWDhqlf0715qNrKi8zv7jty5JNe+5JYh8ZObOh
xz1fDpviqJh08dAlA+cu/tuHRwa8tLP7pOu6v+Z6/dfc1TOeHFvz395bn3ngtven
Flzbe233tcc3juxXctW13Y5MH/Ds1t5HBzx73fLr73ug7+2eyyc+dudlU7OeS73m
YVv+oJ//2f+OT5fOuMH73CNffvjS029+V3bxJF3dlte0a6++fNLNrw247Jn/GfPu
euDeJ0oOfLD9+QEjNldWb0F1k28f8tuBHz94pyLr2P99M+DZoftu+7b4+JXvJ32r
HFk05Y0/9Fl91w8HhtbH33CbYLjK6WNhzBAFotLamsXu+V6u0rOghrOC6Sra0XpW
p/zLONVHQahsI5muIq8JOlti9tKnNthV7T9GoxEjfR+96z7vMOPhNbXGrlzqrq2s
dnu8XHG5141qeC2vYvf8bIs122ax5iEPr+VFpSspxql47B4+8eQar3teTc2SgAda
qSulSFNARu5a6YlOSO6tmV9TJcXyHvy6ij8ID5Uu3PniL6P+79VXR4XrI2m+croU
PlcMep1x/T8AAAD//wMAJbRiAg==</Template></GraphPadPrismFile>
