# Supplementary material for: IgM and IgD B cell receptors differentially respond to endogenous antigens and control B cell fate
Source: eLife. 2018 Mar 9;7:e35074. doi: 10.7554/eLife.35074 (PMC5897097; doi:10.7554/eLife.35074)
Supplement: Figure 7—source data 1. — Numerical data corresponding to germinal center and plasma cell responses in Figure 7B-I, Figure 7—figure supplement 1A–B. Numerical data corresponding to unswitched plasma cell responses in Figure 7—figure supplement 1C–D. [file elife-35074-fig7-data1.zip › Numerical data corresponding to Figure 7A-D]

<?xml version="1.0" encoding="UTF-8"?><GraphPadPrismFile PrismXMLVersion="5.00">
<Created>
<OriginalVersion CreatedByProgram="GraphPad Prism" CreatedByVersion="7.0b.154" Login="mnoviski" DateTime="2016-12-01T12:16:03-08:00"></OriginalVersion>
<MostRecentVersion CreatedByProgram="GraphPad Prism" CreatedByVersion="7.0b.154" Login="mnoviski" DateTime="2017-01-24T16:55:37-08:00" MinVersion="7.0.0.0"></MostRecentVersion>
</Created>
<InfoSequence>
<Ref ID="Info0" Selected="1"></Ref>
</InfoSequence>
<Info ID="Info0">
<Title>Project info 1</Title>
<Notes>
</Notes>
<Constant><Name>Experiment Date</Name><Value>2016-12-01</Value></Constant>
<Constant><Name>Experiment ID</Name><Value></Value></Constant>
<Constant><Name>Notebook ID</Name><Value></Value></Constant>
<Constant><Name>Project</Name><Value></Value></Constant>
<Constant><Name>Experimenter</Name><Value></Value></Constant>
<Constant><Name>Protocol</Name><Value></Value></Constant>
</Info>

<TableSequence>

<Ref ID="Table0"></Ref>
<Ref ID="Table3" Selected="1"></Ref>
</TableSequence>
<Table ID="Table0" XFormat="none" TableType="OneWay" EVFormat="AsteriskAfterNumber">
<Title>IgG1+ PC % of SPL</Title>
<RowTitlesColumn Width="1">
<Subcolumn></Subcolumn>
</RowTitlesColumn>
<YColumn Width="81" Decimals="8" Subcolumns="1">
<Title>WT Naive</Title>
<Subcolumn>
<d>0.00133984</d>
<d>0.004331</d>
<d>0.0027187</d>
<d>0.0039762</d>
</Subcolumn>
</YColumn>
<YColumn Width="85" Decimals="5" Subcolumns="1">
<Title>WT+SRBC</Title>
<Subcolumn>
<d>0.23384</d>
<d>0.27336</d>
<d>0.38136</d>
</Subcolumn>
</YColumn>
<YColumn Width="94" Decimals="8" Subcolumns="1">
<Title>IgM-/- Naive</Title>
<Subcolumn>
<d>0.0024486</d>
<d>0.00080376</d>
<d>0.0015953</d>
<d>0.00185196</d>
</Subcolumn>
</YColumn>
<YColumn Width="103" Decimals="8" Subcolumns="1">
<Title>IgM-/-+SRBC</Title>
<Subcolumn>
<d>0.03013</d>
<d>0.0041912</d>
<d>0.00532817</d>
<d>0.00620325</d>
<d>0.02695</d>
<d>0.0344288</d>
</Subcolumn>
</YColumn>
<YColumn Width="92" Decimals="8" Subcolumns="1">
<Title>IgD-/- Naive</Title>
<Subcolumn>
<d>0.0128304</d>
<d>0.00365283</d>
<d>0.00314632</d>
<d>0.0051467</d>
</Subcolumn>
</YColumn>
<YColumn Width="101" Decimals="8" Subcolumns="1">
<Title>IgD-/-+SRBC</Title>
<Subcolumn>
<d>0.30264</d>
<d>0.14</d>
<d>0.42196</d>
<d>0.5024</d>
<d>0.00311622</d>
<d>0.092582</d>
<d>0.077952</d>
</Subcolumn>
</YColumn>
</Table>
<Table ID="Table3" XFormat="none" TableType="OneWay" EVFormat="AsteriskAfterNumber">
<Title>GC %of SPL B cells</Title>
<RowTitlesColumn Width="1">
<Subcolumn></Subcolumn>
</RowTitlesColumn>
<YColumn Width="81" Decimals="8" Subcolumns="1">
<Title>WT Naive</Title>
<Subcolumn>
<d>0.52</d>
<d>0.618</d>
<d>0.578</d>
<d>0.51</d>
</Subcolumn>
</YColumn>
<YColumn Width="85" Decimals="5" Subcolumns="1">
<Title>WT+SRBC</Title>
<Subcolumn>
<d>3.48</d>
<d>3.75</d>
<d>6.41</d>
</Subcolumn>
</YColumn>
<YColumn Width="94" Decimals="8" Subcolumns="1">
<Title>IgM-/- Naive</Title>
<Subcolumn>
<d>0.339</d>
<d>0.424</d>
<d>0.317</d>
<d>0.241</d>
</Subcolumn>
</YColumn>
<YColumn Width="103" Decimals="8" Subcolumns="1">
<Title>IgM-/-+SRBC</Title>
<Subcolumn>
<d>3.29</d>
<d>2.67</d>
<d>2.29</d>
<d>3.81</d>
<d>3.15</d>
<d>3.2</d>
</Subcolumn>
</YColumn>
<YColumn Width="92" Decimals="8" Subcolumns="1">
<Title>IgD-/- Naive</Title>
<Subcolumn>
<d>0.417</d>
<d>0.664</d>
<d>0.358</d>
<d>1.95</d>
</Subcolumn>
</YColumn>
<YColumn Width="101" Decimals="8" Subcolumns="1">
<Title>IgD-/-+SRBC</Title>
<Subcolumn>
<d>3.16</d>
<d>6.14</d>
<d>6.76</d>
<d>4.07</d>
<d>1.92</d>
<d>5.69</d>
<d>4.56</d>
</Subcolumn>
</YColumn>
</Table>

<!--Analyses, graphs and layouts as compressed binary. Don&apos;t edit this part of the file.-->

<Template dt:dt="bin.base64" xmlns:dt="urn:schemas-microsoft-com:datatypes">eNrsXQlgVMXdn7d37oQzB8cLZziy7L0b5NiQcClHBFTEKytZIBqSkCwgILBaq1Ct
oq0Vq7VR69V6W9Faj9Taaqut1o9YtNbip61+VisetbZV+Wbem9n579v3NtdbCPgG
Jm923rz5zcybN//fXP+pq5k3b/6yap8Qz0UI7RH2CCZsG9BK081oHPZ53ISSDPst
YPt9bE1mbON1ExGaS33XYGvF9lP8w0xC0CcPY4PobwvwF+jVjAxjGMMYxjCGMcyx
bgQq4w25bhjDGMYwhjHMsS3PDWMYwxjGMIYxjGEMYxjDGMYwhjGMYQxjGMMYxjCG
MUz/jBnNwX+XmRFaZOHXEuw3hdogSv3NDVlu93ckIHuBQ/q93txh9SGb9Gs5/rXN
sg05Ciw0tFUe37egK0f0LHk3oo/LRt4nTwu8l93iaCBQaIH0ewHSb7ogH/9LNmUf
z5h9wfomcVO0rb2xpXnmGLfTNUaMNq9uaWhsXjtzzCkr5lWGxsyelT2jvHZpzYrT
6+aKrU2N7TGx7pQ5ixbWiGMqp02rbm1tik6bVruiVqxbtHD5ChHHMW3a3CVjxDHr
YrHW6dOmbd682RkhoZyrW9aTgO3T6tpaWqNtsS2LcGSV+AFnQ6xhDIaRY09KDvZt
aFwdm5WdNeP86JZZOAoaWWtbY3PMWRdZG53X0rY+EnPKlxhOeR25FW2bMY08gR+k
EajHEGtcfX405lzdFo3EWhLPZM1oj+Hba0Hw81rOlcPOmEbvdRNlYyy6vrqtLbKF
RxohP4mLJyqr7xnL4sk8x+0JneNxh84JBM9xu10wiekT2R6LxKLzmiJrYaQEZW20
bRaOhzmlNE9LlOQ0lpOEX3e5qFu8oKWtcWtLcyzStCzafry8HI1skSdxoptmBT0z
pkmOgfQmlrY1RnGCY/grO37eg0qmYAm6k0twoLyK5asjTbiYjp/XoMhQ4kNwD8Dv
4FQshBpXH2ftkUqmBnZrxBJ83H0KGhkbaJ9E+8ZzV8g4rRFMy85pbF7Tcg4rM7V3
Ube4rq62joStaWmILomsj/KiSpRPb95aT19bL98bfHHwzXWbC5CiRdGYxLggn+r1
u9J8WeBtgdcF32EipSvaIs3tTZJ4Wy6lRUr6MV34PcjSgHsTKxpb1kaO8aLXyANI
T3OksmkAFHfa1rW64byN7bFoA/FcFl0dOxbfRd8yqIg1TSmnvyVTgoDXGfD7XH5P
0OvzBv1QJrEw/lCaMOD1Ddgagqv6cV5FlDlMrSPSK6t0+5zuoKcq6A14PSG3R/V1
y4G8LpfL6/UHqvCfKrVgwWDQGfIEXZ6ANxB0hzSqTlW6QAOs7uBCXIjJDy7YY7qF
713GjoVmn6f/lObIcdnu9yiHRsPf6zpyXLX8Pcui0fT3o/a0tjYcv82/VuYGWC9L
A6m6buGp8tRQynCPy+X0uHo6wBPb0hpNM2CkKLQVypeVfjBFM61aSe1pSrUTyvig
MqUsoTOmSfNqs7JtcbKN2ITs0oSobKrbGiNNaSdEkw1UYyLHI0i2t/HsAdOatvB2
SZEJUWyyQ3LljkDou8jBJ2APy7+EpF+mpF/mpF8svssl17uHEboW7bfzZ/qeWsMY
xjCGMYxhDHO0DRHMNyC2+OrXaJPJUJRimKNhTOGquEyO35ZY5pvxLDQVX5e2NTQ2
R9q2iC3N0crNkS1i9ZKlp1aLLWvEhWvnu6eIdTXiePJred0ilI1EBdMkXNWKuNI/
g6Oiw9NRIb58IBWIgP6LLSmdR9EI2guwKR7AIQ8PxtcTEu3EDOnNZCOuXOlwN2Ym
VbPYkeh5EDOLYgk45vcScSKUrLTJgmRFjjapz4SkGLKwnS2l2EStvGx0SOKtk6fC
0jNShVELjYYkekRy6KH47+KNTbFG3D8UcU+xNdLW2N7S3A4eThgHz7hJeliKUj2g
uacBLT0NaO1pQFtPA9p7GtDR04BZqQHnoVqcclMxQu/kGU2eYQxz3EgVnc05uC0U
EqKA/OW/Dh/+VPhUsOAGR6C4H+6krU5YvhaHk9P14c6jdWVk+hwqyAQF+YZutXsk
FqLBmFgLEF77pbt3SULTAgiOFslnpmdPmHr9hLnXTxipMlJlpMpIlZEqI1VGqoxU
GakyUvV1SVVV+E062KnXIKcS/Ws+iE8HOQejng5yDqb2hMRCib4OdJ4oxS6APp0J
8aUXZuCG/UErcNuAuwM9R2OwgRgFEAs0fGhTjk9536yo68r7lm7uW7u5b+vmvjHg
awz4GsYwhjEGfI0B3z4M+F6fmIO9HQ0BT02nlty9A21UNM5f4TiLpdZYZ+O+86TA
DQUjwiTRXx1GxRxaUEDXiZsiTRujOmIfuG3TnntmzZahBQBtAtBkrn8sYc6xllik
KUnE99c4Wa5LOLRZDbq9cW1z45rG1ZHmmE4JECm0AKAtAFrE19NWiEsijZui4qZ2
p3jaiinLl82pQf2B7nrhjvigp19+iuZa5NDWdNAL1y6unFYpe6A+Ql/yxTcvOsN/
GnvXANrWPbSc875C73vhrYOhuVfSXJsAtD09dG2/c/1u9g9i957XSKHNANrRPXT/
cl2ZPbb8p79+nkJbAHRWCrSElPqq+wr9h2WTXp//6sv0XVsBdHa30DTTfYVuubfj
Z++++AcKbQPQOWmha/uf66eueXLszKtYru0AOrdb6H7m+vNRp3e+ufUhCu0A0HkK
aPh+VUq992bsvG9VfHztHlrNsgB0fvfQsNR7b6613F9678VtFDobQBf0DLrvuZ4w
bMKBUf9kH1cOgC5Uhdaqan0wX+x+vObb711G33UugC7qEXTfM43O/d2Q79T/729o
rvMA9KAU6Fp9C9z0vbq1WRFW4PkAejCALtMSmv2B3r/uwzveO2EoowplHHpIOuik
lrSP0A/mXZe7sf5GJjQB9NDuoWmO+wh9/1nv/6pj7n4KbQLQw9JD1/Y71xU3Hn7x
7sH3UWgzgB7ePXT/ct219+N/uSsG03dtAdDFKdBaQrOv7/qFy2e4TmXVzAqgS7qF
ZpW7j9C3vvDS7Wc/y6BtALo0LXRt/3O9Kv+RG84xMWg7gC7rFrqfuQ5OG/8ztO5z
JjQB9AgFtO5C857mF174MvAKhc4C0CO7h+6f/IhfPf4nn9y8j0JnA+hRPYPue66f
Hn5fxL+AfVw5AHq0KrSOQvOA+NH1YctLTGgCaLFH0P0Qmi8/3rXhqRFDaK7zAHR5
CrTOQnNXffvlg/93EIXOB9BjAHRpJoRmvODWb340cjctcFTKocemg9ZDaL6270ky
isOEJoAe1z10/8THiLWvlNQmoE0Aenx66P4LzWfFik94rs0AekL30P3L9cFbvzHq
r1czlmIB0BNToHUWmp2DKi9ZV7KL9TQBdEW30P0UH/FJNzRmTbyE9TQB9KS00DoI
TTT02c6pOy5nPU0APblb6H7meuKF/6w6tOR9JjQB9BQFtO5C8+xz3x/66leshmcB
6KndQ/dPfmy2/f0n/OPKBtCVPYPue67D/uAfVgVvoNA5ANqpCq2j0Lxxj3PdrxK5
zgXQ03oE3Q+h2fGV+ae+O75DofMAtCsFWmehWV931WN1T/+QQucDaDeAJjxtTlvL
5ubKeS1t7Vti66LiPNRf6EsLZq34ZFIR62mO5NCe9NB1/YaOW4QdzUXbmdAE0F4l
dKQtRlRk4fzqAw1nX7DQBNA+Lei6jECbAbRfAb1MbN+wMdIWRXpBv1j8xHejP36L
CU0AHQDQhBiPF+vaWs6NnNvY1BjbQiYjmjc2NYkLUJ+hV964c+VT1/wP42ajOXSw
O+hIUyza1hyJkY9tQR+gG+J3hNe/v5LNfQDokAJ6GVGKSiBbEylojLajvkPf+UrB
llvOiVFoE4CuUkDXNq5ZE22LNq+Oio3NYvXCmtWof9ArH3mscN/4iRTaPFp9sRmD
Vptp7NkTpl4/Ye71E0aqjFQZqTJSZaTKSJWRKiNVRqqMVH1dUvUm1W8jAP02ZABI
e+vH/BpxvLznQ5wjro42NbX3QMGNEla3fgc6ZgxQcCP0W8EN24vQXwU3ZmO/g7Hf
wTCGMcyxaYz9DoaCm949YaTKSJWRKiNVRqqMVBmpMlJlpMpI1dclVUzBjYB0G+U0
NNyojXISDTdCHzXcmPs40ilruBkO4i4G76kEuEtBmDLgHgHcyRpuhnfT7S5WxKe8
X9LN86Xd3C/r5v6Ibu4bI77GiK9hDGMYY8TXGPE9IhpuSIiMabh5OLp7wYornRoa
biC0/hpu0KES328em6Wu4YZBHwUNNynQ+mu4GaOh4YZBiygDGm46IqfFX/97Qae6
hhtNaD003HxWceZVT//zBQ0NN91A90/XywurRg6eUWzpVNdwkwa6/xpuXvrX8rdu
u+FlDQ033UD3L9eHyn9UOfWEwk51DTfJ0DpruBl+ze0rbvxzYVhdw0166H7qerkz
L/Za+I5/aWi40YbWQcPN7f/7/i/X7s0Lq2u4SQ/dz1yjBSPO3rb0gafUNdxAaN33
HZ6Bv62971g71TXcdAPdvy14E2wXXVtz+UENDTc9gO57roPm0XNeG1PUqa7hJhVa
x32HL//pwVOffUYIq2u46R66H/sOK14+ZU/o8c81NNwkQ+u87/Bvz/z5prfG5Heq
a7hh0BnRcGOdsmL5R2PKNDTcaELrsVn/kvM2H2q/7jUNDTfdQPdv2/qZF+3cf3aA
KWZQarhJA93/zfqtpTmFg4a9qaHhphvo/uV6dd7dtyx+SdTQcJMMrfNm/aK/HPrk
wN0jNDTcpIfu57b127dUf5rzqFVDw402tA6b9ac2jMt9sqJEQ8NNeuh+5vrvuRtd
Vy7s1NBwA6F1F5rL337zfzc4hoXVNdx0A90/+fHQi/McL0T+oaHhpgfQfc91zd9O
qV/UWa6h4SYVWkeh6cs7sXj9X9jecaWGm+6h+yE0F//hjFM++HOuhoabZGidheZN
P8659NngaA0NNww6Ixpu0ALrV7nfPllDw40mtB5C84kPLno9+KWWhptuoPsnPpBp
zsLfv3WNhoabNND9F5qPPX7Wt278TEvDTTfQ/cx1h+uRS8sHa2i4SYbWWWiizsA/
vrt5joaGm/TQ/RQfTcusN1z5wGsaGm60ofXQcHNl+JKQrUFDw0166H7metOsKf/5
MqH1RKnhBkLrLjTRjjmtv5p6sYaGm26g+yc/yu/89+JrNmtpuOkBdD9yHc49/fAH
goaGm1RoHYVmXflvzn176R0aGm66h+5Hpmc8es9mz7Zfami4SYbWWWii+yfdu/qh
SRoabhh0RjTcuP8v6+YXfmTT0HCTBrr/Clc6Xr16U/3tP9LQcJMEfWQ13KhCHxkN
NxBadw03eU/Pubb2wLsaGm4YdEY03OBehvO228dqaLhJC91fDTczVk25/MvDWhpu
ILTuGm7gO0/VcAOhdddw8/yZk/7P8/J0Q8ONkSojVUaqjFQZqTJSZaTKSJWRKiNV
x6CGGxPKksLVtDSJy2ORWHtPzzFGKoC66LJR9jDQsWPkXR456LC0NPS/tHT4Lg+l
yaFW6xxjG+rZwlZ4jrGyerCThJmbLdgkb8cKwsMdKKnnGKeONCSfY0wMi0/tHON0
z7MUsbetdo5xuudt3dzXZWcH4js7pJFMaZkI/mg2rm8W2/F309gea1yttVGD7fLo
dsuCsaOjbzs6SuPGjg7DGOZ4M2ak384OsqNjFW69ugunHFCXfsRPDR/tnRzsysQx
29GxihOFnf2x8o6Op+mOjp/O+W3i5FKSe62dHnuoTd3pwUQneYeLo5FmXStGqFW8
zL+8URr3xyDm5J0eEHpRy+Zom7i6pXlNY4M0Dt7UuL4x1g/ovT9bWzN61xIKLZiT
d3pA6FNaW/WFtm556Cb3xRsptMmcvNODQZNXMT/asj4aa2tcLUpFr0Ouy59Z9J+8
tazALck7PSC07gX+whevPjjsweWswC3JOz0gtO4FLi45eMs3vtjKCtySvNODQZNk
ePyxdSJGXx1tjjU2RVG/oZt8uyp2X38GK3Br8k4PCL042tCI37F+0I8//cKuEU3n
swK3Ju/0gNBBvXP9p6qKx8+p38AK3Jq80wNCu106Q5+G/jjrwU9OodBma/JODwhd
pTf0TWc9+c/IEyzXFmvyTg8GbaMfV3uMbl7TP9fIlrzTA0IvaFy7jmPrnmvBlrzT
A0IvizSvjSIdoQtPKHrhvfg6Vs1syTs9GLSdSi6xUvQur0X6QO9ac2LRfQV1T9EC
tyfv9FCB9ugGHX9m+vSin4ZYgduTd3qoQLt1g37uubX3PtJ4Jitwe/JOjxToKTpC
23ZcesOzoTb2XduTd3qoQOtX4Id+eWH7p89uZt+1PXmnhwq0ftXstaz2k8pP206h
rfbknR4MmrTnGFJf6DuHv3rOQzNOZU2KI3mnRxL03MUoA9DzWA13JO/0gNBLkM7Q
tGEJ0xruSN7pkZTrjev1hZbJ8G5Wwx3JOz1MgCJKZFBP6Ifz9v390U9fnk1HZczJ
Oz0gtO60sOKEG5Z9OOfnFBry8FIFtO60sGPRr0z7iv9CoSEPLwPQGeHhnYEnH77x
ykSBW5J3ekBo3Qs8/njR2pJPf8kK3JK80wNC617gnp2zfzFuzpuswC3JOz1MoDug
Ow//29Wziy/4x+9YgVuTd3pAaN15+AkB00eP7fgDK3Br8k4PCK07D/9oEvq1d90B
VuDW5J0eEFp3Hp5c4JCHj1FA687Dk3MNefhYAJ0RHq6oZrbknR4QWncenpxryMPH
K6B15+Ff/KKz/cM3n2bVzJa808MEOry68/Cn5zrvWVD5ACtwe/JODxVo/Whhg/jG
K++eyXINeXiFOrR+ZPidkeNPqxz7Aitwe/JOjxRoPXn4pitenfKnP/6Rfdf25J0e
KtD6FXgo58vzv3zsdfZd25N3eqhA61fNvqwtfKXgxYMUGvLwqQA6Izzc9t9vo91X
PMRquCN5p0cStN48XBB3LXrimttZDXck7/SA0Bni4Y4wreGO5J0eSbnWm4fvGXJ1
ZGjL+6yGO5J3ejA2mhEe/v5bj11RsEEeLTQn8XC3Alp3Wvj4mhmBxctrKDTk4R4F
tO60cOZvp8yeceMaCg15uBclz/LrzsO3/K5skrjhdFbgluSdHhBa9wJfXTTh55M/
mc8K3JK80wNC617gYxbtnPym7XxW4JbknR4MOiM8fOgrJeW+xjpW4NbknR4QWnce
3vzxkzetn3kmK3Br8k4PCK07D+/4aEr7vFfOZQVuTd7pAaF15+Hbtn4eW3/qiRQa
8vDpCmjdefjz+y4YOayggUJDHn4CgM4ID0/ONeThMxTQuvPw5FxDHj5TAa07D1/p
2hj/58erWDUD0LMAdEZ4+MFY6c9+sDT0FC1wQJBmq0PrRwvrgtdc+5OIjxU4gA6r
Q+tHhg8+WlD1RC1rzSAPr1aD1pOHX2j3Hrp/yWr2XQPoOerQ+hW46QeO0tfeXse+
awBdow6t47SL540a87ZmCg15eC2AzggPLz711Dt+tHIea1IALZyrhNabh8vQAVbD
AfQ8BXRGx8PNSTx8vjLXevNwmQxvYzUcQC8Ag5QZ4eHnfnpKuXmxrDXDksTDFyqg
daeFM+b+5oEzrmuk0JCHn6iA1p0W5tdXrfn2Qx0UGvLwkwB0Rnj4+Wv8t5b9eDcr
cMBIFymgdS/wWPviseZVbazAAfRiBbTuBf5affkvSj++mRU4gF4CoDPCw1+4fMd/
Dt0ZYwUOuNlSBbTuPHxkuXnLpn/vYQUOoOsU0LrzcEfuB/8a/ekPWYED6JMV0Lrz
8Koz/nrvbydvoNCQhy9TQOvOw3/y1JD9t3ewagZ5+HIAnREenpxryMNXKKB15+HJ
uYY8/BQFtO48fFdF6xff/+wmVs0A9KkAOiM83PGyI//dN/Y+RQscEKTT1KH1o4W/
Hb39iz//8xIKDXn4SnVo/cjwp1efdUXdghZW4AD6dDVoPXl4Tdme4h0rmdCEPHyV
OrR+Bb5ixsaOrd+6g33XAPoMdWj9qtmas1ZVbH78XgoNefiZADojPHz+Jd8d/fGz
V7AmBdDCs5TQevPwR3O3572zczNrUgD02QroDPHw4jCt4QD6HGWu9ebh3/kHevCS
9p+zGg6g68EsbkZ4+J4n3vjyo7O3zKb7xwAjjSigdaeFhaZLfvOdD5Y+JUNDHn6u
Alp3WvjAl5umP3/W5TTXkIevBtAZ4eEl61655Uc7N7ICB4y0QQGte4G/VD18XXjX
ORQa8vCoAlr3At9x75zwk3XfZgUOoNcA6Izw8GhgytI3XjyPFTjgZmsV0Lrz8M6H
r3r/QmsbK3AAvU4BrTsP/0v7zz/+6WmXsgIH0I0KaN15+L27ht2/9NeNFBry8PMU
0LrzcP/YirH/M+9bFBry8PMBdEZ4eHKuIQ9vUkDrzsOTcw15+HoFtO48PPuiMcHZ
Xd9g1QxANwPojPDwLx4Lztv5xXYqPiAPb1GH1nG58tb6n55VtJZJLgDdqg6tHxl2
obPmX3r3GazAAfQGNWg9efi3Rn7ii/zfN9l3DaDb1KH1K/BFr3923sKxV7HvGkC3
q0PrV80uW7z9pb3O71JoyMNjADojPPyS7faml9qZ+IA8fKMSWm8eLkOfy5oUAL1J
AZ3R8XBrEg/frMy17utSJDJ8PavhAPoCxBf3ZYSHf3j57H+hqfJ6M1sSD9+igNad
Fh646h5L8XW3U2jIw7cqoHWnhZ++etdnI09/lUJDHr4NQGeEh9ef9fSpRUseZwUO
GOmFCmjdC3zQVY9etv+Z77ECB9DbFdC6Fzh66O5HPr7uTVbgAHoHgM4ID8+P3vmt
uz59iBU44GY7FdC68/D3T3501Df//gtW4AA6roDWnYeXDs+/pEH4EytwAH2RAlp3
Hv7vO7/3l2mXNVJoyMMvVkDrzsM9p7gm3zX4IIWGPPwbADojPDw515CHX6KA1p2H
J+ca8vBvKqB15+GDtt/8ac2nf2HVDEBfCqAzwsOf+cp6tbftladogQOCdJk6tH60
MG/8gmeu3/0MhYY8fJc6tH5keNcNf37+xt03sQIH0LvVoPXk4YEHL5q8tuY19l0D
6G+pQ+tX4Ce8+MD7a0Jvse8aQF+uDq1fNVv1qzG1pUv/j0JDHn4FgM4ID99x4Jdn
/W7Vc6xJAbTw20povXl4x3fOnlvU+CBrUgD0lQroDPFw+WwqWxIPv0qZa715+Ibv
n3YgfvvnrIY71LX2MWhmutcMqHzC1OsnzL1+wkiVkSojVUaqjFQZqTJSZaTKSJWR
qq9Lqqqo7mwzypI0MSTpzp5fI46XlWaLc8TV0aam9j4oz9ati4GOHcOVZ5v7qDyb
hOLKs5n64Z4qzx4O4i6mV3K/BLhLQZgy2J2Efdsk5dnDFalWohcr4lPeL+nmeZYi
9raV98u6eX5EN/cN5dnHvfLs4rihPNswhjnejKE8+9hVnm2m1CEjyrNNUy4b9urv
5dny4SnKsyG07msEvOiDyqs2vEGhlcqzIbTuawTe6xr+vfca3qbQSuXZDDojizIe
Wrqh9dediQJXKM+G0LoXuP/WDcueeSJR4Arl2RBa9wI/7/U//sBzUaLAFcqzGXRG
FmWskcxBVuAK5dkQWvdFGc+I97etu5q9a6XybAitv/Lsf+847/HYW6zAFcqzIbTu
izKWkZUoJ7MCVyrPhtC6L8qofPAHH97xa5ZrpfJsBp2RRRnJuVYqz4bQui/KSM61
Unk2hNZ9UcaB3/9r+Vu3/ZxVM4XybAadmU2KsZ2/m/XnV1mBK5Rnq0Drt0bggSH3
zYmO/DMrcIXybBVo/VZG3LPqwz/9ysmqmVJ5dgq0nosyTvvvqJPfb2bVTKk8WwVa
vwK/+/l9lx/O/yv7rhXKs1WgdVwjcOOSXw+6728UWqk8m0FnZFHGIuv2u7zCj1kN
VyjPToLWe1GGDP19VsMVyrMhdEYXRw9PUZ6dlGu9F2XIZFig0Erl2WZw1X1xtOt7
X5z7m2mDwnQcUKE8G0Lrf4hNFlrx0jNyk1KcojwbQutOC7937eNnXTi2nOZaqTyb
QWeEh9t+NsSzZkcRK3CF8mwIrXuBL/7T+z+ede1XrMAVyrMhtO4Ffv2JHz11tnkc
K3CF8mwGnREe/sdbW2dm/zGHFbhCeTaE1p2HyyafQiuVZ0No3Xn4j0imby1hBa5Q
ng2hdefhyQWuVJ4NoXXn4cm5VirPZtAZ4eGKaqZQng2hdefhyblWKs+G0Lrz8A0E
udXOqplCeTaDzozSvl3nWp59/3+eogWuUJ6tAq0fLRxxZtj8vQ8+ZQ2pQnm2CrR+
ZDh4zwtvOc9PFLhCeXYKtJ48/JmuQSv+e1cx+64VyrNVoPUr8NOHTppbOW40+64V
yrNVoPWrZpt/PPqGaS+OodBK5dkMOiM8fNlXK5959t1/02qmVJ6dBK03D/9Ny9+F
g+99wGq4Qnk2hM6o8uziFOXZSbnWm4cveHPrkHvnT2E1XKE82wxIse48fHd1/V9f
GtM1m863K5RnQ2jdaaH41F8X//7D31JopfJsCK07Lbz41t/d+tjvXqfQSuXZDDoj
PPx/tv/wyUce2c8KXKE8G0LrXuD/3XD3Rc/c+AIrcIXybAite4FHbrzv1zejN1iB
K5RnM+iM8HCZpbzEClyhPBtC687Dn7957r5PvmTvWqk8G0LrzsPlMdJXWYErlGdD
aN15eK48rEChlcqzIbTuPFxuzf5EoZXKsxl0Rnh4cq6VyrMhtO48PDnXSuXZEFp3
Hm676Nqay5ueZdVMoTybQWfmEJsfXnFb4NHHWIErlGerQOtHC2/MaRm/4PCvWYEr
lGerQOtHhu9+K+fC6Sez1kypPDsFWk8evuaHP12y9lPWpCiVZ6tA61fgtV86Hv3y
V0x8KJVnq0DrV82uvufewt8+/yaFVirPZtAZ4eGbNp982+nzHmI1XKE8Owlabx4u
Q9/KarhCeTaEzuh4eEmK8uykXOvNw+WG9J+shiuUZ5vBCLHuPPyK8U+t/PhyufdR
mqI8G0LrTgs7W//2j/tGWyi0Unk2hNadFq587bqnfZ/nUmil8mwGnREe/rvVG0Y8
fEKiwBXKsyG07gX+xKWfTLqoLFHgCuXZEFr3Aj90kzl8sy+PFbhCeTaDzggP//71
xLBcK5VnQ2jdebi8JCaLFbhCeTaE1p2Hn3nV0/+sODOHFbhCeTaEztC6FBOFVirP
htC68/BtQ+6d/+bWfAqtVJ7NoDO4LoXlWqk8G0LrzsOTc61Ung2hdefhcq7lvS+l
KcqzGXRGePisW/88+czf/4tCK5Vnq0DrRwv3fvDGlNJRiBW4Qnm2CrR+ZPiarKVz
bKew1kypPDsFWk8efmn1tJY3nmZCU6k8WwVavwLvvPfFOX+9sJB91wrl2SrQ+lWz
xx+3Lzlj7yAKrVSezaAzwsPfaek8/f4/HWQ1XKE8Owlabx7+FLr38u2XPU+hlcqz
IXRGlWeXpijPTsq13jx8EpGa6zyshiuUZxPoskzx8PcmuB13j/j7bLp/TKE8G0Lr
r8v5P+9d9cGrXU/J0Erl2RBad1r44sdD931nodyQlqUoz2bQGeHhg7af+e8/BP/K
ClyhPBtC617gQ7M99m0lv6HQSuXZEFr3Ag/fsfqJlz8UWIErlGcz6IzwcHmw8I+s
wBXKsyG07jxcGpM+6U1W4Arl2RBadx6+8TvFllPz/0OhlcqzIbTuPJxMAVzwf69Q
aKXybAitOw/3SuYwhVYqz2bQGeHhyblWKs+G0Lrz8ORcK5VnQ2jdefg8Kdv/ZtVM
oTybQWeEh09y/8Gdt/gzKj6UyrNVoPWjhbP+csZ7Fz/4NpNcCuXZKtD6keH7R52y
+Ud3/owVuEJ5dgq0njz88P6fd5ZfzN61Unm2CrSO4+GX3/fkZ4+ZqPhQKs9Wgdav
mmVPFX7w+k8dFFqpPJtBZ4SHD/nGvC3XvfMOa1IUyrOToPXm4TI0E5pK5dkQOqPj
4WUpyrOTcq03D5fJcA6FVirPJtAjMsXD6+wb8X+5uzciRXk2hNadFp4VPnnFmGkO
Cq1Ung2hdaeFbc2/2LT95WIKrVSezaAzwsM9z9X/MDa+iBW4Qnk2hNZ/XcpnNaXT
99tYgSuUZ0No3Qv8tn/v/eyHvyhhBa5Qns2gM8LD5UVfWazAFcqzIbTuPFxaPDuT
fVxK5dkQWnceLg2HX5Wo4Qrl2RBadx4uDZE+Km9DGJGiPBtC687DpfLOLqO5VirP
ZtAZ4eHJuVYqz4bQuvPw5FwrlWdDaN15uDztMphVM4XybAadER6+52H7kicvefMp
WuAK5dkq0PrRwrc3X3/76F99TN+1Unm2CrR+ZHhhtGz60gl2VuAK5dkp0Hry8C/O
eN38zqmsDVcqz1aB1vEwyQM3n7F6hMi+a4XybBVo/arZXRef4l/+7bEUWqk8m0Fn
hIffu+wHv9tx2X9Zk6JQnp0ErTcP33zWi6+vffFtVsMVyrMhdEaVZ49IUZ6dlGu9
ebg0fT0hzGq4oTzbSJWRKiNVRqqMVBmpMlJlpMpIlZGqY0J5tiMux5Al6RBauHa+
e4pYVyOOF2W12RrqshHKgLpsZacCHTPmcA5y0ReRSy3TtHYysGTRJVklRZY1kDVi
UcV9wx49W0eHRU5Web2kJlbQz1O82Z6o7USRn1XIQk1Ctqof/KqVH5FNGiFYBEIw
xZfZNBVMD+dX8olgKe0DM+x7L5BqXjG4w/JG7oZbiTK6YkWKwhfw0PJdplRcurtR
eZcp6FR/likiV7/LVJSr32XKy5V3C+IzQI4E0O5EEVehTW7kapRPluxbiGwJr08k
NXFMXVwhmwmQNjxbQfMGozNpRE9g99C71yRUy+5DsPkqCMvZENJkQ6AVLVszG6Rq
nbZCXBJp3BTtV3YcGnUSUXiWHZZsU7+S7ZCSPWX5sjk1/Uq1vZepNvcr1XmSNFxc
Oa1ShwLP7WXSLf1Kem4i6f0v9JxeptyqQ6HXHp1Ct+lQ6LVHuNB302+T67R2UEYn
4DQRrRVL2xoamyNtW8SW5mjl5sgWsXrJ0lOrCbtL4XrTpVuU8b1rlq0a49NKl5ZU
Ot64AimGVMbHtMxeKch2Gw0do4slYgbLOmYZHzREqdYtim9A6ce+XvikNcH4iO8s
IZlCsO+LmO4YH+oZ49sJGV8W41Y7+fOc8WVr3jWB9ij1rhm0s6l3LUhWgKy8K7e3
dkUOyXUNjU/J6VjYUdQmOF2zwLzZ4wjVLxToEopWtGchUtDHcyQyVyeFIfu2wznh
BcRdI/VjCyV/8rk+J+yS3G78p0KYeiJxk+3HdXYxJU4yo/y5ee9ClgYxS06DFGc2
j3OBVY5zNmlgTb4TlfGQTnprfqsU5mNsD5gdJ7J44kU8HkcWj+c5S2o8pAocGuqS
wrxI0pzzruT+Bbah3AOSm2jYCfsOLlA+Szaq7SkNS2Hexna/DUlpeAzbO/NfWvgJ
OiQkC7NRGlVV6KbXLGT4NzLi1y2+IvQJ/vkhtisi5zZFxermSNOWrdGG2kgsIrZH
Y+1ihPrI/KJ94/r1hHWI80SxTl5Fwx2Jm8sb1zY3rmlcHWmOiQ2Na9Y4xcj6lua1
4vpopLldrKgTZ4gup8s/abYoLhPbN2yMtEXntLVsbq6c19LWviW2LirGyPogDFJR
O695qlg7r2FSOrzqtqi4vLZdbOe4TVsk5GhbFKcBIM6JtMWaorHYxHaKATwSp2SJ
Fatb2tqiq2NR3XDl4otJhSyuaItGYuulEOdGY5uj0WZxtXRQVzuGWxZtb2zYGGkS
KzY3xtY1wlsrWmKRJvnVsCQs2bj+3GgbYXoxFmk7ST57hN+X0o7vxUgkk7qMF//1
fPG8e2IH3ZMPhd6MhlyYkA75+N8gySViSlCJiYMLC/Eq3K6ciKagjbT7sBMNxk/l
ow587y587zFJvyNC76AC9Bkag4qFLFQuFCGPIPufI+Sg84SR6DKhDN0iyCThLiEX
PSyIqEsoRfuQT5ClPDP5NN3kypTmi5SmELrC9EmSfLsobSJUrArJ+v3tlAVMoSRx
IyVP2UheJTuY0qVrKAYpjw4aT540RC/Hk08laiWVoe8g+dQEcu8zJCsIJukrFuRn
SbzlgnyfqL33CPKzw6RSkDGJVvbzBFmHNaFflwnySnyS/1sEOe1lUgnJ6SKrgx4W
5PyTZ7oEeQctqTmsU5ylQdLsiB+j0kuStk0KJBMYQjYKhfDCdCKKcOsOc4dE0ojO
zbClcwEjbyg7nHB3UjcJ02ntXJAuTkICw2aZBJLwokOOkxR5ZxFKxBkeFF6QiQkD
hoXfK09zVmfCHc/m7nBO+ryQV49c8fksznAxWqAfSTvSJAcd4fgz8WaPVnkUSTNL
q9Xm8arF6SIbOw46XW4/Fjoul3/y5MmnR9tdzoDbF/A5PVVuscI/VfR4JpHbQbd0
d/lyl9MbCARcTo+nqsrl9FcF/AFPqOtIgqkLo9Wob8KoCP/LTYQaieMdgxv5Ctzw
T8HWCUbufLjRrsa/5+NYFnYzy7kIh1mCw67AdhWIox6jR/C9fWg/beD5+5LTXUTT
aqENsZXaMVT42BDXp21HXNWzg7YQNtoK+KiQIXFVU3/yez7iJwIx5V3DkKxXih3r
sYSGJ4JjBXWTFpCdyTcCyboOBJrGCJgXYMIiW0NYONIIi1JqE8JCHhgpVanm8kCN
ayH6mpmEYDLJwoK86riNN/hxM0oIL1yHcON/v6LxL+1hY2KYo9f4F0mfJHmHc6Tm
U5pGqJ3n93g8wa4099SbxkG9ahqbkupIju7lkoOR8jBSPr4WSk1hLZgMZpjD6JU1
SWzosJg2XewsnkKVpidHo+nJStP0lFCbaHo8AvNWviR5rXz8a9v0kGYlMWhoOphw
i+aDuLnpUDQ3JUZzM+CamyLp9BXS1avBTQic2V6MKZcr6PV68MXt8vm7ehxSvekR
e9X0rEuqL4W6lxFpbgbh9JVgu0/Scm4B6SqkzU4haHYG0fwUI67EFzY1uRpNTXaa
pqaY2kRTM0Fg3mpzAAi1fi2bGjIccAiFE/McB9CuhZ+gPYrmpdhoXo5681IkjY6R
5aa1iUZCYiVwRHYe6+CJM0WpH9jVp6fUm5mpvWpmGpLqTYHuZVWA8cpwqexLHIYj
AKxh9JpLm5gy0BFkzUqeRrOSo0+z8nVmMH6pnsishRR1q4CMZmWANivkeDpyHOFc
qYHgS8Ho1ErdTHksqaunAdUbj9H9aDwywVHsuFlwqDQekJ/YaePBDl+VGw/tFWAm
3CyQUaDerABbvLEp1tjaFBVXt6xvjbQ1trc0t/dgQZgyWX0tgGPVpF8QdrJALZJX
iqxEfGGYsRBr4C4IM4OrFakvCCNzcRPx3wukE6G1/diCMFjHiVteECYtyD7CC8LY
TKj6grAClG5BWCFKtyCsCKVbEDZI8y4p48Gad220ZNXvkjcyFGktNXMoyo6pNR2K
UpeasbAV1Ca41d8E5s2Wl2EZkVgmtQDJy6TIbGXY1pGyrOrv2L6OLClLtW6SBnbv
TyzPajXLy7PI5PACy0sJ/2Ir9z9kfSnh7rTJ7odIauzPJfxXOrh/RZbs/wp5NuuQ
5P4ztgezP0/4H8g5lHA/l3sosXTs0bx3E/4d+YcWdtd9E0eHF6rl8VABz2NHIc/L
BUU8jwsGcX9xMM/jocE8L51DeB53DeX+K4fxPIrDeR4Li3keHSU8j5+X8Dy+W8rz
+FLZIcINTcncsKKPA7yon/eP99/IKK9ecOMbceu6F1u+ZGdNZH1jU2O0nfsA4kYU
hskhtlQ3ta6LrNh4fnTLxHZxvQrJo2ud2KytuKndyeYZFL5wQFD1lvpDtdoP1cKH
ZIcakPKO6iO1mo8AlKSYUyJUuQtj1bid9LBWitTvJh6t1Yx4BXk7DdFYpLGp3XhL
A/UtdRlfqPGFGl/oAH5LfDTIAUaD9pp7Mxr0owQfHIT/ichD9/AFUbl0XYmGoWZU
hrv6pehWfH0SXw9g+zEqQTlCKRovlKBZwih0pjAabcPX67F9RBiJ9gujEogfC3IX
8CthGBpiKkPTTKVoIb424OsObPeaStAD+Po8vr5tGoVM5tGo3DwKzcb2LPNItBVf
96G7cWbGgnwMAjO6IuInW1tp14wcP1xOu1or6cgT6Vg1I67SeTdi63UQzp3sT2a+
nqT+OdK0jewmefiYzqKR4e0cusCUdD3H04W5pKNJlvyMokz7TEEenSOdyG3Un6T3
euomHcRH6CJX0h3cT/2HS6UmY5ZIJSenn+ANMcnpJHaaSfYj65kWUn8SVwP1J3Ht
oG6Sjr0mOT5SXg9Qf1JGz1N/skbrbZP8HClrk1l+jsyhlptl//HYzqbuCdieZZYx
SV9xK/UnNZlNBeRrdFfzVKYCethdlddHgEWiSJ7QJ9mqR/GU7irpp7ai1J1O0qQ/
GEqPC2ghc5M1condSqZCvrjWxhezHgTuDnsnT4MjnlhUcNDBFxh0Zh1M7M6qsxYm
di515vAwHbncHc/j7vr8g2kXzkqLaws6U/I+Qx6cSeQrDty4fLk/cONvIJFfNJTn
sRO448PAot7hnYkyxO+Sxwnc+H0n8ovKeL4OlvHyr89HRnfV6K4OyO4qafr/ga1b
WgDslxTO1pLNPpUup6fK6yYTNG6fO1hJlpP4giFydWFvL7nvDpJAPvykJxjyEjdZ
exJwVUmhAx4psM/vrpICh3zE1x0gcXhcHo/k6a2SICUcr6uqB1dPVcCj9henMxD0
q1zdwVCQX1wBd5Wv62uab3Vq9Q/UN2ol4H8mZKaTWna6tLgIu4px/CK2FbgpdmOq
EsR2JrY1OOx8fH8Jtqfge2fjaxTbJmzbwUbsrXRpdhzHsQvbPdjuxbYD2zvxvXux
/Sm2j2Hbif2ew/YlbA/gOP6C7d+kiToltRKAZYp7mDocC6VR2ZRasX1EbJGRg1qR
XrMSolx+xo34Eu8gdZNym4n4Eu8aikOow3waN6FWS6ibSIVTaJwE/2zqT7hAlLoJ
tWqibkKt2sGk41bEl4THaToJFdpF3WXSe5TdhFrtpW5Cczqom9CcO2k8hCLdS90k
3z+l7nI6tGuj1KqTPkvK+jnqJtTqJeoeT+mmnVKrv1A3oVZ/S5oolalVgQa1yu8b
terL3DebOVD675aKcG9i8VMF3YBO3PcDd8gku3dLMwc8/EozD3MQuNdZuPsQcF9g
5W5k25XYNL/LtifhX2znWB32vQl3yLF3YbfUamwqtZLo0ThOfeoHcYrTOZ7TmrrB
nE51TOThXUN4+PpJPLw4lIcPT+lMUCU0Faz6GMbDHKzkcdYNB1jTOEWrd3Uu0KZW
eq+CMKiVUV49p1bfxj93Y1vlx9J3vFizkAwsNlCO4fcGvGKsRSRUwVcVChBS4PGG
iBdxBWQPl0/2cFe5JPbgCXlZCI8be/jcgQCLxR30Ehrid3toLH5vkAh+v9ftoR4u
L+EFvkAwwEJ4CRtx+7xBGm2VX+IsmLRQ4FCVT/KoYiE8rqAEHErghkIkKe4qbxUN
4g6SWL3BKh8L4/G7fNJTXn/iMZ9HpkCpRAYyFgnR3d1N9SfgL/K3y3glA+2VqBPS
3ULfCKnSDKJ/B2MKUoQC2M7HdiX+fT6+Xki+UWxvwvY+bDux/QMO/Ra+forD2IXB
iZhKBZmQivg6QXAgp2BHfnydiX/X4OtJ+PcyfF2Ff9dj91rsbsHujfi6HV+/ge0+
tItu5LaA9NnodTAlReMp+SPlEaDuLEoYiyjZXIn4JvbzEd+beCF1E7L5bcQ3sd9E
3YRY3UfdhZS4FVH7B5oOYt+ifgTjU3olZNMuyO7hUolwsilSNyGbZHUrI5tOuqGd
kE2/wMnmTBqekM0a6k/I5kk0PCmjZdSfkM1VAieb9TQMIZtrBU42W2gYUn4bqT8h
m9upPyGb36BuUv0Y2SzUIJsFR45srpRcqUsypC0X5jDf9A72EIYt3N1pAZvhrXyz
PbKBjffAHbfzOMMOEA9wh7N4nJ1ZPHw8m/ujHBB/TjjtOB4ZqxTN6mOVcTsngC4L
H1u738LHKl1WPlYZzwFjdLncjfL4WGVnHh+rDOeDzVAFfKwSOfhYpVjEw6BBYBwP
uDsHHzTIpkE2ByTZJDpLbsMWKO2ZfXq0fUkL+Ycdif8JH+Z9FIa+uo6t5KqTlNuQ
PiQll/41Y5Fjwm/ShEWsCQ3Fv4uxLcN2FLbl2G8stuOxnYh/T8bXqfg6DSg88NAR
uBlYQNbgtJ6E7XIspM7EQu9cbNdh24zJRxu+vwXbOL63G1/3YHsdtjdJ2++UJCUX
jGaZwagVE45F1M004JgoSRlKw+fQETSmhrCMuvMoATBTklJOny1gk3S0fR1P3UVU
iJupJJpM/QkmW5JPSMo06h5OJ06zqYRi6gxLaevPSMpJYERsOc0HISlnIk5SzgUj
YuvAiFgzLSeS9jYaPyEpWxAnKXEa5zg6LMNI3h4wInYdGBG7CXE1yoykFGmQlMIj
R1IkwYhSVRFKig7MfNISmTiJiAM3MnPFCMguh5eetYNnLSBMFvfvBGQnbAWExQqU
LeQCZQs2EE8+wMLudHkki7APCi71CVUrIAg2QBCAu9MOJjzBBGk8C0x4ZnN3GEyQ
imCCFIEJ0oPA3QmITEcBiL8QxF9kkBSDpAxMkvI9JCtdWy7rvZvc3E7+TSaGOsmv
5XMTozJEWIdcIXLxSKI74K+qAr988r2kIOyXy+/XeoB6+gOhEPXsGsBpU6cf1+hE
P+z0r4BjN2FhacJPmrBAFrAgFujOfIFSEhMWqiYsTAUsRE1YYApYUHLsUXQByyQc
mwvbILazsJ2L7SJsl2O7CtsItuuwbcF2E7bbsb0E28tV6YedilsmEu0oWVdRNqAf
uYB+5AP5xDbK5AKRmQfWWuUD6lKA+JaTQkojGP0oAWuzSgH9GEH9h1DqINDnRlH8
EqlUOP1wIa7oL4j4GMks6iZxzKVuEgfTRz2aUhQ2RrKKugn9iAD6sQ7QjxbqJvRj
E6Af2wH9uATQj8tV6McgDfpRdOToh9rW6ES/38QnkzqB4pMOMxCRloN80sjKxwy6
W/ckhXeA8Fkc62AWj7Mzm/vHcwAWGJ8Q89IrCZQoTRlSp1ghTmNQFaA0wI2mA3/g
RicAf+BGM4A/cKOZwB+40SzgD9xoNvDHboN+GPRjINKPS2hvrLrhvI3tsWiDWCee
Srahk06/xzvL5azCJvlCJkqCVdKoABHHriry1+31uZyhkC+QEjQQ4D/cVWQCxet2
Nbt9xHixwZdAwNc1YFKiTi3iOlGLQvrXhoZhkTIS23HYTsG/k9cE2dBCbJfie6fi
65n4uhpfG4F6xha6gX4DRmzDth3bGLYbsd2E7WZsL8B2C7Zbsd2G7YXYbsd2B7Y7
sU2lFoWUWhQCijEMUIyR1M1672x90BSw1scNRkeCYK0PW/eTT0cbbJRaLASYS2mc
RIyeCqaCzgRrfVYjvqu2kbqHU7HOdK1toO+plI5CCJRatFP3CCo/mVrIjdQ9ilIC
pmxhM3WTMrqAusvpaIZAqcVW6h5LF58ItGwupG5GLQRKLXYgriB4J1h/xajFYA1q
MejIUIt0DaOs8QpMcQB3XODusAlMuZhBeOCOW8J9mqKRwjtA+KxwyrSMFD473C21
COdoUIvhQJQXA1EO3KgE+AM3KgX+wI3KgD9woxHAH7jRSOAP3GgU8B+VSWqBDFFp
UIs+U4s5tPdWXTmnurKmurK2unJudeW8OZU1cypr51TOnVM5r6aytqZybk3lvNrK
ubWV8+ZWzmv2eH0BX5BYcgkGu3SKR12sz9JJrDNjlv7ZsM3CVp7AMOOWxqwyeWHG
QsJMJy74hEUlFevTMKILWze2Hmy92Pqw9WMbwDaIbQjbKmynY3sCtjOwnSmJ9Qvp
biRbIl2y+GRndTroPTMV5VmIn+GZCyYpCsAkxSAwSTEUTFKwiYwCMJFRCCYyiqjI
ZJMU46h7MJi8GEInL9gkRSUQ5dOAKHcBUe4GotwDRLkXiHIfEOV+IMoDQJQHgSgP
AVFeBUT5dCDKTwCifAYQ5TNBHWKifIiGKB98dEX58WTgLjGl/0TpdXfwkRDERyE6
BDCaQUdLpPD0yIaJEl3h7noLdyMrd3dYwREPNrCEl058kDAH7TxM3MGxwlk8noPY
ffREuWEMUa4tyslqLKJcf4Pf6XXJ3e6g2+X0ugNkPWPAFfQ5g6EqfNPr8zt9Pr/f
6fF73E6/x48D+UhQF+6Ru33OkIcsciQrPHEcIfyUx92V0djVxf4KncW+fjVOwGm1
YVGdh/8OxrYE/x6F7VhsK7CtxNaD/UM4zGzsrsXuE/F1Kbb7pJ0mbIAedtkEWgal
oFdfRkU5OyRhMHWPpM9YET8Rx0pF6FjqFmmJWKkIrUT84AcPjWcsFadsoH02DUNE
aC0NQ0ToidR/Iu39WxUidKiGCB1iiFA9qx6dz1ig5h9HYM2CANYyAHd3axzUDnxI
+AM3AmsZ4sCNbMAfuHH94v52ZIhQQ4QOSBHKdNPXzvOkNV09Dqku2sQBKNpM9K8J
f/Qm/CGbFPPqJjqnbsKNugkNw7YYW3k+3YQFkElFtLHeIdu0WkoHsU1UtNmoewTi
c+MjEZ8bH4X43PhoxDdSiojPh5eDQdcxQOSMpYPiJiramHrJ8YjPgU+g2CYq2kYh
ePiHtvZbMnJARPH8GnG8rNxWnCOujjY1MX22aobpsz2WCiFD5nCqPttsOrAAdaaS
PcVkL/FaOrcQRYYe2WPxgHNWm0jNvQP/tQoFqn4IJe91HwbiJF+JrM92GEreCZ9N
U8F+d6fP1oJ6pM+2FeqzHU7jCl/AQ3N9tuwa3qi8awLcPvVZM/0K1e9aaPugfteK
+PIdeFfm48NA/kluzPTrIW6lTtphivJJ8HE+jflJoqEpRHznEZdtw4BsQ72Sbaxl
3ZfoFgwD3YrhabLBuhLZmtkg46VMi1m/suMAdVJpskF2WLKL+5Vsh5RsSaNYv1Jt
72WqS/qVatJLhVrX+pX03F4mvbRfSc9NJL3/hZ7Ty5SX6VDotUen0EfoUOi1R7jQ
tSmdBaeJTEpoH2iQSvamS/d6cISBVsK0xNLxRhbSH2FwpSDbixE/umAbMo4wGOiU
rwBclZQPGtKpuEvxDSj9BDA3yIw1QfmI76wjfITBaJTuCAMRpTvCoBylO8JgDEp3
hMFYpHXQwEhFWVnoIOsYlHrQAAvbzXHpa6RA9Qn1PK0qqoPOkdicfJy5tKyH7p6W
diKbCxPqfJ6jaoTcAlEvNPVEtnu6zi6qqiP63Cyr/CFpELPqEzumUTaPcwFVIzSb
NLAmX8oBB+Q8u9b8VikM0Yx2wOw4MaElsojH48ji8TxnSY2HVIFDQ10Jpf11Oe8m
Dg4I5R5I7LYO+1I3kpGZkT2l4cRhDftt8mENRNPUnfkvLdTvuPQjvXTm6x5/f+Ir
Qp/gnx9iuyJyblNUrG6ONG3ZGm2ojcQiYns01i5GqI9MMNrl7TuiOE8U6SlT3JG4
CbYdy5t5xMj6lua14vpopLldrKgTZ4hkD86k2aK4TGzfsDHSFp3T1rK5uXJeS1v7
lti6KFX0DY/ES4dX3RYVl9e2i+0ct2mLhBxti+I0AMQ5kbZYUzQWm8iUiQOP9lgk
1tgea1wtVqxuaWuLro5FdcOViy8mFbK4oi0aia2XQpwbjW2ORpvF1S1NG9c3t2O4
ZdH2xoaNkSaxYnNjbF0jvLWiJRZpkl8NSwLXqR5jkbaT5LNH+H0p7fhejEQyqct4
8V/PF8/7JyNB/+TDXqkEujAhHfLxP3m6T8SkpBITBxcW4lW4XTkRTUEbafdhJxqM
n8pHHfjeXfjeY9IsL0LvYFL2GSYGxUIWKheKkEeQ/c8RctB5wkh0mVCGbhFkmnaX
kIseFkTUJZSifcgnJB+xzLaj5SO+uEyks9IWOqvMzrByIXmRGqFiVYjroiTidgol
iRtp1ycbyeuqmTqgaygGKY8OGk+eRBK5OqDHKF6hlEOZeJJ7n1ESRNJXLPAd/eWC
fJ+MhpPjtytp3/EcQcYkw0vnUXXfhH5dJsgdcpL/WwQ+A38XJVakx/swXYtPnumi
KsdJzWG94tEaJG2kykx4D0kaPA1KOgVJCKfVjwgXRUk7q+kWMpLssDXO115TIse2
k6WLk+C2msMLlVvLpPXN4+S1zlKcg7TXc+sx+x0ezFWLH8yK84Vf2WDhV05H2rxI
aXaCXffDyYy0XiTtSJMcdITjz/QM9JEsjyLp9M161Zm8anF64gwMt9/pCc2Qzvx0
k43Vp0fbXc5gMODzOENedqIwUYfn8pJ7y5dXuZwBT8DpqnK7A85gwBPqOmJI6mKo
HvVNDJFTKHIToeRFTnY0GTdrTtzsu8GgXRCHk7dECbjBN6d9J4sx0lIcx3Ic38rE
YiKEzsLPni3NJO9HXHkIQsmnS+TSZpUterLSXjPbcT0ZcbXITsTXUitVHbMxKLbN
SRpNBeLuRPrsMCnF/Az3pTR+IjKWU/wS2kayaZmzQBN/dtKssiwmRA0xMSqNmChF
7HQMKibkIZFSlQouD9G4vpYHMku7kU1AwYoNNPWKxU2foPsVzX5pHxfKGObINftF
0idJ3uEcqemUZhBq5/k9Hk+wK8099aZxUK+axqakOpKje7nkYKQ8jMQW3OyT1mFa
QdpyaJOUA5qkPDATnQ/mnQtVmp5yjaZndJqmp4TaRNPjERBK7iiwKL/OZ8HDNZPS
1gET2DpgIlsHOhTNTYnR3Ay45qZIks5EitdIx7/zSe3Fy90hp9vjdrpDga4ehVJv
ckb0qslZl1RPMnFCPFnXZ8UNCVmeHqJNgtop8ay5GUTzVEx/K5eDj9FoYsQ0TUwx
tYkmZoKAwFoK5ag/7o5+LZsYQjIPoXBiZuMA2kXOaFI0K8VGs3LUm5UiaTyMaHis
TTQQEhuBY7DzWJ9OnClKfb+uPj2l3sxM7VUz05BUbwp0L6sCjFeGS2VfQuulALCG
0WsubVLKQAeQNStjNZqVcn2ala8zc5E2Q4Kj91oFZDQrA7RZGUvJ+lypgeCrv+hk
Sh0dPurqaUD1xmN0PxqPTHAUO24WHCqNB+Qn7ECp4QgezqS96MuKmwWiuaBXi74W
q5yf3IM1YMp09bUEjlWTfg3YyQK1SJ7vWIn4WjBj7dXAXQNmA1cyIAHXgLGvjQxI
3Crko+GmAlU/pBDro0CtIfVdXgMmzYYJ/NC7I7EGbBxKtwZsPEq3BmwCSrcGbCJK
twasQvMuaaUnad5lo9/qd8l7m4K0VpeNUrwFKyVXU1Dq6jIWtptzgeHEJVkZtQDJ
K6OkoRFbR8pKqr9j+zqypKzOukka0b0/sSKr1SyvyCLzwQssLyX8i63c/5D1pYS7
0ya7HyKpsT+X8F/p4P4VWbL/K+TZrEOS+89k2Cb784T/gZxDCfdzuYcSq8UezXs3
4d+Rf2hhd/03cXTqmSkkj4cKeB47CnleLijieVwwiPuLg3keDw3meekcwvO4ayj3
XzmM51EczvNYWMzz6Cjhefy8hOfx3VKex5fKDhnnAh+x38gor16Q4xtx67oXW75K
Z01kfWNTY7Sd+wDiJrZiLynEluqm1nWRFRvPj26Z2C6uVyF5dHkTm6oVN7U72QSD
wheOBqreUn+oVvuhWviQ7FADUt5RfaRW8xGAkhRzSoQqd2GsGreTHtZKkfrdxKO1
mhGvIG+nIRqLNDa1G29poL6lLuMLNb5Q4wsdwG+JDweNAsNBe829GQ7iKivIAiIR
eegUUZDOPq9Ew1AzKkO7USm6FV+fxNcD2H6MSlCOUIrGCyVoljAKnSmMRtvw9Xps
HxFGov0C7xx+LMhdwK+EYWiIqQxNM5WihfjagK87sN1rKkEP4Ovz+Pq2aRQymUej
cvMoNBvbs8wj0VZ8TT1rHS40YtNVHloeFiQvHCqnXa2ViOtdbqZj1qTDuhuxhTq4
k0v9yXrXJ6l/DpLPFS+l5fYxneAjs/g5dE0p6SCPp2txSZeVrPUZRZn2mVRxJBkf
30b9SXqvp26y9vURuq6VrH3dT/2HS6UmY5ZIJSenn+ANMcnpJHaaSfYj05QLqT+J
q4H6k7h2UDdJx14TPU4T2weoPymj56k/mQ582yQ/J52QZZafI93rcrPsTzrTs6mb
dJ3PMsuYpK+4lfqTmszmAsZpdFfHqswF9LC7yhQUJtaaIr7WtB7FU7qrpJ/ailI3
N0kKCk1cmWCniSsxjJu58sEwONpBtHKFgweB4sK4jbtFqqCQZP+gmZ8r3gmOeYhn
gSMmszuT1sQmlCqCYyjJMQ/pOg5qxz8kjp3IA8dO5IM4C8DREYXgmIpCnp6OIp6v
8CCwSgK444N5msUhIB7g7hjK46wfBtYADwf5HZ7urHWju2p0V49ed/VZ/PeX2Lrd
5GAlPzgk0uskZyB4PAFvpcfpd0tnOpKju304WMjn9LgDbqcvGPI6A1XSoZCBYMCD
Qwa95BBIvzuIA3pCPg85gLvS7fT7AjjGYCAoIbhxCH/Ar/XXh4MHFX9cTq/X5YV/
vRgzJP1xOUO+oLfreMqMOgn6JeobCRLwPxMy09FvO928U4TjH4aJxAhsx2DfSfg6
Dfv5sK3CdhYWYvOw3yJsl2FLVkqfha+rwaprdthEC75uxHYbthdhexm238bhr8H2
OmxvxPZm7HcHtvdg+xD+/Si2TyCbCgmCSniYWh0z4mPv7EAJGyUhVsQPobAhfiyl
jZKgMeCZSWC2YBp9lpQbK29Cgqqom5CgWTQ+QoLmIX4IxSKAvwzxQyjYKmxCgs5C
/BAKdiDFcMQPpChB8oEU7AzwjdRdRhfXMLWbFyGudvMyxI/X/DbiajevQVzt5nWI
q928EXG1mzcjrnbzDuomROYexM8Af4iGJyToUcTVbj4BZlsYCRqvQYLG9Y0E9WWa
mo3xqy2m2IPiC9l6LdHUmliztIvuFJeWhFnknd8kfNwUT/gjG/dvNXP/g/b6RJyd
Dh7nAcsu7p/dmnDfn9OaiKfOFk+4XwLuOnt8YXckKDw6lQRJREMEREMEZKSc+6Mx
3L9zDPevHws0Wo8DhHEc94+PBwRwAggzAYSZCIhSBSCSFYBMTeowjtc0SNCAJEGn
0Mn/Kr/T5Rov1ixMnFVZGXD6Q24x1iJise/F3MDjdAe95LfHGfD4MS0IujzSbSzG
PW5yP1Al33ZjehFwukM++nSV1+0mz5CfAWfIRZhFlccVIL+9zlAw6CaPyHc9VW4c
k89Fo/IEvRipyhOiSH5fiLCTKrf0sNsZwj8DTp+cTozsD0nHVrml8D58w43pis8r
pZtow3b7K/3OUJWXpizgc0tExgO4CaAiPmfA7VP3TQ2VcEp/uoyizVTRqhPEk4W+
EUSlGUT/FmLaUIDc0kEt+agO/67H12Z83YGvV+B7N+B7d+Prz7H9LfZ/Ddv3wAKs
/zDSIFiRVbChHHwtxNdh+FqGr+X4OgFfp+KrG9sAds/A12p8nY+viwSryglkgwDh
YguvxiCuCshNiRkhf3Mokcumy0cKKfmrR3zHdzP1J+RvB/Un9goaJ7E30DhJuLsR
3/39c+omafktvU/I32vUTcjfe4grpv0PIH/kJTGd61aBk78cgW/lKxQ4+Rsm8Hde
JvCz1csFTv4mUH9C/qYKnPy5Bb5VMSBw8jdD4DrXqwWuc32+wMnfIoHvAWLkb4IG
+Rt/5MjfSsmVupgBnigmbcej2+4k9UGWcIoecWnnODhdLGwLp+gOh6eLSaNzDu7f
6eD+8Szuj7LBqWPZIEwOCJOb/gQyMsrnMquP8nWAI0PCYBQOgcNWO8Fhqx1gRK4+
B4xW5YKjSnL5KF+HjY/yhcEIGwIjbJ0FgAgWAiJYBEbMijoN8meQvwFJ/q7Hf6/F
Fmi4mX16tH1JC/uT9CPJJ/MDTF0DO3nqJORapA8JyaV/yfloJvymzFTzuxm3m2aq
9Z2ckWbCIs2MxZEJx2NGU7B1YrcL6ADw0hGvmTitc8ghEdguwQ37Kfh6BvarxzaK
7XlYaLVhvwuw3YHtJdhvN75eJY1SKUlILuJHmLKz0wqA8CtC/Ow0phA9m45SsbPT
ShA/O40pQc9D/Fy0fMS3lxRQ4c3OTpuA+AnrFYifnTYF8bPTnDQMwXchfnaal6al
BMlnkjESMgeMQC0AI1BLED9h/RQwAnUGGIGqByNQUTACdR4tD0JC2sAI1AVgBGoH
GIG6BIxA7ab+RLpcRd2QhEzUICETjhwJkbauoIOqh6J0gsNPwlAngJVP87HDT0Qp
fDzl6FPpWXDISSdwh8EhJ53AHbYDNTXmOMctAriAqMSz0pMQsjx5j8mleop8HJz+
HraDKT8HGJkC5KQeTBGK2YAkALdyijAxApUHRqDA9F88H5yXVsDDHAREpaPQICEG
CRmYJIQ0bZcTKS8rgZs8ubmd/JcNcTBLf05ePjcxkOJyhrzkaPNg0OXGf8mMkuwM
hDyB5JvU7SfzYykBJY+Ay18le3QNxESpE47LdSIcdvrXhJtGE24vBXr0jIUezmrC
otOE20sTFo8mLApNWOxZsCgTsAgzYZHDCcckupjDhwXWdGzDOM1z8fUkbE/G9jRs
2VRaI77XjK8xbLdi9058/aYq4WAKhuw0r+yMdSbomB7yLMRPbMmmJMJC7w8ChGMo
IBzDqTsf8SNz2GGtrL0cCQjHaBrnIMRVBg8GUz9DqBBmhGMSIDw+MOU1HRCOMOKj
HnPBlNdJgHCcjPiox2nULYKptnIw1TaGTrWxUY9mQDhigHBsBYRjJyAc31QhHBUa
hGPikSMcavuEEz1zsNZHbd2PJKQt4ABSKx8dOGgFwhII9Xo7Dy86DqaMMkhYYMQh
ns3D1ANBLuYCYd/Nuh+JxJRpnLseBOech8A558CNqoA/cKPpwB+40QnAH7jRDOAP
3Ggm8AduNAv4z8rkueuGADXKq++E42La56puOG9jeyzaINaJp5I92WRHthtL36qq
KnKuqjvkI+5QFd2qLf3FYtnnlk5UdXl8s6Sw5EBWVwj/rQp5vTysz49lutvv8Ug+
nma3jxgvNvgSCPi6Bkg61GnFDp1oRSH9awOrbWw4rB1Nw1c/tidgW00GmqVxCRta
gd1n4GsE27Vgtc16upO8BSO2YrsB2zZs27GNYbsR203Ybsb2Amy3YLsV223YXojt
duncdyWtKASrWmw9WEljo7SigoZlK2nYWIgfcX2GJ1A3oRXVYIxkAcBcAlbSrKBh
BtGxBRulFRGwkmYtWEmzHnFlYy2InwHfivgZ8BsQPwO+DXH1HO1ATMcQPwN+I+Jn
LGxC/Az4zYifAX8B4mfAb0H8DPitiO/N3Yb4GfAXglH77YA+MFoxSYNWVBwZWpGu
UZRVP4GJDOCOC2DSxMTdbPJFCg/cbExDCg8mXJANhAduNuEihXeA8FkgPHDHs8Pd
04ocDVoxHIjxYiDGgRuVAH/gRqXAH7hRGfAHbjQC+AM3Ggn8gRuNAv6jMkkrkCEm
DVrRZ1pBho/JgsnqyjnVlTXVlbXVlXOrK+fNqayZU1k7p3LunMp5NZW1NZVzayrn
1VbOra2cN7dyXrPH6wv4gsSSSzDYpVM86mJ9lk5inRmz9M8mHcpqptMVZjpiYEbF
2JZhK09VmLGQMGMhYEaTwWhBJRXr0zCiC1s3th5svdj6sPVjG8A2iG0I2ypsp2N7
ArYzsJ0pifUL6a4cWyJdsig1I66C2AamJLKoOxtMYeRQ8cxGCNhoQR4dLWBTEkyN
BBshYFMSbNqiiIpMNiUxDkxJTKRuIsongxGCSiDKpwFR7gKi3A1EuQeIci8QjT4g
yv1AlAeAKA8CUR4CorwKiPLpQJSfAET5DCDKZ4I6xET5ZA1RPunoivLjycDdUmrr
IkQEpgkQWJ8ggPUJps4k3aiJMGaw4NXSwadmLHE+ggJ2SyFbR8qoibS+wt6RMhUi
ra8A7nBWh3EW/YCqVYYoZ6KcaJYnmuY3BJxB0vv2uf1+v9Pl97qcfq+3KuT0uYJB
pztQ5XEG3X6ysBJ3sT1Bj9/pd4VwB9xX5Qs5Q1gSO31kZ0vAFQo6Qy7c5c9QxOrC
fqnOwl6/eibgtNrwv1x8LcJXov12BLbl2E7AffPJ2M+F3fL4gJVOIVjRiZKWXOVJ
96wDJIC5fBsYWs8FQ+tFYGh9OCizEWAuvxzM5U+gYwXlVLixoXUXGFr3g6H1ExBf
UBgGQ+tzEV9QeCJK1do7RUNwTjYEp55Vj+qbV12vEEfgfAKwdiEO3MgE/IEbgbMN
lOccJPyBG4F1DHHgRmAdQxy42UJMyd+ODMFpCM4BKTjH0Wazdp4nrenqcUh10SYO
QNFmon9N+KM34Q/ZhBttE+5hmuhMuokqezfRpXwm3JM0YWFlosv5TCqijfUJ2UbQ
UiqOTFS02ah7BBURJirasql7FOKz4aMRP59CRFypfDltV0xUtLHlemPpULiJijam
XHE8TQdTtMiW7k1E/AgdWbRpK3+1YaFF0lPT0iQuj0Vi7WTxxMK1891TxLoacbwo
q33tgWbXY6lAMmFIOWhrdv2SWrJwgKxcPJvOIJyJ5FWKhlbVganZFRqt072J6x78
9yugl1jNjzHKqSBO8pXIml2nInkHNGw4Wb3KlGbXSpROs6sTpdPsOg2l0+zqQuk0
u7pROs2uHqSlnXUqyL+Jlt4ayu+V2llZ2BxqE9z8WwnvdMtYoCp4vzQ4k7q2VhqQ
oetapV3cJn6GeFxI3Q2+h+CbOhYy9/3Y/QnqRMn8MUcnPtNf/oN6xTfIqiayxFp5
LuzixubG9RvXL45cIF2ikeblsQanWBvd1BiJNbbIv+a2tbVIz5D7i1o24wiq/Gyf
Jjnc95TW1hS/rqOAyTnQVMCBzusVB3Il3jGbkicqzeXmZBT+PMZgUeii/aM5WOSd
iu0+6fgbh2I6n9UaOxi/tgOOZgHd5Hx6z0VFKtuTOISK5FOpm+SVdYUrNT636Spd
4dTPjSAwvXMpn53WuKm0ugvxExji8mGESWFmyI6FiTDUXSO9g8KU8MR/D/Zn4UUz
Om4+u1n0dfikpSpe6eLzeqXlKF5XlVv29gflpSrBUEByVEmLXV0uv8fv7pL0iczp
VxzsNat/HtMBA+zN58FGqOz4aQet9A4sJRy4hmRJvyfhq0c6D0H5eQgAzw6mnhw0
fYVgKqqYuu20SWfTUpPoNZvKJAdKXi3h1Pg8TujR5+GQPg9J12CPvw5pxgCB9YtI
XSdZh8DXQdYDIRY2H1QNL1pAnBayQeH4+DrctBHzupwerxdXV2+I7GH3VAXIGqxg
wEuqss/nImO7LqIqyRfyV3VJc3G+3j5G36X6J1CJ+HrpvnwCNvy0TP7y8HUw/lVK
JUY5/j1RWqed7hOwgZlYG+Iqhtjg7GB6z047UGxNN9PxmE07Ucp1yNM0PoEZPfoE
pKNmgXLPHn8HNVKt5C16h4aUEIGU6ABu0YRUpUQHlRLSd2M7uOC4lBKukMsbkpcr
+qSViu5A0C+37SF5aaLXJy9t9Ieq5IDBQJc0Vj6vX3HAV60tKXL78Zlk4YoqfwKD
8LUU2zH092R8z4urdfrPBC5GYJJiEJAUpUBSjKHuLDo3wCSFl96Hn4lL4zOZ2aPP
JDfxmfROWsyQ62yiRotCauuv1s1JaNcU1L+qehOPs9N6/HwlVTRPEr/xuSXi4/X5
vGTlbzAkLQD2uaRa7g96JTbkdXvI5+D1BDxd0gm14b4+Dt6v+qfhR/ys2758Gg5c
kexJ/Y1R9DOYgK/Obj8NB+JrduyARDGJMhxIkFHg05hA3dmUXig/DbfGpzGrFxKk
tvcSpCffhlY/Y4bc10v5Nk6UpqLERJzh40iCkJaqirX+XrePVHK3J0QqtyvgrpL7
DH65ens8frK1n/QRgj5yx+31YgGykE6+9jkK+KLVP5KqfsoP+JGwnoaDzvBm4z5A
Xz8SrZ4G+0gq6AfCehrKj8Sj8ZHM7oX8qO2X/JB6CYKGBmQB7NgygZ6HWV3eKDU+
Hy/fiJcSYtq2u3EF97tIC+/xkP0f7iqyi9QVdFd5pO6DG1+8VQHcAWf0rJcPqmqr
h5/DNB1khtzrKMDXodiW0c+DKWrt+efAeh0FoNcxFPGtHmWg16GmKFXoZh7Ljp8U
lfNYqecW9mAiS88UZ6qyZXIKxJjI+rpOZJmkKSgT+gqsClfzYxNZXtWJLO9RmMjy
pZ3I8qedyAqkncgKpp3ICqWdyKrSnMjygvyzcRki0OerTGR5wVtzwImsNQnvdBNZ
0gINE5+kCgt8kqpQY5KqQ+CTVGFpkmqPQkI7BoTEracNT8oEkK7TTEcChQtwLxDg
Z/ZqYmlc4r2wiSULGoLysXAaRD+SIWiBNJlUhxDYz5k8mWRBfGMEU9kwBnFllz56
j1TZBdRNcsS4qk+jalercNXUqq2YNEqu4j0ZFpcGMRAnmJ0apDUO1BKEzZJOngFZ
xdnqLB/T5o87SEEy5Obxk1XLQTItE/CScwem0la9u5CpkzVexXouRx+qHByptuOK
I1evIfhaKvFEZZXTGp220yqXD1jXEMC6SlGqAni/RpWb06MqlzwR07MaB7d3SPrM
wVaPekFdR7oItnd0mjoGbI0bTbmtV9IW7HbivrnLWeUl47x+jy/k9AequqRhnTHp
A6VMiMBqVtarCZHUakZWrVvx67HRRJMzJKzdVDMrrR6M2DNlNKyaKc9wUK4MD2hU
s5oeVTOVyY7+tW7S8KugPqHXAVq3+gHcuo2nc0w+dgqJK+gnOy1c3iBpwTxuF2m6
/C7cSWZzed0GVZ9mgJWvvFfDRNptnMyc5X5xX9s4u0bPUtnGBTUqX22PKl/qFELv
2zm4jU2SoBrtXBi0cwcHcDtHJB1ZIBqgSs79HvLX4/a7iXJSv9cZ8OBqN4XmJF0o
1cF7WOFG9GogRr21I3t0bHRuyyrt0+l5a2dD/LR49nsQaO2Gq7R2IY0KN7cXrV1t
/1o7qQaB2qdW46QBRTppJdVW88CtcWPo3AhVo+9yBiVt/EGvv1LS2u/z4NYs0CXl
dXK34dSHw2G1G6VDO2cF1c6OSrqtdrCds2pUO9YGlqhUuyqNajevF+1cbb/aueOV
zwWlExvczqCH6DX0S4c9eLwBp8eFq9xkOlWXJpDqcLOS0+UcM5xObSi5Oi6f8TVH
+lQFOqCLpOcLEvh1CVcNfXYQFsMWOgw2V7pW07gsusQ1KC6nNUv6fLR2ZyzDBbHI
woea8sGgNjO9KaOBPEjdh0FtNFia4rjdmmu3FQzJl8vGir5AHrRTauwElGuRR1sa
cBlY6YDnTdIQN2tyyDOXOlhZKmYQ4i1hVsbwHhv4ZP4W4NeA0T24g+sAZTdMmkm2
JZUl3LkCUS2KdwuHY5npkDYzmTSmJQ4rjKmb++Zu7lu6uW/t5r6tm/tXJzSBCRp2
aCIEbC3YyX1Wie/M0KzRh2bL1+Iw/10vLTfNl+Iqlk4xTI7h4aL51xY+2zWb/f7+
9cS8OhsMudvlaTR5h7RFYnCpaTg9rP37fov87mUhS9bE3iYNcFi6+UIPd2PQgIvn
nniuop7eJQ1uWVTaMy1zZ+LY6nSmZ/Fm9ypeEvqecHIehB5jCb3C6nm8Ob2KN0cl
D6YeY5l6hdXzeHN7FW+uIg/CcVCXhOOgLgnHQV0yHQd1yXQc1CXTMVuXxse3IpSY
vuacY9uQe+e/ubVhNiH8MuuQhwnl8p8jnUqS/Ay/mgBuEotS4WSbpVxVSt1XUjNm
o22CgMjUvPz7MWGbYAK//eZtghn8vt+yTbCA31Ns2wQr+H27fZtgk35/U5qyURqe
00tpqi+j113SNYzuSSh6d2pRhfG0GAVNGkWK0WFflag8ckgPJvjMjAunvniTetcn
bTGqZ5OnRIdsmr4e2SxBShrtcV696lti5WxOpFM/Cjnsz2anNkUaXVjNbCK1bCpS
op5NBLOp9f2zbFrScv/7Lb17m0JiFKVf2ezR20S9eZvWr0c2bSmRnyKZh2fzvlsm
v8102WQp0SGbdl3fpr7Z1PFtOo73bBbHGWkZTK9jJGJCKeVhch0rDTZmp5DIcn6u
Lh/HRGJ8lHT/x5YG2+SCZwp/b9llsxV0FMrDbSW4uT6E22k5iX/CiZVbBkar2BCy
0h5CmTfldLyeD0CQFScXJK087BlBF9IMmIphuYQwp7MdzKu1h/LH2Sz5on1Ifq7t
/byQfWo+2SbW+xJyHYESqojvSbS+Mq4psUrx4jTdnjH7hp1z7v82zybKBeVqfXhn
sqXVTdq4Z0JfoJ34QxLQVumcXyHxFZJlYdaU2CclPpUb0b+RvEpIbaCJDZMKKnGA
0MRak16gJQ2Tt2r4WQEw2xHI9pMnwe1MDQ8TjO8fpjbhllN5WPbHwZh/RdiVKAp3
wtWXCgxToF2Bt9n/aX/KEcr/ob3EcYNjSP5ldsHxkGPgV2BBqrjKCmz/Svs5Nq6b
iwNqV+DDUqlkI7MOFVhIW4GF3ldgcw8nbo5UBZZq8FGuwJ853smbnh3KL83KyR+W
PSTflPVJnjN74FdgUnnNKRX4ii+0n/vZjAVn3PiN+tm5ki48zRa4U67AFh0qsClt
BTb1vgJbejCac0Rb4M6jX4E3ZF+a93BOKP/a7B/nXZ0zJH979jV5d+UM/ApsltpR
ZQUu+q/2c3uCD7/9xdS9s3PpvKl6Bb7H/pZUga06VGBz2gps7n0F1mId5qNUgXFh
HfUK/H7Ob/NceaH8wtx/5OXmDcn/POeVvHF5A78CWyQWqazA3/u39nOTZn1Usn7R
RbgCW9JRiLjcAtt0qMCWtBXY0vsKbNMIbjlaFCJ+9FvgtXm/d/wkP5R/ed7Hjsvy
h+S3573m+GH+wK/AVrrSJbkCl32u/dzB8/71Qu39L+MKnJ22EydXYLsOFdiatgJn
974C23swgXZkO3FHuwI70P9ZDuWRcZo865B8eZyGXEsGcAVWjkexJXWTpdQW0xEs
aDI1hmNCe7O2Fg7NWVv0eNZNhR9l1xTtz9pX+Gr2lCKEvGa59CwVPS89r9mScaXY
vE6llhMcAWN+Q9A0KR8dJrleftdEjjAkXzPb4DclPgjJi6JIkyLpcJDMVElgrFzR
GGuKVtJOLRsAzaW9GDI/MoR+nw04/PmIHKL4rqTRc0q4L++tuQfvzSGNTr5oDeWT
0cmf4BpPRifJ1XSM1vqSI1rrLZaZdpP12bwKS8T+huXWvLBli/3XlsvzcEkItPTE
XpSegEQLTsiz+HlynYmbaZOVX4l/Bfa/lV4j2P8NcCX+YXy9nF63YP9fgyvxl2v9
Jebe1voxh+VaPwLfU6v1BVKtL5P0k7JaT5Y/J5bmVshrc1ubos0tq7fEou2TlJ9C
/lH9FExomONB6/dy77dNd7xibcu9wrbM8Q/rqtyYjTdhqFdNGBqwTdh59GW2arxM
eWStKKkJK0Iq66wH2iv8KO+d7Dfyv587ND8n57H8TbmV+WNzbsk/G5eNpw9SyIOl
0Bs4S+/g5oVcv4/j+SiPX4n/Y9g/J0e+bsL+Q8GV+N+Cr2PplaSjElyJv/wKr8ju
7Su8Bcmv8DGkLoXM0iu0J71CwvpOd1MxVAp671AM2aTEZOL1yTFrv758dLH1UN5v
sTC6XRJEQ/KvtH6R96SV9CFMpt4LI5Mp88KIU9QfJPaHpZsRYcahYPR9KdN05ngq
U7hm2ChTfcrUBMaMjTLVp0zNYBjTKFN9ytTSg2Fjo0x7V6ZWxcDO0SvT4nBc2se3
S7hIQptc09LU0taObpTiIQzkYiTa0g/g9ARNGlY6fPiwcpzOsIbNpCUjm4fpdDKZ
kTtMO8ffbSBbkOMogk4mmtoRWoXQx49cKA2E7nnq36iz8zCqr6+X1gZ01iO0f/9+
7HfsxHf8vUfDDGTzfpytTPsAhc28x+CjcwvHy3dlxGfEdyTi+wAVWpKHwI/HVt2w
hjVszy2XrSYgW42SMaxh+/IVmY2vyLCG7edXZDG+IsMatp9fkdX4igxr2H5+RTY4
5mgYwximx4Z/RXbjKzKMYfo2ExaOh7+RWO/BNTnfKi2R5yP6P0oc9qXcwpOVdNeB
kvcVk9/LHBuw16pNkaYIvj43FaELXvtg1fPN/xMe8oOXXj5x6ClTbiv46N3vWd8b
9Ztz39q/+Jv77yyqvvjeqROv31djW+obVf307Reip16eedK4z77cfe+rDwQ3n3fD
laMfWBhef3LLj5676aMbt639/c+evWnGqtEzdvyw8OONNxSuDT/7fOtXDz6x9qqV
B19btnW13fbTg0+g4af+zfGA+bOs/GcC/9m558Kn8v9zY2313xe+lD9z39S58388
8dE9C98tPfOmidfdd//cL59sf+bC7Y/fdrOn/Or4CSeFL9x/c6C+btsdr8b+9aPg
jAfu/sfBAx8On5fzyz3j7vzP0G/9P3vnAtXEscbx5bHZZJNdAmKAwKWhBRQUBAFF
FEQeV1EeAj6uFJ8hF3mGIlUKIqiALbQ+QFSsgMpVUY7aoqKtio97wBe3KFgRrMqh
VtSSyxXK4yjCzSbBJBCCwEqC7nC+M5OZzSzzzX92J5PJb1vbs31acuM1beIrVtzb
c//YT8WBl6yv2OWkUVtTj2YWrygx/1/77oCdYUa/N/Fi0TOe3ZvPLR93et4xtZc2
dQhvUV1ccPW0ZyX5jlm7eQ1V4z0d2SXBZwrKz2aYh5FrjhTll+1zSVk25SbV8LLG
mKjMLwxdt9WdLirO0wa25PoteJV1/xp4f0VnyYSOvIrFD8xSo+1zXpn65p2PbPOs
ozWmTC0zBHbvf9k2//GK33ZNjaEZXrq2sCPePW47x25GDT2/LIj576rCZ/oh4We1
s04eJP86xmmim1fg1uwoR+SQX1roj9WV+29YWmtFHLY+pJXH2DlbPf3ud9d/y84o
r7xJ9m9z/n6/123TrxY8Nds0ZRY/3Zz+OlWQMA+PLo7dKExOWZr3MgQrX7Ah+WTx
jdZEn47HtU8W/dA+9XHRXo8m0/h/8P+uGxatO9WY83sCN+34c3PbZd9sO5ldH5MH
/oS8GN81q9s3g6VnAOxexq1bdM9f06/b6HLOV4tT4PyrBVbm3/ZE3f4pNrzlV2Zz
qQGcyCAtEfQbe6g5xujp91GW70L9HsouokGHkf7FHDA46jcKkTQYqEof6jcgoH6r
K5T6jb2rh/qtI3GcrkRaTyLNlEjrS6QNJNLS1G8dQD55WXeAcr0BypkDlOsPUG4w
QPkOKaa3rCCmfvc8Rqfn6cqYGKnAUKnfNEEPMfi1UHvVYKbuwDbhjXWWrklX4rUQ
VogIatDhx+gQqd+Q8PG3AB3QJKjfcgJB/ZYOBPWboH4T1G+8tERQvwnq9/C0JKSL
MvrMOWRRv8V0USvRQ6wk3/Mu1O+eOZn45iuL+q3Ti/qt24v6rdeL+s3sRf3W70X9
Nhgp6jfc7zQKXxy2PDeOAA6b+nE0U6ePVHz0n53e6B0mRf2WPSgA576Xov6o3/01
E+i3meL/BAfqNyJ37o8fDnvwzcQVoIx+HM3U6FP5+6F+D6WZOFK/6bj2Jr7NxLE3
NT/0Zuq+nULhTf1mgskkcw0XuhNYQCJpGNKFy236BPVbgvrthrhBDqgxaTXCghgo
jTQfsYcslR4Yh8HidAZF/Z44pupUfW69BPUbEC/iSnzRiR/1myRjoQkA3hP1W0VG
3rsC47ATylv+7uEjAxKsZEBE/Ra9423+yFO/U6FLZAc0DzoGfU9moFugDOgUWfkF
jK2d6g6K+t2zrkuTwGX2FTCe1G9IroBxpn4rQsDdPeh6BQq4jZyMOMAOKJNSgDBg
BqpK2Y5YwsovYDL/fHqDon7HRsHMfenVEtRvmVfgy/hRv8lyBYwz9VshV+DLihfw
F7AefIbqgGbBjvAOKgNNgE3go1TlFzCFfz7moKjfe8A461A32FlM/ZYlYDyp3xS5
AsaZ+q0IAWPUb0ULuJGaTLNCHFA6rYBGQxhoB3U7zRhRfgHDAtbjYKjfDrah9dO/
bpGgfsucQiThR/2G5QoYZ+q3QqYQSYq/Agcj16BC1AFNR/6EtqAMdA1SBeWhyi9g
Kv98BoOifnc3o55/odgcGJb7IQ4/6jdVroBxpn4r5kOcogVMBpzAZgRbp1kFMlDh
Og0W649a6jdjhKnfnRpjqc/pFygs+ku4lH6XYk+vgY/TPzzqt4GI+k3vh/pNG1XU
b2x1sgJ0QLHVyUK+4rHVSSxW5ftn8Kq3VrjqdUZU9WvVNclskIHsVbcjzwSbaUXq
XuRxYC1t6NTvtfx/hIEAABZr8sXFBsUxlr+Xn99ME8Z2/PyZoDjG8ov4+bWi2Iuf
Pw4Ux1j+UKnfm0Sg6K39gKIRger1pKjf2MbI2VK87xA2y4Xliu3QNVOugaAKUMi3
wXzaLyQL8l9gIu0YyZ1MIwXTMj5A5vdAXaku6EotqQuYFiBrmzUB/VZW6Dc0OqHf
zchN/r3osOA+xEC3gl1ICWg5ioCqJEC4hYkEKA+kdrT7FBL5FCJ8iptPySKfkgmf
4uZTisinFMKnuPkUFvkUJnyKm0+pIp9SgY8N+t13mY4wwt6vfZSw2Q+uH4mgzIGA
fhP1EfW9b+g3cTcnjLCP12RDvwnPEEbYUEaRGjGKCCNsmKNInRhFhBE2zFEEEqOI
MMKGOYoI6DcRiDC0QEC/iUCEYX8TNiLQ7wgR9HupJPQ79IGz9t+meqkeMlFpmLX8
geXcNpU73xmUGtH9/XUqTySH+2QcPcK0YQacL9zgnHjo9US1moZxRb+ciG/1Ni7N
h/x4qTOu2+mG/H3Nf3OmNRiGdK5OaOmYYfQkdjPG/K6oW3/2Ilua+b1LwPxWw5jf
k+aULIceGvvejtM67aphMe/OjhcUyyCtn0m7P8m8tfj+wQ2Pp60ocXp0Z3729jmX
N5uwnF7MD7MquPhr+M/TK/UNlyxaF/WsnZqfsnKO1oKETaveOD6tutDwqLTcafIe
O9Pi8BMW1VzPKPcj9S48my/vMsoXg11dC9OjLYI6L2pWHNj1PJHZ/mfyWo8vWRtI
Fw481ApsCp/edH75ap8/OK9bTGH/ij1NERbmLdUeWXbJjf41vmzvAy6T9P8ANeoa
KOdu2G87AEUFLHlwEk5y9TEzfzO38ZZquFVX7djOxw2FPG3Xafu8EzILKh7axptG
kdqufs7WSPLZ//L5qZIr5yy4z3Rn5JYtjD3zqeP1ImZu+Ne++d+W3Ui7V3nfr5l6
bLxLa7IG1dfkVrZxoJfr0Z0HAxqzbAvcGjwOttoe9lw1ZpeRjd/UT9eEzZ08b8Jn
njVqERjH+0m6eYv2LCH6+y6lVp2fefSHG02la05jL/x+fP7qG58x/PS/mj9bf8Yr
siv+anxY5vQrj7rX3wo1TdjTuJK3kmcUf/0Rr2hdavtFs+LDt253sEoSg9KqHBlP
phTkd0BvdDw2BUUBgXEXN36+xMd9zpstwLqnS8eKUd+CaP1xOLg2UWWrytJJQuC3
fZKqSJ4YYWd+NDeUw45hhUT+k8uyFsG+Ze0KUlrYN54/lAMGhn1jxwo3hvdULx7V
E5wjBHutsDrf/i4wqf4BZ16lSqRgC7p7bBQnOiSCExnDclsZwwG4gv3ibhy2hZW1
xWQr6ylApGDrv8RxHm78owSdEik42Jsbw1nF5YZJFZDFXSnORKQq4kSLSyjCw2O4
bG64OFcQiV6lAcbiLy0xztjM/5SXO8nqI/Gl0d5ZLckZh15Xcf4/AAAA//8DABoOlkU=</Template></GraphPadPrismFile>
