# Supplementary material for: IgM and IgD B cell receptors differentially respond to endogenous antigens and control B cell fate
Source: eLife. 2018 Mar 9;7:e35074. doi: 10.7554/eLife.35074 (PMC5897097; doi:10.7554/eLife.35074)
Supplement: Figure 7—source data 1. — Numerical data corresponding to germinal center and plasma cell responses in Figure 7B-I, Figure 7—figure supplement 1A–B. Numerical data corresponding to unswitched plasma cell responses in Figure 7—figure supplement 1C–D. [file elife-35074-fig7-data1.zip › Numerical data corresponding to Figure 7E-F]

<?xml version="1.0" encoding="UTF-8"?><GraphPadPrismFile PrismXMLVersion="5.00">
<Created>
<OriginalVersion CreatedByProgram="GraphPad Prism" CreatedByVersion="7.0b.154" Login="mnoviski" DateTime="2016-12-14T14:36:07-08:00"></OriginalVersion>
<MostRecentVersion CreatedByProgram="GraphPad Prism" CreatedByVersion="7.0b.154" Login="mnoviski" DateTime="2018-01-11T14:35:39-08:00" MinVersion="7.0.0.0"></MostRecentVersion>
</Created>
<InfoSequence>
<Ref ID="Info0" Selected="1"></Ref>
</InfoSequence>
<Info ID="Info0">
<Title>Project info 1</Title>
<Notes>
</Notes>
<Constant><Name>Experiment Date</Name><Value>2016-12-14</Value></Constant>
<Constant><Name>Experiment ID</Name><Value></Value></Constant>
<Constant><Name>Notebook ID</Name><Value></Value></Constant>
<Constant><Name>Project</Name><Value></Value></Constant>
<Constant><Name>Experimenter</Name><Value></Value></Constant>
<Constant><Name>Protocol</Name><Value></Value></Constant>
</Info>

<TableSequence Selected="1">

<Ref ID="Table0" Selected="1"></Ref>
<Ref ID="Table1"></Ref>
<Ref ID="Table2"></Ref>
</TableSequence>
<Table ID="Table0" XFormat="none" YFormat="replicates" Replicates="5" TableType="TwoWay" EVFormat="AsteriskAfterNumber">
<Title>Unsw GC %of B</Title>
<RowTitlesColumn Width="101">
<Subcolumn>
<d>Mhet -SRBC</d>
<d>Mhet +SRBC</d>
</Subcolumn>
</RowTitlesColumn>
<YColumn Width="405" Decimals="5" Subcolumns="5">
<Title>IgHa</Title>
<Subcolumn>
<d>0.08208</d>
<d>1.11162</d>
</Subcolumn>
<Subcolumn>
<d>0.115784</d>
<d>0.91494</d>
</Subcolumn>
<Subcolumn>
<d>0.20176</d>
<d>0.8052</d>
</Subcolumn>
<Subcolumn>
<d>0.064964</d>
<d>1.0324</d>
</Subcolumn>
<Subcolumn>
<d>0.185331</d>
<d>0.84626</d>
</Subcolumn>
</YColumn>
<YColumn Width="405" Decimals="5" Subcolumns="5">
<Title>IgHb</Title>
<Subcolumn>
<d>0.08151</d>
<d>1.09252</d>
</Subcolumn>
<Subcolumn>
<d>0.079778</d>
<d>0.69156</d>
</Subcolumn>
<Subcolumn>
<d>0.09894</d>
<d>0.6222</d>
</Subcolumn>
<Subcolumn>
<d>0.04251</d>
<d>0.6942</d>
</Subcolumn>
<Subcolumn>
<d>0.106602</d>
<d>0.70414</d>
</Subcolumn>
</YColumn>
</Table>
<Table ID="Table1" XFormat="none" YFormat="replicates" Replicates="5" TableType="TwoWay" EVFormat="AsteriskAfterNumber">
<Title>IgG1+ PC %of live</Title>
<RowTitlesColumn Width="101">
<Subcolumn>
<d>Mhet -SRBC</d>
<d>Mhet +SRBC</d>
</Subcolumn>
</RowTitlesColumn>
<YColumn Width="405" Decimals="7" Subcolumns="5">
<Title>IgHa</Title>
<Subcolumn>
<d>0.0015336</d>
<d>0.020088</d>
</Subcolumn>
<Subcolumn>
<d>0.00101322</d>
<d>0.026553</d>
</Subcolumn>
<Subcolumn>
<d>0.001192</d>
<d>0.0272272</d>
</Subcolumn>
<Subcolumn>
<d>0.00084597</d>
<d>0.045217</d>
</Subcolumn>
<Subcolumn>
<d>0.00267345</d>
<d>0.0128904</d>
</Subcolumn>
</YColumn>
<YColumn Width="405" Decimals="8" Subcolumns="5">
<Title>IgHb</Title>
<Subcolumn>
<d>0.00065178</d>
<d>0.042408</d>
</Subcolumn>
<Subcolumn>
<d>0.0012557</d>
<d>0.053583</d>
</Subcolumn>
<Subcolumn>
<d>0.00204</d>
<d>0.0643552</d>
</Subcolumn>
<Subcolumn>
<d>0.00240297</d>
<d>0.08858</d>
</Subcolumn>
<Subcolumn>
<d>0.00246323</d>
<d>0.0352914</d>
</Subcolumn>
</YColumn>
</Table>
<Table ID="Table2" XFormat="none" TableType="OneWay" EVFormat="AsteriskAfterNumber">
<Title>Stats Assist</Title>
<RowTitlesColumn Width="1">
<Subcolumn></Subcolumn>
</RowTitlesColumn>
<YColumn Width="81" Decimals="8" Subcolumns="1">
<Title>MKO</Title>
<Subcolumn>
<d>0.020088</d>
<d>0.026553</d>
<d>0.0272272</d>
<d>0.045217</d>
<d>0.0128904</d>
</Subcolumn>
</YColumn>
<YColumn Width="81" Decimals="8" Subcolumns="1">
<Title>WT</Title>
<Subcolumn>
<d>0.042408</d>
<d>0.053583</d>
<d>0.0643552</d>
<d>0.08858</d>
<d>0.0352914</d>
</Subcolumn>
</YColumn>
</Table>

<!--Analyses, graphs and layouts as compressed binary. Don&apos;t edit this part of the file.-->

<Template dt:dt="bin.base64" xmlns:dt="urn:schemas-microsoft-com:datatypes">eNrsPQl4W8WZ8w7dsnzk4nDgxSHBNviQ7dhOasdynMMmcaIEhyQtG0exnx0FWTLS
s52jBRGghKsYStgtlEISrkChWY4un0vbNO0W2nKUNGV7sAH2gyWlSSHlWFpCvDPv
zTv0LMmSrTi2Mr+/0cyb988//8w/M/9c77e7YfHiJavqK6iwHQDQT/VTNHTtYC29
G1wEY16gQQTIzxR090JHM9CF3RcDsAg9QcdDZ4DuEyoy5SAE5DM4tUyY0vi6zAgQ
IECAAAECBAgQIECAAAECYwwUqQICBAgQIECAAAECBAgQIECAAAECBAgQIEBg1MCA
BfB3FQPAMlb1z4Vxl2BXBYY+q4Cu270EKGDKNIvPXcyDhjnAKD4V0l7mXkMfMGey
GNsg7e+z4PbcxNj7Ljhx/vQfSMcCH1gD5naUFWgUnxtB6o4LHPAvEs4/UVO3pcvH
9fLBkDfgr81zFpfmcby/LdDu9XfW5q1uWVxUnVc331ozY+GKhpZ17kVct88bEjj3
6gXLmhq4vKKSkvrubh9fUrKwZSHnXtZ0eQsHaZSULFqex+VtEoTueSUlfX19xR6E
VdwW6EKIoRJ3MNDNB4WtyyCxIpiguF1oz4PZSNQj2IGx7d42Yb7VUnMVv3U+JIGJ
dQe9fqHY7enkFweCXR6hWPIEyLkbveKDNSUoBUyICUSnIHjbruKF4rYg7xECShpL
TUiArzs16JsDGyXcmhL8bhiSXoHvqg8GPVtVoh70iEIqU5aRF8yistnqLKtuLXNW
t1ZWtVZUaTmMz2NI8Aj8Yp+nU0sTZdLJB+eX1pTIQZHlEqUiS+SCKHHDFcLd3BgI
ercF/ILHt4oPpYtsYhQLpYRM++ZXldWUiIHxJIkVQS8PGRZgJ0sfOUQplLYGnZE1
OF5EcXmbxwerKX3EoCuQ0hGc47AfXAF1kLctzcajKIUa36ORzHDadYUYBRtvXSLU
s7FFyqfbA2dlrV5/R6BVrrNosnA3u90L3Qi3IdDOL/d08WpVKfWTjNQSFVuSctMK
Tiu5YUuh4WgZL4gTLu18KmlZxRSWRloacWllqHDaEvT4Qz5RvV0u8iKyPqErP4Ei
jTtJtHgDnZ4JXvUxyqDhx+8p8o2D6o47uta3b+4JCXw7ilzFtwkTURYjK6COapxa
jv9KmhJUlhdXzqkonVNWVV5RXjVHq5NknDnVcXA04hu3LQQ29TRvIvoSDm0josiK
nBXFzqqyuVXlleVl1c6yqOKWkMpLS0vLy+dUzoU/c6OhVVVVFVeXVZWWVZZXVjmr
YzSdufGQxlnbgZXYBCc/sGIn9AifXMEmwrCv8r/a70nLcT+hEpKBP+k2klYjf2JF
JEP/KFpPd3d7+g7/sQo3zlZZMXKqdzddIZ0MDdnuKS0tLitNdINH2NrNx9kw0lVa
i15Y8TdTYvIai9VEOY3NqDwf1HMqM1pTIh6rzbcaw8gqCA1M4nmoBPVBr8cX9zw0
ErRWTCQ6lOiSpdOvOdU0ur4BWOmcdfAaMWTPBeBuYFbPXwelJyriiY54YiKeZHq3
iqGjgwDsAodNKr2Rc0tsqxAgQIAAAQJnGpBivg/Id69+CXppaSZAgMDYAu2aG5Zm
hhZwAfx1e7xBvp0TOIEPCVygg7scrpRCXH0oBCfjwAq4KFb95FkrILNRsUrmgSzo
ZYNBsad/gWvneZALovfybOy+oqwWUO3UgEvhr1WzRhgOasF5eKWkgnY18qB4MZPG
zgSGSlILZp309O8/UPgDGq4ZvIpBFiCNOBez2LoAqBNrQM5fum86OaIVucSaa/Fs
7PF5glyQD/X4hJAmnbZY8qqKFtOJ1KIj0okiMokisokiGhJFNCaKaEoU0ZwoomUo
4mKwEHLOwJfvZ5AhkgCBdJp4JqpOEoFWOBa2ikN9ItgfXjtefXlQbMXqq1Xe5JPq
6tqRusMile8oU/1HwGSgfhthxg69fRT06AbnU5DAJDQl43o9vh6ey5cmZQWjbwXc
7h72ydY6VPRTg2CSmjWly1rgguiiE0hZ1ubap8v+8HGuS8qa0mRN67JexYWu7vHA
uShIUdZX7KJePTpwHJea1mTN6LJe6O3o4IO8v43nNvJCH8/7uS7e4w+NOOtPn35z
538XPYCzZjRZs7qslwX6+CDXFvB3eNtFBnzeLq8ARp71XT/f6Myr/jbOmtVkbdBl
vbq7O7VZX7ryku6X73wYZ23QZG3UZR3k8rvhusPr7ywAKcn6e/Pu/P0M/kOctVGT
tSlW51IYGGXWwPe4kPONdThr06R94jRZu0RCIGetHZdlSCwFnXQKJukUhCvCFeGK
cEW4IlwRrghXhCvC1dnC1VyXWTkYQRYIVvtDfdySBm5WoINbEOUgRLuNHo1eyhYU
E+ggxAZKsRDs2NXiWnkOu10UcePZufGSeRcVfS8xHwe43aaI+LXwdx/sgRTudch3
MhTYwdBKTzaAoVZCUHP5FliGn3gNxVpNn2LwAt4YZWzQ98VMseWdo4ldiR166+qW
31Jx39Jx3zJx37Ix3maIx3Ey/6g2XD0ql8mGMxSrK3QKqGWGa3SSlsc1XnNchF7Y
Y9S/RYrNUjZ7APhYPN2jxVjJIbgDVGh2oxBpStcgopEX/1sdfnuXUsU/BJxu4Lfi
9FZNONMlFY+KUzwKb83WaniLLB6Kbeps9IyqiKxG+nqo1RRRZplOBcsbx4jlmzG7
6va3GStVCjKTIzKzxHkJ55a0qs/byyegWGPlG7UZp6GKIYqVKNbEFCsTVbEyZ5Fi
lW+iuPo040OSYVWxGmRqWzSYSYalYZzRDeNUHMXKjF6xMmOsWNk4xdNrKSY1ipUZ
pWI1pILljWPEcmzFSkNm0JWdYW7tJa1Tt5yNOlW+e7eSuAnhZJ26MtrFA51OpZS+
C8Aq+LsXSjtanDwmyM4YVacadVhWzIV8sWE4ncomrFMzlLcmTEvbNzMUjWuO8lYa
6Yy6kY6Oo3uMo9c9xhToHrPmNo48YJviFEOuAGvMYiDazUtXjKokjEbgerBGUTHm
UXGMclvTMiqG6YQZjq1gmCTuiR9lJBdN48TiIVavSLexClXDUI1jx82ql5LcDjKq
p43G0cLF0O3X9QF9nNxTLbqVoaRxUOxsKnLolPuXdFKQklXctVqNIw9OKFZJLw5t
Fl1OqA134BR6nSLjnoedolPmU3I0hZMDsKFJvzBG2b0NZ9sojD40CRtcjXJ8PwWG
4KObnFm0W8RvQGnpLDG8HbrnqZ1i2IRERE2+DIVfg24Tc1SMn4MKm/12o4y/k905
hP4Aom/4rYj/r4i+4TExfDPCN/6bGO6HjjM9KIafge6A6SUx/Fd02ZBlL9PTfAOl
sXzUJPMTtkr8fA/xZtuv8H+OXeK/EG0oGPMv+xjspyIVwnnDNAEQ4/1wz6NNT02w
/E9nftngIHz8CSV++OLjuXq/x7d1G9/eEPD1dPm5Bb2hYhysj9S6nHx5UQmEerq6
PMGtHHe5t9Pv7fC2efyCbyvXji+0Cly+m6vhSotL5xTUcdwKP1/EBYKc0BcoEjxe
H6SMCcGXwqVcewfHLe/p2sgHkYJHFyRDjYE+bqO3k/OGOGETrxBuQymaeY8fIaqR
IcjIwqFRi5qHxM2dM0t79VS0Fw454TjlGjC6oRkUvDCOFzxyZAHih4d02gRvL8/1
eSS28F1OyFNDIBjkJWONkD7E9LZ5xXoIFqi1lh/w85xUAQVR6nJNJFUuFFG3Su51
vydyTAs5qhNoi2YC/RMqmbWLTxl7HfjXDKZCtXguXgXMgGq1GNKvgr2/EcwCXWA6
uAVOJe4UPwQEYA9M/QKYAl4Hk8C7YDL4HKbMpmaI78qoC4Cbmg66qKngeiob3E0V
wjVSFmRqqoYfB+bVgaciSCVPBeoHeufieKPIDRB3jdAkpRiXG72rAtKHiegZbYLO
wiq9C7rp0NmguwWnQ+W/E+M7xBJINYAmGC9ANwVrpNfxvQuE9y506HsIdBT0OeZJ
fEdJPE0RSwvEBQfi3U1J+U5DPODyosnJ9ZRED6W/G4YLkb6FbU9eeVljTE8suI7M
IOnpyVppX2zIdCBHot+oTE8YlxJ2sa7GeAoFVX2YPtAo0wkbVTrAJNFBc4WPKK5J
5qGfdolhJIrweeEl8eij6cwB49vKdOm3jDSNQmE3K4XRimMT3d8k8/O27cCwPD9o
l3hG4Q0ZKv+uXJX/A7muxjM3PTnT0wUwgfPLBtvQilS3qbymBaqz5qUroA4qdc4t
LFzHh1oU9SPUVhWXlVdDxVNbMQdilJeKXuncitJK5FeUlVZB31ldVcUJAaTHKsqc
5aXFc8vmOuFvtdMpkq0Uyf7+DOcfXR30gpGpAzv+peEgycC6VbdHJsOh+DwYnwvj
LoRDVgHEmqOhXQmH2Vo4VC2Crhn2r1bNThAPw1dBdzVMH4LpfwiO4aFUyw+t8Rk8
TMvqIBuHTXhINuJh8TyMj8ouf7+OhtMLsY/GnQLN7sUc+ShI5Fiil4VPE8w4n0U4
jMaIZuxPwks1Ix7qeRxGQ/1VOIyG+qsxP2hMCWnOYqLvWeUMe4VP/r9K8nrWodmj
Src6SnZ0GBS/kSqFoUcMDpMxc6pDbv8uqgw8APNAZ852VuoH6B9AUfir/u+B9RqV
itLcaJZp63MTXOpuBxWxNyH3NRTPauLaQRn8m6zscQOxPiQp6LeZZYi0fUBF2QnR
Aj3M+zuVfiTv0kxRYuTSTAM1Q2r6Ipfkf1QnH6ypzxss0rSNElsXBWlJFL78+T0X
NH/6bJ3ha0tb7/jnh3WRFD/XPJtN0vmcxA8Lx6xoPKxzxX7ez0rtXtqCNsEafli0
lscOd9NzGADjjs6TYXtCl4rjwWNDDsWjQWJ0rUnRRdhPuiLLQCWcF5VUXonTtSVF
1xalDHTCedFJ5ZU4XXtSdO26MlBp0JaoNGhLVBq0JToN2hKdBm2JnrBtaVZ4G56p
Rs45Vpx/9Nnrli+tQ5PjDRag2aZCsADcoITlNKpPa/KN5KBAw6U0w+0TS1Uknm1Z
xTkYx8hnXej5AQN6RnV8o7ITEAEKp9/Eed2E/Z3Yf1LcDkLh4liqfhauBirmNAhV
g9n0VUX4EmYZnNDqp21awdExFuLxqiF6MVVOUlBM+uwo5hSgnwbLTUWdCMdq1G/X
DR1KYm2oxComiFlMlZMEihmr/8rFZOPO3fezyUlTLiaVgmKmVJqGs6OYxiHEV4vw
XJ269jqdfTNeMWVOUlBMU0qlmdpiplCa5nQv5jlhu24Cladci0WzFeTPFDemrEMm
gTOU62jiLhcGLnyB+P5xtsNYmPls1qvsLUZjZn+WtL10PhyuP4LjtMTinyGzqgFF
oNl61buPwOmHGfjIQt1AQBOrLREXZxKbYFNxtu85l1RDFpBnbLDss89zLDZ2Wm60
T3UUG1dY7rcXwxoqHUENlY5BDeWH+5XRV8qXVq7+bIgyrW2qp2at2HtA2dZywJKo
6i7aPNgiSsBFPSB2pAMMHaE3LPJJna7zyDS/C/6BJ8NaaWjlKWEa4m0rIRcpQFYz
w9aDIcaqhdJkbNEUzpIAvpZhMVqtq0G9k1sFcvmuUpHXOuNm1imGXNR9I2rAOg5i
NGDafNJys2OeY7aZs/KOqQ6H2Wz9hmP8N2BKbLj6Bhz+cii+vC/7at6tzcD21zoH
3qXG+80PPqQ4tYlaAYMbMHWaGjAV92wwRgNmEjwYiNWArTEaMCr8cA0Y4gziihLD
MpcojNDkeLkBX2i+k5EaMMdsPG0N2Ax2GP6egXTUI4apDklHIf/8cdyA9bpY/hCh
UOR2MtbeWjhd+osGt1n8WZzNl73fclfWSWtj9kuWx7PetZZmw5qgpNpj85OoPYrN
P92151Q62tB60mp/9bi2RPoAhJba5Q4aHbyhSWEFxrgknIMPdCg09T8gp7xUXAis
bfEKPr5IXKOqKxaHuCqcjHtmu3isi+7bHAV+RNE1Eon5E5CYWZyTvWaY50Bzsidg
W0dzMuTTE7S9TxnT9m5gByyMYbmtgD1ieYsttNWzn1leZHNsI2/vBsjIcpge+QNw
YGUMqo/iC2B8IfaPwPi3ND6Kr4d+DvY/g/EvanwUL7X3G5hk23veoNTec+G7aO09
M0Z7Xzeu2jsNrjU/bSiy7zfuNb9hsNhvM/7I/DfDCZtgVCUGkpIYGLcjVDuWWHcM
iUnyyIiQGLoNGHFdYvwI7kTG+9YjjnvtUxw224Cj117kmGnb41gPa6SMSb6rlTFs
/hFYmPfhyIH8eyGdExmqj+IHYLzNJvm9MH6Kxkfxe6A/E/uIjyKNP1PpardZkxXc
HiAJDn1iEE1wjCgPU4Tg0ObLOifua9JlRQaLTLqgIB3tI2aiiQ+MUnwS5djiswNf
xgLLs5kua39Gh6U/M9e603GNZUsmC1Nx7A34Nmbi4uNYMxiv/Q5g8VGKwFj5KktY
FRjCQF+7R+9g0i4Kg6WzdBTSAQl0LiSdz6F0PoPSybX2Zx6C0qmwbskcSEPpUFg6
tCIdQ2zpbDyz0jnHFRYvsu2krhMvhxUu8HnaruI8/nZuzSavwMO1IYuXXzsAZ4y/
xEnkFBmhyHhocRYOh8Hhw4fBhg0bxGfkHz16VFndThScdAQiHwIECCQDx8Ky6jsO
XIyqeipibL0TIEAgNhwHWWzkVtFgGmpngkNwCE7iOKpupTW6ldQUwSE4I+lFDOlF
BIfgjLIXsWSdR4DACNd5ci8ykF5EgMAoe5GR9CICBEbZi0ykFxEgMCI45gq7rleu
kKi2g/Yq1m6lHf2HlP9Wor/kbol4awaR3+Ci51VmCkZ9tdfjOwGJXTkVgC1/On5P
8/KDrskvmlZOu4bN2On8wHDb9m//svnfFyzbdJFn91ONu5mWzTfZJzXUXmfL/NnB
+7Zc8Jq7c9MTv8tcarO84c459Jf7Tr31wj9e+aLhvc5FbwFw+Degkdn0t0MnmvfO
/tZzK5f+Yq1z1j/Dy356n7Cn3+TK9ZZ8Qi8sPmXZcfU9n9B/aLrVf2j2MQt9Xduh
+nkH/R/k3r/e9Ls7ZjU07Bq492dPFTS/t/Q71Np14NVdD+/5jLr9ic3Prf75r/eX
mI/Xv+ZueGbdPYYrV59Y8vC+nlfC9a/9y7z2/6p++krP9pNH6KufOpDztcuWvLt8
5pfGQ/ac//nwP/qfW3vyzZvf//qJ6Re/OnXyzIG24to12697teoHD//5s5nH+jf8
8Qdf9N7b1frx/e8da5vfU7Am64oZ/pzLb/rkhkeqXjct/88lTz3/+F8GZh4/9M7L
z9Rash1TFnCVHZvvaHh25sf7bv/k80+f7g0+NG/67Mom5099217odmx744HX9x4s
2hYaPGB/465du39x9cnugY+2Lzk2o/6x/Od3/HLXlnN+s76r4uSGaX983FF2dHHj
94/nbnk4q63iR7++a80nP1pa/cruNZN6frH7uOc3x373nGf9rBvOfbT8zbf2vDx7
3zO/av/7/JuaHyv8tPKdvnsOzH7h0n3NeRuKN337vcFpg1+776EdR/ICZSf3PNFU
8tcff///yrad++Pb1i8O3Hj0H0cGfwJe2nk39VXe356DzVEN98+v4pmkGlMY6088
NGQTN0lFxTBJZTyjJqmQk01SaT/i1n7wE2mSio1R+TIYhnkfzySVbPBtZCapporU
cmETsGEK17FvXvLoS2vq8g6+c9HhE/uV7+m3T35qyTvbnh1ikmqaSGE6yACOEZqk
smCDaVkg+/SYkqJSRGcU/BCTVInmRUxSxQZikoqYpCImqWK3JWKS6sybpMoF+jnH
6TFJNRSimaSSvo9RTVIxY2WSyhpzGpRaW03xqmEMDKXYzo5iTgf6aXD+2ke3f6XZ
FNcklYR7dxImqWIVE0Qrpo6TFJikyog7d0+draakipl6aTrOjmJmDiF+ekxSjaSY
KTRJlZVSaaa2mCmUZna6F/McZQqUapNUXmyS6nZikioCtCap8m2SSaplNskkVYVt
IpikosWtukRMUsnbWtsqrvniYMOD6WqSKtre6pk1SbWSlk1ScafVJNUMs2SSapFZ
MklVZJ4IJqnQesSQkEmqrxy8dH3onSuVfdk0NUmVSAMeW5NUp1jZJNXFxCSVBuKb
6MklJqniwukySTV1gpik8mKTVLeniUmq6WPa3n/FDFheZJfbjjNHLHvZQpuB/cxy
66hMUv2KkUxPIX8Am5KSfRR/nJFMTyEfmaLay6p+ITZllYN9ZIrqVo0/GpNU/3tK
au9/OhXdwNG0CWKS6jLz04Y2+36j3/yGoc5+m/Gb5r8ZLrafjSapjKI8siMkhha3
Q65MELNU488slYWYpRrPho9oLD5WEZiVmKUaN9JhsHQMinRsxCyVBoeYpZogQORD
gACBZICYpSJAIHVAzFIRHIJDcIhZKoJDcIhZKoJDcIhZKgIE0m2dR8xSESCQql5E
zFIRIDDaXkTMUhEgMDIgZqmIWaoxM0tVHaZxk0EfxrmDgc18m8B5/R0BzoltUmlB
e71qzDvGOLRJhZJJV7Vk8mpPu8TVpXwfY5IjXfXM/asPUX7xotaiLd180NvF+wVu
oUfgQUC8LraQbytyVhSVlTorgV+81qXBa1oIscTc/SLy8oDAbwwErop4YVZFqUZm
RBDig+obi4QuBNoCPjVW9PDTLeAitdB1X//wy/mvvPzy/GgyUoerahcTdqVA6pTr
/wEAAP//AwBZ9X78</Template></GraphPadPrismFile>
