# Supplementary material for: IgM and IgD B cell receptors differentially respond to endogenous antigens and control B cell fate
Source: eLife. 2018 Mar 9;7:e35074. doi: 10.7554/eLife.35074 (PMC5897097; doi:10.7554/eLife.35074)
Supplement: Figure 7—source data 1. — Numerical data corresponding to germinal center and plasma cell responses in Figure 7B-I, Figure 7—figure supplement 1A–B. Numerical data corresponding to unswitched plasma cell responses in Figure 7—figure supplement 1C–D. [file elife-35074-fig7-data1.zip › Numerical data corresponding to Figure 7G-H]

<?xml version="1.0" encoding="UTF-8"?><GraphPadPrismFile PrismXMLVersion="5.00">
<Created>
<OriginalVersion CreatedByProgram="GraphPad Prism" CreatedByVersion="7.0b.154" Login="mnoviski" DateTime="2016-12-14T15:06:18-08:00"></OriginalVersion>
<MostRecentVersion CreatedByProgram="GraphPad Prism" CreatedByVersion="7.0b.154" Login="mnoviski" DateTime="2018-01-11T14:36:40-08:00" MinVersion="7.0.0.0"></MostRecentVersion>
</Created>
<InfoSequence>
<Ref ID="Info0" Selected="1"></Ref>
</InfoSequence>
<Info ID="Info0">
<Title>Project info 1</Title>
<Notes>
</Notes>
<Constant><Name>Experiment Date</Name><Value>2016-12-14</Value></Constant>
<Constant><Name>Experiment ID</Name><Value></Value></Constant>
<Constant><Name>Notebook ID</Name><Value></Value></Constant>
<Constant><Name>Project</Name><Value></Value></Constant>
<Constant><Name>Experimenter</Name><Value></Value></Constant>
<Constant><Name>Protocol</Name><Value></Value></Constant>
</Info>

<TableSequence>

<Ref ID="Table0"></Ref>
<Ref ID="Table1" Selected="1"></Ref>
</TableSequence>
<Table ID="Table0" XFormat="none" TableType="OneWay" EVFormat="AsteriskAfterNumber">
<Title>Frac IgHa NP+ GC</Title>
<RowTitlesColumn Width="1">
<Subcolumn></Subcolumn>
</RowTitlesColumn>
<YColumn Width="81" Decimals="9" Subcolumns="1">
<Title>Balb B6</Title>
<Subcolumn>
<d>0.468135327</d>
<d>0.496124031</d>
<d>0.46800382</d>
<d>0.456521739</d>
<d>0.479568234</d>
</Subcolumn>
</YColumn>
<YColumn Width="81" Decimals="9" Subcolumns="1">
<Title>Mhet</Title>
<Subcolumn>
<d>0.314345992</d>
<d>0.399155227</d>
<d>0.349789916</d>
</Subcolumn>
</YColumn>
</Table>
<Table ID="Table1" XFormat="none" TableType="OneWay" EVFormat="AsteriskAfterNumber">
<Title>Frac IgHa IgG1+ PC</Title>
<RowTitlesColumn Width="1">
<Subcolumn></Subcolumn>
</RowTitlesColumn>
<YColumn Width="81" Decimals="9" Subcolumns="1">
<Title>Balb B6</Title>
<Subcolumn>
<d>0.269230769</d>
<d>0.223529412</d>
<d>0.266666667</d>
<d>0.258426966</d>
<d>0.297297297</d>
</Subcolumn>
</YColumn>
<YColumn Width="81" Decimals="9" Subcolumns="1">
<Title>Mhet</Title>
<Subcolumn>
<d>0.128787879</d>
<d>0.130952381</d>
<d>0.078947368</d>
</Subcolumn>
</YColumn>
</Table>

<!--Analyses, graphs and layouts as compressed binary. Don&apos;t edit this part of the file.-->

<Template dt:dt="bin.base64" xmlns:dt="urn:schemas-microsoft-com:datatypes">eNrsPQl4FEXW1T3Tc+SYHIQbpYkc4chkZnKzgUwgIFFgA4ICfgtMkk4YmMxkJxPO
VQfE5VDXsC6ysuoiIsuKCqu7KsfP4sGKePD7Cyv674qurqA/KKiL+rkLf1V39XRP
Z3oyM5lAJtSDmu6ufl31Xr1X9apedb9Uj5848frpFQWUPwUA0Eq1UjRMdWAW/SgY
DHP20yAIxGsKps0w0RqY/NXDAJiArmCqh4mB6RtKwBLTJQgA44hJLEl+JECAAAEC
BAgkLhB7ToAAAQIECBB7ToAAAQIECBAgQIAAAQIECBAgQIAAAQIECBAAQAPGwd/p
GgAma6VjX5g3Eqdi0PZaAvS63WFAAX2agb9u1GxhCoGOv1pIN2reZ1YAQ5oWYzOC
f18L7h0QGXkPgfP9r9klbAt8nuQx1KGqwCT+ehKI33aBCf4Lhv7ny8qXNrrYxZy3
2elxj8m2mi3ZLOeu9dQ53Q1jsmfOmJhbkl0+NqlsUOWPx8+YXT2BbXI5m31s9cxx
k6vGs9m5eXkVTU0uLi+vckYlWz256qYZLCwjL2/C1Gw2e4HP1zQ6L2/JkiVmB8Iy
13oaEWJzXrXX08R5fcsmw8Jy4QPmOl9dNqxGKD2IHJhb56z1jU0yli3ilo2FReDC
mrxOt89c7WjgJnq8jQ6fWTj4IOXV6BbnLctDT8AHcQGhS/A5axdxPnOtl3P4PIFn
jGXNPni7QYa+0FMj4Jbl4XvtFOn0cY0VXq9jmVSoA12iM4koY+yMGSUy51ltJfNs
1pJ5RcXzCorlFIansdnn8HETXY4GeZmokgbOO9ZSliee8iTnBRoyT2QkkNceE9VT
Jnm8zuUet8/hms41dxfZqLCFnoREu8YW28ry+JOuJIkfe50cJNgHO1n3kUMIpuQt
aA1uwa4iiptqHS7YTN1HDAqGAh3B2gX7wc3QBjlru9l4FIKprj0aiQR3u66gwlhX
6xLNLTUzhHqaHHBWNs/prvfME9sslCyqp1RXV1Yj3PGeOm6qo5GTmirQPtFILVKx
RSk3ueDkkmuXCxlFkzkfP+GSz6eilpWqsGTSkolLLsMApTO8DnezizdvN/G08KQn
dONHwFKXk8QMp6fBkeBNr8KDjB63I9fVBZo77OhaUbewpdnH1aHM6VytLxFlERuD
ilLDtHL4W8KUoCjfXFRYYCm0FecX5BcXym2SiFNYEgZHJr4uqyFQ1bu5iig5bKsj
vMhyrQVma7GttDi/KN9WYrWFFLeAlG+xWPLzC4tK4U9pKLTi4mJzia3YYivKLyq2
lqioTmk4pC6mO7ARq+DkBzZsQo/w0TGWCMO+RP9Mt6NbjvsRcUgG/qh1pFuN/JGx
SIb+DmhPU1Nd9x3+1ZjrYqsslZoqqqtuFnaG2rh7LBazzRKpg8e3rIkL4zBSNNoM
pbDCO1NUaVUjNVJK1QkV54NKSkVCy/L4bbWxSTq/EC1Ez++HClDhdTpcYfdDg0Ee
xUQoR4hKEm05rbJdTZ39NqAV9lkv3c6fpQwA4FfAIO2/XhKuqKArOuhKE3Qllnc3
f3b6EgAbwTG9VELs1BIgQIAAAQIErjQgw/wbIL579RewmBZmAgQIXF6g7aV+YXJs
BNfB31s4V+2CYc2sj/VxzT7WU89O9Dpq2aqGSQ52avVI9vrxIAmwioklmpqKU1dA
pqR8k4wG6fCQAS7x3f0H3DovgAEgdFfPwOlHgSUDgjIwCv4myZYN7cEY0I/Hljc0
LZPTFv7tTDEAo1IcytJohfSU9z8P0CcOazTmTwuEMJA6fskFeK6MMJXzLRBUvzYr
SIvsfMvNcNS0uBxe1ss1t7h8zbLnAmCQFkY0/xxfWmhEOlJETaSI2kgRmUgRdZEi
6iNFNESKaGyLOBFUQsppePNUKhknCRDoTrNPTYTmJBKYB8fCefxQHwn2l3d01aM4
KM7D5msevsbj8h2xpmN8KQ8G5vvbQZbM9BpwQnd/B1oUg/NFWEAmPFazix2uFo7N
ESZmwzusBH6w72/v/2ZLOWL94iWQKVVNKar2sV70thOIW9VfVO297uRzmXahakpW
Na2oejrb/NMWh5erA3Gq2jiiefQb35zBXNOyqjWKqiud9fWcl3PXcmwN51vCcW62
kXO4m2Ou+uDN2YvX/PzAn4WqNbKqtYqqJ3uWcF621uOud9bxBLicjU4fiL3q3bvS
f3L4qddx1VpZ1Yyi6plNTfGt2l9y7+HvDj2Aq2ZkVesUVU/Eaha3qnWZa3W6Ahar
mU5WtV6tc03EatbRqj8c+9mAcxl/xGqmz/w9P02WL5EQiFXLx2URInuCjvoJTdRP
EKoIVYQqQhWhilBFqCJUEaoIVVcLVaV4d4QCRjCknd2RqobrrSPZ6kj2RwCI03af
cp2RkPsjVIz7I1TQ/kikDi1xf0QrK5tR3R/RtrM/wrRzn+yPkP0RAgQIkP0Rsj8S
5/0RqjP3R8DkP9+x5Pb5KvsjVGfuj7y2oty38tIAlf0RqjP3R+5Y1/9En5fPquyP
UJ25PzJpz5LczcUvq+yPUJ25P3K67G3zOw8dUdkfoTpzf6R6Udmsl7Y9r7I/QnXm
/sjtR44U3LTv6/LQ+yNUZ+6PHPl08OP9bztN9kcIVYQqQhWhilBFqCJUEaoIVYSq
hNofMQS+HkHO+Qi+FZF7yuO6F6JcUyTQXkgysGA5pOAk7mhMIykhUjVeNU8LIV7k
vMrBvZN9VB/USWfy3Y4K5NF8Hg3zNEHuSGUnQni/AJMVGBTWnGkydxFaw+tCDA8i
iN09jde8PrI7Im/orr0JgNTAXbEu+zIJW7hLyZxU8rtp/jKFg1Xs/5xsZwXdSFGh
0yjkpgfeGwXga34jjOZzhYTgPlCg2NJTfgoVqnhUbSu++8uAJ/K5QDQHngm7wAYV
hg0KCzxJlQ10d5zDVcOOK8LcUDFxo1dRDYBrF7kRqaY7RDWiYMoCztchkrURk7wO
kys5hQ3Y1KCt+B5BpibMxrvS2KhVrNYhutswRYzN1WxspsP0mMLYTIe/j4UwNpqQ
xkZzBYyNNqyxYVSNjUYx3lFhjI2m48ZGE0djo5EZG20YNpTDtiZuxkbTQWPDdIjq
mIyNphOMDR3tV/GnNUIixqdtQny1NT4pWHRuSkiPkAG+2xgfOQyD6ZCiDyjzxO6q
U6wVBOODcq+lgkdRIHtNoz3jAyIzPnfIjY847qHcwPP8CKesCal1PX5CaV5E3L44
BcyLjRKzKfw4APOrlO+ioOo+BKCKwrh+xj5JzG+lQBv8nvBnNRhwAzofj/C16fyz
K2BaS6/lz/XwZy2VxeMchalEe5rPfxwmlnmhTZl7YTrB/DeP8yRMO3QHA+cL9MI5
wskxCDjPwvSd4XDg/KDxcJsyX0T0JJ3gcdC7JAd7VVeJNLf2lmhOT5FonqzLuuFr
sIUKtgR92xE7ULnf3nVHn7+a68sA++HlCxT/qqqLYyvcDtey5VzdeI+rpdHNjlvc
bManFTPdTQ6nl6sT7esSp28BK9rcWo/Xy9WiP7fAsuKLCIGT5pbGRod3Gcve5Gxw
O+udtQ63z7WMrcMvp/jYnGq2jLWYLYXDy1n2x24ul/V4Wd8ST67P4XTBGnFB5UJ1
ubgyeIP1jWLr6id5lrA1zgbWCW3/Ai5Qbi18gJ3COdzsH9ibJkxBE4JazItK/jiW
VXtjhmVLC4fI3ynh/1oaJItlA+/3sDmczyFeDBdew2B9HvhUYxPMgkx4nQ74LCxs
4ii2cqIb/tTXdbDBjhMJJrgEpdmxTjY7foGKZnmyIDC+mvCvAfSCU7a+eLkyCJrx
SdCkTYM9vgYMAWvANWAb6M3f2wf6gePQmJ6FiaH6gYFUX1BCCaVNo/oDF5UKllFG
sIrKAPdTQ+ASSAsJ6imjxYTpNOHpBZoq9gLSK/R9cb6Op0SYUiATPAkIL20bsGnP
wNc1MA3BE+81MF0DUzJM22Dqza8sEdWA/0gA1XkcJjQZQJOGs/gcWRyGEnBQuQMp
gQ605VCCz7N4DgHoDwR+XJRQNqJ9GSXQgupbRQlloHLvpwTakMaJCym9yjRDh88N
IOppho9H8rcxxyxfvn+SOM0AeJpRiKYf9IeTwhkNMzLfmoM8fjK/a+S/XizHbhTK
uQHVSrNVIg2tVDANyjLRSiCd3s3jb0Ll0zsCU4IFGmFKsA6mc5pfV4k0sJkHw9KJ
VKHJaAng27MEmvndohEgcO6H51dumgEus9lP5PoywG48DVUuyZEHAZoo7P6AA2K+
rWDEbK55RsB2+MYUmIuKS6GVGGMz51usFnNBcX4xHPkhsqWoqNQ2inWPKbSY8wsL
CoRcW0FhKcrMz7WYrdZSG84tLCiFGTZrkQ0N6bkoy2YrsJhLLQWlJWarBRYE/8MM
S3FJgbt5qud4QlId2pw8CWIzJ+n4VwsHSw0cDKX14rWw/MEQewjMz4FDtS3g7gFg
HBxCZ8EhtRFK/nbQA2yQrRY3wbFnK7zeAWt7Aqbn0LIJyHeC5S4kLTYjWTJz0hsP
uXqeCoFPNMQOxrwZsfnQYBOSg49ozLPhck08lcJQj8zGLGwC0L1GIH3JdjtMPTB9
G3BdPfFYl4yf34rzEV07MO3IVDwh29AJ58DSRP/hYjgXVndoro4MQJG5sDYRN1G3
dWEdCOHCOhDChWUI6cIyXAEXllHVhWUIsedTj59QurAMxIVFXFjEhUUcIMSFRSR4
ZVxYBuLCSkgXllFlmmEI4cKKcJqxikdqDenCsstcWH6ZC4vVtO/CAlrJHeQ3AskV
liS5sHZjFxZam1RrmsK6sFpRvfQW4sIiLqwoXVjioryNO8his4xQ+oOKzbZC5A7K
N5cW2ixmW1G+4OGxWksKsTPIarWV4syiUskZVGixYmeQpdiKnEGW4lLRGVRqy4cV
lubDYsy2/HzRGVRcVJiv5sLq+lSHNiexurAy8a8WmxNpvcjC4XwofCIH5o+EQ3Uh
P/wKUAmH1thdWJmYzkyZC0tpTkSfDCvzyQzFzxnxClf0yYyU+WQKsZkw8VQKJuDK
ubAyI/m2ZDrkY7JWWtqaFO6qRG+ajrqregALPNvOmPQjjL1MQh4DKMoGVkI89HdC
UrSC6tfBbsHgt/EeAXNlVhk983Nsmhnl+3rpTXaAu5T8njxCFsrXyvLqgA3+ywr6
Sye9wvzdEgQd+bslbe9v4HmTR/PoGcgRo130BmWqEjhXjk/s0vVqjeBAEgwwatvg
El7Z+faeygMfiE+CgnwEH5fLnE966eXTHrDFmJA0zLarX+/WCnovbAfqITWP885V
bTvmq72gNKDLlfOUX/mlSOjP18LBDn4UoNvBiqzcpKjKRdhP2YN5oCKui4qqrsjL
TY6q3OQQPNAR10VHVVfk5aZEVW6KggeqG+gS1Q10ieoGukR3A12iu4Eu0QmrS0P8
y2WTf2nOcXL/5qU3F9SUo/nxag2QebaEHfLVbeYp0pGW1RtMgTjDBYEZ7hKeq1ze
J5XET3ZWURT/kY9w/RK1iqL567v42VsbCFD6c1zXGnxcC4RImk/x3it0blYz9UNw
M1Cq0yDUDAb9nIDwBUwbnNCKMNjeVnC0yjo/XDOEZlOiJA5s0lcHmz2Achq8/R9n
Xm44UVguTYTbKvXmBxG8Vt52KFHz16ixCUKxqaAkNJtAzqZa/xXZ1Iadu+/WRidN
kU2qY2xGJE0QjTSZq4NNXZvCZ/Lwp3Jp7dWZfTMcmyIlcWBTH1dpxpfNOErT0N3Z
7ONPUUygsgPfe6PZCjpex08vktpMAgdJr9xJjkvA+q/l7z+hrddNNZ5Pe0u7XjfC
+Gaa4F7qD4frc3CcFkj8X0isFNwbyLytynQOdD4MwjsgkgMBCWJp0Ds0kU2wqTC7
A6xdaCEjoHXTDDfoR5uG6loMQ/W9TCbdTwxj9WYTBSwxtJDlMrRQjr8VO+AoXC8d
eAvIH2bZIrq1UiAn4d06Rqg5sHxqJexIFFhJ8bwbpLvGNnYEgOGBMh8C32O3Kx3C
UQSA+MUvE86thBITJEBtmJk4o5LHyCo24g5jlO10hsOXEyxSpDgPJFErUMqxWwJN
YQ2cxaLACgpUFHi1fqXxDcNo0w7948Ydhl6mVv29xoOGrq/AGuzVDlbgi/9Rf67f
J+8NPVVxAiowJVNgxM6WLdv4JKkoGkI6rsCasApMRa/AWRFuFKgpMFBRYMR8ewoM
Ty7hhkLHgPKic4Qm5l9eBTaACuarVGSjOKaXSbBR6IhsVFdVYKUtFiNsjMD7fdlB
ToRYWy8S+0WDR3Q70myG7ekv6d5IMxlWpb+v+yTtgn4hNKIWSmg9bU4UrUdpczq7
9SSdattOcusv5mWBPJ6Pw5Sgl+hFsZ/yvbkAY4z0Z+INHQpN/Q+KT47iFwKzZjh9
Li6XX6NKKxYTvyrMwj2zDmIu4jcGTwM3KtEei8TcEUjMwM/JjjKjTWhOthPqOpqT
oSOdoPre47LqO6Pda9QwU5OHaz8wntSOSK7QXjC+qs1Mjl3fGUjIVPg8Ou6FA6uG
kY4ofzjMH4GPH8D8k7Ijyq+Ax0x8vADzX5UdUb6g78j9F52+Z18S9H0AvBdK340q
+j67S+k7DaYyzzCrjLt1XuavzFzjPbr1zBfMRKNPJ0kMRCUx0GVHqDossSYViQny
SA+SGCpN+cZE15Hd+dRTSR+YNqf0NCUn7zUtTsk1XZe81TQXNopNE31vs2m0OR9A
Zk7BwQMdN8NyzqdKR5S/F+YnJwvHxTC/p+yI8rfC43X4iOjIlR2vC/S2e5Kild1W
IMgOfVgQSnYaXh76INkh/8tsK+5u/XgmNVhkKUB8R0LHExNKfKCD4hNKVhefCayC
U6sj0NRs581ML9MvmIupBxgzbCqajt7U0HTnmxpp6vkwKJGt+GiVVZ4IBsVMPZY2
DQfdqU3FVY3mirdpH7uff3VsLVypoXexRoxzOWoXsQ53HXvLAqePg0sxLV7trAKs
LvyKIpJqEYqIh9ZCfr8fHDt2DMyfP5+/RsfTp08HFpOJgtMdgciHAAEC0cAZv+gm
PgvsGmmGWyDz3hIgQCAyOAvStcGemUvd0DoTHIJDcCLHkWwrLbOtpKUIDsGJpRdp
SC8iOASng71IS9Z5BAjEuM4TexFDehEBAh3sRTrSiwgQ6GAv0pNeRIBATHDG7rff
GXjxQ4rW81jgz7kJHv1t/EsdYlAdORiD7opB4ERA19MNeTBrzmKHayA8busNwNL3
z866cerLlvSW73O/M1R+v/Ykk75i29opN+SM27p166SDI264VbN96NMDkue8dfCX
mt0fDj2T0fujFMfkzKbf5Ey5U8tM//0zYy70v+/kGzc++aunc0evT987r/Lwgg8v
ZH3z7ZF9y+8u2f7WnuNF8yuMF2st1jH3tH7ReuuC1qdPzJt2wvywO/uoc2zTnBdP
bR7adOOxPlxZ08N3fpbxzcXmG0883b/hlQfO+vd+7n0w45zHeO7WzxZSvTY+f/eE
5k23vpk8ZWfRW2eXbyt+t2Wa/8gdWyfd9tsTJU/uyf3te4Pumj1kd99/uQbty/zw
ob+tt/108isTHsy4tfL0D+aaPOfJc2f3mH/Y5tnU/3Pr8Q1Ju14Zm/r1xms+3rJ8
3aLsARdef/JU/dad3/21ee7md+kHku9517prbdGh1ke/rfjZS9T+LP/dq6cPXK77
+yN7fnIvKModZHl+Rc0t2bun/vDEkQVfLeVKv69O+vuBCb8ceNF9Ycb8pAt/G1ib
5v/YUlK6kc6/8eZ3qpf+7Kud5z6u9G7Y3nPU3PlPjbP16z36D+c/WbPz8Pjjv07V
Z6z7Rf5J46GHnv1g2lstqzL/uewPPXps+sfhr87Nn7t4jO35HwbnV3Hao1snD9UM
u3/NmlezbNSxg6+/MmVYj42tt3OZ4z/tzX31ny//MW/k/SvnfzmyuG/LO5dem3vz
itlnuTPcmf+MWnH0veZd9+38LCXF9N6bGRlZX/YY5qto/H7gvQ/cmbrqkKnJebxf
/dHl68cduW9q/ee3znzgo/IHP3r6fH/Hvh9+NIdz12XicFHt/n3YcAGj1CDSV4+i
gsv9AYas2MgDRlEqAaO0VzRgFEpiwCj5N2fy186CA0ZpVRpfXmu4++ECRoktGFvA
qCT+2Sx4TFaUcM9G478f3PS2ImDUO20CRiVjelKBKcaAUcLfiU0D6SCDBIwKAyRg
VDCQgFEkYBQJGBUvXSIBo0jAqI7pkhDYIqvNnKNzAka1hVABo7SKgFHM5QoYlaQ6
DYpvJKVwzXAZIiklXx1sShH1xWmwEKZpSAQBo/ZEETBKjU0A1AJGSZTEIWBUati5
e/wiKUXFZkTSjCr2junqYDOtTeGdEzAqFjbjGDAqPa7SjC+bcZRmRndns09gCkQC
Rl3+gFEr9ULAqMf1QsCoe/WJEDAK8FFzogkYJbq1Ll/AqFCOIgA6KWAUFSLv6ggY
dSpJCBiVnCwEjPo6KRECRlG8CkQTMOr5KcNTL/z2oCJglBgsKjhgVBL6wr/DCkyF
VeAYAkZpwiyxO6LAkexX4P2IBAoYZY1Bga2XQYHDB9DJ6iIBo6wxBNCxJnDAqKSE
DxiVmPres4sEjIpV3xM1YFRyggSMGs48w+ww7tZNYf7KrDbeo+OYLxgXHzDKGkPA
KGsCB4zS8vLIDJIYym/7zgQJGdX1QkbpScioKxHeCMimzSRkVHzaVPxKkQIkZBQJ
SdRlgciHAAEC0QAJGUWAQPyAhIwiOASH4JCQUQSH4JCQUQSH4JCQUQQIdLd1HgkZ
RYBAvHoRCRlFgEBHexEJGUWAQGxweUJGWXDIKDYeIaPWJ27IqLd7z113W79PR/7o
LxX/yny3suTMptlH36y85fxTp/YX7GJG9e6zq3ZuRuP6QeO/vPO71Zqlw0Fv4+Nj
v0nZO6Z5Xz/KNWfcfPe3rzxdOf/hCzM3vv3J+SPerx7N2vt7MWTUwDN7yv9yLXjV
0eQdwdQ/8OT2R89998ktH7267pPsKSNn7T845666ArOv5uPX0m7ZsOYJa39TduY1
DQd6rC9t+K/HHvo/7ZAjX9cMG2o+tOGfH724/8zyOvfvFCGjxtbRO1ZuWrf8mSzb
NIczsphReYeO+3S6NWc+XWtY/+26Hnu3PPfv+ya+/qLuxRr9C39cmPpsw5gJg/55
/bBnv5RiRg2+69+sEDOqxE9jDUMfrVV7PQu5Wh/rdNd7WCuOFyUH+TtU4VS+0+NF
XY7vL2TFqsWLQo8JLyWKxUsdc6S9kX/TEJWpFzPtFZqHZ/4P5eZff5ywtInzOhs5
t4+tdPg44OHfVazkanOtBbk2i7UIuPkXTmV4VZUQi6/dzSNP9fi4Go9nUdANgyRK
KTM1qCDOK90xCug+T63HJeXyB3y1HgyWmEaf7pa/+cYbY0PJSBrdSuwavz0OUqfs
/w8AAP//AwBiMfIc</Template></GraphPadPrismFile>
