# Supplementary material for: IgM and IgD B cell receptors differentially respond to endogenous antigens and control B cell fate
Source: eLife. 2018 Mar 9;7:e35074. doi: 10.7554/eLife.35074 (PMC5897097; doi:10.7554/eLife.35074)
Supplement: Figure 7—source data 1. — Numerical data corresponding to germinal center and plasma cell responses in Figure 7B-I, Figure 7—figure supplement 1A–B. Numerical data corresponding to unswitched plasma cell responses in Figure 7—figure supplement 1C–D. [file elife-35074-fig7-data1.zip › Numerical data corresponding to Figure 7I]

<?xml version="1.0" encoding="UTF-8"?><GraphPadPrismFile PrismXMLVersion="5.00">
<Created>
<OriginalVersion CreatedByProgram="GraphPad Prism" CreatedByVersion="7.0b.154" Login="_spotlight" DateTime="2016-11-15T17:06:49-08:00"></OriginalVersion>
<MostRecentVersion CreatedByProgram="GraphPad Prism" CreatedByVersion="7.0b.154" Login="mnoviski" DateTime="2017-09-19T11:31:58-07:00" MinVersion="7.0.0.0"></MostRecentVersion>
</Created>
<InfoSequence>
<Ref ID="Info0" Selected="1"></Ref>
</InfoSequence>
<Info ID="Info0">
<Title>Project info 1</Title>
<Notes>
</Notes>
<Constant><Name>Experiment Date</Name><Value>2016-11-16</Value></Constant>
<Constant><Name>Experiment ID</Name><Value></Value></Constant>
<Constant><Name>Notebook ID</Name><Value></Value></Constant>
<Constant><Name>Project</Name><Value></Value></Constant>
<Constant><Name>Experimenter</Name><Value></Value></Constant>
<Constant><Name>Protocol</Name><Value></Value></Constant>
</Info>

<TableSequence>

<Ref ID="Table0"></Ref>
<Ref ID="Table2" Selected="1"></Ref>
</TableSequence>
<Table ID="Table0" XFormat="none" TableType="OneWay" EVFormat="AsteriskAfterNumber">
<Title>Data 1</Title>
<RowTitlesColumn Width="1">
<Subcolumn></Subcolumn>
</RowTitlesColumn>
<YColumn Width="81" Decimals="9" Subcolumns="1">
<Title>IgHa/b</Title>
<Subcolumn>
<d>3.924459493</d>
<d>3.259573753</d>
<d>2.705224286</d>
<d>1.624806211</d>
<d>3.420587274</d>
</Subcolumn>
</YColumn>
<YColumn Width="81" Decimals="9" Subcolumns="1">
<Title>IgM+/-</Title>
<Subcolumn>
<d>0.656129039</d>
<d>0.872204762</d>
<d>0.682252728</d>
</Subcolumn>
</YColumn>
</Table>
<Table ID="Table2" XFormat="none" TableType="OneWay" EVFormat="AsteriskAfterNumber">
<Title>Divide by 2.987</Title>
<RowTitlesColumn Width="1">
<Subcolumn></Subcolumn>
</RowTitlesColumn>
<YColumn Width="81" Decimals="9" Subcolumns="1">
<Title>IgHa/b</Title>
<Subcolumn>
<d>1.31387729</d>
<d>1.091278923</d>
<d>0.905687206</d>
<d>0.543971975</d>
<d>1.145184947</d>
</Subcolumn>
</YColumn>
<YColumn Width="81" Decimals="9" Subcolumns="1">
<Title>IgM+/-</Title>
<Subcolumn>
<d>0.219666679</d>
<d>0.292007079</d>
<d>0.228412679</d>
</Subcolumn>
</YColumn>
</Table>

<!--Analyses, graphs and layouts as compressed binary. Don&apos;t edit this part of the file.-->

<Template dt:dt="bin.base64" xmlns:dt="urn:schemas-microsoft-com:datatypes">eNrsPQl4FEXW1T1HZnInhDOITRAIRyZz5MSQTEiCREBCABVYCZOkE0YmM3EyCYeL
jAJyKBIPQFhU5BQPBPFXrl/jLq6Kgniw4nqg6wGyYQEP1N+V/FXd1TM9k5nJTDKJ
SaiXr6a6q19VvapXx6v3ul+K8saOvaE4N4WyhwMA6ql6ioahHNxKPwmugymHaeAC
wj0Fw0YYaAkM9qKhABTg1EoYZDD8CG9onIagCQKKaVEAouduFREgQIAAAQIEuiBQ
pAsIECBAgAABsp8TIECAAAECBAgQIECAAAECBAgQIECAAAECBIAEjIG/xRIAJkid
cV+YNgKHdND83gnodbs3AQVCohTcfZVks0wL5NxdT+7uBqCIkmJsGa/fl4LV/f0j
bxO4FH/N87xZ4FyoRVGOqgLjuPtxIHjmgkj45wrxl7Jy5leZmDrWWmO0mEcnaFTq
BIY1l1nKjebK0QnTpo5NykjIyQ7NGpg/KW/q9KICptpkrLExRdPGTCjMYxKSkpNz
q6tNbHJy/tR8pmhC4ZSpDCwjObngpgQmYY7NVj0qOXnevHkqA8JSlVmqEGJNcpHV
Us1abQsmwMKSYAZVua08AVbDl+5CDkwtN5bZskOVWXPZBdmwCFxYtdVotqmKDJXs
WIu1ymBT8ZENUl6EHrHWrGSUA2bEBXguwWYsm8vaVGVW1mCzOPIos2ps8HGlCP12
SymPm5WMn7VQpNHGVuVarYYFzkIN6BZdOYlStr5hSieZJRptRolWk1GSll6Ski6m
0DeNNTaDjR1rMlSKy0SVVLLWbHVWsnDJkZzs6MhkoSGOtJYaUTRxnMVqXGgx2wym
Yramu/DGS7NQTki0KTtdm5XMXXQmTkyyGllIsA1Osu7DBw+NEvegxrUHOwsrppQZ
TLCbug8b3BrkmAiaTjgPboZ7kLGsm61HHhrVuVcjgeBuNxW8NKyzTYma2tKpfD3V
BiiVlRjNFZYSoc888aJoYlFRfhHCzbOUszcZqlhnVzn6JxCu+cu2APkmZpyYcy22
QkTRBNbGCVxieSpgXnlllohbInaJeeigdKrVYK4xcdvbFI4WjvQu3fl+NKnTcWKq
0VJp6OJd76UNInrMhiRTJ+hun6trbvnttTU2thwlFrNltq7Ii9Y10K1UH73s+xEv
EqTpVGmpKepUbbouRZeeKt6TBJzUDB84IvZ12hECh3o3HyLuLWw+RjiWJWlSVJp0
bWa6Lk2nzdBoPbKbR9Kp1WqdLjUtE/5kekJLT09XZWjT1do0XVq6JsPL0Mn0hdTJ
xg7sxEIo/MCO7dIrfGAN6wrLvpP+aWZDt1z3/WohWfgDHiPdauX3r4lk6W/D6Kmu
Lu++y7+3xnWyU5aXmnKLCm/mLUPN1D1qtUqr9lfBY1tQzfpQGLl12lR3ZvlWpnil
1Rup/lLqnVBBHnSnVCA0K5kzq2WHyu28t5AQzh7KQ67VaDD5tIe6gtiLCV8OxYVA
y6kXWTXl+kVAyttZm+7irsL7A/AIUDjtr038HeVyR7vcSVzuhPLu467ONgGwFnwY
4iyv9dQSIECAAAECBP5oQBvzX4Dw7tXfQR3NSwIECHQs0PpMOy8cKzkp8hbWVDZn
aA1jY2xsjY2xVDD5BpuB0YBQwLiJk0ggFQRWQARRrktGgWgYxYAmbpL/hntnP+gP
PE/wGByudxwUEGSBkfA3VHR0aAlGg37c0ULc0bSIT5u5dzIFt4vu7HAvjXbjnvvz
cw76hMWMxu2TAt75o5w7aAGuVUoYcrgecKlfGucyivRcz001lNaaDFbGytbUmmw1
onwOUDh7hebycaV5RqT9RZT4iyj1F1HmL6LcX8QQfxEV/iIqmyOOBfmQcho+PBNB
VkcCBLqTzCnxczvxB0rgWljCLfX+YF9Y3FljYVEswdtXCb7H6/Li1oYPuVI2OKT8
HSBOtPUqcEBPd4Jat8X5CiwgFsZFTJ3BVMsyibw4Nqzto2Dz8S1/ebQ6BzX9ShOI
dVZNuVVtY6zoHScQtKqvzb127x2beun5qilR1bRb1cVMzR21BitbDoJU9WLJnFnn
9I241bSoaolb1fnGigrWyprLWKaUtc1jWTNTxRrMNa2u2pxW/fQgQDfwVUtEVUvd
qp5gmcdamTKLucJYzhFgMlYZbaD1VUfed3a7cUcorloqqlrmVvW06urgVv3Y3y7c
dmjf96/yVctEVcvdqh6Lh1nQqr5k++S1YdvH42EmF1Ud4m1yjcXDrK1VNxyc8dNz
BVvwMAuJ3cWJyeIjEgKhavG6LIB/OeiAc0gCzkGoIlQRqghVhCpCFaGKUEWoIlRd
LVRlYpsIBZQgwbNNxFgHjytM6QJGq8rMSPfDOAJAkCx87oeMLmkcoVppHKFdjCP+
arME44hcVHaIV+OIvAXjSEgLz4lxhBhHCBAgQIwjxDgSZOMI1a7GkRkFa7wbR6j2
NI7cMb3fQe/GEao9jSON91YYvBtHqPY0jqyY+F5mbPzZVz0bR6j2NI78S6eflXTq
0quejSNUexpH1lfkmx8O+9iLcYRqT+NIn7d3/erdOEK1p3EEfH75BDGOEKoIVYQq
QhWhilBFqCJUEaoIVV3NOKJwfDCCDg1ePw8R68eDagFxP0l0IQtIGFDj3g/HQbBj
TCahS4QifFae7IG9SGWViOck82SIY6JFcRMtCvwfiPaYJp7K7pMI4T8AJrhZk2g8
ciaL7tHJXe5hURBAmORR3MjrI3oitA091VcDEOF4KlCkX+DE5p9SItWU+GmUPctN
rSrMf1ZkT0EPwr3QqeRTo0WGuB+4TqK5VODosDUgBTjfZUVFu3/95Kl4VG09fvqQ
Q//4ksNtA9cIPd8MykczKMzwUK/NQMOksHKcIbkUN4ZqVWPkXkYGwJULjRGIpoNA
9MQRyUkdRPRKTLBTF6zAOwzl3yeJZyV88LTneKve27zobqsV6obme0443nPMFB/W
k3W92+w5AqB/mjEU/r7C7TTe0yiR8Uucxu85KHUA5bp4ApGZrKU9B/i35ywW7zmC
6h+lOvJzK5vErSYUV+Ac7ruKgNsXB8euoqWEZCE7ALML3W2BqLov4EpIYVy7TD9O
SK+nQDP8nvBnKeh/I7rOQ/jSaC7vncjKQa/grkPgzwoqjsN5F4YM6VkufTsMjGx/
szIPwnBKdoLDeRaGp+QNjus5Ifw1wklU8Dj7YPhF8abjukH5ZrMyX0P0hJ7icJAt
r6FXUaFAc31vJ83R4U6aJ8jjbvwBbKZc1/++LbAdeHne0n1b81/N9cWAw/B2P8W9
KmRimVyzwbRgIVueZzHVVpmZMXU1KnyZO81cbTBa2XJhV51ntM1hhJ22zGK1smXI
wzXDCIYgx0VNbVWVwbqAYaYYK83GCmOZwWwzLWDKsXHQxiQWMVmMWqVOHZbDMJPM
bBJjsTK2eZYkm8FogjXignL46pJwZfABYxvJlFeMs8xjSo2VjBHu+HNYR7llMAMz
kTWYmb3MlIKJSAwow23xkj6GYbxZLBkmM3Ww2KbH/YMaSBbDOOyrTCILpQx8M4w3
gzE2C8xVVQ2TYCOsRgPMCwsbO5LJH2uGPxXlbeywk4SDXZyDTplYIpKJ91OBnErm
ONbXSPyrAL1geX3xKWUg3MbHwS1tMpzxpWAwWA6uAdtAb+7ZIdAPnISb6XkYZFQ/
cC3VF2RQfGmTqXhgoiLAAkoJ7qFiwMPUYHjykVLoH4IBFzGBxrHgoq4XcL7C2Ben
yzlKkEjBiyfjAP/SnAJv7TH4vhSGwVjwXg7DNTCEwbANht7cgRJRDbiXNFGdJ5Gh
Gh+Rz+NrtOPIKB4HlXstxdOBlD8Z+DqOayEA8YBvj4niy0a0L6B4WlB991B8Gajc
hymeNjTihAOU1IuYIcH9ogABixkqDqlhnPvCjdIbYLogZgAJL2ag9C8oV3xPeTfT
fF7UDQ1y4ChHH8KXcyM35hhuK7chSZKyF/oqcyUMJ6hHOXx0KphDP+UQFRh5kaOc
+RJ7oYPOKN90chKsQu3AB7E8zWgIgPH2GwSaGwbrx/1xYgbo4G2/K9cXAx6Hvxsd
yl9eXwC3Jl7bAddBdYpm+PDpbM1Ux55hG52qSkvVwd1hdIpKq0vn3puHC75apcvU
akcy5tGpalW6Li2TS1OnZagzUaIuSavSpmK8jCSdSqfToCU8SaPSpGWqVRkZ2szU
VJUWIqeMZLQwpy41HdV8sgvQ6Hmr2Ahat1XI8a8cYkjg4ulUn/WE1/EwxzUwnYHL
8HCRznEU6AEmQoxSuFRaYPpiUb5lcI7Ww/t1sKb1MO9L6EgExPp2uejFJTluR7ho
q4gCzrfde+JrtHzG43xKvB1I8PbA4BitDcPxChDJUQkgnXx5E3FZ0XhricBbggWn
IfoW47p6cq3gy+vF9RufjraBdbh/++C1TuJQ/nlXSdGQ4mjuTbiWvv9w10R1h55p
4zpCrB9XlSZKPBKKYdjKffXjXNuK4e9W0dgSNFEyj9YPmQiD6iDrh9yn9SPEq/VD
5qaBp31YP2Rtt37Igmj9kImsH3IfzXA3JMiCZf2QtdH6ERIEogO2frSeaO9bjSTA
jw+JGcSnGaSpZTNIPVngu50ZBGD9xMtuc8A9TZitCo9mEMUfYAZRejWDKDyYbiow
Ve7bi4KYQYgZhJhBiBKdmEEIB/8YM4iCmEG6pBlE6UXMCPNgBvFTzKjikKoLPZky
kLnDYb6QOc0gQNKyGaRB4jSDwLod5diVTjNIvcgM8mgLZhBEp1pazeHXc3k3O/Kq
sekDiQd7JCucZpDols0gJ8RmkB4iM8gkkRlkKDGDdBUzyA74u6W5Org1tgYNZz/Q
6DQ6bGfQpqTxtge1VpvBmxnUqvRUnQ4j6nTIvqBJ5SwNyPKg0fk0h3QdWj1vHVta
aRaJwr9yuBhK4GLn1KsNgNfXwRxDYPowuCzrRGaRPJijGC6lFTCtDnJ6uSjfajhn
H4X3j8OanvBoFonCdEaJzCI9RVtHH5Hyf4BI+X+dSPk/RKT8HyZS/utEyv88XEcU
VrHG4WcVOEbLex2OY/G2Iyj/V4uU/4+KlP+Pi5T/T7RoFon1/i1IMcw5Qeo8vEa6
WUO6eoe0ZTlB3dADqOHVDlmFcnd4r0i+bySAprWAoijuX3mES/kBXw7rlOC8j4NZ
on0X5VmGN1+Je23Rdr3Q1+JngtJCSJeK0sqBFv7Fufwzkl4+/rUIgrb8a5Hmzx90
qDEEuaOnU7GBU3qDLK8cuJiDL/TOe0UIn5PCJdC4hMb1k37IPv5VTs74N6Tj2Si9
a0lxovs9mBO8HCSFi5MnGqbrvd/zJfB8kMNxrgDbuf9DKW1hg2rJdQzodOU8Z3f/
ssPzR2a+4CnO3km3gOVfuaEBlYuwn9O7toHyuy4qoLr8LzcsoHLDPLSB9rsuOqC6
/C83PKByw93aQHWDsUR1g7FEdYOxRHeDsUR3g7FEd9mxNNi+0KPMcfrwxvk3pxTn
IKlYEeJsNd//amxnEedxxrSoXlcKdCKjMy/hzuNalcRpndDIuBtIJBT3DgR/v1Qi
kdDc/TJOemsGDkrvxXUtx/EKwPu7fI7TT6FrlbetfjDuBsqrGMR3wwy3btBCgVaA
6/TNGUd7Ocn76gbPzXRSEoRm0ldHM92PN3H6GA7uyHGKsS0NavFS4k0j462ZwGsz
nZR4biYQN9Pb/BWaKfUpu++RBsZN59mi7c1siZsgEG7Kro5mypsVPo2D//EyaIM9
N301U6AkCM0MCSo3g9vMIHJT0d2b2cce7iZAJTheh0XSCooHcQqq0GZC4ECnltL5
FS9g7AO45/1knyreD78rKlsGlLvDZ0Tx6qX4SLg2g6WYxE8gsc531oBIx+oeLoL2
h4HYxuFUICC13XyXt2T8E7ApH/p/Rs/3kBIskReEHlOMitwpN4buUvSKXCOfHPqa
QhWJdrLAe0jdAT2UaK93rL68YpByvOfTdKU5/tbiYe+kNP3qUGuFw5b4Vuso4ciB
04SmqHJYqETCDWCF86nSg9JzmKPMTeBXrGqlPSiKABA+6Zb5UisJmkonA6U+JHFP
RUmAqwtnJZ4wSpEt0xe+mGBMkfu1IwijAoVEvdrRFRrHVWsGsBsFXgbwvcqBESfC
RkU+rSyIeDasV+RDyqSII2GdfwALg9d1AP/3t+b4gl428WH55b7f/TsnHGupsb55
8zZHEA9gSRAGsMTnAPZlXGxC5DQfwBI/DQWBDmChNl8DGOI04Y7iroUBi64RmpDe
sQNYAe6RfR+B9qgdsl6R/B6FYrRHaVoxgDUdMIDd92LhA4ThmNoEFyVCa3vPn/1L
we3w78pGRaId/hnYc2iHRzHdRXtP0oG9R4PBISpFctheZWFIsSIsbLXSEHK74ofQ
Wji9NBTuPSaA3qM4fVG7gnNGNu8nsezkOCWDZK4d4YCf1Q/AZ3dwa2EKxhhhj3XI
E7Cf7ULOkVyv31SUNKWaLUOvdzGFlTdoIvINC5j0pIwk7KFfEKYjHQYxFYjD6105
PIjNBej9mbPAjGrSt4aTZr84aVKkRX2nHBRdr5gR9bqyKeophTXqOeUZKBPrJDwn
pYn+c1InkSZ2Vk7eTPGcRG9Me+IkLxfK0ZfkDk6iA/GtU402E+vOt3CffAPtzrf5
0n1KVvZ2xCbpR8pc2c6IF6UXlMNkayJaPwPnQ0LehvlRvA/OZFbmjFH6Jpi+E8cf
wfRcmTNG6S/C9DU4vgDTh8mcMUcX19KlkkD5dk+T7xnIC0JxLjMQcQTNupmG25K5
uPQ2JjF32rDAuNj+s+9SxJnQzyM3hveMDAs7GFkXnhQ5KGxL5CxIlrYVs08LZ9/n
cEE5A7cFFG+E5VyKcMYo/SBMDwvj4zqY3lMUo/QtMB6EY0RHkihG6TwX7w8NlItb
8DqKPjHwxEUJx8UQl9mH9DTTNXj69eMaKWnGODlHTHtMQr5k7+yL5ESwo1CI2MEJ
EL0iH5BdiXhFhs4QNB24EEHT7S9EOEXUx0CG28nQ1xs5CjeJvjV96gu6U5+K/av9
sX3aR2/nXixbQd3Nvas1fIzJUDaXMZjLmVvmGG0sPLJJ8anoHsDIfZ88/KkWoQh4
6Mxkt9vBhx9+CGbPns3do/js2bOOQ2dXwemOQPhDgACBQKDRLqiTzwO9xCnhpoi0
vAQIEPAPzoNoqavOrakb7s4Eh+AQHP9xnHsrLdpbSU8RHILTmlkkIbOI4BCcNs4i
KTnnESDQynOeMItkZBYRINDGWSQns4gAgTbOohAyiwgQaBU06u36JY4XP5y+fLY6
3GLzGv1t3EsdgvMdMShdniqA68s46L5YkQqTZtQZTINhvK03APP/ef7Wz8z/VMel
/ful+8xT3puz6/LP9Af/GVpwSHlMv1aft7X45WcS7U8OmHV//2eWZOcl/wb+1Dix
ruSngsvhH2sKZ+RtqZfuWnJs3JuX97761VcXNiXvfX/UvLODlp44OXDMPxSTnsht
2v+ZeuiRfROPP7ZLFjbj4uLwHnder9gw4IBdvmHV7+mrPtn+wc+J1TNWbqq7eEIt
fXzFgK3337B7vPr36GOL7wo7tGiu/k8fm596ZvD6jfamdfY9a3c/veepRVOf/yTi
P/e/G771+n4Hf8+3vHJhq2LagbwH73p4f8buA1ED90XFVaxtOHru49K6wQ2LDvRk
//XIin1pg3aPO/Ez+9dZ719Rvbh+XeOkvEOfnpiw64Ex8wdfHv3ohT+/mF376peP
r1i+6Ies6h/Kd/3y+bp7Ul5deetuzedvHB60Iy7v3m+X/LhU8kuBdHePG/POgoMj
an4bRWXULW349LaVi9baf9px+tD9FWtuWTdFsf3EsaSHjh5ftG8nHbbnTFPqZbA/
bElyyfaGxnW6l+IGLF42bf6dCQfeVN8e+fzewqT41ScLTKN+vTQ8tGj0t3/Nzd/x
Vf+RYzRnTLWP/Hbf5gkLsv90ZNv2jL1Z9K31n9nf2bqpvGLX/Wenb2NfuEO74dhd
veqVm9NmDTn3lvXN/GXfrC0M3TD36NdXTr8+c0SPY5//Y9/Lx0cXfTZ1386PP2g0
Xl61d95zp/tl7t7B9vlzRc5NKzbvLzx8SlYbe1fKwr5V0UmX7eN3pr9wyz+mxBbf
ZXsh7PTTtnub3gpPXt0EDDf/l5nBmstjsUspyud/2vDlW8ob+Pv2UUDQ0d9qiIr1
4VuqydW3FOXFt5S0Rd9S9wbkW6ohJxDfUojLgm8p8fe74o9cXX1Lyb10vgAhLTz3
5VuKxq1pnW+paK60fnAIhOESKiJnv6Uc8E7ONdfM12yT/YRzKhpcS0L36OtkGsRw
JcSDCBDZSt9S/H/ciIK0xLSPTyiqteXQxLeUA5v4lvK/LuJbyv+xRHxLEd9SwRpL
xLfUH+9bql8zmaN9fEs1B0++peRuvqVCOsq3VKhXMSi4Tpd8dUMHOF0KuzqaGQ/c
xeBJ8WdfvPumuTmoAP98Swl5FQ3CB/kSv5sJvDbTSUkQfEtF+JTdg+d0KfBmBtVN
T+TV0cyoZoW3j2+p1jQziL6looPKzeA2M4jcjOnuzezjEIGC7VuqUsr7lrpPSnxL
iUHsW+oXJe9bqj/2LSXtEr6laM5/gOCex5dvqff7FJ9Ln/OlQ63Vcb6lpB4URQC0
k28pd1ZfPb6lloTzvqV2hvO+pdaEdwXfUhLuE3z3AezJt1SP/cN2Ib1s4/TNtdl7
3ncbwO3pW0rW+gEcmG+ptg5g4luq83hH6teh3pGITx3Bq0d0EH3qtLc3FgUnmSGf
YEgy6w4+weI7dNQfkexT7pW+HXFW8pFytXRnBJBeUNZK2+KR6IiE9zyEYuSJaK/U
GaN09H+6d+IYeSJaLXXGKB1gj0QAeySqFcVt8Uh0/Ao/6v95xbNHopgu7JFoWkii
AoQNUS4ImaD4NJRWPhhSrjgSek7hXLtAQGsX6LRrV0t+paQcF6Nc1i50nHN7laKz
OXQjLqUEBoYQl1J/hPsjKaaNBsSlVLD6VIaDBBCXUsRlUacFwh8CBAgEAsSlFAEC
wQPiUorgEByCQ1xKERyCQ1xKERyCQ1xKESDQ3c55xKUUAQLBmkXEpRQBAm2dRcSl
FAECrYOOcSmlxi6lGJFLqfE3/U0dXftr0i+K/F9XnJZF37ltxcQbE8ds2bJlXMPw
G2dKdgzZ3T9sxvGGhyR7vhjSGNP7y3DDhNjqvyROXCWVFe96YfTl+DWn3xn/7CO7
k0atij5Ykv/mnC8ux/3489FDC+/L2HH8wMm02bnKK2Vqzej76/9TP3NO/e5TJZNP
qR4zJ7xrzK6e8dqZjUOqx3/Yh82qfmzJdzE/XqkZf2p3fOWRdeftB89ZN8RctCgv
zvzudqrX2pfvK6hZP/NY2MRn0o6fX7gt/aPayfaji7eMW/TEqYxnDyQ98fHAZdMH
7+n7k2ngodgvNn26SnvHhCMFG2Jm5p/9TVWabDx98fwB1W/bLOvjz2lOvtd71spF
/b4dcf3fc3+K/Sg/o3H99HeP5d9y6bkzh1Oel43s3ef5slkxVasG5l1Y8stSyfxh
oLdye/aP4QdH1xzqR5lmjJlt/vnI7vzZj12etva9ry8dtX7/ZNzBXQUPXXvFfHnq
7GsbD+T8fQB4w1BtHS6rWPfsjicv/vL1LV++sfLrhIkjbj3cMGNZeYrKVvrVW1G3
PLj8aU18ZELsNZWv9FiVWfm/Wzf9Wzr46A+lQ4eoXn/wmy9fO9y4sNy88zpdISt9
d8uEIZKhDy9f/kZ2Of3U3etXLnwhTjvZYGRj877tzX7/+4V/lYx4+O7ZF0ak9639
oOmtWTffOf0828g2/j7yznc/rkl+/aRNLl/e+O0KxaqfV/Y4uPml/64Z+/Zr8tdK
Q/a/eHvEvsrRBQO/uWHovgszp637MmfDl7svxV+3TPAmlWGn8QhDr0AWWS23s2U2
xmiusDAa7ExKDOJ3qHwN+avFmRTKxr+UKBTvnJgj9FXcm4Yurpf0e0o25bxPmbnX
HwvmV7NWYxVrtjH5BhsLLNy7ijdZ6pI0qUlatSYNmLnXTkV4hfkQi6vdjJFtbKnF
MtflgcLJSmdihEtBrNX5RMmj2yxlFpMzlYvw3SpwnbPROS9/83v2sXfeyfbEI+fq
lqGX8E6w2giU/v8BAAD//wMAK6fxjg==</Template></GraphPadPrismFile>
